# Supplementary material for: Histone H3 Acetylation at Sox1ot Promoter by Targeted Epigenome Editing Augments Proliferation of Intermediate Progenitors in Developing Cortex
Source: Biology (Basel). 2026 Jul 9;15(14):1110. doi: 10.3390/biology15141110 (PMC13403965; doi:10.3390/biology15141110)
Supplement: Supplementary file 1 [file biology-15-01110-s001.zip]

Archive with 7 entries (7 files):
- Supplemental information_Sokpor et al.pdf
- Table S1.xlsx
- Table S2.xlsx
- Table S3.xlsx
- Table S4.xlsx
- Table S5.xlsx
- Table S6.xlsx
