# Supplementary material for: Histone H3 Acetylation at Sox1ot Promoter by Targeted Epigenome Editing Augments Proliferation of Intermediate Progenitors in Developing Cortex
Source: Biology (Basel). 2026 Jul 9;15(14):1110. doi: 10.3390/biology15141110 (PMC13403965; doi:10.3390/biology15141110)
Supplement: Supplementary file 1 [file biology-15-01110-s001.zip › Table S2.xlsx]

## Sheet: All
	gene.name	baseMean	log2FoldChange	lfcSE	stat	pvalue	LOG10 (p.value)	padj	RNATbr2negTSA_T1	RNATbr2negTSA_T2	RNATbr2negVeh_V1	RNATbr2negVeh_V2	RNATbr2negVeh_V3	RNATbr2posTSA_T1	RNATbr2posTSA_T2	RNATbr2posVeh_V1	RNATbr2posVeh_V2	RNATbr2posVeh_V3
ENSMUSG00000027014	Cwc22	5004.91	-1.60996	0.215256	-7.47928	7.47308e-14	13.1265	1.16916e-09	2006.99	2112.72	5577.98	7743.61	5330.74	2017.95	2702.8	7247.3	9110	6199
ENSMUSG00000089827	1700023H06Rik	430.521	-1.88333	0.257361	-7.31786	2.51965e-13	12.5987	1.97099e-09	118.058	143.628	484.597	411.249	543.636	214.083	160.979	895.702	753.291	579.989
ENSMUSG00000061306	Slc38a10	3483.26	-1.30094	0.191981	-6.77642	1.23192e-11	10.9094	5.20213e-08	1705.81	1947.78	2890.84	2070.51	2694.36	2150.43	2765.35	7044.04	5784.2	5779.24
ENSMUSG00000064337	mt-Rnr1	1617.17	1.65967	0.245319	6.76533	1.33004e-11	10.8761	5.20213e-08	3719.31	2411.09	1017.56	1227.8	1281.95	2545	1951.23	593.652	548.27	875.881
ENSMUSG00000022887	Masp1	1521.36	-1.31728	0.210688	-6.25228	4.045e-10	9.39308	1.18335e-06	512.206	499.454	892.924	837.95	849.108	1036.82	1366.78	3833.57	2394.39	2990.38
ENSMUSG00000086502	B130055M24Rik	250.685	-2.01438	0.323112	-6.23429	4.53826e-10	9.34311	1.18335e-06	78.0859	178.84	332.056	267.431	274.407	91.2014	81.002	445.476	421.175	337.18
ENSMUSG00000029120	Ppp2r2c	724.167	1.3044	0.217603	5.99438	2.04269e-09	8.6898	4.56542e-06	1306.08	1291.72	919.898	977.014	682.393	642.25	657.244	235.561	302.43	227.08
ENSMUSG00000030815	Phkg2	1105.41	-1.03176	0.176509	-5.84538	5.05398e-09	8.29637	9.88369e-06	551.249	738.525	997.098	925.905	1008.57	864.014	795.666	1786.65	1766.34	1620.04
ENSMUSG00000060534	Dcc	4818.06	-1.41249	0.242607	-5.82212	5.81051e-09	8.23579	1.01006e-05	909.143	1151.8	1803.52	2216.7	1804.87	2975.09	4878.58	14074.8	8402.16	9964.01
ENSMUSG00000024924	Vldlr	2643.84	0.920629	0.160596	5.73258	9.89151e-09	8.00474	1.54753e-05	4166.44	4464.51	4320.45	4252.74	4108.85	1598.43	1271.42	738.028	829.362	688.122
ENSMUSG00000026121	Sema4c	1070.43	-1.62466	0.292778	-5.54912	2.87105e-08	7.54196	4.05908e-05	952.834	791.342	1202.66	841.515	972.332	288.965	692.106	2018.42	1435.15	1508.95
ENSMUSG00000061983	Rps12	1227.05	1.26233	0.228065	5.53494	3.11339e-08	7.50677	4.05908e-05	2412.3	1705.93	860.369	1155.3	997.184	1735.71	1470.34	513.865	641.967	777.578
ENSMUSG00000074479	Gm10704	185.005	1.93578	0.35164	5.50501	3.69147e-08	7.4328	4.19894e-05	448.064	306.715	53.9475	45.1661	100.443	359.046	312.729	75.9874	57.5173	90.4389
ENSMUSG00000079038	D130040H23Rik	1027.17	-1.03491	0.188101	-5.50189	3.75744e-08	7.42511	4.19894e-05	475.023	451.269	775.728	836.761	738.309	755.532	940.239	1902.54	1484.32	1912
ENSMUSG00000035545	Leng8	1257.23	-1.0877	0.199622	-5.44879	5.07127e-08	7.29488	5.10698e-05	563.334	763.544	1050.12	1055.46	1275.73	889.934	956.644	2327.12	1925.9	1764.54
ENSMUSG00000079469	Pigb	417.774	-1.63404	0.300178	-5.44355	5.22286e-08	7.28209	5.10698e-05	151.524	236.291	506.92	503.958	487.719	120.002	255.31	739.928	636.401	539.684
ENSMUSG00000079523	Tmsb10	6938.33	1.27016	0.235281	5.39848	6.72088e-08	7.17257	6.18519e-05	15714.8	12402.9	3702.84	5903.68	5035.62	8399.17	8255.03	2329.97	3673.69	3965.55
ENSMUSG00000027570	Col9a3	1254.67	-1.32707	0.248612	-5.33793	9.40139e-08	7.02681	8.10489e-05	700.914	1152.73	1818.4	1324.08	1397.92	511.688	727.993	1916.78	1501.94	1494.21
ENSMUSG00000038900	Rpl12	2088.32	1.07969	0.202584	5.3296	9.84294e-08	7.00687	8.10489e-05	3265.66	2532.48	2019.31	2176.29	2027.5	3057.65	2176.8	1028.68	1406.39	1192.42
ENSMUSG00000069670	Nkain2	364.165	1.29677	0.245864	5.27436	1.33219e-07	6.87543	0.000104211	684.181	472.582	270.668	280.505	317.898	461.767	558.811	194.718	223.575	176.946
ENSMUSG00000031591	Asah1	1940.16	-0.783189	0.152224	-5.14497	2.67558e-07	6.57258	0.000197376	1174.08	1385.31	1681.67	1517.82	1694.07	1709.79	1605.69	3091.74	2751.55	2789.84
ENSMUSG00000039737	Prkrip1	1090.53	0.910873	0.177279	5.13809	2.7755e-07	6.55666	0.000197376	1320.02	1298.21	832.466	817.744	818.043	1747.23	1513.41	778.871	774.628	1004.66
ENSMUSG00000003948	Mmd	1000.59	0.962425	0.187789	5.12504	2.97479e-07	6.52654	0.00020235	1729.04	1591.02	914.317	1291.99	1132.83	914.895	989.455	473.022	493.535	475.787
ENSMUSG00000041571	Sepw1	9887.59	1.17999	0.231182	5.10416	3.32265e-07	6.47851	0.000216596	20778.3	15428.4	6128.62	9606.11	8179.39	13049.5	10582.6	3749.03	5498.47	5875.58
ENSMUSG00000025330	Padi4	19.7669	2.87625	0.563986	5.09987	3.39895e-07	6.46865	NA	36.2542	50.038	2.79039	0	0	76.8012	31.7856	0	0	0
ENSMUSG00000021134	Srsf5	12151.4	-1.17698	0.231129	-5.09233	3.53695e-07	6.45137	0.000221342	5379.56	6470.66	11462.9	10276.5	9024.36	6774.83	10745.6	25349.4	20829.6	15200.6
ENSMUSG00000052033	Pfdn4	1454.13	0.967507	0.190594	5.07627	3.8491e-07	6.41464	0.000224805	2464.35	2249.86	1003.61	1220.67	1098.66	1935.39	1775.89	736.128	1034.38	1022.35
ENSMUSG00000025128	Bhlhe22	3362.98	0.996249	0.196558	5.06848	4.01005e-07	6.39685	0.000224805	5962.42	4277.33	3556.81	4749.57	3633.56	3159.41	3427.72	1506.45	1525.14	1831.39
ENSMUSG00000029634	Rnf6	1026.04	-1.11719	0.220447	-5.06785	4.02336e-07	6.39541	0.000224805	815.254	747.791	1118.95	867.664	678.251	671.051	714.664	1684.07	1633.68	1329.06
ENSMUSG00000106946	NA	1106.57	-1.27546	0.25288	-5.04371	4.56586e-07	6.34048	0.00024632	653.505	640.302	1266.84	1680.65	1150.44	512.648	665.447	2034.56	1223.63	1237.64
ENSMUSG00000073096	Lrrc61	329.39	-1.33549	0.265352	-5.03291	4.83093e-07	6.31597	0.000251933	303.048	320.614	303.222	237.716	326.182	168.003	191.739	588.903	490.752	363.722
ENSMUSG00000036270	Edc4	1588.15	-0.957406	0.190659	-5.02156	5.12531e-07	6.29028	0.000258663	1682.57	1441.84	1863.98	1541.59	1496.29	1096.34	879.744	2261.58	1828.49	1789.12
ENSMUSG00000026200	Glb1l	246.641	-1.57215	0.314904	-4.99247	5.96123e-07	6.22466	0.000291448	219.384	138.995	266.947	234.15	240.235	150.722	78.9513	452.125	350.67	334.231
ENSMUSG00000001143	Lman2l	2350.95	-0.998032	0.20155	-4.95179	7.35331e-07	6.13352	0.000348614	1518.96	1743.92	2827.59	2094.28	2875.58	1370.9	1690.79	3692.99	2722.79	2971.7
ENSMUSG00000079610	Ankrd39	518.477	-1.1073	0.224055	-4.9421	7.7286e-07	6.1119	0.000352346	207.299	310.421	388.794	461.169	504.287	404.166	361.946	842.511	863.687	840.492
ENSMUSG00000007892	Rplp1	3561.48	0.954294	0.19341	4.93405	8.05414e-07	6.09398	0.000352346	6246.87	4690.6	2911.3	3556.23	2764.78	4777.04	4000.89	1887.34	2320.17	2459.54
ENSMUSG00000097321	1700028E10Rik	156.737	-1.62848	0.330783	-4.9231	8.5183e-07	6.06965	0.000352346	77.1563	119.535	179.515	173.533	134.615	70.0811	71.774	306.799	249.551	184.81
ENSMUSG00000096269	Rpl31-ps21	34.6428	-2.76392	0.561419	-4.92309	8.51888e-07	6.06962	0.000352346	0.929594	1.85326	27.9039	36.846	0	0	0	91.1849	132.661	55.0498
ENSMUSG00000020072	Pbld1	77.1201	-1.91134	0.388312	-4.92219	8.55809e-07	6.06762	0.000352346	73.4379	51.8913	53.9475	74.8806	67.3073	21.1203	34.8616	149.125	117.818	126.811
ENSMUSG00000034892	Rps29	3304.27	1.07903	0.220464	4.89438	9.86156e-07	6.00605	0.000393672	6525.75	4866.66	1977.45	2699.27	2103.09	4521.67	4280.8	1514.05	2101.24	2452.66
ENSMUSG00000021643	Serf1	1918.18	1.11493	0.227985	4.89036	1.00651e-06	5.99718	0.000393672	3414.4	2895.72	1198.01	1847.06	1841.11	2821.48	1957.38	931.796	1168.9	1105.91
ENSMUSG00000062997	Rpl35	1591.9	1.17871	0.241474	4.88132	1.05381e-06	5.97724	0.000402117	3135.52	2262.83	982.216	1404.9	1423.81	2216.68	1880.48	643.044	930.481	1039.06
ENSMUSG00000032087	Dscaml1	1086.91	-0.786416	0.161406	-4.87229	1.10313e-06	5.95737	0.000410917	611.673	684.78	1019.42	877.173	1046.89	924.495	910.504	1562.49	1558.53	1673.12
ENSMUSG00000097217	Gm26549	536.542	-1.25149	0.258445	-4.84238	1.28294e-06	5.89179	0.000466782	252.85	300.228	710.619	690.566	792.155	199.683	350.667	833.962	626.196	608.496
ENSMUSG00000097284	4930480K23Rik	127.106	-1.86103	0.38692	-4.80985	1.51044e-06	5.8209	0.000533718	66.9308	67.644	190.676	125.99	143.934	28.8005	58.4445	266.906	192.961	128.777
ENSMUSG00000032959	Pebp1	4138.21	1.13723	0.236597	4.80661	1.53514e-06	5.81385	0.000533718	6024.7	5771.06	2329.97	2925.1	3743.32	7547.64	4879.6	2198.89	2674.55	3287.26
ENSMUSG00000006301	Tmbim1	132.958	-2.03161	0.423603	-4.79601	1.61853e-06	5.79088	0.000548696	86.4522	130.655	189.746	188.984	232.987	10.5602	39.9883	215.614	104.83	129.76
ENSMUSG00000072437	Nanos1	466.113	1.16395	0.242876	4.79235	1.64837e-06	5.78295	0.000548696	684.181	667.174	371.122	435.021	469.08	694.091	543.431	312.498	199.455	285.079
ENSMUSG00000024642	Tle4	2438.91	0.891718	0.186348	4.78524	1.70786e-06	5.76755	0.000556656	3792.74	3531.39	3617.27	3918.75	3155.16	1949.79	1594.41	844.41	1129.94	855.237
ENSMUSG00000002625	Akap8l	2562.33	-0.875091	0.183337	-4.77313	1.81388e-06	5.74139	0.000563319	1956.8	1964.46	2644.36	2026.53	2305.02	1656.99	2223.97	3814.57	3214.47	3816.13
ENSMUSG00000028382	Ptbp3	669.289	0.99195	0.207921	4.77081	1.83491e-06	5.73639	0.000563319	855.227	682	657.601	595.479	727.954	864.014	964.847	397.984	525.077	422.703
ENSMUSG00000072653	Zfp783	356.044	-1.1604	0.243284	-4.76971	1.84494e-06	5.73402	0.000563319	218.455	217.758	418.558	337.557	313.756	197.763	260.437	594.602	546.414	455.144
ENSMUSG00000107927	NA	140.912	-1.62681	0.341549	-4.76304	1.90697e-06	5.71966	0.000563319	60.4236	80.6169	208.349	290.014	240.235	30.7205	52.2925	171.922	127.095	147.455
ENSMUSG00000087176	D230022J07Rik	115.689	-1.71611	0.360532	-4.75994	1.93651e-06	5.71298	0.000563319	93.889	68.5707	125.567	74.8806	111.834	37.4406	63.5712	193.768	213.371	173.997
ENSMUSG00000020611	Gna13	1216.34	0.821186	0.17255	4.75912	1.94434e-06	5.71123	0.000563319	1399.04	1529.87	938.5	1135.1	1174.25	1643.55	1614.91	833.012	1006.55	888.66
ENSMUSG00000036395	Glb1l2	61.3562	-2.31585	0.487577	-4.74972	2.03701e-06	5.69101	0.000579436	110.622	63.0109	104.174	68.9377	50.7394	4.80008	6.15205	61.7398	35.2525	108.133
ENSMUSG00000073643	Wdfy1	2662.61	0.739459	0.156125	4.73633	2.17618e-06	5.6623	0.000606171	3969.37	3459.11	2376.48	2853.78	2901.46	3075.89	2777.65	1714.47	1825.71	1672.14
ENSMUSG00000072875	Gpr27	819.008	1.01834	0.215141	4.73335	2.20848e-06	5.65591	0.000606171	1923.33	1533.57	859.439	1151.74	1141.12	450.247	465.505	197.567	253.262	214.301
ENSMUSG00000021577	Sdha	5090	-0.743886	0.157803	-4.71402	2.4288e-06	5.61461	0.000655149	4645.18	4000.26	4672.04	5040.77	5024.23	3575.1	4203.9	6919.61	7099.67	5719.28
ENSMUSG00000018820	Zfyve27	2559.92	-0.899915	0.192167	-4.68299	2.82724e-06	5.54864	0.000741421	2064.63	1819.9	3661.92	2537.62	2855.9	1519.7	1764.61	3561.91	2911.12	2901.91
ENSMUSG00000041040	Fam117b	1716.28	0.922436	0.197153	4.67879	2.88566e-06	5.53975	0.000741421	2930.08	2875.33	1364.5	1895.79	1681.65	1776.03	1833.31	748.476	1052.94	1004.66
ENSMUSG00000074754	Gm561	512.33	1.00407	0.214618	4.67843	2.89081e-06	5.53898	0.000741421	812.465	705.166	404.606	454.038	325.146	745.932	655.194	313.448	337.682	369.62
ENSMUSG00000052087	Rgs14	20.1811	2.61596	0.56064	4.66603	3.0708e-06	5.51275	NA	18.5919	12.9728	25.1135	61.8062	18.6389	28.8005	35.887	0	0	0
ENSMUSG00000030020	Prickle2	584.186	1.08696	0.233495	4.65518	3.23691e-06	5.48987	0.000813178	731.591	948.87	786.889	1025.75	1125.59	377.286	347.591	159.574	188.323	150.404
ENSMUSG00000048895	Cdk5r1	4609.57	0.77649	0.166937	4.65141	3.29679e-06	5.48191	0.000813178	7776.05	6992.35	4305.57	5207.17	4519.94	4412.23	4851.92	2254.93	2979.77	2795.74
ENSMUSG00000079671	2610203C22Rik	63.7725	-2.31634	0.498393	-4.64762	3.35793e-06	5.47393	0.000813178	28.8174	31.5054	88.3623	29.7145	98.3722	19.2003	3.07603	117.781	87.2036	133.692
ENSMUSG00000031816	Mthfsd	1497.83	-1.10992	0.238966	-4.64468	3.40611e-06	5.46774	0.000813178	1045.79	873.813	2104.88	1419.17	1134.9	903.374	1024.32	2474.34	1965.79	2031.93
ENSMUSG00000046330	Rpl37a	3493.8	0.835061	0.179892	4.64203	3.4501e-06	5.46217	0.000813178	5706.78	4353.31	2583.9	3256.71	2825.87	4676.23	4189.55	2157.09	2487.16	2701.37
ENSMUSG00000042043	Tbca	2713.23	1.12326	0.242078	4.6401	3.48245e-06	5.45812	0.000813178	5218.74	4050.3	1575.64	2701.65	2020.25	3505.98	3446.18	1127.46	1808.08	1678.03
ENSMUSG00000038178	Slc43a2	621.406	-1.14492	0.247157	-4.63235	3.61542e-06	5.44184	0.00083111	404.373	624.549	778.518	532.484	718.635	374.406	332.211	726.63	791.327	930.931
ENSMUSG00000075592	Nynrin	113.549	-1.48177	0.320072	-4.6295	3.66549e-06	5.43587	0.00083111	84.5931	88.9565	83.7116	61.8062	71.4493	57.6009	75.8753	222.263	198.527	190.708
ENSMUSG00000090733	Rps27	3457.7	1.03609	0.223998	4.62545	3.73792e-06	5.42737	0.000835425	6071.18	4726.74	2406.24	3306.63	2549.39	4726.16	4345.4	1574.84	2200.5	2669.91
ENSMUSG00000103214	NA	124.91	-1.83574	0.397399	-4.6194	3.8486e-06	5.4147	0.000848048	92.9594	63.9375	131.148	273.374	178.105	20.1603	44.0897	135.828	134.516	174.98
ENSMUSG00000106106	NA	14629.9	0.837846	0.181592	4.61389	3.95199e-06	5.40318	0.000858735	30635.7	21501.5	15075.5	14266.5	12838.1	15921.9	12506.1	7283.4	7957.8	8312.51
ENSMUSG00000032116	Stt3a	2932.47	-0.691479	0.15017	-4.60465	4.13162e-06	5.38388	0.000885469	1602.62	1865.31	2511.35	2304.66	2567	2455.72	2916.07	4564.95	4196.91	4340.08
ENSMUSG00000025450	Gm9752	246.335	-1.31848	0.28728	-4.58954	4.44218e-06	5.3524	0.000938982	78.0859	77.837	330.196	267.431	211.241	117.122	184.562	434.078	396.127	366.671
ENSMUSG00000097156	Gm3764	14046.7	-1.11565	0.243401	-4.58362	4.57005e-06	5.34008	0.000938982	4145.06	5964.72	15907.1	10226.6	13156	7880.77	13008.5	27161.7	19656.1	23360.8
ENSMUSG00000079260	Tmppe	359.001	-1.24048	0.270672	-4.58297	4.5842e-06	5.33874	0.000938982	320.71	315.981	382.283	495.638	661.683	131.522	164.055	362.84	423.03	332.265
ENSMUSG00000031231	Cox7b	5739.2	0.995645	0.217329	4.58128	4.62139e-06	5.33523	0.000938982	7865.3	10666.4	3912.12	4804.25	3801.31	5759.13	9445.45	3389.99	3711.72	4036.33
ENSMUSG00000073702	Rpl31	1712.58	1.03164	0.225585	4.57316	4.80426e-06	5.31837	0.000961534	3031.41	2362.91	988.727	1502.37	1279.87	2460.52	2189.11	861.508	1142.92	1306.45
ENSMUSG00000097079	Gm26604	685.105	-0.93187	0.203961	-4.56886	4.9038e-06	5.30947	0.000961534	247.272	278.916	396.235	414.815	382.098	540.489	774.133	1160.71	1314.55	1341.84
ENSMUSG00000060126	Tpt1	3784.05	1.09048	0.238705	4.56831	4.91676e-06	5.30832	0.000961534	5946.61	4988.05	1708.65	3141.42	2969.81	6241.06	5128.76	2113.4	2778.46	2824.25
ENSMUSG00000096996	Gm26792	377.679	-1.93989	0.424888	-4.56565	4.97946e-06	5.30282	0.000961774	89.241	150.114	634.348	458.792	195.709	56.6409	206.094	861.508	663.304	461.042
ENSMUSG00000040811	Eml2	269.271	-1.39274	0.306005	-4.55136	5.32996e-06	5.27328	0.00101692	335.583	182.546	308.803	387.477	430.767	108.482	87.1541	260.257	332.116	259.52
ENSMUSG00000102142	NA	378.946	-1.732	0.381406	-4.5411	5.59602e-06	5.25212	0.00105482	115.27	303.935	294.851	343.5	299.259	96.0015	255.31	942.244	597.438	541.65
ENSMUSG00000034285	Nipsnap1	3397.34	0.695454	0.153445	4.53227	5.83518e-06	5.23395	0.0010868	4064.19	3938.18	2823.87	3431.43	2844.51	4309.51	4487.92	2528.48	2983.48	2561.78
ENSMUSG00000008683	Rps15a	2456.75	0.971861	0.215094	4.5183	6.23376e-06	5.20525	0.00113453	4345.85	3247.84	1770.04	2336.75	2231.5	3182.45	2907.87	1151.21	1621.62	1772.41
ENSMUSG00000045731	Pnoc	239.493	1.39508	0.308769	4.51821	6.23646e-06	5.20506	0.00113453	521.502	615.283	247.414	266.242	288.904	156.482	141.497	74.0878	50.0957	33.4231
ENSMUSG00000046058	Eid2	416.502	1.16139	0.257485	4.51052	6.46687e-06	5.18931	0.00116283	737.168	583.777	309.733	355.386	440.086	590.409	468.581	175.721	249.551	254.605
ENSMUSG00000075419	Dolk	1797.82	-0.745599	0.16539	-4.50811	6.54067e-06	5.18438	0.00116283	1725.33	1627.16	2425.78	1882.71	1991.26	1217.3	1129.93	2012.72	1854.47	2111.55
ENSMUSG00000049775	Tmsb4x	70360.5	1.08333	0.240819	4.49852	6.84294e-06	5.16476	0.0012029	157152	109288	39160.3	68660.8	51043.8	91668	73575.5	29088.9	41853.1	42115
ENSMUSG00000063511	Snrnp70	4529.94	-1.07081	0.23838	-4.49201	7.05527e-06	5.15149	0.00122644	2632.61	3232.09	5382.66	3771.37	3669.8	2651.56	3595.88	8842.09	6126.52	5394.88
ENSMUSG00000022371	Col14a1	65.9084	-2.03086	0.453029	-4.48286	7.36488e-06	5.13283	0.00126619	5.57756	21.3125	53.0174	91.5208	54.8813	25.9204	19.4815	127.279	105.758	154.336
ENSMUSG00000032526	Deb1	1259.17	1.00025	0.224146	4.4625	8.10077e-06	5.09147	0.00137757	2113.9	1715.19	733.872	1127.96	836.682	1779.87	1728.73	692.436	853.482	1009.57
ENSMUSG00000004366	Sst	2482.12	1.15588	0.259424	4.45555	8.36766e-06	5.0774	0.00140436	7967.55	5000.1	2315.09	2783.66	2816.55	1289.3	1094.04	361.89	714.328	478.736
ENSMUSG00000025135	Anapc11	4044.29	0.684937	0.153788	4.45376	8.43785e-06	5.07377	0.00140436	6294.28	5115	3351.26	3805.84	3384	4889.36	4716.57	2703.25	3179.22	3004.14
ENSMUSG00000039001	Rps21	1491.69	0.846025	0.190525	4.44048	8.97586e-06	5.04692	0.00147818	2628.89	1939.44	1144.06	1415.6	1176.32	1780.83	1850.74	934.646	927.698	1118.69
ENSMUSG00000019899	Lama2	868.16	-1.00024	0.225411	-4.43739	9.10557e-06	5.04069	0.00148392	105.044	112.122	177.655	216.322	184.318	1010.9	945.366	2581.67	1615.12	1733.08
ENSMUSG00000071658	Gng3	4032.92	0.981232	0.221393	4.43208	9.33268e-06	5.02999	0.00150525	8322.66	6318.69	2857.36	4246.8	3366.4	4896.08	3842.98	1704.97	2510.35	2262.94
ENSMUSG00000070858	Gm1673	1269.53	0.891468	0.201393	4.4265	9.5774e-06	5.01875	0.00152896	2116.69	1825.46	1072.44	1160.06	1245.7	1773.15	1167.86	814.016	722.677	797.238
ENSMUSG00000039108	Lsm14b	546.65	1.28965	0.292207	4.41349	1.01718e-05	4.9926	0.00160745	659.082	803.389	360.89	412.438	343.785	1025.3	811.046	209.915	343.248	497.414
ENSMUSG00000034714	Ttyh2	704.107	-1.14474	0.259528	-4.41087	1.02955e-05	4.98735	0.00160867	133.862	107.489	346.938	192.55	280.62	703.691	654.168	1920.58	1239.4	1461.77
ENSMUSG00000057841	Rpl32	4253.91	1.07798	0.244495	4.409	1.03851e-05	4.98359	0.00160867	8289.19	6016.61	2250.91	3870.02	2691.26	6071.14	5457.9	1977.57	2743.2	3171.26
ENSMUSG00000084957	Bbip1	2832.04	0.743215	0.169279	4.39048	1.131e-05	4.94654	0.00173476	4414.64	3637.02	2289.05	2749.19	2994.66	3281.33	3205.22	1848.39	2090.1	1810.74
ENSMUSG00000079641	Rpl39	1411.87	1.12642	0.257156	4.3803	1.18517e-05	4.92622	0.00178564	2784.13	1889.4	798.051	1166	898.811	2138.91	1832.29	618.348	871.109	1121.64
ENSMUSG00000079157	Fam155a	530.322	0.98419	0.224703	4.37996	1.187e-05	4.92555	0.00178564	906.354	1006.32	671.553	669.171	696.89	362.886	414.238	230.812	198.527	146.472
ENSMUSG00000041779	Tram2	63.9837	-2.01219	0.460775	-4.36697	1.2598e-05	4.8997	0.0018771	50.1981	40.7717	64.1789	91.5208	64.2008	20.1603	11.2788	115.881	135.444	46.2025
ENSMUSG00000009927	Rps25	2624.77	1.00447	0.230216	4.36317	1.28192e-05	4.89214	0.00189204	4903.61	3732.47	1534.71	2500.77	2011.97	3553.02	3147.8	1266.14	1693.05	1904.13
ENSMUSG00000021223	Papln	16.0951	-2.44474	0.560371	-4.36272	1.28454e-05	4.89125	NA	24.1694	12.9728	0	3.56574	0	0.960015	0	42.7429	35.2525	41.2873
ENSMUSG00000021290	2010107E04Rik	3620.24	0.94472	0.216669	4.36021	1.29939e-05	4.88626	0.00189991	7309.4	5000.1	2483.44	3675.09	2628.09	4428.55	4149.56	1853.14	2245.96	2429.07
ENSMUSG00000033307	Mif	6989.99	0.92316	0.211873	4.35713	1.31778e-05	4.88016	0.00190895	13275.5	9863.06	5404.05	6991.23	5819.49	8761.1	7330.17	3114.54	4632	4708.72
ENSMUSG00000056258	Kcnq3	1360.91	0.957103	0.219898	4.35249	1.346e-05	4.87096	0.00193194	2046.97	2033.95	1269.63	2001.57	1719.96	1088.66	1495.97	609.799	728.243	614.395
ENSMUSG00000003458	Ncstn	4364.09	-0.819961	0.188499	-4.34994	1.36177e-05	4.8659	0.00193681	2510.83	2266.54	3346.6	2381.92	3603.53	4311.43	3708.66	7654.79	6562.54	7294.09
ENSMUSG00000053647	Gper1	181.549	-1.92817	0.444762	-4.33528	1.45576e-05	4.83691	0.00202229	39.9725	50.9647	109.755	194.927	165.68	120.002	25.6336	515.765	395.199	197.589
ENSMUSG00000001707	Eef1e1	3161.91	0.99709	0.230002	4.33514	1.45666e-05	4.83664	0.00202229	6443.02	4863.88	2033.26	3222.24	2259.45	3988.86	3406.19	1410.52	2083.61	1908.06
ENSMUSG00000047935	Gm5607	373.361	1.19415	0.275604	4.33284	1.47201e-05	4.83209	0.00202229	532.657	746.864	530.174	714.337	482.542	227.524	219.423	90.2351	113.179	76.6764
ENSMUSG00000040852	Plekhh2	48.7798	-2.11546	0.488359	-4.33177	1.47913e-05	4.82999	0.00202229	40.9021	71.3506	48.3667	39.2232	65.2363	6.72011	9.22808	74.0878	33.3971	99.2862
ENSMUSG00000039195	1110008P14Rik	455.02	1.00824	0.232893	4.32921	1.49643e-05	4.82494	0.00202229	720.435	583.777	417.628	356.574	450.441	676.811	496.266	292.552	307.996	247.724
ENSMUSG00000000555	Itga5	69.0824	-1.95144	0.450806	-4.32877	1.49943e-05	4.82407	0.00202229	60.4236	32.4321	121.847	70.1263	80.7688	23.0404	10.2534	65.5392	110.396	115.998
ENSMUSG00000094786	Gm14403	138.642	-1.72028	0.397679	-4.3258	1.51983e-05	4.81821	0.00203228	109.692	47.2582	152.541	162.836	108.727	58.5609	55.3685	328.646	147.504	215.284
ENSMUSG00000063457	Rps15	3715.81	1.06078	0.245592	4.31928	1.56541e-05	4.80537	0.00207549	5732.81	4580.33	2401.59	3395.78	3364.33	6449.38	3997.81	1818	2495.51	2922.55
ENSMUSG00000007783	Cpt1c	2190.49	-0.810414	0.187902	-4.31297	1.61078e-05	4.79296	0.0021089	1646.31	1509.48	2698.3	2031.29	2213.89	1380.5	1834.34	3150.63	2618.89	2821.3
ENSMUSG00000031701	Dnaja2	2437.25	0.829813	0.192523	4.3102	1.63107e-05	4.78753	0.0021089	3195.94	2987.46	1896.53	2202.44	2055.46	4002.3	2576.68	1678.37	1887.87	1889.39
ENSMUSG00000057322	Rpl38	1957.73	1.00704	0.23374	4.3084	1.64441e-05	4.78399	0.0021089	3955.42	3095.87	1178.47	1735.33	1431.06	2384.68	2360.34	839.661	1148.49	1448.01
ENSMUSG00000045813	Gm9801	1897.9	-1.04278	0.242035	-4.30838	1.64453e-05	4.78396	0.0021089	815.254	1070.26	1589.59	1741.27	1477.65	1290.26	1643.62	4238.2	2832.26	2280.63
ENSMUSG00000085936	2610307P16Rik	1947.38	-1.21043	0.281396	-4.30153	1.69626e-05	4.77051	0.00215756	407.162	557.832	1507.74	973.448	727.954	1313.3	2000.44	4870.8	3182.01	3933.11
ENSMUSG00000029521	Chek2	349.559	-1.11222	0.258677	-4.29966	1.71058e-05	4.76686	0.00215823	108.763	110.269	186.956	171.156	118.047	288.965	356.819	660.141	852.555	641.919
ENSMUSG00000084843	B230312C02Rik	14.2897	2.37061	0.551487	4.29858	1.71897e-05	4.76473	NA	38.1134	11.1196	0	0	0	70.0811	23.5829	0	0	0
ENSMUSG00000010755	Cars	1623.12	-0.78846	0.183516	-4.2964	1.73594e-05	4.76047	0.00215899	1760.65	1342.69	1940.25	1963.54	2087.56	1005.14	957.67	1728.71	1475.97	1969.01
ENSMUSG00000104388	NA	83.2908	-1.74446	0.406422	-4.29224	1.76883e-05	4.75231	0.00215899	32.5358	42.625	101.384	74.8806	77.6623	29.7605	39.9883	177.621	84.4205	172.03
ENSMUSG00000022999	Lmbr1l	999.437	-0.789981	0.184057	-4.29205	1.77035e-05	4.75194	0.00215899	549.39	467.948	692.016	580.028	689.641	976.336	960.746	1452.31	1770.98	1854.98
ENSMUSG00000060739	Nsa2	400.64	0.962319	0.224214	4.29197	1.77098e-05	4.75179	0.00215899	522.432	500.38	286.48	333.991	312.72	589.449	583.42	246.959	272.743	357.823
ENSMUSG00000033032	Afap1l1	202.598	1.16595	0.271732	4.29081	1.78019e-05	4.74953	0.00215899	232.399	222.391	167.423	228.208	181.212	324.485	284.02	121.58	151.215	113.049
ENSMUSG00000059631	1500035N22Rik	314.406	1.389	0.323856	4.28894	1.79525e-05	4.74588	0.00216051	535.446	539.299	362.75	500.393	550.884	236.164	192.764	49.3918	115.035	61.931
ENSMUSG00000024174	Pot1b	298.355	-1.27348	0.297456	-4.28124	1.85856e-05	4.73082	0.00221964	130.143	158.454	179.515	228.208	209.17	192.963	235.829	752.276	519.511	377.484
ENSMUSG00000010110	Stx5a	3109.93	-0.715533	0.167593	-4.26947	1.95938e-05	4.70788	0.00229643	2303.53	2492.64	3267.54	2780.09	3138.59	2153.31	2752.02	4396.82	4192.27	3622.47
ENSMUSG00000102854	NA	4637.96	-0.918735	0.215196	-4.2693	1.96087e-05	4.70755	0.00229643	998.384	1713.34	2453.68	2680.25	2655.01	4177.03	5071.34	10214.6	8763.04	7652.9
ENSMUSG00000016252	Atp5e	2359.05	0.986846	0.231186	4.26861	1.9669e-05	4.70622	0.00229643	4551.29	3370.16	1407.29	2126.37	1646.44	3271.73	2774.58	1132.21	1539.05	1771.42
ENSMUSG00000025475	Gpr123	490.951	-1.21643	0.285164	-4.26573	1.99253e-05	4.70059	0.00230913	440.628	598.603	589.702	607.365	642.008	234.244	193.79	725.68	533.427	344.061
ENSMUSG00000087528	9830144P21Rik	49.6625	-1.9001	0.445719	-4.263	2.01704e-05	4.69529	0.00232034	14.8735	25.019	64.1789	68.9377	67.3073	16.3203	12.3041	90.2351	85.3482	52.1007
ENSMUSG00000047153	Khnyn	255.652	-1.64939	0.387356	-4.25808	2.06194e-05	4.68572	0.00233863	51.1277	121.389	363.68	206.813	135.65	146.882	109.712	354.291	487.969	579.005
ENSMUSG00000043587	Pxylp1	1476.24	-1.05327	0.247363	-4.25798	2.06284e-05	4.68553	0.00233863	755.76	773.737	999.889	873.607	791.12	1536.02	975.1	3526.77	2016.82	2513.61
ENSMUSG00000030924	2610020H08Rik	159.692	-1.4574	0.342613	-4.25377	2.10202e-05	4.67736	0.0023659	186.848	158.454	106.035	160.458	125.295	84.4813	67.6726	262.157	293.153	152.37
ENSMUSG00000041841	Rpl37	2995.38	0.876415	0.206203	4.25025	2.1353e-05	4.67054	0.00238039	5237.33	4218.95	2078.84	2611.31	2318.48	3745.02	3746.6	1498.85	2075.26	2423.17
ENSMUSG00000066735	Vkorc1l1	1218.86	0.753106	0.177235	4.2492	2.14532e-05	4.66851	0.00238039	1566.37	1453.88	985.007	1271.78	1111.09	1513.94	1573.9	837.762	853.482	1021.37
ENSMUSG00000032846	Zswim6	1316.53	0.819773	0.193231	4.24244	2.211e-05	4.65541	0.00243598	2078.57	1767.08	1360.78	1915.99	1741.71	1144.34	1195.55	579.404	680.931	700.901
ENSMUSG00000005802	Slc30a4	781.346	0.837529	0.19749	4.24087	2.22656e-05	4.65237	0.00243598	1338.62	1113.81	824.094	968.694	743.487	807.373	739.272	380.887	433.235	463.991
ENSMUSG00000029223	Uchl1	10338.7	0.827473	0.195253	4.23795	2.25573e-05	4.64671	0.00245075	18737.8	15102.2	9211.07	11717	9415.77	11845.6	9549.01	5001.87	7151.63	5655.38
ENSMUSG00000097094	Gm26548	135.544	-1.40073	0.33108	-4.23078	2.32883e-05	4.63286	0.00250552	31.6062	31.5054	79.9911	65.372	59.0233	100.802	106.636	377.088	212.443	290.977
ENSMUSG00000047139	Cd24a	26455.9	0.9631	0.22769	4.22988	2.33817e-05	4.63112	0.00250552	39887	35245.3	16077.3	26423.3	21645	42892.5	28792.6	14485.1	20455.7	18655
ENSMUSG00000028528	Dnajc6	1224.23	0.99043	0.234384	4.22568	2.38223e-05	4.62302	0.00253538	2262.63	2097.89	1210.1	1812.59	1328.54	987.856	1045.85	457.824	643.823	395.179
ENSMUSG00000002997	Prkar2b	3166.18	1.0902	0.258555	4.2165	2.48126e-05	4.60533	0.00261474	5753.26	5174.3	3257.31	4718.67	4548.94	2717.8	2165.52	738.978	1553.89	1033.17
ENSMUSG00000028557	Rnf11	2067.41	0.931138	0.220875	4.21568	2.49023e-05	4.60376	0.00261474	4223.15	3281.2	1128.25	1806.64	1486.97	2560.36	2389.05	1023.93	1376.7	1397.87
ENSMUSG00000106341	NA	29.0523	-2.1551	0.511907	-4.20994	2.5544e-05	4.59271	0.00266424	7.43675	16.6793	24.1834	42.7889	23.8164	5.76009	6.15205	56.0407	40.8187	66.8461
ENSMUSG00000016534	Lamp2	2363.71	-0.632531	0.150322	-4.20784	2.57822e-05	4.58868	0.00267128	1612.85	1571.57	1492.86	1539.21	1681.65	2544.04	2169.62	3953.25	3392.59	3679.49
ENSMUSG00000033684	Qsox1	980.312	-1.42671	0.339404	-4.20356	2.62749e-05	4.58046	0.00270441	359.753	343.78	1115.22	610.931	484.613	577.929	692.106	2976.81	1308.98	1332.99
ENSMUSG00000019854	Reps1	828.724	0.826583	0.196851	4.19904	2.68051e-05	4.57178	0.00274095	762.267	919.218	802.701	848.647	844.966	935.055	1310.39	611.699	594.655	657.648
ENSMUSG00000062184	Hs6st2	2590.44	0.898698	0.214247	4.19468	2.73253e-05	4.56344	0.002776	5009.58	3851.08	3268.47	3942.52	3216.25	2206.12	1487.77	855.809	1145.71	921.1
ENSMUSG00000058325	Dock1	214.983	-1.15974	0.276691	-4.19148	2.77139e-05	4.5573	0.00277734	133.862	110.269	171.144	123.612	152.218	140.162	183.536	381.837	326.55	426.636
ENSMUSG00000008682	Rpl10	4818.6	0.796418	0.190041	4.19076	2.78017e-05	4.55593	0.00277734	7805.8	6309.43	3245.22	4644.98	3462.7	6380.26	5899.82	3034.75	3760.89	3642.13
ENSMUSG00000090386	2810055G20Rik	64782.9	-0.78672	0.187891	-4.1871	2.82535e-05	4.54893	0.00277734	16039.2	20541.5	33381.4	30489.5	26764.5	66563.6	77720.9	150085	122211	104032
ENSMUSG00000063015	Ccni	3541.63	0.785611	0.18767	4.18613	2.83748e-05	4.54707	0.00277734	4916.62	4438.56	2056.52	2585.16	2848.65	4825.04	5181.05	2419.25	2793.3	3352.14
ENSMUSG00000087259	2610035D17Rik	681.525	-0.849123	0.202896	-4.18501	2.85153e-05	4.54492	0.00277734	471.304	394.745	428.79	467.112	460.796	697.931	528.051	1124.61	995.42	1246.48
ENSMUSG00000022257	Laptm4b	563.564	-0.946294	0.226139	-4.18457	2.85708e-05	4.54408	0.00277734	498.262	517.986	359.96	323.294	250.59	428.167	502.418	852.009	810.808	1092.15
ENSMUSG00000006057	Atp5g1	4152.25	0.769456	0.183883	4.18448	2.85819e-05	4.54391	0.00277734	7066.77	6096.3	3229.41	4177.86	3122.02	4772.24	4771.94	2301.47	2921.32	3063.13
ENSMUSG00000036295	Lrrn3	3969.34	-0.751705	0.179701	-4.18308	2.87587e-05	4.54123	0.00277734	2508.97	2207.23	2490.89	2812.18	2819.66	4152.07	3408.24	7460.07	5284.17	6549.94
ENSMUSG00000021520	Uqcrb	3373.84	0.847024	0.202611	4.18054	2.90811e-05	4.53639	0.00279125	5695.62	4366.28	2104.88	3040.39	2314.34	4599.43	4322.84	2047.86	2483.45	2763.3
ENSMUSG00000055717	Slain1	1221.51	0.727838	0.174242	4.17716	2.95167e-05	4.52993	0.00280201	2021.87	1701.29	1093.83	1136.28	1311.97	1277.78	1332.94	753.226	720.822	865.068
ENSMUSG00000097033	Gm26819	351.357	-1.3332	0.319184	-4.1769	2.95515e-05	4.52942	0.00280201	123.636	139.921	574.82	383.912	480.471	167.043	186.612	642.094	541.776	273.283
ENSMUSG00000103739	NA	188.508	-1.48314	0.355756	-4.16899	3.05956e-05	4.51434	0.0028167	44.6205	72.2772	245.554	203.247	258.874	51.8408	133.294	301.1	260.683	313.587
ENSMUSG00000027582	Zgpat	1316.42	-1.12771	0.270538	-4.1684	3.06745e-05	4.51322	0.0028167	587.503	833.967	1955.13	924.716	1532.54	890.894	759.779	2225.48	1816.43	1637.73
ENSMUSG00000027243	Harbi1	818.543	-0.854182	0.204949	-4.16777	3.07592e-05	4.51202	0.0028167	686.04	533.739	700.387	786.841	764.197	516.488	736.196	1148.36	1201.37	1111.81
ENSMUSG00000052852	Reep1	5110.42	0.700727	0.168162	4.16698	3.08657e-05	4.51052	0.0028167	9276.42	8888.24	6471.84	7051.85	8116.23	3009.65	2883.26	1608.08	2122.57	1676.07
ENSMUSG00000097380	Gm26816	154.378	-1.73279	0.415886	-4.16649	3.0932e-05	4.50959	0.0028167	16.7327	69.4973	155.332	161.647	191.567	80.6413	51.2671	296.351	333.971	186.776
ENSMUSG00000037152	Ndufc1	2741.94	0.800109	0.192038	4.1664	3.09442e-05	4.50942	0.0028167	4535.49	3957.64	1604.47	2416.39	1995.4	3670.14	3318.01	1736.31	2029.8	2155.79
ENSMUSG00000025508	Rplp2	2666.76	0.772776	0.185485	4.16624	3.09666e-05	4.50911	0.0028167	4858.06	3708.38	1944.9	2365.28	2220.11	3373.49	2827.89	1597.64	1731.08	2040.77
ENSMUSG00000039016	Timm8b	2876.42	1.00057	0.240247	4.16477	3.11669e-05	4.50631	0.00281853	5315.42	4155.94	1509.6	2507.91	1957.09	4255.75	3464.63	1400.07	1940.74	2257.04
ENSMUSG00000021534	1700001L19Rik	100.11	1.84302	0.443316	4.15734	3.21978e-05	4.49217	0.00289503	169.186	203.859	66.0392	103.407	158.431	113.282	115.864	9.49843	23.1925	38.3382
ENSMUSG00000029312	Klhl8	614.404	1.01071	0.243233	4.15533	3.24825e-05	4.48835	0.00290393	901.706	932.19	712.479	929.47	776.623	408.006	690.055	285.903	241.202	266.402
ENSMUSG00000073888	Ccl27a	785.491	0.775343	0.1867	4.15287	3.28326e-05	4.48369	0.00291856	1359.07	1079.52	830.605	923.528	791.12	765.132	774.133	403.683	459.211	468.906
ENSMUSG00000022504	Ciita	39.627	-2.24459	0.54068	-4.15143	3.30404e-05	4.48096	0.00292043	27.8878	7.41304	93.0129	43.9775	46.5974	0	5.12671	83.5862	29.6863	58.9819
ENSMUSG00000063450	Syne2	4880.56	-0.812419	0.196131	-4.14223	3.43939e-05	4.46352	0.00302299	2548.95	2715.03	3900.03	3509.88	2872.47	3782.46	5279.49	8443.16	6821.37	8932.81
ENSMUSG00000030271	Ogg1	254.295	-1.12157	0.270991	-4.13877	3.49179e-05	4.45695	0.0030519	233.328	151.967	294.851	284.071	229.88	157.443	146.624	346.693	310.779	387.314
ENSMUSG00000043004	Gng2	9078.3	0.886388	0.214296	4.13629	3.52974e-05	4.45226	0.00306793	18136.4	16390.2	6310	10397.7	8377.17	9490.71	7866.43	3906.7	5542.07	4365.64
ENSMUSG00000037012	Hk1	1519.02	-0.971552	0.235121	-4.13214	3.59396e-05	4.44443	0.00310649	2002.35	2085.85	2278.82	1662.83	1719.96	481.928	858.211	1387.72	1477.82	1234.69
ENSMUSG00000102918	NA	473.025	-1.08196	0.262232	-4.12598	3.69165e-05	4.43278	0.0031734	491.755	322.467	757.125	580.028	677.215	248.644	188.663	586.053	470.343	407.958
ENSMUSG00000032548	Slco2a1	99.003	-1.64081	0.397831	-4.12439	3.71721e-05	4.42978	0.00317791	22.3103	35.212	45.5763	30.9031	34.1714	80.6413	48.1911	304.9	151.215	236.911
ENSMUSG00000004530	Coro1c	4540.2	-0.735872	0.178526	-4.12193	3.75714e-05	4.42514	0.00319459	2997.01	3107.92	3315.91	2889.44	2647.77	4465.99	4174.17	7908.39	8105.3	5790.05
ENSMUSG00000009995	Taz	3518.79	-0.757278	0.184419	-4.10629	4.02064e-05	4.39571	0.00339999	2023.73	2285.07	4571.58	3430.25	3370.54	2423.08	3041.16	5117.75	4535.52	4389.24
ENSMUSG00000057191	AB124611	322.826	-1.56714	0.381758	-4.10506	4.04218e-05	4.39338	0.00339999	45.5501	108.416	298.571	133.121	203.993	124.802	277.868	848.21	622.486	565.243
ENSMUSG00000031865	Dctn1	2138.27	-0.761305	0.185599	-4.10189	4.09786e-05	4.38744	0.0034284	2218.94	2003.38	2596.92	2019.4	2810.34	1219.22	1495.97	2517.08	2139.27	2362.22
ENSMUSG00000104973	NA	846.091	-1.16047	0.283024	-4.10026	4.12691e-05	4.38438	0.00343433	294.681	451.269	1093.83	1064.97	1456.94	298.565	601.876	1237.65	1005.62	955.506
ENSMUSG00000000740	Rpl13	4513.58	0.986282	0.240887	4.09438	4.23301e-05	4.37335	0.003504	5956.84	4950.06	2547.62	3629.93	3793.03	9079.82	4936	3124.03	3769.24	3349.19
ENSMUSG00000059939	9430015G10Rik	875.147	-0.874931	0.213896	-4.09045	4.30531e-05	4.366	0.00353097	480.6	704.239	1204.52	1017.43	1199.11	468.487	617.256	967.89	1053.87	1038.08
ENSMUSG00000028643	Ccdc23	4235.81	0.783244	0.191495	4.09016	4.31074e-05	4.36545	0.00353097	7751.88	5734.92	3461.01	4389.43	4273.5	4903.76	4103.42	2203.64	2750.63	2785.91
ENSMUSG00000091754	Gm3636	34.0879	-2.26195	0.553241	-4.08855	4.3408e-05	4.36243	0.00353708	0	1.85326	35.3449	40.4118	153.254	0.960015	0	18.047	39.891	51.1176
ENSMUSG00000049517	Rps23	2337.4	1.00704	0.24651	4.08519	4.40417e-05	4.35614	0.00357011	4171.09	3198.73	1284.51	1999.19	1729.28	3315.89	3073.98	1063.82	1604.92	1932.64
ENSMUSG00000096954	Gdap10	452.08	-1.343	0.329424	-4.0768	4.566e-05	4.34046	0.00368222	246.342	455.902	571.099	921.15	817.007	127.682	157.903	587.003	301.502	335.214
ENSMUSG00000002580	Mien1	1986.26	0.862014	0.211737	4.07115	4.6782e-05	4.32992	0.00375336	3483.19	2709.47	1303.11	1910.05	1550.14	2703.4	2222.94	1103.72	1413.81	1462.75
ENSMUSG00000040855	Reps2	558.75	1.35664	0.333387	4.06925	4.71644e-05	4.32639	0.00375482	898.917	1102.69	720.85	842.704	810.794	258.244	529.077	120.63	217.081	86.5068
ENSMUSG00000023861	Mpc1	757.996	0.829875	0.203967	4.06868	4.72802e-05	4.32532	0.00375482	1248.44	1005.39	547.846	763.069	667.896	908.174	922.808	472.072	555.691	488.567
ENSMUSG00000019370	Calm3	6522.68	0.865174	0.212839	4.06492	4.80497e-05	4.31831	0.00379665	10295.3	8409.17	4885.04	6062.95	6492.57	9890.08	6212.55	3741.43	4775.79	4461.98
ENSMUSG00000005983	1700037C18Rik	379.903	-1.04302	0.257268	-4.05421	5.03032e-05	4.2984	0.00395474	335.583	303.008	406.466	495.638	499.11	208.323	207.119	353.342	584.45	405.992
ENSMUSG00000049092	Gpr137c	683.114	-0.835232	0.206284	-4.04895	5.14489e-05	4.28862	0.00401469	463.867	573.584	595.283	714.337	571.594	551.049	498.316	1043.88	813.591	1005.64
ENSMUSG00000044894	Uqcrq	4875.17	0.778476	0.192294	4.04835	5.1579e-05	4.28753	0.00401469	8120.93	6659.69	3534.49	4899.33	3872.76	6122.02	5518.39	2768.79	3501.13	3754.2
ENSMUSG00000031157	Pqbp1	2449.86	0.718951	0.177744	4.04488	5.23506e-05	4.28108	0.00405458	3059.29	3121.82	2021.17	2101.41	1864.93	3501.18	2989.9	1560.59	2106.8	2171.52
ENSMUSG00000020752	Recql5	457.942	-0.988002	0.244458	-4.04161	5.30856e-05	4.27502	0.00407651	419.247	365.092	425.999	492.073	366.566	348.486	266.589	738.028	654.027	503.312
ENSMUSG00000017132	Cyth1	1756.4	-0.663558	0.164194	-4.0413	5.31549e-05	4.27446	0.00407651	1498.51	1464.08	1986.76	1584.38	1671.29	1246.1	1507.25	2145.7	2209.78	2250.16
ENSMUSG00000087813	Gm22490	14.9972	-2.21387	0.548825	-4.03384	5.48726e-05	4.26064	NA	0	0	11.1615	8.32007	0	0	0	46.5423	59.3727	24.5758
ENSMUSG00000070394	Tmem256	1891.54	0.826475	0.204967	4.03223	5.52507e-05	4.25766	0.00420157	3232.2	2323.06	1464.02	1643.81	1144.22	2518.12	2460.82	1284.19	1284.86	1560.07
ENSMUSG00000046417	Lrrc75a	241.494	1.21069	0.300332	4.03115	5.55036e-05	4.25568	0.00420157	321.64	341	297.641	343.5	345.856	242.884	232.753	62.6896	133.589	93.388
ENSMUSG00000037344	Slc12a9	896.686	-0.846019	0.209889	-4.03078	5.55912e-05	4.25499	0.00420157	576.348	631.962	1149.64	730.977	945.409	600.01	714.664	1212.95	1229.2	1175.71
ENSMUSG00000071014	Ndufb6	2112.54	0.849181	0.210932	4.02585	5.67695e-05	4.24588	0.00426538	3962.86	2840.12	1374.73	1902.92	1615.38	2724.52	2469.02	1158.81	1463.91	1613.15
ENSMUSG00000022332	Khdrbs3	1941.46	0.929567	0.231012	4.02389	5.72439e-05	4.24227	0.00426538	3432.99	2799.35	1735.62	2288.02	2290.52	1931.55	1952.25	685.787	1101.18	1197.33
ENSMUSG00000070866	Zfp804a	310.527	1.74376	0.433355	4.02385	5.72535e-05	4.2422	0.00426538	505.699	621.769	317.174	652.531	397.631	144.002	308.628	39.8934	99.2637	18.6776
ENSMUSG00000033099	Nol12	1118.62	0.784706	0.195157	4.02089	5.79779e-05	4.23674	0.00429888	1673.27	1385.31	736.662	946.111	864.64	1572.5	1434.45	738.028	990.782	844.424
ENSMUSG00000025766	D3Ertd751e	836.003	-0.706875	0.175853	-4.01969	5.82757e-05	4.23451	0.00430058	328.147	388.258	586.911	608.554	638.902	802.573	872.566	1529.25	1337.74	1267.13
ENSMUSG00000022174	Dad1	5062.52	0.654219	0.163324	4.00564	6.18488e-05	4.20867	0.00454284	7754.67	6568.88	4164.19	4461.93	4014.62	6226.66	5942.88	3367.19	3636.58	4487.54
ENSMUSG00000025068	Gsto1	1686.04	0.839451	0.209787	4.00145	6.29563e-05	4.20096	0.00460258	2951.46	2278.58	1524.48	2025.34	1567.74	1981.47	1591.33	871.956	1157.77	910.287
ENSMUSG00000071528	Usmg5	3115.44	0.960429	0.240134	3.99956	6.34602e-05	4.1975	0.00461783	6621.5	4564.58	2087.21	2988.09	2172.47	3990.78	3286.22	1342.13	1875.81	2225.58
ENSMUSG00000058756	Thra	8598.41	0.564434	0.141284	3.99502	6.4688e-05	4.18918	0.00467725	14325	12128.7	10713.2	10851.7	12078	6667.31	6208.45	4235.35	4635.71	4140.53
ENSMUSG00000047909	Ankrd16	1349.45	-0.714122	0.178783	-3.99434	6.48746e-05	4.18793	0.00467725	898.917	973.889	1505.88	1236.12	1368.93	1075.22	1076.61	2098.2	1631.82	1628.88
ENSMUSG00000051323	Pcdh19	1603.97	0.746454	0.187101	3.98957	6.61941e-05	4.17918	0.00474593	3023.04	2797.5	2020.24	2269	2374.39	793.933	1090.96	518.614	528.788	623.242
ENSMUSG00000071415	Rpl23	2805.51	0.933811	0.234113	3.98871	6.64339e-05	4.17761	0.00474593	4648.9	3675.94	1546.8	2381.92	1947.77	3853.5	4010.11	1444.71	2062.27	2483.14
ENSMUSG00000038497	Tmco3	1612.4	-0.748211	0.187651	-3.98725	6.68435e-05	4.17494	0.00475348	1107.15	1073.96	1841.66	1409.66	1760.34	1219.22	1292.96	2462.94	1789.53	2166.6
ENSMUSG00000027263	Tubgcp4	1094.99	-0.830944	0.208634	-3.98278	6.81148e-05	4.16676	0.00482197	564.264	661.614	1097.55	1082.8	1000.29	676.811	1083.79	1685.97	1511.22	1585.63
ENSMUSG00000028696	Ipp	381.729	-1.1567	0.290629	-3.97999	6.89192e-05	4.16166	0.00485694	190.567	174.207	271.598	380.346	281.655	204.483	352.718	766.523	711.545	483.651
ENSMUSG00000024665	Fads2	1554.24	-0.827131	0.208072	-3.97522	7.03154e-05	4.15295	0.00493312	1240.08	1284.31	1478.91	1063.78	1347.18	1003.22	1455.99	2356.56	2360.06	1952.3
ENSMUSG00000001225	Slc26a3	8.21054	-2.05841	0.518815	-3.96753	7.26201e-05	4.13894	NA	0	0.926631	0	0	0	0	0	37.9937	17.6263	25.5588
ENSMUSG00000030660	Pik3c2a	1045.53	-0.748671	0.188778	-3.96588	7.31261e-05	4.13593	0.0051074	475.023	535.592	968.264	892.624	918.486	824.653	1053.03	1829.4	1561.32	1396.89
ENSMUSG00000001520	Nrip2	215.861	-1.32745	0.334997	-3.96256	7.41496e-05	4.12989	0.00515026	184.989	216.832	459.484	306.654	294.081	48.0008	84.0781	170.972	242.129	151.387
ENSMUSG00000038642	Ctss	104.864	-1.63364	0.412353	-3.96176	7.43981e-05	4.12844	0.00515026	142.228	158.454	130.218	84.3893	130.473	12.4802	44.0897	106.382	130.805	109.116
ENSMUSG00000049690	Nckap5	1533.68	-0.755053	0.190685	-3.95969	7.50461e-05	4.12467	0.00516541	1419.49	1463.15	1704	2485.32	2069.96	827.533	903.326	1653.68	1354.44	1455.87
ENSMUSG00000047459	Dynlrb1	8530.9	0.960979	0.242735	3.95896	7.52772e-05	4.12334	0.00516541	14638.3	11685.7	4269.29	7574.83	5886.8	11608.5	12030.3	4242.95	6162.7	7209.55
ENSMUSG00000019689	1110001J03Rik	1163.25	0.828892	0.209444	3.95758	7.57131e-05	4.12083	0.00517262	2041.39	1507.63	900.365	1024.56	908.131	1392.98	1479.57	674.389	726.388	977.133
ENSMUSG00000024012	Mtch1	3703.59	0.680012	0.172204	3.94887	7.85194e-05	4.10502	0.00533935	5863.88	4660.03	4025.6	3330.4	3931.78	4357.51	3542.56	2253.03	2477.88	2593.24
ENSMUSG00000007836	Hnrnpa0	3391.12	0.85069	0.215577	3.94612	7.94291e-05	4.10002	0.00533935	5852.72	5047.36	2407.17	3156.87	2853.83	3604.86	4438.71	1594.79	2317.39	2637.47
ENSMUSG00000031808	Slc27a1	2049.24	-1.10827	0.280922	-3.94513	7.97578e-05	4.09823	0.00533935	838.494	1398.29	2360.67	1168.38	2526.61	1304.66	1468.29	3587.56	2978.84	2860.62
ENSMUSG00000052146	Rps10	2032.4	0.800374	0.202883	3.94499	7.98017e-05	4.09799	0.00533935	3550.12	2730.78	1491.93	2012.27	1667.15	2527.72	2277.29	1155.01	1302.49	1609.22
ENSMUSG00000025144	Stra13	840.513	0.787492	0.199627	3.94482	7.98599e-05	4.09767	0.00533935	1208.47	975.742	554.357	715.526	588.162	1229.78	1124.8	595.552	756.074	656.665
ENSMUSG00000002728	Naa20	3334.05	0.603526	0.153087	3.94237	8.06787e-05	4.09324	0.00537114	3957.28	3937.25	2814.57	2965.51	2982.23	4802.96	3625.61	2761.19	2790.52	2703.34
ENSMUSG00000094910	D430019H16Rik	2615.79	0.613401	0.155894	3.93472	8.32928e-05	4.07939	0.005512	3823.42	3238.57	2430.43	2680.25	2264.63	2911.73	3028.86	1758.16	2072.48	1949.35
ENSMUSG00000034345	Gtf2h5	3883.82	0.666348	0.169406	3.93343	8.37426e-05	4.07705	0.005512	5442.77	4763.81	2582.04	3553.86	3010.19	5217.68	4852.94	2867.58	3207.98	3339.36
ENSMUSG00000026135	Zfp142	570.14	-1.0427	0.265122	-3.93289	8.39307e-05	4.07608	0.005512	292.822	502.234	644.579	506.336	472.187	312.965	464.48	869.106	775.556	861.135
ENSMUSG00000028843	Sh3bgrl3	2135.22	0.916411	0.233058	3.93211	8.42037e-05	4.07467	0.005512	3856.89	2889.23	1590.52	1933.82	1728.24	2533.48	2741.77	916.599	1512.15	1649.53
ENSMUSG00000086943	4732414G09Rik	54.3025	-1.84909	0.47063	-3.92896	8.53147e-05	4.06898	0.00556145	26.9582	34.2853	87.4321	74.8806	59.0233	17.2803	10.2534	124.429	43.6018	64.8801
ENSMUSG00000062627	Mysm1	2608.9	-0.835729	0.212764	-3.92795	8.56714e-05	4.06716	0.00556153	1534.76	1856.04	2383.92	2964.32	2280.16	1855.71	2182.95	4604.84	3540.1	2886.18
ENSMUSG00000025025	Mxi1	981.195	0.826552	0.210711	3.92268	8.75702e-05	4.05764	0.00565107	1265.18	874.739	753.405	796.349	682.393	1547.54	1430.35	684.837	843.278	933.88
ENSMUSG00000022089	Bin3	786.39	0.889766	0.226858	3.92212	8.77731e-05	4.05664	0.00565107	952.834	807.095	834.326	759.503	650.292	1325.78	832.578	549.959	537.137	614.395
ENSMUSG00000056612	Ppp1r14b	834.344	0.841535	0.214739	3.91887	8.89652e-05	4.05078	0.00570434	1028.13	889.565	613.885	646.588	697.925	1386.26	1071.48	536.661	669.798	803.137
ENSMUSG00000064339	mt-Rnr2	17484.3	1.00526	0.256596	3.91768	8.94053e-05	4.04864	0.00570917	41047.2	20166.3	13173.4	19339.4	14184.2	19962.6	18923.7	8021.42	8559.87	11465.1
ENSMUSG00000047414	Flrt2	3598.59	0.694863	0.177415	3.9166	8.98082e-05	4.04668	0.00571158	5705.85	5777.54	5668.21	6473.01	4922.75	1816.35	2055.81	1105.62	1066.85	1393.94
ENSMUSG00000022536	Glyr1	3653.18	-0.582856	0.148991	-3.91202	9.15254e-05	4.03846	0.00579723	4406.28	3757.49	3126.16	2961.94	3220.4	3206.45	2634.1	4272.39	4499.34	4447.23
ENSMUSG00000059291	Rpl11	2671.98	0.78199	0.200109	3.90781	9.31364e-05	4.03088	0.00587548	4209.2	3360.89	1750.5	2372.41	1986.08	3476.22	3546.66	1653.68	1953.73	2410.39
ENSMUSG00000038570	Fam154b	130.25	1.14365	0.29274	3.90672	9.35575e-05	4.02892	0.00587834	182.2	170.5	118.126	124.801	101.479	176.643	192.764	80.7367	83.4928	71.7613
ENSMUSG00000040339	Fam102b	828.668	1.25084	0.320368	3.90439	9.44625e-05	4.02474	0.00591146	1464.11	1465	642.719	1127.96	1005.47	762.252	865.389	250.759	508.379	194.64
ENSMUSG00000025077	Dclre1a	514.018	-0.839959	0.215209	-3.90299	9.50131e-05	4.02222	0.00592223	498.262	618.063	631.558	697.697	549.849	259.204	311.704	542.36	555.691	475.787
ENSMUSG00000038188	Scarf1	23.8573	-2.10439	0.539587	-3.9	9.61916e-05	4.01686	0.00596648	14.8735	23.1658	29.7641	16.6401	39.3489	0	4.10137	43.6928	30.614	36.3722
ENSMUSG00000110689	NA	310.336	-1.04942	0.269133	-3.89926	9.64857e-05	4.01554	0.00596648	188.708	147.334	511.571	349.443	307.543	183.363	192.764	431.229	410.97	380.433
ENSMUSG00000020432	Tcn2	389.314	-0.932096	0.239139	-3.89772	9.71024e-05	4.01277	0.00598092	219.384	155.674	192.537	178.287	187.425	409.927	344.515	872.906	651.244	681.241
ENSMUSG00000006589	Aprt	3067.39	0.683153	0.175313	3.89677	9.74839e-05	4.01107	0.00598092	4217.57	3490.62	2575.53	3054.65	2291.55	4268.23	3553.84	2311.92	2344.29	2565.71
ENSMUSG00000026153	Fam135a	2713.64	-0.808563	0.207666	-3.89358	9.87753e-05	4.00535	0.00600632	1561.72	1730.02	2299.28	2150.14	2377.5	2018.91	2615.65	5341.92	3613.38	3427.83
ENSMUSG00000037373	Ctbp1	3500.82	0.548941	0.140991	3.89344	9.88335e-05	4.0051	0.00600632	4679.58	4218.95	3073.15	2826.45	3139.63	4382.47	4071.63	2631.07	3022.44	2962.86
ENSMUSG00000106384	NA	171.732	-1.47384	0.378634	-3.89251	9.92117e-05	4.00344	0.00600632	95.7482	91.7364	103.244	110.538	89.0527	146.882	66.6472	502.467	217.081	293.926
ENSMUSG00000027429	Sec23b	1558.8	-0.653303	0.167859	-3.89197	9.94334e-05	4.00247	0.00600632	1016.05	1240.76	1017.56	1220.67	1218.78	1533.14	1389.34	2245.43	2463.97	2242.29
ENSMUSG00000036966	Spryd3	893.579	-0.813101	0.209057	-3.88938	0.000100502	3.99782	0.00603256	1332.11	1243.54	1089.18	1104.19	881.208	423.367	463.455	853.909	914.711	630.123
ENSMUSG00000028830	AU040320	1392.69	-0.631812	0.162459	-3.88905	0.000100639	3.99723	0.00603256	1081.12	1007.25	1384.96	1204.03	1368.93	1153.94	1202.73	2057.36	1674.5	1792.07
ENSMUSG00000061477	Rps7	1921.19	0.910304	0.234163	3.88748	0.000101292	3.99442	0.00604855	3528.74	2667.77	1251.02	1911.24	1527.36	2607.4	2079.39	920.398	1359.08	1359.53
ENSMUSG00000050708	Ftl1	13724.9	0.827077	0.213003	3.88293	0.000103204	3.9863	0.00610031	20637	16444.9	9083.64	13617.6	11261	19964.5	16261.9	7791.56	11471	10716
ENSMUSG00000023068	Nus1	1340.13	0.836693	0.215525	3.88212	0.000103548	3.98486	0.00610031	1982.82	1589.17	1072.44	1431.05	1456.94	1707.87	1512.38	725.68	855.338	1067.57
ENSMUSG00000028793	Rnf19b	450.653	0.94432	0.243282	3.88159	0.000103775	3.98391	0.00610031	688.829	683.853	497.619	702.451	541.565	360.966	430.644	181.42	174.407	244.775
ENSMUSG00000032612	Usp4	4338.99	-0.55124	0.142026	-3.88125	0.000103921	3.9833	0.00610031	3365.13	3603.67	4585.54	4239.67	4859.59	3232.37	3848.11	5024.67	5279.53	5351.62
ENSMUSG00000030638	Sh3gl3	385.47	0.908874	0.234225	3.88034	0.000104311	3.98167	0.00610031	720.435	713.506	373.912	429.078	364.495	377.286	327.084	200.417	205.949	142.54
ENSMUSG00000028341	Nr4a3	1109.23	1.01793	0.26236	3.8799	0.000104499	3.98089	0.00610031	2152.01	1865.31	863.16	1312.19	1598.81	901.454	1022.27	332.445	500.029	544.599
ENSMUSG00000009549	Srp14	6030.06	0.796729	0.205462	3.87775	0.000105427	3.97705	0.0061316	9419.58	7165.63	3696.33	5128.73	3992.88	8421.25	8312.45	3787.02	4733.12	5643.58
ENSMUSG00000014313	Cox6c	5619.08	0.642548	0.165855	3.87414	0.000107	3.97062	0.00620006	9321.04	7211.04	4444.16	4981.34	4701.16	6847.79	6232.03	3667.34	4144.96	4639.91
ENSMUSG00000032278	Paqr5	54.6283	-1.86715	0.482213	-3.87204	0.000107928	3.96687	0.00623075	15.8031	4.63315	39.9956	14.263	28.9939	33.6005	18.4562	159.574	132.661	98.3031
ENSMUSG00000054364	Rhob	788.657	0.75766	0.195868	3.86821	0.000109635	3.96005	0.00630603	1236.36	1199.06	847.348	919.962	857.392	861.134	645.966	379.937	467.56	471.855
ENSMUSG00000042155	Klhl23	1962.28	0.86797	0.224546	3.86544	0.000110889	3.95511	0.00632805	3323.3	2576.03	2039.77	2641.03	2179.72	1745.31	2057.86	1178.76	1145.71	735.307
ENSMUSG00000103539	NA	32.7446	-2.03491	0.526443	-3.86539	0.000110913	3.95502	0.00632805	42.7613	39.8451	70.6898	39.2232	61.0943	0.960015	0	33.2445	27.8309	11.7964
ENSMUSG00000027163	Commd9	1445.37	0.842486	0.217996	3.86469	0.000111231	3.95377	0.00632805	2073.92	1511.33	1078.02	1218.3	1285.05	2438.44	1571.85	1006.83	1085.41	1184.55
ENSMUSG00000011306	Sugp1	1990.25	-0.621354	0.160941	-3.86077	0.000113031	3.9468	0.00640716	1720.68	1583.61	2288.12	2265.44	1789.34	1583.07	1498.02	2434.45	2446.34	2293.41
ENSMUSG00000087694	A530058N18Rik	309.105	-1.02324	0.265171	-3.85879	0.000113949	3.94329	0.00643585	78.0859	75.9837	157.192	111.727	106.656	301.445	319.907	786.47	634.546	519.041
ENSMUSG00000041817	Fam169a	450.033	0.901763	0.233748	3.85783	0.000114396	3.94159	0.00643786	735.309	618.063	669.693	637.08	575.736	313.925	394.757	204.216	204.094	147.455
ENSMUSG00000067288	Rps28	1686.66	0.837524	0.217311	3.85403	0.000116188	3.93484	0.0065153	2944.02	2170.17	1289.16	1409.66	1141.12	2273.32	2072.22	892.852	1264.45	1409.67
ENSMUSG00000054252	Fgfr3	895.975	-0.867883	0.225284	-3.8524	0.000116964	3.93195	0.00652891	620.969	619.916	846.418	544.37	709.315	794.893	683.903	1552.99	1110.45	1476.51
ENSMUSG00000030122	Ptms	1554.92	0.884532	0.229643	3.85177	0.000117266	3.93083	0.00652891	2959.83	2489.86	1391.47	1606.96	1674.4	1420.82	1603.64	574.655	772.773	1054.79
ENSMUSG00000007617	Homer1	1729.88	0.856029	0.222397	3.84909	0.000118555	3.92608	0.0065773	2431.82	2368.47	1664.93	2853.78	2484.16	1571.54	1460.09	689.586	922.132	852.288
ENSMUSG00000037563	Rps16	1711.44	0.902545	0.234724	3.84513	0.00012049	3.91905	0.00662416	2990.5	2276.73	1116.15	1817.34	1379.28	2171.55	2059.91	851.059	1167.97	1283.84
ENSMUSG00000027500	Stmn2	29084.9	0.935958	0.243416	3.8451	0.000120504	3.919	0.00662416	59118.5	50051	26238	42363.4	29774.7	27077.2	20126.4	10437.8	16062.2	9599.3
ENSMUSG00000028188	Spata1	333.913	-1.01051	0.262829	-3.84476	0.00012067	3.9184	0.00662416	125.495	159.38	338.567	374.403	452.512	211.203	245.057	585.103	378.501	468.906
ENSMUSG00000028076	Cd1d1	3196.15	-0.853098	0.221972	-3.84326	0.000121409	3.91575	0.00664141	931.453	1319.52	1730.97	1055.46	1310.94	3506.94	3328.26	7034.54	5304.58	6438.86
ENSMUSG00000045039	Megf8	1899.39	-0.890472	0.231811	-3.84138	0.000122346	3.91241	0.00666936	1260.53	1631.8	2876.89	1824.47	1944.66	1003.22	1444.71	2536.08	2147.62	2323.89
ENSMUSG00000047959	Kcna3	336.225	-0.988285	0.257339	-3.84041	0.000122831	3.91069	0.00667252	175.693	268.723	320.895	362.517	304.436	266.884	205.068	541.411	487.042	429.585
ENSMUSG00000038255	Neurod2	4355.98	0.63453	0.165353	3.83743	0.000124329	3.90543	0.00673053	5380.49	4738.79	4918.52	4234.91	4956.92	4588.87	5285.64	2692.81	3319.3	3443.56
ENSMUSG00000029763	Exoc4	4102.89	-0.624294	0.162737	-3.8362	0.000124952	3.90326	0.00673574	3171.77	2835.49	3065.71	3627.55	3360.19	3577.02	3920.91	6732.49	5189.54	5548.23
ENSMUSG00000066306	Numa1	1756.2	-0.788527	0.205584	-3.83555	0.000125286	3.9021	0.00673574	1483.63	1275.04	1344.97	1180.26	1354.43	1224.98	1781.02	2520.88	2275.64	3121.12
ENSMUSG00000109125	NA	223.942	1.55894	0.406662	3.8335	0.000126335	3.89848	0.00674696	272.371	319.688	366.471	657.285	330.324	66.2411	139.447	29.4451	13.9155	44.2364
ENSMUSG00000020257	Wdr82	3212.06	0.768047	0.200354	3.83345	0.000126357	3.8984	0.00674696	4595.91	4485.82	2346.72	3209.17	2981.2	3744.06	4026.52	1763.86	2239.46	2727.91
ENSMUSG00000031967	Afg3l1	1409.85	-0.899848	0.234853	-3.83153	0.000127349	3.89501	0.00676371	1002.1	1078.6	1669.58	1072.1	1462.12	755.532	1259.12	1992.77	1808.08	1998.5
ENSMUSG00000024892	Pcx	883.762	-0.86936	0.226918	-3.83117	0.000127536	3.89437	0.00676371	718.576	587.484	1086.39	847.458	894.669	506.888	726.968	1361.13	981.505	1126.55
ENSMUSG00000085196	Gm14963	45.1957	-1.90451	0.497368	-3.82919	0.000128567	3.89087	0.00678963	35.3246	11.1196	47.4366	29.7145	75.5913	13.4402	10.2534	95.9342	75.1436	57.9989
ENSMUSG00000048899	Rimkla	511.614	1.03315	0.269854	3.82855	0.000128899	3.88975	0.00678963	927.735	742.231	754.335	500.393	620.263	431.047	490.114	165.273	195.744	289.011
ENSMUSG00000050552	Lamtor4	1311.9	0.673655	0.175993	3.82774	0.000129326	3.88831	0.00678963	1851.75	1570.64	1184.05	1089.93	1024.11	1807.71	1508.28	961.241	974.083	1147.2
ENSMUSG00000031827	Cotl1	3077.78	1.07731	0.28157	3.82609	0.000130197	3.8854	0.00681246	3752.77	3027.3	2132.79	2431.84	2175.58	7440.12	2879.16	2011.77	2182.87	2743.64
ENSMUSG00000021096	Ppm1a	1290.7	0.66619	0.174291	3.82229	0.000132218	3.87871	0.00689515	1437.15	1591.02	1379.38	1337.15	1423.81	1678.11	1286.8	839.661	951.818	982.048
ENSMUSG00000057531	Dtnbp1	1053.59	0.759145	0.198742	3.81976	0.000133584	3.87425	0.00694325	1948.43	1457.59	931.059	1175.51	934.018	1128.98	1054.05	639.244	693.918	573.107
ENSMUSG00000102747	NA	339.985	-1.14456	0.299719	-3.81878	0.000134113	3.87253	0.0069477	173.834	204.785	366.471	474.244	383.134	142.082	254.285	613.599	411.898	375.518
ENSMUSG00000110342	NA	2276.92	0.73649	0.193032	3.81538	0.000135972	3.86655	0.00702071	2177.11	2351.79	2692.72	3812.97	3431.64	2505.64	1890.73	1260.44	1420.31	1225.84
ENSMUSG00000003429	Rps11	5073.09	0.899217	0.235814	3.81325	0.000137153	3.8628	0.00702344	8389.59	6045.34	2954.09	4795.93	3900.72	6934.19	6903.63	2667.16	3827.68	4312.56
ENSMUSG00000106229	NA	342.811	-1.49236	0.39146	-3.8123	0.00013768	3.86113	0.00702344	145.017	181.62	537.615	333.991	535.352	57.6009	223.525	598.401	493.535	321.451
ENSMUSG00000032705	Exd2	1592.29	-0.76423	0.200508	-3.81147	0.000138142	3.85968	0.00702344	1022.55	1086.01	2226.73	1438.18	1964.34	1269.14	1008.94	1971.87	1943.53	1991.62
ENSMUSG00000033458	Fan1	412.5	-1.3261	0.347935	-3.81135	0.000138208	3.85947	0.00702344	158.031	149.188	595.283	244.848	343.785	181.443	331.186	955.542	579.811	585.887
ENSMUSG00000045657	Pcdhb10	84.0782	-1.67263	0.438868	-3.81124	0.000138269	3.85927	0.00702344	94.8186	52.8179	146.03	155.704	162.573	8.64014	19.4815	94.0345	40.8187	65.8631
ENSMUSG00000022913	Psmg1	919.373	0.965659	0.253558	3.80843	0.000139852	3.85433	0.0070599	1139.68	1093.42	670.623	986.522	768.339	1629.15	977.151	505.317	723.605	699.918
ENSMUSG00000021843	Ktn1	5484.66	-0.488708	0.128329	-3.80824	0.000139961	3.85399	0.0070599	4581.97	4489.52	5206.86	5217.87	5412.54	4422.79	5193.36	6746.74	6702.62	6872.37
ENSMUSG00000029535	Triap1	897.464	0.844807	0.22191	3.80698	0.000140676	3.85178	0.0070599	878.466	982.228	704.108	884.304	640.973	1626.27	1066.36	685.787	722.677	783.476
ENSMUSG00000069132	Nxph2	599.467	1.1384	0.299047	3.80677	0.000140792	3.85142	0.0070599	1646.31	1015.59	758.055	717.903	918.486	311.045	257.361	82.6363	177.19	110.1
ENSMUSG00000030287	Itpr2	60.3835	-1.7018	0.447244	-3.80509	0.000141754	3.84846	0.00708545	44.6205	74.1304	104.174	64.1834	46.5974	14.4002	19.4815	72.1881	67.722	96.3371
ENSMUSG00000018428	Akap1	1599.54	-0.805478	0.211795	-3.80309	0.0001429	3.84497	0.00711995	1346.98	1544.69	2192.31	2006.33	2560.78	690.251	1030.47	1799	1411.96	1412.62
ENSMUSG00000022436	Sh3bp1	1382.72	0.612663	0.161222	3.80012	0.000144625	3.83976	0.00718303	1898.23	1813.42	1508.67	1382.32	1498.36	1512.02	1389.34	853.909	907.289	1063.64
ENSMUSG00000050856	Atp5k	2056.75	0.920836	0.24268	3.79444	0.000147978	3.8298	0.00727468	4025.14	2837.34	1305.9	2033.66	1488.01	2562.28	2456.72	968.84	1294.14	1595.46
ENSMUSG00000061787	Rps17	3019.43	0.868473	0.228916	3.79386	0.000148326	3.82878	0.00727468	4903.61	3996.56	1896.53	2777.71	2229.43	4085.82	3907.58	1515.95	2268.22	2612.9
ENSMUSG00000012535	Tnpo3	2481.06	-0.623787	0.164467	-3.79278	0.00014897	3.8269	0.00727468	2206.86	2572.33	2395.08	2414.01	2202.5	1783.71	2122.46	3433.68	2850.82	2829.16
ENSMUSG00000053565	Eif3k	3288.27	0.913176	0.240767	3.79277	0.000148973	3.82689	0.00727468	4378.39	3857.56	2206.27	3408.85	2398.21	5816.73	3572.29	1933.88	2667.13	2643.37
ENSMUSG00000090862	Rps13	3304.76	0.821835	0.216716	3.79222	0.000149308	3.82592	0.00727468	6162.28	4421.88	2227.66	3232.94	2379.57	4330.63	3656.37	1817.05	2465.82	2353.38
ENSMUSG00000022982	Sod1	2021.04	0.698593	0.184249	3.79156	0.000149701	3.82477	0.00727468	3112.28	2545.45	1695.63	2116.86	2039.93	2481.64	2066.06	1200.6	1501.02	1450.95
ENSMUSG00000024740	Ddb1	3914.33	-0.635942	0.167727	-3.79153	0.000149725	3.82471	0.00727468	3915.45	4100.34	3244.29	4009.08	2979.13	2883.89	3345.69	5154.8	4469.65	5040.98
ENSMUSG00000010376	Nedd8	7010.68	0.772691	0.203935	3.78891	0.000151309	3.82014	0.00732888	11376.4	8346.16	4726.92	6090.29	5067.72	9138.39	9391.11	4128.02	5566.19	6275.67
ENSMUSG00000093674	Rpl41	4789.37	0.705166	0.186155	3.78805	0.000151835	3.81863	0.00733166	8123.72	5793.29	3965.14	5164.39	4141.99	5658.33	5190.28	3099.34	3149.54	3607.73
ENSMUSG00000032024	Clmp	2603.31	0.726555	0.191846	3.78718	0.000152366	3.81711	0.00733466	3859.67	3845.52	3216.39	3584.76	4037.4	1619.55	2328.55	1064.77	1331.25	1145.23
ENSMUSG00000053192	Mllt11	9201.8	0.936982	0.247591	3.78439	0.000154089	3.81223	0.00738578	14706.2	12579	6259.77	9749.93	10480.3	13012	8725.66	4134.67	6690.56	5679.96
ENSMUSG00000055782	Abcd2	2073.42	-0.630622	0.166658	-3.78393	0.000154372	3.81143	0.00738578	582.855	484.628	495.759	446.907	382.098	2783.08	2733.56	4569.7	3937.15	4318.46
ENSMUSG00000035885	Cox8a	4240.05	0.611705	0.161761	3.78153	0.000155865	3.80725	0.00743449	5457.65	5171.53	3204.29	3210.36	3239.03	6434.98	4778.09	3417.54	3490	3997.01
ENSMUSG00000031511	Arhgef7	2745.71	0.650274	0.172118	3.77807	0.000158047	3.80121	0.00751564	3784.38	3603.67	2987.57	3396.96	2855.9	2771.56	2789.96	1468.46	2056.71	1741.93
ENSMUSG00000057863	Rpl36	2547.37	0.86454	0.228987	3.7755	0.000159687	3.79673	0.00757061	4234.3	3124.6	1659.35	2554.26	1934.31	3314.93	3323.13	1393.42	1757.99	2177.41
ENSMUSG00000024208	Uqcc2	2238.26	0.935156	0.247763	3.77439	0.000160399	3.7948	0.00757252	4674.93	3196.88	1701.21	2433.03	1884.6	2706.28	2115.28	867.207	1441.64	1361.5
ENSMUSG00000031029	Eif3f	2374.66	0.87746	0.232551	3.77319	0.000161171	3.79271	0.00757252	3335.38	2884.6	1550.53	2366.47	2223.21	3151.73	3193.94	1250.94	1644.81	2144.97
ENSMUSG00000110270	NA	35.3396	-1.8357	0.486511	-3.77318	0.000161179	3.79269	0.00757252	13.9439	27.7989	47.4366	49.9204	28.9939	7.68012	11.2788	59.8401	60.3004	46.2025
ENSMUSG00000059534	Uqcr10	3239.08	0.838636	0.222378	3.77123	0.000162447	3.78929	0.00760925	5889.91	4420.95	2065.82	3043.96	2411.67	4056.06	3944.49	1674.57	2230.19	2653.2
ENSMUSG00000001964	Emd	1650.55	1.00191	0.265817	3.76918	0.000163782	3.78573	0.00764887	2327.7	2064.53	1358.92	1729.39	1118.34	3096.05	1506.23	943.194	1205.08	1156.04
ENSMUSG00000071650	Ganab	4180.66	-0.702235	0.186437	-3.76661	0.000165481	3.78125	0.00767905	3170.85	2809.54	4434.86	3231.75	4179.27	3100.85	3807.1	5448.3	5113.47	6510.62
ENSMUSG00000071662	Polr2g	2663.12	0.788583	0.209407	3.76579	0.000166024	3.77983	0.00767905	2971.91	2862.36	1684.46	2375.97	1864.93	4788.56	3251.36	1951.93	2505.71	2374.02
ENSMUSG00000019132	BC005537	4457	0.654237	0.173751	3.76537	0.000166305	3.7791	0.00767905	6003.32	5500.48	3634.01	3696.49	3835.48	5680.41	5593.24	2837.18	3545.66	4243.75
ENSMUSG00000050587	Lrrc4c	1708.23	-0.826902	0.219615	-3.76524	0.000166392	3.77887	0.00767905	1633.3	1831.95	1713.3	1901.73	2101.02	826.573	1291.93	2251.13	1576.16	1955.25
ENSMUSG00000030876	Mettl9	2220.49	0.599718	0.159435	3.76153	0.000168879	3.77242	0.00777091	3328.88	2857.73	1438.91	1743.65	1798.66	2927.09	2643.33	1845.55	1803.45	1817.63
ENSMUSG00000098087	Gm17750	5490.92	0.725015	0.192819	3.76009	0.000169852	3.76993	0.00779279	10620.6	7464.94	5421.72	6205.58	4607.96	5439.45	5418.93	2803.94	3516.9	3409.15
ENSMUSG00000092090	Gm3294	20.1013	2.09906	0.55919	3.75375	0.000174211	3.75893	NA	14.8735	9.26631	37.2052	41.6003	69.3783	15.3602	13.3294	0	0	0
ENSMUSG00000104861	NA	827.34	0.648047	0.172683	3.7528	0.000174869	3.75729	0.00795783	1105.29	896.978	910.596	835.573	861.534	927.375	953.568	568.956	585.378	628.157
ENSMUSG00000103146	NA	204.251	-1.35593	0.36132	-3.7527	0.00017494	3.75711	0.00795783	77.1563	50.038	251.135	205.625	141.863	155.522	94.3315	504.367	260.683	301.791
ENSMUSG00000056851	Pcbp2	1175.56	0.682069	0.181764	3.75249	0.000175086	3.75675	0.00795783	1630.51	1368.63	757.125	836.761	952.657	1574.43	1655.93	867.207	1041.81	1070.52
ENSMUSG00000021686	Ap3b1	1533.96	-0.711455	0.189624	-3.75192	0.000175484	3.75576	0.00795783	1205.68	1280.6	1449.14	1219.48	1247.77	1105.94	1455.99	2468.64	2014.03	1892.34
ENSMUSG00000072294	Klf12	1026.63	-0.863619	0.230267	-3.75051	0.000176475	3.75332	0.00796089	377.415	526.326	748.754	588.348	625.44	908.174	1048.93	2181.79	1872.1	1389.02
ENSMUSG00000018906	P4ha2	206.796	-1.04753	0.279315	-3.75038	0.000176569	3.75308	0.00796089	205.44	210.345	265.087	212.756	242.306	119.042	98.4329	191.868	235.635	287.045
ENSMUSG00000045763	Basp1	5807.63	0.811919	0.216766	3.7456	0.000179962	3.74482	0.00809054	9956.88	8151.57	4109.31	5706.38	6151.89	6724.91	6335.59	2755.49	3880.56	4303.71
ENSMUSG00000027849	Syt6	429.318	0.965285	0.257865	3.74337	0.000181571	3.74095	0.00813013	646.997	870.106	599.003	667.983	526.033	255.364	307.603	105.433	163.275	151.387
ENSMUSG00000062328	Rpl17	2045.34	0.97893	0.261541	3.74294	0.000181882	3.74021	0.00813013	4162.72	3022.67	1091.97	2036.04	1726.17	2445.16	2409.55	852.009	1354.44	1352.65
ENSMUSG00000010051	Hyal1	592.168	-1.03528	0.276666	-3.74198	0.000182577	3.73855	0.00813794	208.229	271.503	656.671	426.701	701.032	325.445	544.457	1088.52	833.073	866.051
ENSMUSG00000027603	Ggt7	1909.2	-0.763757	0.204472	-3.73526	0.000187523	3.72694	0.00832312	2217.08	2021.91	2762.48	2189.37	2445.84	792.973	1275.53	1866.44	1728.3	1792.07
ENSMUSG00000071866	Ppia	18230.4	0.750287	0.200886	3.73489	0.000187796	3.72631	0.00832312	29874.4	25119.1	12190.3	18150.8	13772.1	24128.1	20194.1	10571.8	14122.4	14181.2
ENSMUSG00000058569	Tmed9	4035.41	-1.16981	0.313374	-3.73294	0.000189259	3.72294	0.0083643	4162.72	3173.71	2891.77	2618.44	4020.84	3761.34	1313.46	7139.97	4591.18	6680.68
ENSMUSG00000107158	NA	103.536	-1.46953	0.394375	-3.72623	0.000194363	3.71139	0.00856566	50.1981	82.4701	93.0129	147.384	199.851	33.6005	43.0644	146.276	104.83	134.675
ENSMUSG00000090272	Mndal	32.0963	1.99656	0.535953	3.72525	0.000195125	3.70969	0.00857508	43.6909	50.9647	9.30129	13.0744	18.6389	124.802	31.7856	16.1473	3.71079	8.84728
ENSMUSG00000007415	Gatad1	645.37	0.783337	0.210559	3.72027	0.000199008	3.70113	0.00868524	895.199	776.516	492.968	604.988	707.244	826.573	778.235	403.683	477.765	490.533
ENSMUSG00000040952	Rps19	6256.64	0.827812	0.222534	3.71993	0.000199279	3.70054	0.00868524	11000.8	7580.76	4315.8	6505.1	4732.22	8339.65	7230.71	3441.28	4686.73	4733.3
ENSMUSG00000036781	Rps27l	2121.01	0.810173	0.217794	3.71991	0.000199297	3.7005	0.00868524	3507.36	2560.28	1301.25	1592.7	1473.51	3327.41	2540.8	1283.24	1680.06	1943.45
ENSMUSG00000036894	Rap2b	321.903	0.843306	0.226811	3.7181	0.000200727	3.69739	0.00872326	478.741	415.13	269.737	295.957	268.194	454.087	367.073	208.965	212.443	248.707
ENSMUSG00000020459	Mtif2	2241.98	-0.674595	0.18164	-3.71391	0.000204081	3.6902	0.00884444	1630.51	1557.67	2329.97	2209.57	2956.34	1583.07	1844.59	2701.35	2480.67	3126.04
ENSMUSG00000024646	Cyb5a	5958.62	0.75288	0.203049	3.70787	0.00020901	3.67983	0.00903303	10148.4	8059.83	4308.36	6202.02	4992.13	7226.99	6568.34	3227.57	4196.91	4655.64
ENSMUSG00000028289	Epha7	5010.69	-0.728114	0.196411	-3.7071	0.000209643	3.67852	0.00903545	3319.58	4419.1	4508.34	5764.62	6292.72	3303.41	4016.27	7001.29	5673.8	5807.75
ENSMUSG00000051721	BC068281	260.988	-1.32557	0.357848	-3.70429	0.000211987	3.67369	0.00911137	158.031	126.948	361.82	269.808	171.893	120.002	172.257	608.849	313.562	306.706
ENSMUSG00000025104	Hdgfrp3	3999.53	0.63307	0.170938	3.7035	0.000212643	3.67235	0.00911454	6106.5	5790.51	3170.81	4557.02	4112.99	3961.02	4339.25	2518.03	2701.46	2737.74
ENSMUSG00000087651	1500009L16Rik	587.928	1.05846	0.285855	3.7028	0.000213234	3.67114	0.00911489	1038.36	936.823	321.825	666.794	666.86	711.371	622.383	300.15	357.164	257.554
ENSMUSG00000009376	Met	366.309	1.20694	0.326324	3.6986	0.00021679	3.66396	0.00921986	519.643	384.552	559.938	795.161	677.215	179.523	272.741	55.0909	131.733	87.4898
ENSMUSG00000086316	2210013O21Rik	1270.47	0.611505	0.165351	3.69823	0.000217106	3.66333	0.00921986	1685.35	1553.03	789.68	973.448	901.918	1767.39	1681.56	1045.78	1081.7	1224.86
ENSMUSG00000108520	NA	178.103	-1.67174	0.452088	-3.69782	0.000217458	3.66262	0.00921986	27.8878	45.4049	162.773	261.488	119.082	23.0404	139.447	394.185	293.153	314.57
ENSMUSG00000031320	Rps4x	4663.3	0.782542	0.211944	3.6922	0.000222319	3.65302	0.00940049	7049.11	5830.36	2838.75	4546.32	3653.23	6544.42	5703.98	2834.33	3819.33	3813.18
ENSMUSG00000087396	4933407K13Rik	432.672	-0.867915	0.235419	-3.68668	0.000227202	3.64359	0.0095771	151.524	186.253	383.213	473.055	398.666	286.085	433.72	673.439	677.22	663.546
ENSMUSG00000004096	Cwc15	2344.6	0.885016	0.240096	3.6861	0.00022772	3.6426	0.0095771	3514.8	2963.36	1060.35	1715.12	1578.1	3635.58	3424.64	1322.18	1995.48	2236.4
ENSMUSG00000021379	Id4	1112.91	0.782507	0.212423	3.68373	0.000229845	3.63857	0.00964054	1980.04	1948.7	961.754	1156.49	1478.69	1068.5	870.516	504.367	624.341	535.752
ENSMUSG00000068130	Zfp442	689.882	-1.17791	0.319905	-3.68205	0.000231367	3.6357	0.00967845	346.739	328.027	418.558	677.491	326.182	427.207	612.129	1713.52	1263.53	785.442
ENSMUSG00000090841	Myl6	3117.95	0.783322	0.212887	3.67953	0.000233665	3.63141	0.00973719	4343.06	3707.45	1864.91	2956	2307.09	4968.08	3665.6	2192.24	2448.2	2726.93
ENSMUSG00000018740	Slc25a35	64.978	-1.5526	0.421999	-3.67915	0.000234016	3.63075	0.00973719	12.0847	5.55978	64.1789	62.9948	62.1298	38.4006	32.811	176.671	93.6975	101.252
ENSMUSG00000032244	Fem1b	2839.3	0.823496	0.223902	3.67794	0.000235129	3.62869	0.00975755	4109.74	3885.36	1909.56	3278.11	2506.94	3503.1	3444.12	1504.55	2045.57	2205.92
ENSMUSG00000004880	Lbr	1273.13	-0.703488	0.191391	-3.67566	0.000237238	3.62482	0.00981903	641.42	641.228	909.666	865.287	862.569	1474.58	1066.36	2127.65	2356.35	1786.17
ENSMUSG00000079355	Ackr4	30.9761	-1.93861	0.527884	-3.67242	0.000240264	3.61931	0.00989798	22.3103	21.3125	41.8558	26.1488	44.5264	3.84006	6.15205	79.7868	17.6263	46.2025
ENSMUSG00000079435	Rpl36a	1679.79	0.930329	0.253339	3.67226	0.000240411	3.61905	0.00989798	2715.34	2134.96	924.548	1507.12	1281.95	2317.48	2362.39	816.865	1244.97	1492.24
ENSMUSG00000002103	Acp2	2482.27	-0.558404	0.152149	-3.67013	0.000242432	3.61541	0.00995498	1953.08	2054.34	2156.04	2228.59	2354.72	2076.51	2290.61	3593.26	2865.66	3249.9
ENSMUSG00000027581	Stmn3	23291.8	0.683214	0.186202	3.66921	0.000243304	3.61385	0.00996462	46177.6	34601.3	23067.2	29788.2	23571	20864	18463.3	10466.3	13776.3	12142.4
ENSMUSG00000001065	Zfp276	544.341	-0.934535	0.254844	-3.66709	0.000245325	3.61026	0.0100212	308.625	398.451	796.191	692.943	848.072	294.725	307.603	775.072	587.233	434.5
ENSMUSG00000062981	Mrpl42	2636.15	0.825571	0.225196	3.66601	0.000246367	3.60842	0.0100375	4295.65	3313.63	1383.1	2066.94	1989.19	3607.74	3685.08	1522.6	2139.27	2358.29
ENSMUSG00000048960	Prex2	69.4656	-1.65833	0.452514	-3.6647	0.000247631	3.60619	0.0100628	81.8043	63.0109	122.777	137.875	95.2657	9.60015	13.3294	91.1849	46.3849	33.4231
ENSMUSG00000079598	Clec2l	253.142	1.22193	0.333517	3.66377	0.00024853	3.60462	0.0100732	499.192	492.041	404.606	430.266	300.294	162.243	91.2555	44.6426	70.5051	36.3722
ENSMUSG00000094634	Gm3468	23.999	-2.02341	0.552472	-3.66247	0.000249796	3.60242	0.010091	1.85919	2.77989	60.4584	47.5432	66.2718	0	0	6.6489	26.9033	27.5249
ENSMUSG00000026667	Uhmk1	652.103	0.687891	0.187846	3.66199	0.00025026	3.60161	0.010091	794.803	719.992	714.339	574.085	614.05	756.492	861.287	461.624	510.234	514.125
ENSMUSG00000034667	Xpot	804.764	0.578557	0.15805	3.66061	0.000251617	3.59926	0.0101154	1005.82	1051.73	708.758	788.029	746.593	934.095	942.289	633.545	607.642	629.14
ENSMUSG00000033676	Gabrb3	2256.37	0.802124	0.219156	3.66006	0.000252159	3.59833	0.0101154	3709.08	3487.84	2405.31	3478.98	4119.21	1377.62	1524.68	771.273	957.385	732.358
ENSMUSG00000000194	Gpr107	1565.55	-0.695972	0.190218	-3.65881	0.000253393	3.5962	0.0101284	997.454	1144.39	1795.15	1400.15	1829.72	1167.38	1283.73	2160.89	1688.41	2188.23
ENSMUSG00000020385	Clk4	5552.07	-0.604519	0.165242	-3.65838	0.000253815	3.59548	0.0101284	3226.62	4096.63	5244.07	4728.18	6165.35	4797.2	4920.62	7897	7327.89	7117.15
ENSMUSG00000029710	Ephb4	236.954	-0.925587	0.253058	-3.65761	0.000254573	3.59419	0.0101284	105.044	93.5897	165.563	158.081	179.141	231.364	193.79	364.74	487.969	390.263
ENSMUSG00000020496	Rnf187	4041.4	0.54796	0.149834	3.65711	0.000255072	3.59334	0.0101284	5965.21	4936.16	3729.82	3710.75	4339.77	4605.19	4174.17	2985.36	3022.44	2945.16
ENSMUSG00000032399	Rpl4	8295.23	0.978813	0.267746	3.65576	0.000256422	3.59104	0.0101563	9540.42	8499.06	3961.42	7432.2	5270.68	17818.8	10126.3	5116.8	7898.42	7288.19
ENSMUSG00000048814	Lonrf2	1909.89	0.768761	0.210376	3.65423	0.00025796	3.58845	0.0101669	3407.89	2986.53	2387.64	3123.59	2600.13	989.776	1467.26	681.037	821.013	634.055
ENSMUSG00000060424	Pou3f3os	8731.49	0.757737	0.207361	3.6542	0.000257989	3.5884	0.0101669	8819.99	7039.61	4228.37	4938.55	4179.27	15920.9	15212	6390.54	10399.5	10186.2
ENSMUSG00000056124	B4galt6	908.629	0.783303	0.214484	3.65203	0.000260174	3.58474	0.0102272	1493.86	1321.38	1011.05	1158.87	1291.26	721.931	790.539	330.545	501.885	464.974
ENSMUSG00000090946	Ccdc71l	612.138	0.830245	0.227457	3.65011	0.000262125	3.58149	0.0102545	967.707	993.348	516.222	797.538	643.044	619.21	587.521	278.304	347.887	370.603
ENSMUSG00000026199	Ankzf1	543.212	-0.906859	0.24845	-3.65006	0.000262179	3.5814	0.0102545	289.104	397.525	625.977	571.708	703.102	311.045	417.314	765.574	806.17	544.599
ENSMUSG00000020747	2310067B10Rik	1162.9	-0.768567	0.210623	-3.64903	0.000263237	3.57965	0.0102558	794.803	772.81	1082.67	828.441	1244.67	800.653	1117.62	1649.88	1598.42	1738.98
ENSMUSG00000005980	Dnase1	76.8405	-1.59679	0.437627	-3.64874	0.000263525	3.57918	0.0102558	89.241	50.038	146.96	91.5208	134.615	22.0804	12.3041	99.7335	49.168	72.7443
ENSMUSG00000063787	Chchd1	2892.81	0.715031	0.196017	3.6478	0.000264495	3.57758	0.0102681	5200.15	3763.05	2347.65	2698.08	2122.77	3368.69	3364.15	1735.36	1946.31	2381.89
ENSMUSG00000036109	Mbnl3	36.7338	-1.86498	0.511394	-3.64685	0.000265479	3.57597	0.0102778	5.57756	5.55978	50.227	42.7889	43.4909	15.3602	6.15205	39.8934	115.035	43.2534
ENSMUSG00000027834	Serpini1	11040	-0.61578	0.168892	-3.64599	0.000266365	3.57452	0.0102778	10801.9	10420.9	11191.3	13085.1	13906.7	8406.85	6934.39	11027.7	10787.3	13838.1
ENSMUSG00000086841	2410006H16Rik	1072.64	0.723852	0.198552	3.64565	0.000266717	3.57395	0.0102778	1568.23	1320.45	1220.33	1248.01	884.314	1233.62	1133	726.63	645.678	746.121
ENSMUSG00000026694	Mettl13	781.321	-0.787457	0.216165	-3.64285	0.000269636	3.56922	0.0103647	696.266	580.997	1212.89	897.379	882.243	519.368	451.151	964.091	863.687	745.138
ENSMUSG00000109147	NA	557.789	-1.07951	0.29681	-3.63704	0.000275788	3.55942	0.010559	332.795	404.938	882.693	418.381	848.072	289.925	325.033	857.708	653.1	565.243
ENSMUSG00000038034	Igsf8	14775.2	-0.998844	0.274649	-3.63681	0.000276038	3.55903	0.010559	3707.22	3178.34	6783.43	3362.5	6928.51	17268.8	13110	37875.9	21842.7	33694.4
ENSMUSG00000063239	Grm4	85.8639	1.89618	0.521642	3.63501	0.000277968	3.55601	0.0106069	212.877	138.068	164.633	85.5778	180.176	52.8008	13.3294	1.89969	9.27698	0
ENSMUSG00000021770	Samd8	1197.71	0.668674	0.184079	3.63254	0.00028064	3.55185	0.0106827	1596.11	1668.86	952.452	1154.11	1284.02	1270.1	1483.67	792.169	836.784	938.795
ENSMUSG00000054428	Atpif1	11009.4	0.645142	0.177886	3.62672	0.000287042	3.54205	0.0108741	18477.5	14860.4	8904.13	11844.2	9715.03	11838.9	11907.3	6382	8144.26	8020.55
ENSMUSG00000052981	Ube2ql1	2082.46	0.909533	0.250787	3.62671	0.000287057	3.54203	0.0108741	3488.77	3203.36	1984.9	2381.92	2052.36	2272.36	2072.22	722.831	1061.29	1584.65
ENSMUSG00000031605	Klhl2	1245.35	0.717555	0.19809	3.62237	0.000291921	3.53473	0.0110236	1844.31	1795.81	1470.53	1395.39	1620.55	1153.94	1122.75	589.853	863.687	596.7
ENSMUSG00000030844	Rgs10	132.271	1.6084	0.444072	3.62193	0.000292414	3.534	0.0110236	227.751	288.182	90.2225	89.1436	180.176	150.722	173.283	39.8934	69.5774	13.7624
ENSMUSG00000026034	Clk1	13109.1	-0.730662	0.201904	-3.61887	0.000295895	3.52886	0.011104	5671.45	7550.19	13781.7	12039.1	11577.9	10240.5	12593.3	23271.2	19264.6	15101.3
ENSMUSG00000009013	Dynll1	16253.7	0.872361	0.241072	3.61867	0.000296118	3.52854	0.011104	27822.8	21432	9479.88	15250.7	12563.7	22755.2	19560.5	8283.58	10583.2	14805.4
ENSMUSG00000000278	Scpep1	797.488	-0.768156	0.212304	-3.61819	0.000296674	3.52772	0.011104	489.896	721.845	647.37	562.199	688.606	598.09	753.627	1165.46	1148.49	1199.3
ENSMUSG00000066406	Akap13	596.198	-0.831406	0.229874	-3.61679	0.000298275	3.52538	0.011136	333.724	395.671	503.2	417.192	372.779	551.049	506.519	1099.92	746.797	1035.13
ENSMUSG00000085560	C230038L03Rik	16.5786	2.02432	0.559728	3.61661	0.000298488	3.52507	NA	26.0286	27.7989	7.44103	13.0744	10.355	20.1603	53.3178	5.69906	0.927698	0.983031
ENSMUSG00000038812	Trmt112	770.043	0.702281	0.194204	3.6162	0.000298954	3.5244	0.011136	1089.48	1035.97	538.545	583.593	544.671	1011.86	1036.62	524.313	586.305	749.07
ENSMUSG00000032743	D430042O09Rik	1209.25	-1.01082	0.27976	-3.61315	0.000302499	3.51928	0.0112413	495.474	779.296	1899.32	1060.21	2009.9	548.169	852.059	1620.43	1360.93	1466.68
ENSMUSG00000020460	Rps27a	4436.42	0.675219	0.186934	3.61207	0.000303764	3.51746	0.0112616	6761.87	5426.35	3192.2	4175.49	3608.71	5535.45	5465.07	2957.81	3176.44	4064.83
ENSMUSG00000031483	Erlin2	2018.07	-0.633985	0.175606	-3.61027	0.000305882	3.51445	0.0113133	2170.6	1881.06	1863.98	2093.09	2612.56	1416.98	1431.38	2220.73	2162.46	2327.82
ENSMUSG00000015291	Gdi1	25071.4	-0.502793	0.139333	-3.60856	0.000307895	3.5116	0.0113343	25113	23403.9	27771.8	27261.3	24072.2	19010.2	20220.8	27573	30743	25545.1
ENSMUSG00000069744	Psmb3	4558.97	0.870962	0.24136	3.60856	0.000307899	3.51159	0.0113343	6658.68	5264.19	2786.67	4300.29	3761.96	7755	4952.4	2590.22	3690.38	3829.89
ENSMUSG00000032580	Rbm5	19321.5	-0.628145	0.174365	-3.60248	0.000315195	3.50142	0.0115406	11949	13909.7	20688.9	20626.6	18258.9	13760.9	18498.2	28787.8	24251	22483.9
ENSMUSG00000005312	Ubqln1	2068.49	0.585071	0.162419	3.60223	0.000315501	3.501	0.0115406	2672.58	2804.91	1629.59	1772.17	1763.45	2654.44	2388.02	1836.05	1411.96	1751.76
ENSMUSG00000034336	Ina	4551.61	0.749047	0.207954	3.60199	0.000315796	3.50059	0.0115406	8466.74	8484.23	5069.2	6947.26	6219.2	2768.68	2717.16	1379.17	2105.88	1358.55
ENSMUSG00000031963	Bmper	557.482	-1.03467	0.287292	-3.60145	0.000316453	3.49969	0.0115406	321.64	422.544	312.523	180.664	421.447	484.808	446.024	1115.12	983.36	886.694
ENSMUSG00000041453	Rpl21	3578.51	0.819344	0.227716	3.5981	0.000320546	3.49411	0.0116627	5339.59	4712.84	2155.11	3269.79	2998.8	4957.52	4504.33	1887.34	2757.12	3202.72
ENSMUSG00000051062	Fbll1	178.503	1.13885	0.316659	3.59644	0.0003226	3.49134	0.0116732	442.487	314.128	177.655	248.413	241.271	125.762	94.3315	51.2915	45.4572	44.2364
ENSMUSG00000024213	Nudt3	2537.33	0.521942	0.145128	3.59643	0.00032261	3.49132	0.0116732	3434.85	2942.98	2183.01	2140.63	2322.62	3035.57	3022.71	1926.28	2159.68	2204.94
ENSMUSG00000050640	Tmem150c	585.406	-0.811227	0.225595	-3.59594	0.000323222	3.4905	0.0116732	626.546	715.359	975.705	854.59	738.309	226.564	296.324	414.132	545.487	461.042
ENSMUSG00000018286	Psmb6	12700.3	0.707366	0.196739	3.59546	0.000323821	3.4897	0.0116732	18930.3	14651.9	8597.18	10823.2	10181	18704	14812.1	8115.46	10535.9	11651.9
ENSMUSG00000020950	Foxg1	6421.87	0.711156	0.197908	3.59336	0.000326436	3.4862	0.0117365	7698.9	7000.69	5369.64	6005.9	5618.61	8516.3	8589.29	3737.63	5299.94	6381.84
ENSMUSG00000102243	NA	102.013	-1.63191	0.45421	-3.59285	0.000327078	3.48535	0.0117365	26.9582	29.6522	33.4846	53.4862	75.5913	35.5206	82.0274	303	99.2637	281.147
ENSMUSG00000028189	Ctbs	159.926	-1.14257	0.318148	-3.59131	0.000329019	3.48278	0.0117792	165.468	198.299	118.126	145.007	143.934	69.1211	111.762	209.915	260.683	176.946
ENSMUSG00000035847	Ids	1978.41	0.711076	0.198176	3.5881	0.000333098	3.47743	0.011898	3030.48	3186.68	1538.43	2292.77	2039.93	1882.59	2159.37	1039.13	1270.95	1343.8
ENSMUSG00000026958	Dpp7	710.548	-0.981454	0.273713	-3.5857	0.000336176	3.47343	0.0119806	408.092	462.389	860.369	431.455	498.074	462.727	626.484	1030.58	1261.67	1063.64
ENSMUSG00000024608	Rps14	11630.2	0.773856	0.215898	3.58436	0.000337901	3.47121	0.0120133	19898.9	14742.7	8137.7	11844.2	10012.2	14249.5	13524.3	6287.01	7714.74	9891.26
ENSMUSG00000035268	Pkig	1404.01	0.647266	0.180609	3.5838	0.00033863	3.47027	0.0120133	2049.75	1867.16	1085.46	1287.23	1325.44	1755.87	1544.17	946.994	1209.72	968.286
ENSMUSG00000020267	Hint1	8164.93	0.687455	0.191944	3.58154	0.000341574	3.46652	0.0120903	14739.6	11432.8	6495.09	8160.8	7245.37	9808.48	7680.84	4425.32	5713.69	5947.34
ENSMUSG00000109771	NA	141.059	-1.61769	0.451854	-3.58011	0.000343443	3.46415	0.012129	66.9308	158.454	133.939	254.356	67.3073	36.4806	63.5712	292.552	167.913	169.081
ENSMUSG00000062991	Nrg1	1983.38	-0.570895	0.159636	-3.57623	0.000348582	3.4577	0.0122794	866.382	794.122	999.889	993.654	846.001	2149.47	2590.01	3569.51	3328.58	3696.2
ENSMUSG00000063316	Rpl27	2815.42	0.635223	0.177671	3.57527	0.000349865	3.4561	0.0122794	4262.19	3268.23	1997.92	2307.04	2101.02	3813.18	3460.53	2024.12	2276.57	2643.37
ENSMUSG00000036766	Dner	3409.74	0.839798	0.2349	3.57512	0.000350062	3.45585	0.0122794	5628.69	5516.23	4774.35	3860.51	6690.35	2279.08	1903.04	1278.49	1300.63	866.051
ENSMUSG00000029060	Mib2	1303.91	-0.849367	0.237616	-3.57454	0.000350839	3.45489	0.0122794	1160.13	1165.7	1857.47	1339.53	1764.49	782.412	735.17	1798.05	1447.21	988.93
ENSMUSG00000038630	Zkscan16	42.796	-1.79194	0.501574	-3.57264	0.000353402	3.45173	0.0123081	54.846	61.1576	42.7859	52.2976	88.0172	4.80008	5.12671	65.5392	27.8309	25.5588
ENSMUSG00000047108	Dnajb7	32.9759	-1.94163	0.543565	-3.57203	0.000354219	3.45073	0.0123081	32.5358	10.1929	38.1353	13.0744	64.2008	3.84006	5.12671	73.1379	64.9389	24.5758
ENSMUSG00000056296	Synpr	2774.31	-0.939292	0.262996	-3.57151	0.00035493	3.44986	0.0123081	1421.35	1314.89	700.387	1030.5	1052.07	3050.93	2578.74	7177.01	3382.39	6034.83
ENSMUSG00000022400	Rbx1	10119.5	0.779956	0.218439	3.57059	0.000356173	3.44834	0.0123081	15706.4	12267.7	5754.71	8705.17	6696.56	14487.6	13590.9	6002.06	8635.94	9347.65
ENSMUSG00000098557	Kctd12	1336.72	0.873606	0.244708	3.57	0.000356981	3.44735	0.0123081	2958.9	2557.5	1460.3	2288.02	1777.95	683.531	604.952	289.702	458.283	288.028
ENSMUSG00000031266	Gla	298.774	-0.946071	0.265025	-3.56974	0.000357338	3.44692	0.0123081	331.865	244.63	347.868	274.562	234.022	182.403	205.068	426.48	335.827	405.009
ENSMUSG00000040209	Zfp704	3183.77	0.660154	0.184962	3.56913	0.000358164	3.44592	0.0123081	4746.51	5614.45	3334.51	3828.42	3575.57	2473	3061.67	1609.03	2083.61	1510.92
ENSMUSG00000039463	Slc9a8	877.469	-0.895825	0.250995	-3.5691	0.000358208	3.44586	0.0123081	437.839	687.56	1353.34	919.962	1077.95	563.529	541.381	1325.03	900.795	967.303
ENSMUSG00000033295	Ptprf	5300.54	-0.821465	0.230215	-3.56825	0.000359376	3.44445	0.0123081	3353.05	3244.13	5707.27	3601.4	5748.04	3254.45	5191.31	7736.47	6787.97	8381.33
ENSMUSG00000028124	Gclm	732.55	0.754956	0.211582	3.56814	0.000359526	3.44427	0.0123081	1043	1044.31	712.479	978.202	743.487	733.452	762.855	380.887	513.945	412.873
ENSMUSG00000060475	Wtap	1997.03	0.559057	0.156758	3.56637	0.000361956	3.44134	0.0123642	2769.26	2496.34	1600.75	1930.26	1737.56	2394.28	2298.82	1450.41	1723.66	1568.92
ENSMUSG00000003410	Elavl3	5659.61	0.727683	0.204263	3.56248	0.000367372	3.43489	0.0125219	9214.14	8152.5	5355.68	6418.34	5527.48	5999.14	5587.09	2452.49	3849.95	4039.28
ENSMUSG00000105228	NA	40.8904	-1.72872	0.485578	-3.56012	0.000370686	3.43099	0.0126073	5.57756	10.1929	63.2488	35.6574	47.6329	8.64014	21.5322	59.8401	61.2281	95.354
ENSMUSG00000025362	Rps26	2176.75	0.917594	0.257947	3.5573	0.000374693	3.42632	0.012716	3635.64	2970.78	1270.56	1987.31	1772.77	2833.01	2902.74	990.686	1404.54	1999.49
ENSMUSG00000062006	Rpl34	1545.24	0.778854	0.219446	3.54918	0.000386434	3.41292	0.0130718	2746.02	1973.72	1068.72	1513.06	1205.32	1915.23	1826.13	880.505	1057.58	1266.14
ENSMUSG00000061273	Mmgt1	1254.49	0.816042	0.229943	3.5489	0.000386848	3.41246	0.0130718	1675.13	1634.58	712.479	1169.56	954.728	1753.95	1742.06	745.627	1021.4	1135.4
ENSMUSG00000003534	Ddr1	6175.99	-0.937236	0.2643	-3.54611	0.000390965	3.40786	0.0131722	2465.28	3126.45	3333.58	1778.12	3024.69	4703.11	7461.42	12204.5	9308.52	14354.2
ENSMUSG00000028443	Nudt2	1002.23	0.985328	0.277892	3.54572	0.000391542	3.40722	0.0131722	1583.1	1510.41	470.645	1078.04	712.422	1538.9	1168.89	620.248	762.568	577.039
ENSMUSG00000030111	A2m	29.2546	-1.96603	0.554564	-3.54518	0.000392347	3.40633	0.0131722	21.3807	24.0924	51.1571	52.2976	45.5619	0	0	4.74922	34.3248	58.9819
ENSMUSG00000025468	Caly	1726.47	0.874976	0.246911	3.54369	0.000394571	3.40387	0.0132186	3731.39	3141.28	1654.7	2375.97	2013.01	1154.9	1261.17	738.028	776.483	417.788
ENSMUSG00000110706	NA	27.6909	-1.8601	0.525286	-3.54112	0.00039843	3.39965	0.0132506	11.1551	21.3125	41.8558	26.1488	49.7039	1.92003	7.1774	47.4922	43.6018	26.5418
ENSMUSG00000053286	Trmt1l	1647.63	-0.747518	0.211101	-3.54105	0.000398544	3.39952	0.0132506	957.482	1031.34	1731.9	1456.01	2085.49	1203.86	1382.16	2676.66	2166.18	1785.18
ENSMUSG00000026213	Stk11ip	490.541	-0.944153	0.266656	-3.54071	0.000399046	3.39898	0.0132506	365.33	262.236	711.549	566.953	649.257	266.884	318.881	660.141	408.187	695.986
ENSMUSG00000014294	Ndufa2	4890.16	0.635768	0.179577	3.54036	0.000399575	3.3984	0.0132506	7143.93	5627.43	3416.36	4131.51	3853.08	6346.66	6308.93	3441.28	3882.42	4750.01
ENSMUSG00000022427	Tomm22	2745.49	0.804933	0.227367	3.54024	0.000399762	3.3982	0.0132506	4018.64	3110.7	1734.69	2159.65	1745.85	4632.07	3363.12	1665.07	2293.27	2731.84
ENSMUSG00000074794	Arrdc3	2682.29	-0.674896	0.190705	-3.53896	0.000401713	3.39608	0.0132871	2122.26	1868.09	2045.35	2643.4	1693.04	2532.52	2273.18	4071.98	3727.49	3845.62
ENSMUSG00000022314	Rad21	2631.21	0.79279	0.224092	3.53779	0.000403496	3.39416	0.0133179	3091.83	3152.4	1497.51	2273.76	2050.28	4188.55	3534.35	1613.78	2301.62	2607.98
ENSMUSG00000035674	Ndufa3	3415.4	0.73661	0.208249	3.53716	0.000404458	3.39313	0.0133216	5647.28	4181.88	2293.7	2821.69	2337.12	4557.19	4399.74	2229.28	2336.87	3349.19
ENSMUSG00000023072	Cep89	612.519	-0.858329	0.242828	-3.53472	0.000408211	3.38912	0.0134067	564.264	522.62	685.505	700.074	800.439	281.284	467.556	574.655	755.146	773.646
ENSMUSG00000084786	Ubl5	2779.47	0.695623	0.196829	3.53416	0.000409081	3.38819	0.0134067	4478.78	3366.45	1987.69	2480.57	2040.96	3570.3	3458.48	1751.51	2152.26	2507.71
ENSMUSG00000018585	Atox1	1548.38	0.774127	0.219063	3.53381	0.000409614	3.38763	0.0134067	2803.66	2069.17	1022.21	1423.92	1124.55	1897.95	1888.68	889.053	1047.37	1317.26
ENSMUSG00000044768	D1Ertd622e	811.555	0.669837	0.189604	3.53281	0.000411164	3.38599	0.0134293	950.975	1081.38	875.252	1092.31	921.592	854.414	798.742	469.222	491.68	579.989
ENSMUSG00000036372	Tmem258	4478.72	0.639805	0.181261	3.52974	0.000415966	3.38094	0.0135579	7354.02	5658.93	3397.76	3569.31	3098.21	5474.97	5649.64	3111.69	3235.81	4236.87
ENSMUSG00000070319	Eif3g	4077.43	0.654057	0.185349	3.52879	0.000417458	3.37939	0.0135782	5140.66	4369.06	2777.37	3607.34	3085.78	5731.29	5500.96	2824.83	3848.09	3888.87
ENSMUSG00000093904	Tomm20	1367.4	0.727799	0.206289	3.52806	0.000418623	3.37818	0.0135879	2365.82	1919.05	1039.88	1343.1	1426.91	1651.23	1298.08	757.025	951.818	921.1
ENSMUSG00000076258	Gm23935	2181.86	0.654222	0.185675	3.52349	0.000425907	3.37069	0.0137957	2977.49	3287.69	2797.83	2816.94	2589.78	1586.91	2193.21	1029.63	1187.45	1351.67
ENSMUSG00000028234	Rps20	2197	0.829839	0.235594	3.52232	0.000427781	3.36878	0.0138142	3667.25	2702.05	1512.39	2360.52	1836.97	2831.08	2596.17	1121.76	1540.91	1800.91
ENSMUSG00000055839	Tceb2	5256.2	0.724412	0.20568	3.52204	0.000428244	3.36831	0.0138142	8745.62	6933.98	3338.23	4807.81	4162.7	6770.03	6214.6	3049	4047.55	4492.45
ENSMUSG00000001289	Pfdn5	3010.6	0.626443	0.177912	3.52108	0.0004298	3.36673	0.0138358	4606.14	4164.28	2029.54	2873.99	2317.44	3482.94	3713.79	2090.6	2281.21	2546.05
ENSMUSG00000026387	Sctr	38.342	-1.82023	0.517127	-3.51989	0.000431733	3.36478	0.0138695	30.6766	10.1929	31.6244	36.846	17.6034	6.72011	18.4562	84.536	44.5295	102.235
ENSMUSG00000008859	Rala	2684.52	0.765735	0.217622	3.51864	0.00043376	3.36275	0.0139061	4811.58	3951.15	1655.63	2797.92	2478.98	3049.97	2926.33	1487.45	1947.24	1738.98
ENSMUSG00000047238	Mageh1	3068.46	0.737136	0.209639	3.51621	0.00043775	3.35877	0.0139363	4698.17	4305.13	2489.96	3219.87	2125.88	4361.35	2986.82	1990.87	2169.89	2336.67
ENSMUSG00000086239	Gm14329	58.6978	1.57091	0.446779	3.51607	0.000437991	3.35853	0.0139363	57.6348	50.9647	158.122	136.687	115.976	25.9204	23.5829	5.69906	6.49389	5.89819
ENSMUSG00000097445	Gm26631	181.745	-1.26335	0.359348	-3.51566	0.000438658	3.35787	0.0139363	74.3675	112.122	278.109	159.27	318.933	76.8012	96.3822	308.699	221.72	171.047
ENSMUSG00000029475	Kdm2b	1243.25	-0.682225	0.194068	-3.51539	0.000439116	3.35742	0.0139363	757.619	918.291	1455.65	1358.55	1474.55	765.132	1114.55	1451.36	1632.75	1504.04
ENSMUSG00000026688	Mgst3	4169.01	0.660506	0.187935	3.51455	0.000440504	3.35605	0.0139363	7149.51	5698.78	4248.83	5337.92	5470.53	3751.74	3353.89	1842.7	2461.18	2375
ENSMUSG00000008658	Rbfox1	2897.67	0.77865	0.22156	3.5144	0.000440751	3.35581	0.0139363	5045.84	4319.02	3073.15	4146.96	3171.73	2406.76	2551.05	1208.2	1883.23	1170.79
ENSMUSG00000042962	Gm5436	176.363	1.09009	0.310187	3.51429	0.000440937	3.35562	0.0139363	299.329	315.981	93.0129	149.761	135.65	238.084	225.575	75.0376	112.251	118.947
ENSMUSG00000030417	Pdcd5	2084.73	0.593853	0.169131	3.5112	0.000446093	3.35057	0.0140708	3101.13	2567.69	1487.28	1876.77	1673.36	2654.44	2455.69	1552.04	1830.35	1648.54
ENSMUSG00000037266	Rsrp1	18404.9	-0.834535	0.237732	-3.5104	0.000447436	3.34927	0.0140848	8655.45	10145.7	22929.5	15368.4	18596.5	13568.9	15391.4	35722.6	25045.1	18625.5
ENSMUSG00000014349	Ube2z	912.111	0.610905	0.174082	3.5093	0.000449294	3.34747	0.0141149	1060.67	1193.5	1104.99	1103	1251.92	836.173	889.997	550.909	618.775	511.176
ENSMUSG00000037730	Mynn	1669.07	-0.561752	0.16017	-3.50722	0.000452815	3.34408	0.014197	1145.26	1225.93	1735.62	1705.61	1590.52	1286.42	1589.28	2156.14	2283.99	1971.96
ENSMUSG00000034445	Cyb561a3	334.105	-1.2106	0.345428	-3.50463	0.000457234	3.33986	0.0143069	438.768	281.696	510.641	341.123	243.342	211.203	101.509	418.881	451.789	342.095
ENSMUSG00000063535	Zfp773	780.543	-0.904181	0.258229	-3.50147	0.000462695	3.33471	0.0144465	546.601	631.035	660.392	572.896	699.996	394.566	808.995	1085.67	1239.4	1165.88
ENSMUSG00000090150	Acad11	167.265	-1.21524	0.347114	-3.50098	0.000463544	3.33391	0.0144465	85.5227	83.3967	163.703	110.538	78.6978	109.442	131.244	402.733	261.611	245.758
ENSMUSG00000046364	Rpl27a	1173.46	0.720751	0.206161	3.49606	0.000472176	3.3259	0.0146863	1801.55	1484.46	801.771	1101.81	949.551	1516.82	1436.5	714.282	937.903	989.913
ENSMUSG00000017802	Fam134c	789.371	-0.828581	0.237059	-3.49525	0.000473612	3.32458	0.0147017	633.983	576.364	786.889	645.4	761.09	607.69	594.698	835.862	987.999	1463.73
ENSMUSG00000074916	Chst14	119.992	-1.32407	0.378939	-3.49415	0.000475575	3.32278	0.0147162	55.7756	55.5978	79.9911	110.538	84.9108	109.442	46.1404	227.962	165.13	264.435
ENSMUSG00000064648	Gm23303	64.3545	-1.65817	0.474587	-3.49393	0.000475959	3.32243	0.0147162	29.747	28.7255	98.5937	68.9377	75.5913	6.72011	36.9123	132.028	79.7821	86.5068
ENSMUSG00000025646	Atrip	89.9292	-1.46701	0.419947	-3.49332	0.000477048	3.32144	0.0147207	63.2124	34.2853	192.537	89.1436	130.473	30.7205	31.7856	131.078	75.1436	120.913
ENSMUSG00000031200	Mtcp1	502.538	-1.12626	0.322658	-3.49057	0.000481995	3.31696	0.0148198	146.876	326.174	454.833	424.323	455.619	416.647	298.375	1159.76	758.857	583.921
ENSMUSG00000022801	Lrch3	2181.49	-0.717509	0.205562	-3.49048	0.000482153	3.31682	0.0148198	1305.15	1581.76	1956.99	1837.55	2102.06	1472.66	2246.52	3602.75	2917.61	2791.81
ENSMUSG00000022450	Ndufa6	2389.7	0.66117	0.189494	3.48913	0.000484594	3.31462	0.0148656	3371.64	2780.82	1646.33	1977.8	2107.24	3574.14	2632.05	1774.31	1940.74	2091.89
ENSMUSG00000052488	Cherp	839.95	-0.693421	0.198813	-3.48781	0.00048699	3.31248	0.0149033	562.404	757.057	706.898	788.029	666.86	670.091	751.576	1268.99	1202.3	1025.3
ENSMUSG00000107048	NA	30.4836	-1.91672	0.549643	-3.4872	0.000488102	3.31149	0.0149033	3.71838	12.9728	9.30129	19.0173	45.5619	12.4802	2.05068	84.536	46.3849	68.8122
ENSMUSG00000001175	Calm1	43202.8	0.781928	0.224248	3.48689	0.000488678	3.31098	0.0149033	67170.6	60437.6	22527.7	38292.5	36927.9	64155.9	47386.2	26709.6	35454.8	32965
ENSMUSG00000063200	Nol7	1442.46	0.562972	0.161486	3.48618	0.000489964	3.30984	0.0149134	1867.55	1713.34	1078.95	1204.03	1273.66	1818.27	1812.8	1080.92	1276.51	1298.58
ENSMUSG00000037982	Gm9725	72.0628	-1.7193	0.493295	-3.48534	0.000491521	3.30846	0.0149177	35.3246	5.55978	133.939	59.4291	97.3367	30.7205	14.3548	144.376	98.336	101.252
ENSMUSG00000045427	Hnrnph2	1846.9	-0.633878	0.181884	-3.48507	0.000492013	3.30802	0.0149177	1312.59	1528.01	1270.56	1558.23	1473.51	1430.42	1950.2	2506.64	2757.12	2681.71
ENSMUSG00000002032	Tmem25	362.99	-1.05612	0.303101	-3.48438	0.000493272	3.30691	0.014927	180.341	285.402	440.881	470.678	677.215	226.564	136.371	388.486	474.982	348.976
ENSMUSG00000091625	Lsm5	721.773	0.793561	0.227879	3.48238	0.000496981	3.30366	0.0150102	1115.51	810.802	484.597	647.777	632.689	1022.42	888.972	450.226	546.414	618.327
ENSMUSG00000030302	Atp2b2	3356.14	-0.809607	0.232616	-3.48045	0.000500573	3.30053	0.0150874	2244.97	2253.57	3233.13	2486.51	2081.35	2313.64	3453.35	5708.56	3983.54	5802.83
ENSMUSG00000036751	Cox6b1	9359.5	0.633737	0.18211	3.47997	0.000501467	3.29976	0.0150874	14865.1	11590.3	6963.88	8345.03	6830.14	12037.6	10974.2	6365.85	6930.83	8691.96
ENSMUSG00000068329	Htra2	836.969	-0.823804	0.236846	-3.47822	0.000504751	3.29692	0.0151571	768.774	684.78	1124.53	842.704	1119.37	408.006	617.256	1099.92	926.771	777.578
ENSMUSG00000074024	4632427E13Rik	14507.9	-0.848173	0.243963	-3.47665	0.00050772	3.29438	0.015217	6297.07	8878.97	14547.2	11032.4	18256.8	9688.47	13124.4	26612.7	16724.5	19916.2
ENSMUSG00000085234	Gm15614	45.0648	-1.79747	0.517211	-3.4753	0.000510277	3.29219	0.0152644	13.9439	2.77989	60.4584	42.7889	61.0943	23.0404	4.10137	97.8338	80.7098	63.897
ENSMUSG00000022329	Stk3	608.487	-0.771646	0.222091	-3.47446	0.000511882	3.29083	0.0152832	283.526	326.174	208.349	294.768	283.726	643.21	661.346	1342.13	990.782	1050.86
ENSMUSG00000082208	Gm15379	58.6601	-1.57325	0.453544	-3.4688	0.000522784	3.28168	0.0155552	79.0155	50.9647	51.1571	103.407	76.6268	8.64014	21.5322	58.8903	70.5051	65.8631
ENSMUSG00000044628	Rnf208	434.009	0.833872	0.240399	3.4687	0.000522982	3.28151	0.0155552	869.17	614.356	374.842	481.375	520.855	406.086	406.036	240.31	223.575	203.487
ENSMUSG00000108358	NA	317.123	1.1144	0.321365	3.4677	0.000524928	3.2799	0.0155596	492.685	508.72	298.571	307.843	535.352	224.644	398.858	124.429	115.962	164.166
ENSMUSG00000074797	Itpa	2025.33	0.833132	0.240262	3.46761	0.000525118	3.27974	0.0155596	2369.54	2421.29	1073.37	1615.28	1288.16	3604.86	2719.21	1200.6	1955.59	2005.38
ENSMUSG00000108986	NA	85.7404	-1.38511	0.400168	-3.46133	0.000537514	3.26961	0.0158968	12.0847	14.8261	14.8821	14.263	18.6389	72.9612	75.8753	247.909	121.528	264.435
ENSMUSG00000030606	Hapln3	69.7225	-1.64193	0.474476	-3.4605	0.000539164	3.26828	0.0159155	79.0155	53.7446	177.655	84.3893	125.295	3.84006	15.3801	75.0376	44.5295	38.3382
ENSMUSG00000071646	Mta2	2519.62	-0.657162	0.190262	-3.45398	0.000552372	3.25777	0.0162747	1810.85	1959.82	1923.51	1442.94	2133.12	2123.55	2572.58	3978.89	3376.82	3874.13
ENSMUSG00000043557	Mdga1	1857.11	-0.863643	0.250137	-3.45268	0.000555046	3.25567	0.0162758	774.352	450.342	1332.88	1041.2	931.947	1761.63	1947.12	3854.46	2570.65	3906.57
ENSMUSG00000091896	Ube2d2a	1541.07	0.588823	0.170547	3.45255	0.000555304	3.25547	0.0162758	1896.37	1850.48	1134.76	1332.4	1470.41	2125.47	1761.54	1216.75	1289.5	1332.99
ENSMUSG00000087557	Gm15869	175.565	-1.48179	0.4292	-3.45244	0.000555532	3.25529	0.0162758	100.396	52.8179	271.598	175.91	101.479	48.0008	123.041	394.185	302.43	185.793
ENSMUSG00000003812	Dnase2a	231.125	-1.08789	0.315177	-3.45168	0.000557111	3.25406	0.0162793	66.0012	138.995	117.196	101.029	105.621	181.443	228.651	541.411	457.355	373.552
ENSMUSG00000005873	Reep5	3217.08	0.603593	0.174886	3.45134	0.000557801	3.25352	0.0162793	5862.02	5163.19	2881.54	3911.62	3517.58	3029.81	2442.37	1734.41	1864.67	1763.56
ENSMUSG00000020180	Snrpd3	5468.57	0.744276	0.215677	3.45088	0.000558771	3.25277	0.0162793	9134.19	7727.17	3374.51	4413.2	3556.93	7299.96	6802.12	2954.01	4297.1	5126.51
ENSMUSG00000059447	Hadhb	713.602	-0.578605	0.167727	-3.44968	0.000561253	3.25084	0.0163073	461.079	516.133	587.842	580.028	555.026	713.291	649.042	1030.58	1066.85	976.15
ENSMUSG00000037710	Cisd1	2532.19	0.890266	0.258092	3.44941	0.000561817	3.25041	0.0163073	3738.83	3169.08	1451.93	2097.85	2121.73	4842.32	2314.2	1964.28	1793.24	1828.44
ENSMUSG00000071793	2610005L07Rik	155.577	-1.06039	0.307484	-3.4486	0.000563506	3.2491	0.016312	99.4666	113.976	188.816	202.059	156.36	96.0015	87.1541	246.959	209.66	155.319
ENSMUSG00000024873	Cnih2	2250.5	0.774941	0.224729	3.44833	0.000564066	3.24867	0.016312	4218.5	3650	1879.79	2225.02	2836.23	2347.24	1788.2	1117.02	1463.91	979.099
ENSMUSG00000028998	Tomm7	2926.04	0.808029	0.234502	3.44572	0.000569539	3.24448	0.0164399	4985.41	3860.34	1775.62	2819.31	2252.21	3908.22	3484.11	1537.8	2102.16	2535.24
ENSMUSG00000012848	Rps5	11156	0.796193	0.231212	3.44356	0.00057411	3.24101	0.0165413	18964.6	14584.2	7275.47	11671.9	8383.38	14289.8	13202.3	5738	8060.77	9389.92
ENSMUSG00000095123	Gm21781	694.656	-0.980163	0.284695	-3.44285	0.000575618	3.23987	0.0165543	175.693	315.054	1127.32	709.583	1008.57	418.567	462.429	1187.3	780.194	761.849
ENSMUSG00000030905	Crym	1732.17	0.939231	0.272875	3.44198	0.000577467	3.23847	0.0165549	3195.01	2561.21	2023.96	2391.43	2147.62	1698.27	1149.41	717.132	997.276	440.398
ENSMUSG00000084799	Ino80dos	252.492	-1.0007	0.290744	-3.44185	0.000577754	3.23826	0.0165549	175.693	135.288	169.284	205.625	203.993	160.323	234.803	529.063	344.176	366.671
ENSMUSG00000055216	9430025C20Rik	25.9289	-1.89248	0.550041	-3.44062	0.00058038	3.23629	0.0165956	0	1.85326	28.834	47.5432	81.8043	4.80008	0	26.5956	32.4694	35.3891
ENSMUSG00000017188	Coa3	5577.34	0.618759	0.179862	3.44019	0.000581298	3.2356	0.0165956	9295.01	7736.44	4039.55	5359.31	4545.83	6381.22	6226.9	3408.04	4208.97	4572.08
ENSMUSG00000091091	Kcnmb3	17.0739	-1.91478	0.556862	-3.43851	0.000584923	3.2329	NA	5.57756	16.6793	35.3449	15.4516	31.0649	0	0	15.1975	27.8309	23.5928
ENSMUSG00000073616	Myeov2	4491.41	0.86105	0.250437	3.4382	0.000585606	3.23239	0.0166882	8974.3	6403.94	2905.72	5013.44	3167.59	5453.85	4784.25	2088.7	2769.18	3353.12
ENSMUSG00000030879	Mrpl17	2991.8	0.50548	0.147049	3.43748	0.000587148	3.23125	0.0167017	3371.64	3507.3	2252.77	2441.35	2809.3	3638.46	3940.39	2567.43	2630.95	2758.39
ENSMUSG00000057388	Mrpl18	2323.89	0.743575	0.216472	3.43498	0.000592604	3.22724	0.0168167	3482.26	2706.69	1312.41	1791.19	1636.09	3412.85	3145.75	1446.61	2021.45	2283.58
ENSMUSG00000020108	Ddit4	398.384	-0.782658	0.227911	-3.43406	0.000594622	3.22576	0.0168167	263.075	255.75	176.725	240.093	202.957	346.566	438.846	754.175	606.715	698.935
ENSMUSG00000108776	NA	366.759	0.927642	0.270151	3.43379	0.000595196	3.22534	0.0168167	837.564	545.785	323.685	416.003	367.601	310.085	357.844	168.122	135.444	205.454
ENSMUSG00000022452	Smdt1	4316.11	0.657457	0.191474	3.43366	0.000595489	3.22513	0.0168167	5939.18	4991.76	2909.44	3480.17	3640.81	6837.23	4620.19	3335.85	3571.64	3834.81
ENSMUSG00000043090	Zfp866	3133.36	-0.645102	0.187961	-3.43211	0.000598913	3.22264	0.0168829	2108.32	2231.33	2726.21	2977.4	1909.46	2732.2	3017.58	4663.73	4364.82	4602.55
ENSMUSG00000087177	E130307A14Rik	2430.49	-0.512904	0.149537	-3.42995	0.000603693	3.21918	0.0169475	1794.12	2134.03	2594.13	2750.38	2642.59	1848.99	2079.39	3025.25	2737.64	2698.42
ENSMUSG00000070522	Gm6505	45.9854	1.92728	0.561965	3.42954	0.000604597	3.21853	0.0169475	197.074	3.70652	4.65065	7.13149	3.10649	218.883	7.1774	4.74922	6.49389	6.88122
ENSMUSG00000034751	Mast4	473.661	-0.756965	0.220755	-3.42899	0.00060584	3.21764	0.0169475	578.208	452.196	495.759	608.554	532.245	304.325	270.69	510.066	551.053	433.517
ENSMUSG00000028344	Invs	607.963	-0.764708	0.223058	-3.42829	0.000607404	3.21652	0.0169475	330.006	334.514	661.322	536.05	852.214	426.247	508.57	852.959	791.327	786.425
ENSMUSG00000028367	Txn1	4583.54	0.737021	0.21499	3.42816	0.000607695	3.21631	0.0169475	7897.83	6170.43	3247.08	4944.5	3765.07	5286.8	5229.25	2419.25	3561.43	3313.8
ENSMUSG00000046318	Ccbe1	197.799	1.34631	0.392763	3.42779	0.000608521	3.21572	0.0169475	326.288	188.106	394.375	385.1	370.708	49.9208	156.877	28.4953	41.7464	36.3722
ENSMUSG00000060803	Gstp1	3886.07	0.84394	0.246214	3.42767	0.000608788	3.21553	0.0169475	6134.39	5074.23	3101.05	4208.77	2459.31	6167.14	3704.56	2446.8	3105.93	2458.56
ENSMUSG00000026554	Dcaf8	3197.92	-0.704341	0.205565	-3.42636	0.000611726	3.21344	0.016999	1385.1	1583.61	2675.05	1964.72	2269.81	2473.96	3890.15	5611.67	5061.52	5063.59
ENSMUSG00000107823	NA	187.072	1.14249	0.333664	3.42408	0.000616887	3.20979	0.0170572	256.568	202.932	197.187	260.299	221.596	276.484	173.283	106.382	115.035	60.9479
ENSMUSG00000019923	Zwint	9234.48	0.845414	0.246904	3.42406	0.000616939	3.20976	0.0170572	12187	10830.5	7092.23	10794.7	7669.93	15860.4	8320.65	6041	7575.58	5972.9
ENSMUSG00000040433	Zbtb38	3367.08	-0.465264	0.135883	-3.42399	0.000617091	3.20965	0.0170572	2414.16	2265.61	2272.31	2517.41	2534.9	3381.17	3659.45	4574.44	4979.88	5071.46
ENSMUSG00000045316	Fahd1	345.54	0.796136	0.232628	3.42235	0.000620814	3.20704	0.017112	391.359	391.038	239.043	285.259	274.407	591.369	426.542	280.204	261.611	314.57
ENSMUSG00000024074	Crim1	468.607	0.889522	0.25993	3.42216	0.000621261	3.20673	0.017112	689.759	657.908	585.051	635.891	637.866	298.565	530.102	235.561	238.418	176.946
ENSMUSG00000043498	9330132A10Rik	672.032	0.885131	0.258782	3.42038	0.000625339	3.20388	0.0171669	1342.33	1209.25	598.073	1020.99	844.966	526.088	425.517	201.367	308.924	242.809
ENSMUSG00000072694	1500011B03Rik	3268.22	0.621617	0.181742	3.42033	0.000625448	3.20381	0.0171669	4433.23	4118.87	2250.91	3105.76	2730.61	4630.15	3539.48	2429.7	2694.96	2748.56
ENSMUSG00000001794	Capns1	1129.66	0.6495	0.190129	3.41609	0.000635265	3.19705	0.0173918	1630.51	1274.12	878.972	948.488	1171.15	1433.3	1341.15	857.708	831.218	929.948
ENSMUSG00000033940	Brk1	5432.82	0.601417	0.176067	3.41584	0.000635867	3.19663	0.0173918	7646.84	6717.14	3587.51	4453.61	4348.05	7140.59	6800.07	3769.93	4585.61	5278.88
ENSMUSG00000100572	RP24-144E8.1	49.533	-1.66135	0.486621	-3.41405	0.000640044	3.19379	0.0174755	25.099	20.3859	98.5937	137.875	55.9168	3.84006	13.3294	54.1411	38.9633	47.1855
ENSMUSG00000028703	Lrrc41	863.421	-0.704725	0.206572	-3.41153	0.000645999	3.18977	0.0176074	880.326	997.981	897.575	635.891	813.901	674.891	588.546	1135.06	1108.6	901.44
ENSMUSG00000038564	Ift172	482.488	-0.879797	0.258118	-3.40851	0.000653198	3.18496	0.017683	330.006	470.728	559.008	463.547	574.701	243.844	384.503	546.16	560.33	692.054
ENSMUSG00000044117	2900011O08Rik	3183.98	0.762344	0.223706	3.40779	0.00065491	3.18382	0.017683	6286.84	4715.62	2626.68	3812.97	3123.06	3213.17	2820.72	1454.21	2226.48	1560.07
ENSMUSG00000001663	Gstt1	203.66	0.998134	0.292936	3.40735	0.000655979	3.18311	0.017683	256.568	224.245	197.187	219.888	147.041	334.085	245.057	155.774	112.251	144.506
ENSMUSG00000024959	Bad	979.037	0.676445	0.19853	3.40727	0.00065616	3.18299	0.017683	1289.35	1150.88	809.212	709.583	948.515	1434.26	1103.27	732.329	859.976	753.002
ENSMUSG00000097732	D930048G16Rik	103.964	-1.70558	0.500642	-3.40678	0.000657331	3.18222	0.017683	32.5358	146.408	203.698	159.27	277.513	1.92003	16.4055	75.0376	81.6374	45.2194
ENSMUSG00000022671	Mzt2	641.509	0.854051	0.250694	3.40675	0.000657407	3.18217	0.017683	790.155	740.378	492.038	522.976	380.027	1230.74	705.435	456.875	553.836	542.633
ENSMUSG00000035189	Ano4	211.58	1.12597	0.330529	3.40656	0.000657881	3.18185	0.017683	290.963	242.777	329.266	392.232	427.66	133.442	130.218	60.79	76.999	31.457
ENSMUSG00000103331	NA	67.787	1.45753	0.427899	3.40624	0.000658643	3.18135	0.017683	67.8604	91.7364	82.7815	76.0692	83.8753	102.722	88.1794	46.5423	20.4094	17.6946
ENSMUSG00000027881	Prpf38b	1812.77	-0.627853	0.184344	-3.40588	0.000659521	3.18077	0.017683	1320.95	1357.51	1663.07	1507.12	1473.51	1314.26	1919.44	2719.4	2502	2350.43
ENSMUSG00000036902	Neto2	4479.17	0.733243	0.215304	3.40562	0.000660142	3.18036	0.017683	7861.58	7470.5	4980.84	6999.55	7887.38	2706.28	2361.36	1261.39	1860.04	1402.79
ENSMUSG00000000171	Sdhd	4892.85	0.673398	0.197839	3.40377	0.000664617	3.17743	0.017683	7281.51	5329.98	3216.39	4139.83	4058.11	7389.24	5539.92	3548.61	4329.57	4095.31
ENSMUSG00000029198	Grpel1	2932.67	0.666812	0.195906	3.40373	0.000664729	3.17736	0.017683	3893.14	3157.96	2040.7	2493.64	2132.09	4781.84	3304.68	2257.78	2772.89	2491.98
ENSMUSG00000062647	Rpl7a	4182.62	0.767068	0.225381	3.40343	0.000665454	3.17688	0.017683	6871.56	5024.19	2670.4	3752.35	3235.93	5898.33	4990.34	2324.27	3268.28	3790.57
ENSMUSG00000045180	Shroom2	1214.54	1.0519	0.309102	3.40307	0.000666321	3.17632	0.017683	1956.8	2336.96	1050.12	1844.68	1342	1103.06	1040.72	381.837	774.628	314.57
ENSMUSG00000091337	Eid1	5409.49	0.68087	0.200092	3.40278	0.000667028	3.17586	0.017683	10926.4	8378.59	4196.74	5355.75	5611.36	5565.21	4634.55	2812.49	3775.73	2838.01
ENSMUSG00000025869	Nop16	2180.75	0.736653	0.216496	3.40261	0.000667444	3.17558	0.017683	3216.4	2340.67	1491.93	2045.55	1918.78	3241.01	2493.63	1389.62	1873.95	1796
ENSMUSG00000035215	Lsm7	2516.83	0.709934	0.208657	3.40239	0.000667987	3.17523	0.017683	4338.42	2974.48	1966.29	2529.3	1973.66	2980.85	3006.3	1505.5	1800.66	2092.87
ENSMUSG00000053714	4732471J01Rik	220.942	-1.03087	0.303193	-3.40006	0.000673721	3.17152	0.0177805	178.482	147.334	280.899	210.379	171.893	136.322	150.725	351.442	230.997	350.942
ENSMUSG00000102882	NA	51.3797	-1.60129	0.470973	-3.39997	0.000673942	3.17138	0.0177805	8.36635	31.5054	69.7597	53.4862	43.4909	25.9204	16.4055	96.884	84.4205	83.5577
ENSMUSG00000023921	Mut	1108.58	-0.584029	0.171895	-3.39759	0.00067982	3.16761	0.0178984	858.945	765.397	838.976	799.915	949.551	1095.38	1008.94	1676.47	1408.25	1683.93
ENSMUSG00000034310	Tmem132d	49.2729	-1.76264	0.518846	-3.39724	0.000680698	3.16705	0.0178984	33.4654	144.554	80.9212	57.0519	45.5619	1.92003	6.15205	36.094	57.5173	29.4909
ENSMUSG00000086496	Gm14204	605.466	1.14343	0.336767	3.39532	0.000685487	3.164	0.0179916	985.37	1534.5	958.033	713.149	942.302	175.683	386.554	75.9874	115.962	167.115
ENSMUSG00000026229	Psmd1	7536.53	-0.518222	0.152647	-3.3949	0.000686543	3.16333	0.0179916	7292.67	6721.78	6053.28	7343.05	7236.05	5921.37	6955.92	9396.8	9892.97	8551.39
ENSMUSG00000086782	E130102H24Rik	426.698	-0.899539	0.265475	-3.38842	0.000702974	3.15306	0.0183914	196.144	198.299	414.838	429.078	352.069	295.685	392.706	886.204	593.727	508.227
ENSMUSG00000022758	P2rx6	19.9861	-1.88505	0.556352	-3.38823	0.000703447	3.15277	NA	10.2255	20.3859	20.4628	16.6401	60.0588	0	0	18.047	33.3971	20.6437
ENSMUSG00000028936	Rpl22	2145.02	0.777074	0.229372	3.38784	0.000704455	3.15215	0.0183964	3523.16	3195.02	1640.75	2675.5	1822.47	2427.88	2199.36	1020.13	1537.2	1408.68
ENSMUSG00000024055	Cyp4f13	131.093	-1.81117	0.534707	-3.38721	0.000706069	3.15115	0.0183964	11.1551	38.9185	142.31	74.8806	18.6389	35.5206	66.6472	569.906	295.936	57.0158
ENSMUSG00000007987	Ift22	1471.36	0.570293	0.16838	3.38695	0.000706755	3.15073	0.0183964	2148.29	2003.38	1077.09	1305.06	1334.76	1851.87	1567.75	1094.22	1114.17	1216.99
ENSMUSG00000028248	Pnisr	12424.5	-0.690066	0.203787	-3.38621	0.000708656	3.14956	0.0183964	6203.18	8339.67	12146.6	11491.2	9693.29	9881.44	12235.4	22143.7	17342.4	14768.1
ENSMUSG00000048489	8430408G22Rik	28.697	-1.87083	0.55251	-3.38606	0.000709045	3.14933	0.0183964	37.1838	24.0924	19.5327	13.0744	39.3489	6.72011	0	20.8965	44.5295	81.5916
ENSMUSG00000070476	Fam217b	143.745	1.39064	0.410929	3.38415	0.000713992	3.14631	0.018494	333.724	198.299	127.428	279.317	156.36	92.1615	138.421	47.4922	43.6018	20.6437
ENSMUSG00000025794	Rpl14	5003.64	0.814901	0.240875	3.38309	0.000716755	3.14463	0.0185349	7782.56	6320.55	2934.56	4781.66	3797.17	6731.63	6618.58	2523.73	4294.32	4251.61
ENSMUSG00000041650	Pcca	682.504	-0.850414	0.251658	-3.37924	0.000726869	3.13854	0.0187655	572.63	513.353	670.623	654.908	782.836	489.608	467.556	1183.5	614.136	875.881
ENSMUSG00000029869	Ephb6	2064.06	-0.758738	0.224795	-3.37524	0.000737511	3.13223	0.0190088	1694.65	1136.98	1914.21	1370.43	2192.15	1742.43	1693.87	2863.78	2682.9	3349.19
ENSMUSG00000035392	Dennd1a	1136.2	-0.757081	0.224349	-3.37457	0.000739314	3.13117	0.019024	594.94	569.878	823.164	778.521	698.961	917.775	1290.91	2148.55	1410.1	2129.25
ENSMUSG00000030744	Rps3	9005.99	0.799959	0.237127	3.37355	0.00074205	3.12957	0.019063	12077.3	10246.7	5705.41	9431.39	8199.07	14244.7	9899.68	5244.08	6877.96	8133.6
ENSMUSG00000036819	Jmjd4	776.78	-0.892558	0.264616	-3.37304	0.000743442	3.12875	0.0190675	955.623	688.486	944.081	935.413	852.214	414.727	453.201	1185.4	729.171	609.479
ENSMUSG00000087938	Gm26049	48.4726	-1.6576	0.491643	-3.37155	0.000747471	3.12641	0.0191394	28.8174	33.3587	66.9693	76.0692	44.5264	3.84006	23.5829	83.5862	64.0112	59.9649
ENSMUSG00000028709	Mob3c	129.259	-1.22512	0.363516	-3.3702	0.000751141	3.12428	0.019202	106.903	131.582	147.891	254.356	117.011	59.5209	47.1657	147.226	135.444	145.489
ENSMUSG00000073676	Hspe1	1843.12	0.667619	0.198209	3.36826	0.000756437	3.12123	0.0192957	3183.86	2413.87	1175.68	1540.4	1189.79	2342.44	2282.41	1253.79	1390.62	1658.37
ENSMUSG00000027673	Ndufb5	3290.66	0.580175	0.17227	3.36782	0.000757654	3.12053	0.0192957	5072.79	4373.7	2541.11	3020.18	2708.86	4272.07	3344.67	2282.47	2488.09	2802.62
ENSMUSG00000030611	Mrps11	1631.54	0.604035	0.179391	3.36714	0.000759523	3.11946	0.0192957	2232.88	1908.86	1314.27	1528.52	1310.94	2167.71	1890.73	1126.51	1484.32	1350.69
ENSMUSG00000107002	NA	644.166	0.802155	0.238265	3.36665	0.000760869	3.11869	0.0192957	1033.71	870.106	508.781	528.919	579.878	1008.98	579.318	435.978	470.343	425.653
ENSMUSG00000001039	B9d1	1172.62	0.601463	0.178677	3.3662	0.000762126	3.11797	0.0192957	1380.45	1065.63	968.264	1072.1	900.882	1718.43	1487.77	1017.28	1089.12	1026.28
ENSMUSG00000041959	S100a10	578.421	1.02802	0.305398	3.36617	0.000762208	3.11793	0.0192957	1296.78	1000.76	522.733	941.356	596.446	384.006	454.227	173.821	276.454	137.624
ENSMUSG00000034212	Ankmy1	43.2179	1.68594	0.50127	3.36334	0.000770064	3.11347	0.0194631	57.6348	38.9185	43.7161	86.7664	28.9939	72.0011	63.5712	15.1975	19.4817	5.89819
ENSMUSG00000042182	Bend6	1021.81	1.18856	0.353503	3.36225	0.000773115	3.11176	0.0195087	2102.74	1528.01	1163.59	1906.48	1204.28	923.535	515.747	308.699	433.235	131.726
ENSMUSG00000024146	Cript	5584.42	0.74419	0.221524	3.35941	0.000781093	3.1073	0.0196783	8817.2	7438.99	3204.29	5608.91	3828.23	7010.99	7346.58	3461.23	4526.24	4601.57
ENSMUSG00000020319	Wdpcp	221.628	-1.17787	0.350668	-3.35894	0.000782417	3.10656	0.0196799	238.906	209.419	273.458	234.15	159.467	155.522	74.85	249.809	388.706	231.995
ENSMUSG00000052584	Serp2	660.76	0.857337	0.255451	3.35617	0.000790296	3.10221	0.0198462	1219.63	1031.34	550.636	672.737	709.315	811.213	532.153	380.887	432.307	267.385
ENSMUSG00000103013	NA	75.4943	-1.42065	0.423378	-3.3555	0.000792205	3.10116	0.0198623	43.6909	54.6712	111.615	76.0692	105.621	15.3602	45.1151	115.881	96.4806	90.4389
ENSMUSG00000050608	Minos1	3659.03	0.491059	0.146371	3.35489	0.000793956	3.1002	0.0198743	5696.55	4692.46	2953.16	3084.37	2863.15	4287.43	4105.47	2727.95	3057.69	3122.11
ENSMUSG00000043964	Orai3	205.93	-1.0668	0.31814	-3.35325	0.000798695	3.09762	0.019961	179.412	230.731	287.41	191.362	185.354	109.442	114.838	285.903	295.936	178.912
ENSMUSG00000013275	Slc41a1	397.635	-0.824289	0.245898	-3.35216	0.000801834	3.09592	0.0199927	306.766	312.274	329.266	243.659	332.395	348.486	309.653	659.191	671.654	463.008
ENSMUSG00000060510	Zfp266	7224.01	-0.575272	0.171624	-3.35192	0.000802519	3.09554	0.0199927	5535.73	5508.82	5087.81	6116.44	5810.17	5920.41	7664.43	11201.5	10687.1	8707.69
ENSMUSG00000068923	Syt11	17722.9	-0.526768	0.157248	-3.34991	0.000808369	3.09239	0.0201064	14915.3	14370.2	15886.6	13104.1	15279.8	14509.7	18148.6	22470.4	22405.8	26138.8
ENSMUSG00000087079	Gm13389	260.967	-1.0048	0.300127	-3.34793	0.000814185	3.08928	0.0202025	112.481	110.269	263.227	222.265	243.342	227.524	171.232	587.003	363.658	308.672
ENSMUSG00000109108	NA	296.372	-0.881412	0.263288	-3.34771	0.000814813	3.08894	0.0202025	140.369	155.674	400.886	337.557	428.696	186.243	201.992	457.824	283.876	370.603
ENSMUSG00000020219	Timm13	3349.99	0.62336	0.18637	3.34475	0.000823566	3.0843	0.0203872	4977.98	4150.38	2504.84	2858.54	3008.12	4480.39	3673.8	2155.19	2671.77	3018.89
ENSMUSG00000035112	Wnk4	191.325	-1.58859	0.475212	-3.3429	0.000829088	3.0814	0.0204914	118.988	131.582	454.833	212.756	321.004	5.76009	78.9513	207.066	182.757	199.555
ENSMUSG00000039470	Zdhhc2	516.39	1.02721	0.307383	3.3418	0.000832375	3.07968	0.0205402	1105.29	719.065	713.409	515.844	610.943	584.649	297.349	151.025	224.503	241.826
ENSMUSG00000021930	Spryd7	714.713	0.995991	0.29822	3.33979	0.000838421	3.07654	0.0206377	990.018	1158.29	376.702	975.825	591.269	984.976	797.716	388.486	426.741	457.11
ENSMUSG00000045983	Eif4g1	3426.43	-0.664825	0.199089	-3.33934	0.000839784	3.07583	0.0206377	3322.37	3264.52	3701.91	3385.08	2672.62	2122.59	3125.24	4667.53	3928.8	4073.68
ENSMUSG00000072969	Armcx5	506.163	-0.734927	0.220103	-3.33902	0.000840756	3.07533	0.0206377	435.98	352.12	519.942	515.844	406.95	429.127	369.123	747.527	590.016	695.003
ENSMUSG00000020538	Srebf1	2580.73	-0.812455	0.243383	-3.33818	0.000843299	3.07402	0.0206377	784.577	835.821	1779.34	1519.01	2958.42	2748.52	2115.28	4745.42	4358.33	3962.6
ENSMUSG00000030077	Chl1	15164.8	0.577457	0.172995	3.338	0.000843841	3.07374	0.0206377	21867.8	23406.7	20943.7	23292.6	23736.7	9137.43	10059.6	6485.53	7597.85	5119.63
ENSMUSG00000017707	Serinc3	4502.36	-0.464905	0.139282	-3.33787	0.000844239	3.07353	0.0206377	5085.81	4728.6	4069.31	4609.32	4810.92	3727.74	3320.06	4880.29	5017.92	4773.6
ENSMUSG00000020546	Stxbp4	1437.03	-0.850639	0.25502	-3.33558	0.000851215	3.06996	0.0207548	416.458	744.084	767.357	900.945	625.44	1336.34	1564.67	3338.7	2257.09	2419.24
ENSMUSG00000107195	NA	89.9194	-1.40902	0.42244	-3.33543	0.000851684	3.06972	0.0207548	63.2124	79.6902	122.777	65.372	113.905	21.1203	55.3685	158.624	116.89	102.235
ENSMUSG00000035047	Kri1	182.142	-1.13849	0.341398	-3.33478	0.000853667	3.06871	0.0207708	136.65	114.902	198.118	199.682	218.49	66.2411	140.472	262.157	179.973	304.74
ENSMUSG00000026895	Ndufa8	4476.78	0.679737	0.203953	3.33282	0.000859716	3.06564	0.0208855	7602.22	6049.04	2937.35	4102.98	3816.84	5424.09	5115.43	2559.83	3368.47	3791.55
ENSMUSG00000022483	Col2a1	267.965	-1.21002	0.363116	-3.33232	0.000861256	3.06487	0.0208905	180.341	220.538	521.802	205.625	459.761	87.3614	133.294	334.345	200.383	336.197
ENSMUSG00000034614	Pik3ip1	1269.57	-0.685666	0.205839	-3.33108	0.000865083	3.06294	0.0209508	894.269	873.813	1205.45	925.905	1244.67	960.015	1230.41	2120.05	1646.66	1594.48
ENSMUSG00000102451	NA	43.6459	-1.67814	0.504069	-3.32918	0.000871024	3.05997	0.0210621	31.6062	22.2391	32.5545	17.8287	24.8519	26.8804	10.2534	132.978	38.9633	98.3031
ENSMUSG00000034880	Mrpl34	1984.05	0.613913	0.18456	3.32635	0.000879899	3.05557	0.0212438	2566.61	2139.59	1490.07	1540.4	1696.14	3123.89	2164.5	1680.27	1707.89	1731.12
ENSMUSG00000021589	Rhobtb3	2490.87	0.523723	0.157509	3.32503	0.000884091	3.0535	0.0213122	2443.9	2654.8	1891.88	2323.68	2344.37	3216.05	3294.42	2056.41	2274.72	2408.43
ENSMUSG00000058558	Rpl5	2922.29	0.645853	0.194284	3.32427	0.000886506	3.05232	0.0213375	4053.96	3236.72	2108.6	2824.07	2229.43	3680.7	3912.71	1976.62	2474.17	2725.95
ENSMUSG00000071691	Gm960	148.202	-1.23269	0.371122	-3.32153	0.000895245	3.04806	0.0215148	127.354	148.261	171.144	238.905	333.43	48.9608	41.0137	131.078	81.6374	160.234
ENSMUSG00000020745	Pafah1b1	4317.88	0.582633	0.175475	3.32032	0.00089914	3.04617	0.0215752	5713.29	5303.11	3652.62	4829.21	3686.37	5672.73	4363.86	3296.91	3318.38	3342.31
ENSMUSG00000036992	Nxt1	1413.28	0.631236	0.19024	3.3181	0.000906324	3.04272	0.0216536	1667.69	1377.9	921.758	1151.74	1096.59	2269.48	1781.02	1205.35	1215.28	1446.04
ENSMUSG00000022283	Pabpc1	3951.03	0.659079	0.198649	3.3178	0.000907284	3.04226	0.0216536	5040.26	4373.7	2767.13	3610.91	3462.7	4879.76	5586.06	2555.08	3336	3898.7
ENSMUSG00000015932	Dstn	7489.93	0.786992	0.23726	3.31701	0.00090988	3.04102	0.0216536	10682.9	7792.04	4132.56	6634.66	5355.59	13185.8	8651.84	5117.75	7110.81	6235.37
ENSMUSG00000059355	Wdr83os	630.692	0.705074	0.212565	3.31699	0.000909934	3.04099	0.0216536	835.705	1025.78	381.353	536.05	377.956	807.373	847.958	510.066	483.331	501.346
ENSMUSG00000074607	Tox2	142.468	1.27944	0.38573	3.31693	0.000910129	3.0409	0.0216536	272.371	308.568	173.934	171.156	196.744	82.5613	112.788	36.094	54.7342	15.7285
ENSMUSG00000012483	Rpa3	2715.26	0.643708	0.194082	3.31668	0.000910953	3.0405	0.0216536	4049.31	3463.74	1854.68	2460.36	1928.1	3678.78	3202.14	1783.81	2235.75	2495.92
ENSMUSG00000020289	Nprl3	1081.85	-0.655039	0.197519	-3.31633	0.000912093	3.03996	0.0216536	858.015	710.726	1211.96	1106.57	1142.15	813.133	892.048	1627.08	1347.02	1109.84
ENSMUSG00000021079	Timm9	1206.26	0.596132	0.179853	3.31455	0.000917918	3.0372	0.0217445	1841.53	1633.65	1204.52	1256.33	1093.48	1305.62	1232.46	690.536	896.157	908.321
ENSMUSG00000061353	Cxcl12	1501.92	-0.701476	0.211677	-3.31389	0.000920062	3.03618	0.0217445	666.519	501.307	609.235	393.42	471.151	1876.83	1703.09	2566.48	3184.79	3046.41
ENSMUSG00000038022	Fam188b	440.401	-0.797461	0.240642	-3.31388	0.000920095	3.03617	0.0217445	421.106	441.076	622.256	469.49	401.773	241.924	313.755	511.965	517.656	463.008
ENSMUSG00000103238	NA	21.8286	-1.77441	0.536885	-3.305	0.000949762	3.02239	NA	9.29594	11.1196	29.7641	21.3945	8.28398	5.76009	6.15205	27.5454	54.7342	44.2364
ENSMUSG00000058446	Znrf2	2483.48	0.729931	0.220978	3.30318	0.000955941	3.01957	0.0225576	3725.81	3183.9	1931.88	3147.36	2343.33	2647.72	2916.07	1311.73	1737.58	1889.39
ENSMUSG00000005469	Prkaca	547.465	0.730584	0.221255	3.302	0.000959972	3.01774	0.0226012	675.815	750.571	543.195	443.341	559.168	742.092	584.445	343.843	370.152	462.025
ENSMUSG00000024747	Aldh1a7	23.8757	-1.80105	0.545594	-3.30108	0.000963146	3.01631	0.0226012	0	0	13.9519	51.109	0	0	0	21.8464	107.613	44.2364
ENSMUSG00000020818	Mfsd11	1636.6	-0.631253	0.191239	-3.30086	0.000963874	3.01598	0.0226012	1467.83	1225.93	2031.4	1635.49	2315.37	1062.74	1228.36	1962.38	1651.3	1785.18
ENSMUSG00000052675	Zfp112	704.547	-0.892724	0.270473	-3.30061	0.000964754	3.01558	0.0226012	343.95	376.212	746.894	738.109	992.006	381.126	608.028	1134.11	662.377	1062.66
ENSMUSG00000032615	Nt5m	721.59	0.705561	0.213772	3.30053	0.000965011	3.01547	0.0226012	786.437	742.231	583.191	681.057	833.575	1056.02	830.527	514.815	633.618	554.43
ENSMUSG00000021763	BC067074	17.4509	-1.82202	0.55215	-3.29986	0.000967338	3.01442	NA	0	0	26.9737	0	24.8519	0.960015	0	58.8903	34.3248	28.5079
ENSMUSG00000045038	Prkce	1374.9	0.684315	0.20738	3.29982	0.000967484	3.01436	0.0226252	2239.39	2311.94	1492.86	2068.13	1991.26	916.815	978.176	499.617	537.137	713.681
ENSMUSG00000032498	Mlh1	854.905	-0.695081	0.210685	-3.29914	0.0009698	3.01332	0.0226455	932.383	605.09	842.697	842.704	794.226	661.451	643.915	1094.22	1183.74	948.625
ENSMUSG00000104204	NA	32.4765	-1.66812	0.506143	-3.29575	0.000981594	3.00807	0.0228868	16.7327	39.8451	46.5065	23.7716	24.8519	9.60015	9.22808	47.4922	39.891	66.8461
ENSMUSG00000047446	Arl4a	717.375	0.918668	0.278864	3.29432	0.000986604	3.00586	0.0229662	1386.95	1352.88	663.182	902.133	549.849	705.611	608.028	246.959	474.054	284.096
ENSMUSG00000022897	Dyrk1a	1689.71	0.660057	0.200392	3.29382	0.000988342	3.00509	0.0229662	1990.26	1858.82	1299.39	1609.34	1727.21	2304.04	2043.51	1120.81	1293.21	1650.51
ENSMUSG00000036817	Sun1	2561.41	-0.561839	0.170589	-3.29352	0.000989404	3.00463	0.0229662	1630.51	1924.61	3628.43	2827.63	3032.97	2088.99	1796.4	3132.58	2738.57	2813.44
ENSMUSG00000030519	Apba2	2729.86	-0.485355	0.147406	-3.29264	0.000992513	3.00326	0.0230042	3723.95	3000.43	3169.88	3070.11	3225.57	1713.63	1851.77	2528.48	2434.28	2580.46
ENSMUSG00000039680	Mrps6	1670.72	0.721563	0.219172	3.29222	0.000993996	3.00262	0.0230045	2579.62	2412.02	1077.09	1716.31	1599.84	2221.48	1646.7	1023.93	1183.74	1246.48
ENSMUSG00000044337	Ackr3	1714.89	0.750883	0.228131	3.29145	0.000996714	3.00143	0.0230334	3316.79	3318.26	3035.01	2143.01	2308.12	896.654	712.613	425.53	609.498	383.382
ENSMUSG00000087373	Gm15892	82.2161	-1.25708	0.381978	-3.29098	0.000998377	3.00071	0.0230378	61.3532	49.1114	133.939	118.858	136.686	23.0404	38.963	96.884	96.4806	66.8461
ENSMUSG00000027133	Nop10	3684.8	0.656594	0.199581	3.28986	0.00100238	2.99897	0.0230961	6876.21	4767.51	2841.54	3796.33	2931.49	4441.99	3621.51	2348.01	2677.34	2546.05
ENSMUSG00000075702	Selm	462.282	0.736396	0.223931	3.2885	0.00100723	2.99687	0.0231275	849.649	650.495	423.209	355.386	363.459	588.489	463.455	339.094	300.574	289.011
ENSMUSG00000039771	Polr2j	2504.76	0.706134	0.214732	3.28844	0.00100743	2.99678	0.0231275	4293.79	3174.64	1644.47	2265.44	1752.06	3348.53	2915.05	1486.5	2026.09	2141.04
ENSMUSG00000083012	Fam220a	931.369	0.571196	0.173716	3.2881	0.00100866	2.99625	0.0231275	1291.21	1089.72	954.312	1063.78	942.302	978.256	1006.89	605.05	658.666	723.511
ENSMUSG00000005161	Prdx2	31993.8	0.627928	0.190986	3.28782	0.00100966	2.99583	0.0231275	42175.7	36213.6	19365.3	26714.6	21801.4	47893.2	40850.7	23218	28415.4	33290.4
ENSMUSG00000053460	Ggcx	341.289	-0.901225	0.274238	-3.28629	0.00101518	2.99346	0.0231867	158.961	283.549	457.624	427.889	324.111	225.604	223.525	446.426	459.211	405.992
ENSMUSG00000019088	Dnase1l1	50.5435	-1.5195	0.462388	-3.2862	0.00101548	2.99333	0.0231867	26.9582	39.8451	53.9475	110.538	69.3783	19.2003	9.22808	69.3385	51.9511	55.0498
ENSMUSG00000054400	Cklf	1748.71	-0.756025	0.230084	-3.28587	0.00101669	2.99281	0.0231867	943.538	1262.07	2374.62	1936.2	1715.82	1153.94	1423.17	2849.53	1923.12	1905.11
ENSMUSG00000039384	Dusp10	189.631	-1.25963	0.383863	-3.28145	0.00103275	2.986	0.0235189	153.383	108.416	119.057	62.9948	76.6268	167.043	107.661	321.047	221.72	558.362
ENSMUSG00000027330	Cdc25b	758.981	-0.813878	0.248119	-3.28019	0.00103738	2.98406	0.0235555	409.021	412.351	551.567	426.701	660.647	833.293	553.685	1097.07	1514	1131.47
ENSMUSG00000082455	Gm13665	75.5406	-1.56412	0.476879	-3.27991	0.00103839	2.98364	0.0235555	13.9439	45.4049	118.126	54.6747	67.3073	22.0804	42.039	185.219	128.95	77.6595
ENSMUSG00000026489	Adck3	183.141	-1.41164	0.430429	-3.27962	0.00103946	2.98319	0.0235555	85.5227	26.8723	134.869	136.687	186.389	49.9208	169.181	423.63	263.466	354.874
ENSMUSG00000038607	Gng10	202.728	1.16378	0.354878	3.27937	0.00104039	2.98281	0.0235555	411.81	281.696	88.3623	213.945	181.212	293.765	234.803	84.536	111.324	125.828
ENSMUSG00000013822	Elof1	2747.65	0.674084	0.205583	3.27889	0.00104215	2.98207	0.0235613	3938.69	3166.3	1774.69	2088.34	2153.83	3946.62	3513.85	1748.66	2351.72	2793.78
ENSMUSG00000020153	Ndufs7	5204.59	0.623658	0.190389	3.2757	0.00105399	2.97716	0.0237947	7696.11	6334.45	3784.7	4489.27	4062.25	7191.47	5902.9	3385.24	4197.83	5001.66
ENSMUSG00000051989	Smim11	1056.59	0.818135	0.249875	3.27418	0.00105969	2.97482	0.0238596	1330.25	1297.28	606.444	873.607	663.754	1532.18	1645.67	576.555	965.734	1074.45
ENSMUSG00000024068	Spast	4018.44	0.648237	0.197988	3.27412	0.00105992	2.97473	0.0238596	5288.46	4968.59	3865.62	4125.57	4700.12	4174.15	4688.89	2143.8	2739.49	3489.76
ENSMUSG00000014301	Pam16	1025.14	0.65897	0.201371	3.27242	0.00106631	2.97212	0.0239506	1751.36	1376.05	850.138	1013.86	754.877	1272.98	1053.03	667.74	717.111	794.289
ENSMUSG00000103983	NA	626.639	-1.09856	0.335721	-3.27223	0.00106702	2.97183	0.0239506	354.175	459.609	932.92	877.173	866.711	138.242	476.784	746.577	632.69	781.51
ENSMUSG00000002733	Plekha3	516.837	0.758679	0.232028	3.26977	0.00107634	2.96805	0.0241252	534.517	467.022	406.466	433.832	582.985	810.253	661.346	407.483	487.969	376.501
ENSMUSG00000028334	Nans	1143.98	0.762782	0.233386	3.26833	0.00108184	2.96584	0.0242136	1620.28	1415.89	899.435	1166	1161.83	1435.22	1342.17	558.508	984.288	856.22
ENSMUSG00000103696	NA	396.121	-1.14214	0.349707	-3.266	0.0010908	2.96226	0.0243793	97.6074	328.027	523.663	594.291	686.535	157.443	213.271	481.57	461.994	416.805
ENSMUSG00000035283	Adrb1	65.8456	1.54403	0.472923	3.26487	0.00109516	2.96052	0.0244419	71.5787	104.709	116.266	129.555	133.579	23.0404	52.2925	3.79937	15.7709	7.86425
ENSMUSG00000033124	Atg9a	838.365	-0.71505	0.219051	-3.2643	0.00109733	2.95966	0.0244555	561.475	581.924	876.182	632.325	698.961	858.254	577.268	1281.34	1105.82	1210.11
ENSMUSG00000006471	Ndor1	1051.72	-0.639569	0.196011	-3.26293	0.00110266	2.95756	0.0245393	634.913	910.878	1090.11	1150.55	979.58	805.453	902.301	1291.79	1283.01	1468.65
ENSMUSG00000040824	Snrpd2	2364.76	0.668818	0.205057	3.26162	0.00110776	2.95556	0.0246177	3794.6	3106.99	1691.9	2176.29	2020.25	2984.69	2643.33	1334.53	1858.18	2036.84
ENSMUSG00000058239	Usf2	461.105	0.92577	0.283895	3.26096	0.00111034	2.95454	0.0246402	681.392	598.603	403.676	392.232	460.796	522.248	659.295	237.461	219.864	435.483
ENSMUSG00000020994	Pnn	5489.31	-0.814564	0.249915	-3.25936	0.00111664	2.95209	0.0246712	3140.17	3866.83	5781.68	5166.76	4445.39	2992.37	5763.45	9589.62	7893.78	6253.06
ENSMUSG00000070527	Mkrn3	888.829	-0.658933	0.202171	-3.25928	0.00111695	2.95197	0.0246712	689.759	706.092	845.487	859.344	784.907	691.211	779.26	1468.46	1048.3	1015.47
ENSMUSG00000037251	Pomk	1687.51	-0.517644	0.158831	-3.25908	0.00111774	2.95166	0.0246712	1518.96	1503.92	1988.62	1653.32	1772.77	1388.18	1278.6	1811.35	1833.13	2126.3
ENSMUSG00000104197	NA	840.206	-0.828397	0.254192	-3.25894	0.00111829	2.95145	0.0246712	370.908	682.927	1026.86	1025.75	821.149	565.449	628.535	1165.46	1227.34	887.677
ENSMUSG00000039126	Prune2	126.093	-1.03802	0.318547	-3.2586	0.00111963	2.95093	0.0246712	68.79	56.5245	94.8732	142.63	101.479	86.4014	100.484	210.865	218.009	180.878
ENSMUSG00000027748	Trpc4	714.94	-0.967078	0.296865	-3.25763	0.00112345	2.94945	0.0247207	878.466	1252.8	931.059	954.431	1011.68	244.804	265.564	532.862	769.062	308.672
ENSMUSG00000040048	Ndufb10	3005.9	0.696715	0.213963	3.25623	0.00112902	2.9473	0.0248082	4858.06	3693.55	1984.9	2813.37	2442.74	4104.07	3369.27	1793.3	2405.52	2594.22
ENSMUSG00000026810	Dpm2	2260.53	0.598703	0.183981	3.25415	0.00113731	2.94412	0.0249525	2975.63	2537.11	1770.04	2178.67	1854.58	3113.33	2591.04	1651.78	2175.45	1757.66
ENSMUSG00000017781	Pitpna	2208.76	0.683032	0.209919	3.25379	0.00113877	2.94356	0.0249525	2921.71	2734.49	2041.63	2453.23	2827.94	2903.09	1840.49	1486.5	1528.85	1349.7
ENSMUSG00000021314	Amph	1526.32	0.58266	0.17914	3.25254	0.00114377	2.94166	0.0250269	2295.17	2151.64	1917.93	2309.41	1793.48	1317.14	1086.86	750.376	765.351	875.881
ENSMUSG00000104525	NA	19.3127	-1.80777	0.55588	-3.25209	0.0011456	2.94097	NA	7.43675	26.8723	36.275	24.9602	33.1359	0	0	15.1975	14.8432	34.4061
ENSMUSG00000110444	NA	2542.92	-0.751233	0.231003	-3.25204	0.00114579	2.9409	0.0250361	1180.58	1418.67	1986.76	2564.96	1344.08	2425.96	2317.27	4630.49	3725.64	3834.81
ENSMUSG00000051234	Rnf7	2269.15	0.718365	0.220969	3.25098	0.00115006	2.93928	0.0250944	3546.4	2819.74	1404.49	2052.68	1599.84	3448.37	2503.89	1449.46	1889.72	1976.88
ENSMUSG00000022620	Arsa	846.888	-0.803679	0.247302	-3.24979	0.0011549	2.93746	0.0251649	860.804	633.815	1264.05	830.818	1192.89	592.329	401.934	871.956	1010.26	810.018
ENSMUSG00000048232	Fbxo10	885.127	-0.641017	0.197335	-3.24837	0.0011607	2.93528	0.0252252	630.265	691.266	1021.28	855.778	917.45	805.453	598.8	1252.84	1054.79	1023.34
ENSMUSG00000039661	Dusp26	566.903	0.810463	0.249502	3.24832	0.00116089	2.93521	0.0252252	1229.85	915.511	467.855	446.907	621.298	495.368	588.546	305.849	359.947	237.894
ENSMUSG00000018326	Ywhab	7443.84	0.634105	0.195248	3.2477	0.00116344	2.93426	0.0252403	11802.1	10639.6	4698.08	7042.34	6491.53	9736.47	7542.42	4897.39	5990.15	5598.36
ENSMUSG00000023972	Ptk7	516.886	-1.00251	0.308741	-3.2471	0.00116589	2.93334	0.0252403	169.186	234.438	301.362	129.555	318.933	496.328	475.759	1012.53	859.976	1170.79
ENSMUSG00000043067	Dpy19l1	3483.28	0.558441	0.172005	3.24665	0.00116771	2.93267	0.0252403	4149.71	3443.36	3702.84	3856.95	3141.7	3857.34	4373.08	2480.04	2681.05	3146.68
ENSMUSG00000029580	Actb	73043.3	0.713661	0.21982	3.24657	0.00116804	2.93254	0.0252403	101589	75478.7	59775.7	69669.9	52443.8	124809	71114.7	57178.7	59009	59365.3
ENSMUSG00000031227	Magee1	3683.36	-0.534217	0.164794	-3.24172	0.00118809	2.92515	0.0256382	4191.54	4410.76	4414.39	4024.54	4048.79	2352.04	2577.71	3918.1	3943.65	2952.04
ENSMUSG00000040356	Skiv2l	1764.15	-0.66095	0.203951	-3.24072	0.00119227	2.92363	0.0256928	1310.73	1343.61	2055.59	1530.89	1680.61	1166.42	1686.69	2554.13	2022.38	2290.46
ENSMUSG00000031839	Hsbp1	10815.8	0.654394	0.202093	3.23808	0.00120339	2.91959	0.0258968	18544.5	14283.1	6728.55	10213.5	8461.05	13452.7	12293.9	6693.54	8588.63	8898.4
ENSMUSG00000031990	Jam3	2617.77	-0.617802	0.191053	-3.23366	0.00122213	2.91288	0.0262641	1227.06	1066.55	1624.94	1305.06	1444.52	3126.77	2754.07	4679.88	3619.88	5329.01
ENSMUSG00000036036	Zfp57	2268.18	-0.591764	0.183074	-3.23238	0.00122765	2.91093	0.0263464	1530.11	1600.29	3013.62	2624.39	3641.84	1421.78	1702.07	2655.76	2315.53	2176.43
ENSMUSG00000034402	Kcnh5	124.508	-1.39638	0.432396	-3.22941	0.00124048	2.90641	0.0265677	59.494	57.4511	99.5238	109.349	25.8874	65.281	91.2555	224.163	320.984	191.691
ENSMUSG00000073437	D330041H03Rik	396.461	-1.39724	0.4327	-3.22912	0.00124172	2.90598	0.0265677	77.1563	193.666	570.169	213.945	289.939	100.802	354.768	1022.98	644.75	496.431
ENSMUSG00000074280	Gm6166	239.141	1.79304	0.555324	3.22881	0.00124305	2.90551	0.0265677	54.846	1141.61	25.1135	39.2232	24.8519	40.3206	1007.91	16.1473	14.8432	26.5418
ENSMUSG00000036199	Ndufa13	5244.8	0.608229	0.188464	3.22729	0.00124967	2.90321	0.0266332	8130.23	5721.02	3927.01	4719.86	3720.54	7048.43	6253.56	3942.8	4143.1	4841.43
ENSMUSG00000035597	Prpf39	4316.31	-0.76054	0.235683	-3.22697	0.0012511	2.90271	0.0266332	2193.84	3069.93	4507.41	4315.74	4728.08	3566.46	3197.02	7711.78	5912.22	3960.63
ENSMUSG00000036932	Aifm1	1875.72	-0.673025	0.208565	-3.22694	0.00125123	2.90266	0.0266332	1107.15	1368.63	1365.43	1103	1703.39	1534.1	2003.52	2808.69	2707.02	3056.24
ENSMUSG00000020163	Uqcr11	5296.22	0.606326	0.187942	3.22613	0.00125477	2.90144	0.0266724	8543.9	6512.36	4319.52	5190.53	4234.15	6170.98	6067.98	3319.7	3913.03	4690.04
ENSMUSG00000070002	Ell	724.387	-0.671753	0.208323	-3.22457	0.00126163	2.89907	0.0267769	479.671	587.484	844.557	631.137	619.227	607.69	583.42	1021.08	859.049	1010.56
ENSMUSG00000105814	NA	205.967	1.04982	0.325604	3.22423	0.00126311	2.89856	0.0267769	411.81	328.954	144.17	193.739	130.473	275.524	231.727	73.1379	118.745	151.387
ENSMUSG00000037957	Wdr20	1630.25	-0.571978	0.177543	-3.22163	0.00127462	2.89462	0.0269843	1025.34	1452.03	1530.99	1403.71	1549.1	1426.58	1447.78	2270.12	2170.81	2026.03
ENSMUSG00000022529	Zfp263	1656.19	-0.751562	0.23335	-3.22075	0.00127854	2.89329	0.0269956	935.172	1429.79	2024.89	1553.48	1947.77	1005.14	1412.92	2409.75	2104.02	1738.98
ENSMUSG00000036833	Pnpla7	136.683	-1.19222	0.370183	-3.22062	0.00127912	2.89309	0.0269956	148.735	119.535	160.912	93.8979	97.3367	61.441	92.2808	143.426	180.901	268.368
ENSMUSG00000023330	Dtwd1	806.742	0.93293	0.289717	3.22015	0.00128125	2.89237	0.0269956	1189.88	1204.62	721.78	971.071	620.263	1308.5	610.079	389.436	561.257	490.533
ENSMUSG00000059142	Zfp945	4255.62	-0.789912	0.245319	-3.21994	0.00128215	2.89206	0.0269956	1893.58	2664.99	4003.28	4039.99	3099.24	4010.94	3337.49	8824.04	6031.89	4650.72
ENSMUSG00000045128	Rpl18a	9438.07	0.76935	0.23896	3.21958	0.00128378	2.89151	0.0269956	13702.2	10640.5	5660.77	9916.33	6748.33	12884.4	12808.6	5613.57	7347.37	9058.63
ENSMUSG00000037278	Tmem97	710.672	0.802777	0.249429	3.21846	0.00128882	2.88981	0.027036	802.24	857.133	590.632	569.33	760.055	1172.18	750.55	419.831	639.184	545.582
ENSMUSG00000042705	Commd10	957.054	0.655884	0.203793	3.21838	0.00128916	2.88969	0.027036	1293.07	1073.04	604.584	733.355	762.126	1446.74	1189.4	693.385	931.409	843.441
ENSMUSG00000086368	Gm13830	879.269	-0.886144	0.275537	-3.21607	0.00129961	2.88619	0.0272188	458.29	592.117	1506.81	1303.87	1908.42	264.004	508.57	906.15	714.328	630.123
ENSMUSG00000026792	Lrsam1	550.15	-0.726437	0.226006	-3.21423	0.00130793	2.88342	0.0273564	465.727	492.041	732.012	515.844	591.269	324.485	439.872	583.204	667.943	689.105
ENSMUSG00000102374	NA	93.0746	-1.34531	0.418729	-3.21284	0.00131429	2.88131	0.0274526	90.1706	57.4511	43.7161	127.178	95.2657	46.0807	46.1404	163.373	150.287	111.083
ENSMUSG00000022956	Atp5o	8262.66	0.686661	0.213843	3.21106	0.00132248	2.87861	0.0275869	12728	10670.2	5603.1	8063.33	7391.38	11475.1	8447.79	4783.41	6530.07	6934.3
ENSMUSG00000055633	Zfp580	271.964	0.730722	0.227723	3.20882	0.0013328	2.87523	0.0277653	330.006	358.606	225.091	241.282	236.093	366.726	338.363	234.611	188.323	200.538
ENSMUSG00000090553	Snrpe	5977.27	0.688953	0.214774	3.2078	0.00133755	2.87369	0.0278271	9239.24	6982.16	3897.24	5553.05	3900.72	8212.93	7573.18	3778.48	5054.1	5581.65
ENSMUSG00000041773	Enc1	9548.87	0.711779	0.22211	3.20462	0.00135239	2.8689	0.0280985	10025.7	11277.1	7981.44	10095.8	8389.6	11800.5	13354.1	5046.52	8234.25	9283.75
ENSMUSG00000106379	NA	219.306	1.14476	0.357286	3.20404	0.00135514	2.86802	0.0281182	540.094	406.791	226.021	421.946	251.626	106.562	106.636	41.7931	63.0835	28.5079
ENSMUSG00000071451	Psmg4	1136.23	0.777899	0.242987	3.2014	0.00136762	2.86403	0.0283397	1846.17	1513.19	714.339	955.619	908.131	1639.71	1289.88	580.354	907.289	1007.61
ENSMUSG00000027525	Phactr3	1393.9	0.788165	0.246253	3.20063	0.00137128	2.86288	0.0283778	2753.46	2078.43	1392.4	1842.3	1589.49	1088.66	1226.31	541.411	904.506	521.99
ENSMUSG00000097583	6430590A07Rik	2869.39	-0.700369	0.218918	-3.19922	0.00137799	2.86075	0.028479	1133.18	1782.84	3095.47	2891.82	2473.8	2190.75	2789.96	4891.69	3775.73	3668.67
ENSMUSG00000024038	Ndufv3	2781.15	0.729835	0.228213	3.19804	0.00138363	2.85898	0.028527	4454.61	3402.59	1905.83	2780.09	2018.18	3742.14	3287.25	1555.84	2183.8	2481.17
ENSMUSG00000017713	Tha1	133.923	-1.23396	0.385856	-3.19798	0.00138396	2.85888	0.028527	92.9594	122.315	201.838	82.0121	176.034	82.5613	48.1911	205.166	167.913	160.234
ENSMUSG00000022489	Pde1b	2238.24	-0.61603	0.192719	-3.19651	0.001391	2.85667	0.0286345	1035.57	985.008	1393.33	1053.08	950.586	2506.6	2612.57	4223	3341.57	4281.1
ENSMUSG00000045519	Zfp560	1183.14	0.581968	0.182173	3.19459	0.00140029	2.85378	0.0287878	1228.92	1305.62	1008.26	1099.44	966.119	1749.15	1377.03	890.003	1088.19	1118.69
ENSMUSG00000031785	Gpr56	5875.75	-0.752105	0.235511	-3.19351	0.00140555	2.85215	0.028858	2432.75	2525.99	3464.73	1879.15	2542.15	6765.23	6127.44	11969	8315.89	12735.2
ENSMUSG00000030432	Rpl28	1655.63	0.713481	0.22345	3.19303	0.00140789	2.85143	0.0288649	2498.75	2010.79	1146.85	1579.62	1255.02	2163.87	2089.65	1017.28	1158.7	1635.76
ENSMUSG00000003779	Kif20a	275.837	-1.10197	0.345155	-3.19268	0.00140957	2.85091	0.0288649	54.846	138.068	178.585	161.647	123.224	240.004	234.803	499.617	724.532	403.043
ENSMUSG00000061315	Naca	5287.14	0.732138	0.229476	3.19047	0.00142041	2.84759	0.0290488	8738.18	7002.55	2825.73	4644.98	3440.96	7052.27	6874.92	3040.45	4531.81	4719.53
ENSMUSG00000024327	Slc39a7	147.218	-0.937372	0.294049	-3.18781	0.00143353	2.84359	0.0292788	154.313	130.655	135.799	104.595	115.976	94.0815	112.788	224.163	218.937	180.878
ENSMUSG00000054409	Tmem74	528.925	-0.919875	0.288624	-3.18711	0.00143702	2.84254	0.0293119	246.342	358.606	481.807	597.856	335.501	353.286	472.683	1042.93	668.87	731.375
ENSMUSG00000028863	Meaf6	1917.41	0.584754	0.183522	3.1863	0.00144107	2.84131	0.0293194	2511.76	2513.95	2024.89	2190.56	1658.87	2207.08	1950.2	1211.05	1600.28	1305.47
ENSMUSG00000003072	Atp5d	3560.08	0.684002	0.214671	3.18628	0.00144114	2.84129	0.0293194	4570.81	3788.99	2532.74	2490.08	2807.23	6483.94	3650.22	3241.81	3161.6	2873.4
ENSMUSG00000026854	Usp20	1361.89	-0.839533	0.263619	-3.18465	0.00144931	2.83884	0.0294474	907.284	987.788	1977.45	948.488	1732.39	864.014	1004.84	2104.85	1578.94	1512.89
ENSMUSG00000029622	Arpc1b	240.286	-0.833041	0.261628	-3.18407	0.00145222	2.83797	0.0294531	197.074	193.666	171.144	185.419	156.36	216.963	182.511	400.834	412.826	286.062
ENSMUSG00000079197	Psme2	2835.34	0.527977	0.16583	3.18384	0.00145336	2.83763	0.0294531	3296.34	3139.42	1995.13	2127.56	1970.55	4208.71	3583.57	2272.02	2694.04	3066.07
ENSMUSG00000046432	Ngfrap1	7206.89	0.557593	0.175201	3.18259	0.00145963	2.83576	0.029542	10431	9253.33	4505.55	5575.63	5653.81	9907.36	8335.01	5180.44	6822.29	6404.45
ENSMUSG00000104443	NA	55.3584	-1.56833	0.492948	-3.18153	0.00146501	2.83416	0.0296125	63.2124	16.6793	82.7815	85.5778	97.3367	16.3203	8.20274	90.2351	51.9511	41.2873
ENSMUSG00000041544	Ptchd2	842.197	-0.80542	0.253234	-3.18054	0.00147	2.83268	0.0296544	309.555	235.364	484.597	323.294	335.501	872.654	964.847	1659.38	1208.79	2027.99
ENSMUSG00000042444	Fam63b	1261.86	0.544493	0.171204	3.18037	0.00147087	2.83242	0.0296544	1746.71	1717.97	1422.17	1628.36	1539.78	1046.42	1210.93	707.633	721.749	876.864
ENSMUSG00000056596	Trnp1	151.827	1.15489	0.363233	3.17947	0.00147544	2.83108	0.0297081	191.496	164.94	249.275	288.825	138.757	191.043	109.712	56.0407	59.3727	68.8122
ENSMUSG00000028988	Ctnnbip1	514.983	0.731856	0.230483	3.17532	0.00149674	2.82485	0.0300982	780.859	658.834	468.785	435.021	570.559	648.01	538.305	288.752	348.815	411.89
ENSMUSG00000089662	Gm14057	23.6547	1.67071	0.526499	3.17324	0.0015075	2.82174	0.0302757	29.747	59.3044	13.9519	10.6972	15.5325	37.4406	47.1657	4.74922	12.0601	5.89819
ENSMUSG00000049760	2410015M20Rik	1762.86	0.648296	0.20439	3.17185	0.0015147	2.81967	0.0303813	2510.83	2127.54	1252.88	1596.26	1348.22	2464.36	2062.99	1115.12	1487.1	1663.29
ENSMUSG00000003824	Syce2	733.601	0.729617	0.230125	3.17053	0.00152162	2.8177	0.030481	1128.53	827.481	396.235	524.164	451.477	1187.54	941.264	511.016	660.521	707.783
ENSMUSG00000076437	2700094K13Rik	3202.54	0.659294	0.207974	3.17008	0.00152397	2.81702	0.0304891	4659.13	3258.96	2223.94	2661.23	2252.21	4920.08	3857.34	2210.28	2974.2	3008.08
ENSMUSG00000021611	Tert	126.421	-1.18982	0.375634	-3.16749	0.00153763	2.81315	0.0307024	80.8747	77.837	193.467	129.555	100.443	44.1607	96.3822	194.718	168.841	177.929
ENSMUSG00000068154	Insm1	1410.9	0.872503	0.27548	3.16721	0.00153911	2.81273	0.0307024	1245.66	1112.88	715.269	711.96	715.528	2405.8	2991.95	859.608	1249.61	2100.74
ENSMUSG00000105304	NA	1024.73	-0.968667	0.305868	-3.16694	0.00154052	2.81233	0.0307024	238.906	596.75	1256.6	1099.44	950.586	543.369	950.492	1668.87	1565.03	1377.23
ENSMUSG00000028648	Ndufs5	1256.16	0.740917	0.234153	3.16424	0.0015549	2.8083	0.0309496	2129.7	1679.98	871.531	1255.14	718.635	1636.83	1510.33	858.658	1061.29	839.509
ENSMUSG00000000202	Btbd17	795.252	-0.927856	0.29338	-3.16265	0.00156343	2.80592	0.0310798	103.185	150.114	225.091	120.047	181.212	965.775	871.541	2232.13	1137.36	1966.06
ENSMUSG00000108621	NA	2676.46	-0.508679	0.160868	-3.16209	0.00156642	2.80509	0.0310998	1487.35	1922.76	2627.61	2956	2747.17	2257	2516.19	3626.5	3389.81	3234.17
ENSMUSG00000001151	Pcnt	560.372	-0.86204	0.272717	-3.16094	0.00157263	2.80337	0.03116	401.585	401.231	524.593	408.872	448.37	340.805	553.685	611.699	825.651	1087.23
ENSMUSG00000022216	Psme1	3413.37	0.518032	0.163902	3.16061	0.00157438	2.80289	0.03116	4900.82	4231.92	2622.03	2693.32	2202.5	4455.43	4118.8	2599.72	3114.28	3194.85
ENSMUSG00000035199	Arl6ip5	1681.38	0.87787	0.277788	3.16022	0.00157651	2.8023	0.03116	2979.35	2047.85	1237.07	1853	2048.21	2467.24	1253.99	849.16	1074.27	1003.68
ENSMUSG00000076435	Acsf2	32.1716	-1.60036	0.506434	-3.16005	0.00157742	2.80205	0.03116	7.43675	25.019	15.8122	26.1488	23.8164	14.4002	14.3548	83.5862	64.9389	46.2025
ENSMUSG00000087022	9130024F11Rik	1794.54	0.87539	0.277063	3.15954	0.00158019	2.80129	0.0311753	2878.02	1994.11	2139.3	2654.1	2136.23	2016.03	1416	621.197	1310.84	779.544
ENSMUSG00000097431	Gm26782	41.1929	-1.44819	0.458449	-3.1589	0.00158365	2.80034	0.0312043	30.6766	36.1386	63.2488	48.7318	46.5974	8.64014	19.4815	54.1411	48.2403	56.0328
ENSMUSG00000037946	Fgd3	173.208	1.20704	0.382235	3.15784	0.00158945	2.79875	0.0312792	342.091	248.337	377.632	203.247	278.549	76.8012	101.509	35.1442	50.0957	18.6776
ENSMUSG00000029782	Tmem209	1444.38	-0.550535	0.174369	-3.15729	0.00159241	2.79794	0.0312981	1125.74	1178.67	1012.91	1010.29	996.148	1560.98	1277.58	2382.21	2099.38	1799.93
ENSMUSG00000034780	B3galt1	1274.02	0.747785	0.236933	3.1561	0.00159892	2.79617	0.0313866	2053.47	1987.62	1225.91	1779.31	1576.03	1071.38	1122.75	528.113	531.571	864.085
ENSMUSG00000041143	Tmco4	26.9653	-1.69647	0.537869	-3.15405	0.00161021	2.79312	0.0315685	26.9582	20.3859	19.5327	33.2803	16.568	3.84006	9.22808	16.1473	51.9511	71.7613
ENSMUSG00000052302	Tbc1d30	341.514	0.774662	0.245767	3.15202	0.00162145	2.7901	0.0317232	470.375	484.628	453.903	471.867	645.115	248.644	229.677	134.878	151.215	124.845
ENSMUSG00000051851	Cxx1c	789.495	0.673293	0.213674	3.15102	0.00162701	2.78861	0.0317232	1158.27	1127.71	593.422	681.057	498.074	1000.34	993.557	481.57	701.34	659.614
ENSMUSG00000027522	Stx16	1830.27	-0.667736	0.211926	-3.1508	0.00162824	2.78828	0.0317232	1090.41	1431.64	1886.3	1423.92	1892.89	1316.18	1776.92	2570.28	2142.06	2772.15
ENSMUSG00000051375	Pcdh1	94.8367	1.14126	0.362231	3.15064	0.00162913	2.78804	0.0317232	174.764	131.582	159.052	135.498	123.224	74.8812	63.5712	22.7962	31.5417	31.457
ENSMUSG00000039156	Stim2	1023.81	0.632702	0.200829	3.15045	0.00163016	2.78777	0.0317232	1256.81	1020.22	934.78	1192.15	1169.08	1018.58	1368.83	763.674	723.605	790.357
ENSMUSG00000066057	Gm1976	363.899	-1.02362	0.324915	-3.15044	0.00163026	2.78774	0.0317232	438.768	240.924	392.514	643.022	416.27	181.443	168.156	360.94	515.8	281.147
ENSMUSG00000075040	Zfp408	955.631	-0.779697	0.247559	-3.14954	0.0016353	2.7864	0.0317816	619.11	639.375	1150.57	968.694	1051.03	487.688	918.707	1429.51	1249.61	1042.01
ENSMUSG00000024248	Cox7a2l	1150.96	0.740204	0.235054	3.14908	0.00163784	2.78573	0.0317916	1463.18	1356.59	656.671	1125.59	837.717	1744.35	1491.87	753.226	1033.46	1046.93
ENSMUSG00000001729	Akt1	2608.81	0.585635	0.186011	3.14839	0.00164174	2.7847	0.0318029	4228.72	3434.09	2712.26	2857.35	3014.33	2277.16	2666.92	1306.98	1808.08	1782.24
ENSMUSG00000043162	Pyurf	217.049	0.828491	0.263159	3.14825	0.00164249	2.7845	0.0318029	189.637	239.071	132.078	142.63	162.573	408.966	310.679	179.52	208.732	196.606
ENSMUSG00000000600	Krit1	7998.66	-0.594266	0.188817	-3.14731	0.00164783	2.78309	0.0318653	5316.35	6020.32	7956.32	8135.84	8574.95	5588.25	7781.32	12204.5	9830.82	8577.93
ENSMUSG00000057506	Bloc1s2	1380.16	0.596293	0.189517	3.14638	0.00165307	2.78171	0.0318653	2038.6	1934.8	952.452	1239.69	1236.38	1732.83	1498.02	902.351	1177.25	1089.2
ENSMUSG00000031521	Aga	474.342	-0.806811	0.256432	-3.1463	0.00165349	2.7816	0.0318653	232.399	140.848	279.039	228.208	195.709	563.529	434.745	972.639	880.386	815.916
ENSMUSG00000043962	Thrap3	2059.1	-0.642797	0.204307	-3.14624	0.00165386	2.7815	0.0318653	1595.18	1498.36	2067.68	1480.97	1559.46	1665.63	2007.62	3491.62	2724.65	2499.85
ENSMUSG00000030282	Cmas	1244.32	0.524248	0.166837	3.14228	0.00167636	2.77563	0.032259	1772.74	1924.61	1232.42	1456.01	1410.35	1231.7	1049.95	845.36	752.363	767.748
ENSMUSG00000097460	Gm26734	297.351	-0.952339	0.303163	-3.14134	0.00168177	2.77423	0.0323235	209.159	152.894	466.925	414.815	344.821	195.843	143.548	429.329	233.78	382.399
ENSMUSG00000023961	Enpp4	619.704	-0.578578	0.184212	-3.14083	0.00168468	2.77348	0.0323396	335.583	363.239	457.624	455.227	465.974	605.77	659.295	867.207	1080.77	906.355
ENSMUSG00000047187	Rab2a	5115.24	0.527377	0.168009	3.13898	0.00169538	2.77073	0.0325051	8028.9	7239.76	3600.53	5165.57	4393.61	5322.32	5855.73	3796.52	3901.9	3847.58
ENSMUSG00000034868	Myl12b	9476.29	0.680044	0.217042	3.13324	0.00172888	2.76224	0.0331068	14178.2	11721.9	5986.31	8882.27	6616.83	14180.4	10511.8	5963.11	8375.26	8346.92
ENSMUSG00000108465	NA	104.64	-1.70251	0.543557	-3.13217	0.00173519	2.76065	0.0331872	0.929594	80.6169	219.51	166.401	77.6623	12.4802	26.6589	141.527	162.347	158.268
ENSMUSG00000023964	Calcr	39.4705	1.65756	0.529462	3.13065	0.0017442	2.7584	0.0332541	19.5215	63.9375	44.6462	28.5259	76.6268	53.7609	73.8246	10.4483	19.4817	3.93213
ENSMUSG00000091955	Gm9844	64.3949	1.34534	0.42976	3.13045	0.00174539	2.75811	0.0332541	151.524	118.609	27.9039	53.4862	36.2424	88.3214	84.0781	16.1473	36.1802	31.457
ENSMUSG00000028961	Pgd	1769.92	-0.465144	0.148593	-3.13031	0.00174621	2.7579	0.0332541	1590.54	1527.09	1488.21	1749.59	1694.07	1473.62	1657.98	2205.54	2207.92	2104.67
ENSMUSG00000024844	Banf1	7353.86	0.549177	0.175448	3.13015	0.0017472	2.75766	0.0332541	10326.9	8813.18	5938.87	7037.59	6353.81	8971.34	8426.26	4749.22	6781.47	6140.01
ENSMUSG00000042129	Rassf4	314.765	-0.962266	0.307652	-3.12777	0.00176139	2.75415	0.0334835	127.354	191.813	215.79	122.424	157.396	328.325	248.133	456.875	742.159	557.379
ENSMUSG00000091537	Tma7	1170.54	0.739549	0.2365	3.12706	0.00176561	2.7531	0.0335231	2019.08	1524.31	658.531	1064.97	818.043	1515.86	1478.54	686.737	943.469	995.811
ENSMUSG00000020111	Micu1	2491.08	-0.421208	0.134721	-3.12653	0.00176884	2.75231	0.0335436	2117.62	1901.45	2156.97	2257.12	2089.63	2328.04	2443.39	3346.3	3106.86	3163.39
ENSMUSG00000044005	Gls2	29.2787	-1.6243	0.519627	-3.1259	0.0017726	2.75139	0.0335742	37.1838	54.6712	48.3667	26.1488	21.7454	4.80008	4.10137	40.8433	18.554	36.3722
ENSMUSG00000044548	Dact1	943.261	0.644924	0.20641	3.12448	0.00178118	2.74929	0.0336894	1940.06	1616.04	893.854	1112.51	1223.96	682.571	674.675	500.567	379.429	408.941
ENSMUSG00000004896	Rrnad1	1156.89	-0.607534	0.194499	-3.12359	0.00178662	2.74797	0.0336894	698.125	846.014	1469.6	1083.99	1288.16	830.413	1035.6	1543.5	1395.26	1378.21
ENSMUSG00000042462	Dctpp1	1481.04	0.825416	0.264268	3.1234	0.00178774	2.7477	0.0336894	2397.42	2008.01	768.287	1494.05	1285.05	2276.2	1494.95	868.157	1045.52	1172.76
ENSMUSG00000057278	Snrpg	2320.45	0.68694	0.219943	3.12326	0.0017886	2.74749	0.0336894	3733.25	3014.33	1602.61	2020.59	1507.68	3025.01	2892.49	1356.38	1778.4	2273.75
ENSMUSG00000024736	Tmem132a	2590.63	-0.866385	0.277421	-3.12299	0.00179023	2.74709	0.0336894	2010.71	2036.73	4299.06	1994.44	3576.61	1765.47	1341.15	3893.41	2672.7	2316.02
ENSMUSG00000030088	Aldh1l1	272.782	-1.01603	0.325409	-3.12231	0.00179435	2.74609	0.0336894	303.977	386.405	437.161	202.059	307.543	118.082	135.345	224.163	351.598	261.486
ENSMUSG00000019210	Atp6v1e1	7571.29	0.634654	0.20327	3.12223	0.00179489	2.74596	0.0336894	10809.3	9833.4	5209.65	7522.53	5157.81	10122.4	8927.65	4855.6	6482.76	6791.76
ENSMUSG00000024661	Fth1	9003.53	0.78245	0.25062	3.12206	0.00179591	2.74572	0.0336894	12745.7	10259.7	6092.35	7965.87	7492.86	16415.3	8216.07	7166.57	8122.93	5558.06
ENSMUSG00000020544	Cox11	209.415	-1.03228	0.330766	-3.12089	0.00180302	2.744	0.0337824	132.932	184.399	220.441	196.116	247.484	104.642	153.801	395.135	261.611	197.589
ENSMUSG00000036748	Cuedc2	9336.33	0.521831	0.167277	3.11956	0.00181124	2.74202	0.0338957	13419.6	11019.5	7490.33	8763.41	7853.21	11942.6	10064.8	6628.95	7660	8520.92
ENSMUSG00000067847	Romo1	3557.67	0.665652	0.213488	3.11799	0.00182089	2.73972	0.0340357	6042.36	4395.01	2598.78	3299.5	2686.08	4530.31	4048.05	2115.3	2547.46	3313.8
ENSMUSG00000053141	Ptprt	868.321	0.679618	0.218014	3.11731	0.00182509	2.73872	0.0340734	1646.31	1616.04	1023.14	1175.51	1320.26	532.808	454.227	242.21	373.862	298.842
ENSMUSG00000038150	Ormdl3	4765.77	-0.653127	0.209588	-3.11624	0.00183174	2.73714	0.0341568	5224.32	4812.92	4687.85	4390.62	4669.06	2566.12	4455.11	4971.48	5532.79	6347.43
ENSMUSG00000026843	Fubp3	1007.22	-0.600754	0.19283	-3.11547	0.00183654	2.736	0.0342056	565.193	593.97	868.741	963.939	1110.05	775.692	1034.57	1513.1	1341.45	1305.47
ENSMUSG00000044881	Coa4	358.632	0.924179	0.296782	3.114	0.00184569	2.73384	0.0343288	478.741	524.473	217.65	299.522	296.152	670.091	340.414	251.708	208.732	298.842
ENSMUSG00000050148	Ubqln2	1591.32	0.699389	0.224622	3.11362	0.00184805	2.73329	0.0343288	2799.01	2166.46	1216.61	1615.28	1388.6	1752.99	1774.87	801.668	1053.87	1343.8
ENSMUSG00000062761	Zfp512	4366.15	-0.776766	0.249495	-3.11335	0.00184974	2.73289	0.0343288	2629.82	3966.91	4621.81	5255.91	6442.86	2016.03	3667.65	5439.75	5325.92	4294.86
ENSMUSG00000031948	Kars	2063.27	0.682008	0.219127	3.11239	0.00185577	2.73148	0.0343999	2382.55	2271.17	1555.18	1932.63	1603.98	3591.42	2089.65	1585.29	1938.89	1681.97
ENSMUSG00000020362	Cnot6	5996.29	0.46576	0.14969	3.1115	0.00186139	2.73016	0.0344633	7517.63	6771.82	4564.14	5677.85	4808.85	7531.32	7193.8	4905.94	5319.42	5672.09
ENSMUSG00000092116	Gm10320	62.2611	1.70562	0.54841	3.11011	0.00187015	2.72812	0.0345846	236.117	19.4592	13.9519	23.7716	18.6389	223.684	30.7603	14.2476	21.3371	20.6437
ENSMUSG00000086625	Gm11831	58.9963	-1.28747	0.41408	-3.10923	0.00187578	2.72682	0.0346477	31.6062	25.9457	75.3405	117.67	90.0882	20.1603	25.6336	78.837	68.6497	56.0328
ENSMUSG00000021540	Smad5	3208.24	0.516098	0.166073	3.10765	0.0018858	2.7245	0.0347634	3312.14	3324.75	2624.82	2834.77	2425.13	4217.35	4392.57	2542.73	2904.62	3503.52
ENSMUSG00000025967	Eef1b2	6818.44	0.589155	0.189608	3.10722	0.00188854	2.72387	0.0347634	10131.6	8411.03	5330.57	7141	6011.06	8816.78	6872.87	4366.43	5444.66	5658.33
ENSMUSG00000081137	BC022960	282.627	-0.865762	0.278631	-3.1072	0.00188871	2.72383	0.0347634	145.946	177.913	479.947	452.849	378.992	171.843	136.371	380.887	260.683	240.843
ENSMUSG00000020311	Erlec1	1829.05	-0.516814	0.166388	-3.10608	0.00189588	2.72219	0.0348374	1537.55	1503.92	1908.62	1965.91	1915.67	1287.38	1703.09	2081.11	2027.02	2360.26
ENSMUSG00000060591	Ifitm2	353.173	0.776226	0.249922	3.10587	0.00189719	2.72189	0.0348374	579.137	372.505	236.253	276.939	246.448	549.129	434.745	278.304	265.322	292.943
ENSMUSG00000027936	Crtc2	403.684	-0.845824	0.272493	-3.10402	0.00190913	2.71916	0.0350157	183.13	283.549	331.126	480.187	544.671	254.404	329.135	575.605	539.92	515.108
ENSMUSG00000107511	NA	121.954	1.17761	0.379793	3.10065	0.00193094	2.71423	0.0353562	149.665	84.3234	218.58	231.773	155.325	110.402	128.168	60.79	51.0234	29.4909
ENSMUSG00000079658	Tceb1	6023.18	0.721717	0.232821	3.09987	0.00193603	2.71309	0.0353562	8331.02	7236.98	3138.26	5747.98	3990.81	9219.99	7618.29	4005.49	5638.55	5304.44
ENSMUSG00000041629	Fam104a	410.721	0.769585	0.24827	3.09979	0.0019366	2.71296	0.0353562	468.515	434.59	271.598	316.163	261.981	768.012	502.418	306.799	353.453	423.687
ENSMUSG00000079003	Samd1	369.697	0.822244	0.265269	3.09966	0.00193743	2.71277	0.0353562	603.307	533.739	440.881	394.609	404.879	305.285	418.34	149.125	189.25	257.554
ENSMUSG00000032518	Rpsa	6653.58	0.677154	0.218478	3.09942	0.001939	2.71242	0.0353562	10005.2	6892.28	5402.19	7587.9	5820.53	9181.59	6862.62	4090.97	5337.98	5354.57
ENSMUSG00000033306	Lpp	755.177	-0.549688	0.177416	-3.0983	0.00194632	2.71079	0.0354281	502.91	409.571	665.042	662.04	617.156	757.452	704.41	1120.81	1123.44	988.93
ENSMUSG00000034898	Filip1	23.3552	-1.71593	0.553861	-3.09813	0.00194747	2.71053	0.0354281	22.3103	25.9457	20.4628	48.7318	14.497	0	4.10137	14.2476	38.0356	45.2194
ENSMUSG00000041245	Wnk3	1174.23	0.538121	0.17372	3.09763	0.00195075	2.7098	0.0354465	1527.32	1849.55	1075.23	1326.46	1255.02	1168.34	1156.59	739.928	836.784	807.069
ENSMUSG00000019952	Poc1b	628.867	0.720379	0.232655	3.09634	0.00195924	2.70791	0.0355595	702.773	565.245	516.222	660.851	590.233	952.335	770.032	446.426	638.256	446.296
ENSMUSG00000027076	Timm10	2667.22	0.756214	0.24429	3.09556	0.00196441	2.70677	0.0355957	4749.3	3531.39	1954.2	3241.26	1951.91	3203.57	2819.69	1362.07	1953.73	1905.11
ENSMUSG00000041203	2310036O22Rik	2626.38	0.491698	0.15885	3.09535	0.00196579	2.70646	0.0355957	3420.91	3002.28	1977.45	2143.01	2145.55	3488.7	3103.71	2218.83	2116.08	2647.3
ENSMUSG00000097150	Gm26513	16.9507	-1.69082	0.546433	-3.09429	0.00197286	2.7049	NA	5.57756	1.85326	26.9737	1.18858	0	1.92003	0	56.9906	44.5295	30.474
ENSMUSG00000020402	Vdac1	4596.23	0.818033	0.264624	3.0913	0.00199281	2.70053	0.0360434	7299.17	6382.63	4693.43	5742.04	5213.73	6400.42	2704.85	2939.76	2250.6	2335.68
ENSMUSG00000033501	Crygs	11.309	-1.70281	0.5509	-3.09096	0.00199509	2.70004	NA	0	0	1.86026	0	0	1.92003	6.15205	60.79	14.8432	27.5249
ENSMUSG00000051579	Tceal8	2331.58	0.718189	0.232457	3.08955	0.00200459	2.69797	0.0362146	3290.76	2729.85	1019.42	1735.33	1475.58	3813.18	3102.69	1643.23	2100.31	2405.48
ENSMUSG00000023050	Map3k12	2006.52	-0.528589	0.171141	-3.08863	0.00201085	2.69662	0.0362857	1505.01	1757.82	2834.1	2238.1	2636.38	1296.02	1559.55	2022.22	2211.63	2004.4
ENSMUSG00000047388	Atmin	475.951	0.745764	0.241574	3.0871	0.00202119	2.69439	0.0364303	646.997	510.573	402.746	483.753	490.826	609.61	578.293	345.743	265.322	425.653
ENSMUSG00000048644	Ctxn1	3578.22	0.584064	0.189287	3.0856	0.0020314	2.69221	0.036568	4793.92	4311.61	3397.76	3410.04	3823.06	4931.6	3132.42	2731.75	2691.25	2558.83
ENSMUSG00000034343	Ube2f	1146.05	0.509387	0.165115	3.08504	0.00203525	2.69138	0.036568	1034.64	1048.95	1013.84	959.185	1033.43	1719.39	1396.52	1083.77	1165.19	1005.64
ENSMUSG00000029388	Eif2b1	2182.89	0.599991	0.194489	3.08495	0.00203584	2.69126	0.036568	2759.04	2415.73	1659.35	1956.4	1971.59	3125.81	2473.13	1471.31	2117.01	1879.56
ENSMUSG00000086629	2810403D21Rik	192.248	-1.08605	0.352096	-3.08452	0.00203884	2.69062	0.0365799	51.1277	72.2772	99.5238	160.458	65.2363	144.002	191.739	457.824	312.634	367.654
ENSMUSG00000052144	Ppp4r2	1452.24	0.69808	0.226399	3.08341	0.00204646	2.689	0.0366746	1861.98	1907.01	1237.07	1810.21	1114.19	1776.99	1680.54	852.009	1040.88	1241.57
ENSMUSG00000039640	Mrpl12	1294.29	0.88953	0.288681	3.08136	0.00206057	2.68601	0.0368851	1980.96	1489.1	969.195	997.22	1333.72	2428.84	1050.98	738.978	1044.59	909.304
ENSMUSG00000045854	Lyrm2	1232.4	0.529512	0.171884	3.08064	0.00206555	2.68496	0.036932	1531.97	1385.31	930.129	931.848	1014.79	1795.23	1422.15	1053.38	1051.08	1208.15
ENSMUSG00000049858	Suox	517.756	-0.960159	0.311994	-3.07749	0.0020875	2.68037	0.0372546	561.475	307.641	392.514	619.251	609.908	417.607	236.854	757.025	538.993	736.291
ENSMUSG00000037363	Letm2	456.267	-0.629212	0.204524	-3.07647	0.00209468	2.67888	0.0372546	369.049	399.378	537.615	515.844	508.429	323.525	341.439	609.799	475.909	481.685
ENSMUSG00000104969	NA	150.728	1.07378	0.349033	3.07645	0.00209478	2.67886	0.0372546	150.594	143.628	178.585	312.597	189.496	190.083	131.244	55.0909	88.1313	67.8292
ENSMUSG00000039809	Gabbr2	406.083	0.834865	0.271411	3.07602	0.00209782	2.67823	0.0372546	658.153	669.027	609.235	582.405	705.173	281.284	178.41	153.875	129.878	93.388
ENSMUSG00000103332	NA	167.097	-1.11883	0.363726	-3.07602	0.00209783	2.67823	0.0372546	162.679	165.867	192.537	222.265	90.0882	72.9612	107.661	262.157	188.323	206.437
ENSMUSG00000047260	Emc6	1590.69	0.581159	0.188936	3.07596	0.00209824	2.67814	0.0372546	2189.19	1832.88	1240.79	1290.8	1316.12	2372.2	1665.16	1466.56	1302.49	1230.76
ENSMUSG00000031290	Lrch2	2552.49	0.526327	0.171127	3.07566	0.00210037	2.6777	0.0372546	3234.99	2719.66	2517.86	2945.3	3001.91	2834.93	2625.9	1790.45	1690.27	2163.65
ENSMUSG00000020723	Cacng4	1110.94	0.643899	0.209375	3.07534	0.00210264	2.67723	0.0372546	1814.57	1699.44	1556.11	1565.36	1771.74	619.21	765.931	347.643	540.848	428.602
ENSMUSG00000030188	Magohb	851.398	0.682183	0.22195	3.07359	0.00211498	2.67469	0.0374209	1233.57	1149.95	640.859	919.962	578.843	1038.74	1042.77	550.909	711.545	646.835
ENSMUSG00000044533	Rps2	2945.74	0.592307	0.192724	3.07333	0.00211681	2.67432	0.0374209	3615.19	3415.56	2338.34	2751.57	3256.64	4049.34	3051.42	2047.86	2330.38	2601.1
ENSMUSG00000102659	NA	160.354	-1.21258	0.394709	-3.07209	0.00212566	2.67251	0.0375038	36.2542	98.2228	162.773	349.443	293.046	58.5609	72.7993	202.317	151.215	178.912
ENSMUSG00000071337	Tia1	22687.7	-0.575531	0.187347	-3.072	0.0021263	2.67238	0.0375038	11772.4	15010.5	24221.5	20221.3	22369.8	18419.8	22506.3	36443.6	30539.8	25372
ENSMUSG00000028277	Ube2j1	871.852	0.661353	0.215528	3.06853	0.00215115	2.66733	0.0378995	1113.65	999.834	639.929	807.047	704.138	1385.3	920.757	637.345	731.954	778.561
ENSMUSG00000010607	Pigyl	1274.72	0.565695	0.184453	3.06688	0.00216305	2.66493	0.0380663	1997.7	1575.27	1075.23	1161.24	1077.95	1447.7	1477.52	833.962	975.011	1125.57
ENSMUSG00000045767	B230219D22Rik	3961.67	0.583054	0.190198	3.0655	0.00217306	2.66293	0.0381994	6218.98	5133.53	3010.83	3912.81	3288.74	4474.63	4595.58	2759.29	2576.22	3646.06
ENSMUSG00000035722	Abca7	406.324	-0.926117	0.302266	-3.06391	0.00218462	2.66062	0.0383595	103.185	123.242	334.846	141.441	234.022	334.085	458.328	849.16	699.485	785.442
ENSMUSG00000103135	NA	34.5618	-1.46203	0.477339	-3.06287	0.00219227	2.65911	0.0384507	11.1551	9.26631	26.9737	34.4689	17.6034	14.4002	24.6082	75.0376	76.0713	56.0328
ENSMUSG00000050908	Tvp23a	856.397	-0.665188	0.217225	-3.06221	0.00219711	2.65815	0.0384926	943.538	802.462	1036.16	847.458	1259.16	527.048	544.457	800.718	1020.47	782.493
ENSMUSG00000082431	Gm7110	1471.67	0.645541	0.210841	3.06174	0.00220057	2.65747	0.0385083	1941.92	1721.68	905.016	1258.71	1019.96	2171.55	1880.48	1014.43	1280.22	1522.72
ENSMUSG00000041842	Fhdc1	41.6744	1.49841	0.48945	3.06142	0.00220293	2.657	0.0385083	39.043	41.6984	79.061	93.8979	40.3844	40.3206	49.2164	6.6489	17.6263	8.84728
ENSMUSG00000085875	Gm12905	34.5095	-1.46511	0.478727	-3.06042	0.00221024	2.65556	0.0385929	11.1551	11.1196	40.9257	34.4689	27.9584	16.3203	17.4308	90.2351	47.3126	48.1685
ENSMUSG00000038352	Arl5c	263.036	1.04629	0.34202	3.05916	0.00221961	2.65372	0.0386898	568.912	328.954	288.34	253.168	173.964	365.766	241.981	125.379	184.612	99.2862
ENSMUSG00000000085	Scmh1	1447.02	-0.629108	0.205658	-3.059	0.00222074	2.6535	0.0386898	919.369	1361.22	1519.83	1628.36	1859.75	1030.1	1109.42	1928.18	1636.46	1477.5
ENSMUSG00000025499	Hras	717.966	0.727647	0.237897	3.05867	0.00222323	2.65302	0.0386901	1380.45	992.421	580.401	776.144	714.493	865.934	583.42	388.486	454.572	443.347
ENSMUSG00000021273	Fdft1	5802.07	0.541353	0.177032	3.05793	0.00222873	2.65194	0.0387034	8324.51	7965.32	5977.01	7149.32	6089.76	6248.74	4880.63	3316.85	4436.25	3632.3
ENSMUSG00000038569	Rad9b	532.16	-0.894603	0.292555	-3.0579	0.00222894	2.6519	0.0387034	363.471	315.054	856.649	641.834	497.039	326.405	347.591	761.774	795.965	415.822
ENSMUSG00000032621	Srek1	6405.58	-0.494325	0.161804	-3.05509	0.00224991	2.64784	0.0390014	3974.01	4686.9	5258.95	5139.42	4851.3	5563.29	7287.11	9905.91	8783.45	8605.46
ENSMUSG00000044365	Cxxc4	1076.1	0.796942	0.26087	3.05494	0.00225109	2.64761	0.0390014	1328.39	1641.06	1031.51	1993.25	1464.19	835.213	957.67	410.332	487.969	611.446
ENSMUSG00000049299	Trappc1	2975.64	0.574294	0.188032	3.05423	0.00225638	2.64659	0.0390498	3661.67	3226.53	1764.45	2561.39	2143.48	4181.83	4039.85	2314.77	2907.41	2954.99
ENSMUSG00000027176	Cstf3	4173.03	-0.476121	0.155909	-3.05383	0.00225936	2.64601	0.0390583	3002.59	3012.48	4522.29	4079.21	4322.16	3422.45	3933.21	5780.74	5210.88	4444.28
ENSMUSG00000067860	Zic3	593.44	0.689285	0.225819	3.05238	0.00227037	2.6439	0.0391694	737.168	733.891	439.951	410.061	426.625	966.735	701.334	539.511	395.199	583.921
ENSMUSG00000021102	Glrx5	798.235	0.675176	0.221201	3.05232	0.0022708	2.64382	0.0391694	1207.54	1124	517.152	644.211	819.078	1084.82	824.375	591.752	566.824	602.598
ENSMUSG00000001847	Rac1	1538.71	0.567348	0.185958	3.05095	0.00228117	2.64184	0.0392911	2167.81	1968.16	1074.3	1464.33	1401.03	2008.35	1644.65	1126.51	1290.43	1241.57
ENSMUSG00000026425	Srgap2	2709.87	-0.455125	0.149186	-3.05073	0.00228288	2.64152	0.0392911	2719.99	2464.84	3742.84	3456.39	4102.64	1647.39	1807.68	2451.54	2215.34	2490.02
ENSMUSG00000000581	C1d	4470.65	0.695049	0.227884	3.05001	0.00228836	2.64048	0.0393422	8825.57	6586.49	2633.2	4691.33	3202.79	5148.56	4681.71	2795.39	3403.72	2737.74
ENSMUSG00000028229	Rmdn1	1858.81	-0.568635	0.186472	-3.04943	0.00229275	2.63964	0.0393744	1340.47	1679.05	2085.35	1876.77	2152.8	1508.18	1400.62	2571.23	2138.34	1835.32
ENSMUSG00000032586	Traip	387.754	-0.802041	0.263058	-3.04892	0.00229668	2.6389	0.0393986	491.755	313.201	546.916	405.306	574.701	183.363	231.727	368.539	392.416	369.62
ENSMUSG00000045948	Mrps12	1771.67	0.471542	0.154811	3.04592	0.00231972	2.63457	0.0397073	2315.62	1936.66	1445.42	1502.37	1367.89	2339.56	2070.17	1519.75	1667.07	1552.21
ENSMUSG00000025630	Hprt	2177.74	0.627691	0.206083	3.04581	0.00232054	2.63441	0.0397073	2578.69	2237.81	1344.04	2014.65	1938.45	3425.33	2540.8	1778.11	1958.37	1961.15
ENSMUSG00000002732	Fkbp7	564.746	-0.685124	0.224957	-3.04558	0.00232229	2.63408	0.0397073	284.456	322.467	486.458	413.626	369.672	576.009	517.798	1092.32	757.929	826.729
ENSMUSG00000018068	Ints2	2177.96	-0.59872	0.196634	-3.04485	0.00232797	2.63302	0.039761	1172.22	1699.44	1965.36	1970.67	1588.45	1814.43	2246.52	2974.91	3013.16	3334.44
ENSMUSG00000052906	Ubxn8	872.136	0.528646	0.173723	3.04303	0.0023421	2.63039	0.0398812	1187.09	1146.24	780.378	829.63	814.936	858.254	1093.01	637.345	672.581	701.884
ENSMUSG00000087260	Lamtor5	3682.02	0.685621	0.225312	3.04299	0.0023424	2.63034	0.0398812	5933.6	4894.46	2210.92	3212.73	2346.44	4567.75	4954.45	2121.95	3025.22	3552.68
ENSMUSG00000022912	Pros1	105.735	-1.36541	0.448752	-3.04268	0.00234482	2.62989	0.0398812	52.9869	75.9837	57.668	140.253	51.7749	56.6409	60.4952	172.871	290.37	98.3031
ENSMUSG00000022386	Trmu	889.117	-0.906452	0.297949	-3.04231	0.00234774	2.62935	0.0398812	629.335	470.728	1189.64	615.685	869.818	693.131	602.901	1811.35	1083.55	925.033
ENSMUSG00000031073	Fgf15	186.4	1.10106	0.361949	3.04202	0.00234994	2.62894	0.0398812	405.303	479.068	221.371	118.858	239.2	83.5213	159.953	49.3918	46.3849	60.9479
ENSMUSG00000060636	Rpl35a	1264.63	0.621923	0.20448	3.04148	0.00235415	2.62817	0.0398812	1962.37	1399.21	1015.7	1289.61	941.267	1634.91	1444.71	928.947	979.649	1049.88
ENSMUSG00000052593	Adam17	690.256	-0.582861	0.191645	-3.04136	0.00235513	2.62798	0.0398812	428.543	409.571	655.741	578.839	686.535	707.531	559.837	908.05	1056.65	911.27
ENSMUSG00000003345	Csnk1g2	793.032	0.655305	0.215467	3.04132	0.0023554	2.62794	0.0398812	1061.6	1026.71	709.689	786.841	789.049	955.215	880.769	437.878	564.968	717.613
ENSMUSG00000047721	Bola2	1372.33	0.602148	0.198024	3.04079	0.00235958	2.62717	0.0399087	2221.73	1577.13	1099.41	1313.38	1153.54	1600.35	1617.99	893.802	1075.2	1170.79
ENSMUSG00000037972	Snn	3122.84	0.567511	0.186824	3.03768	0.00238404	2.62269	0.040279	4472.28	3567.53	2581.11	3207.98	2541.11	3569.34	3855.29	2131.45	2409.23	2893.06
ENSMUSG00000032301	Psma4	5343.62	0.595344	0.196008	3.03735	0.0023867	2.6222	0.0402804	7444.19	6549.42	3732.61	4726.99	4071.57	7732.92	5860.86	3523.92	4981.74	4811.94
ENSMUSG00000032329	Hmg20a	2898.51	-0.448613	0.147742	-3.03646	0.00239373	2.62093	0.0403555	2070.21	2451.86	2864.8	3123.59	2693.33	2492.2	2669.99	3577.11	3682.96	3359.02
ENSMUSG00000104273	NA	62.953	-1.5611	0.514184	-3.03608	0.00239678	2.62037	0.0403634	18.5919	28.7255	114.406	38.0346	62.1298	4.80008	41.0137	122.53	119.673	79.6255
ENSMUSG00000005907	Pex1	882.29	-0.61275	0.201859	-3.03554	0.00240106	2.6196	0.0403921	692.548	689.413	993.378	940.168	842.895	648.01	754.652	1292.74	1086.33	882.762
ENSMUSG00000016427	Ndufa1	4040.97	0.629041	0.207259	3.03505	0.00240496	2.61889	0.0404142	6709.81	4774	2839.68	3694.11	3009.15	5239.76	4673.51	2699.45	2915.76	3854.47
ENSMUSG00000040701	Ap1g2	396.684	-0.808919	0.266598	-3.03422	0.00241156	2.6177	0.0404817	237.046	256.677	330.196	341.123	218.49	309.125	388.605	717.132	484.259	684.19
ENSMUSG00000026156	B3gat2	259.837	0.838524	0.276434	3.03337	0.00241842	2.61647	0.040529	367.19	341	294.851	319.728	362.424	226.564	277.868	147.226	164.203	97.3201
ENSMUSG00000000538	Tom1l2	1618.01	-0.463185	0.152704	-3.03322	0.00241956	2.61626	0.040529	1309.8	1513.19	1729.11	1710.37	1559.46	1333.46	1380.11	2032.66	1808.08	1803.86
ENSMUSG00000020803	Txndc17	2482.96	0.665342	0.219406	3.03247	0.00242559	2.61518	0.0405865	3889.42	3383.13	1741.2	2726.61	1856.65	2926.13	2895.57	1424.76	1946.31	2039.79
ENSMUSG00000031516	Dctn6	3120.69	0.574196	0.189401	3.03164	0.00243226	2.61399	0.0406364	4458.33	3781.58	2388.57	3343.48	2770.99	3630.78	3614.33	2023.17	2745.99	2449.71
ENSMUSG00000057440	Mpp7	950.265	-0.699961	0.230899	-3.03146	0.00243377	2.61372	0.0406364	628.406	561.538	764.566	956.808	577.807	852.494	875.642	1693.57	1408.25	1183.57
ENSMUSG00000043424	Eif3j2	77.1194	1.10276	0.363822	3.03104	0.00243713	2.61312	0.0406491	87.3818	92.6631	44.6462	42.7889	52.8103	165.123	111.762	54.1411	66.7943	53.0837
ENSMUSG00000026840	Lamc3	17.634	1.70037	0.561261	3.02956	0.00244913	2.61099	NA	19.5215	19.4592	32.5545	23.7716	51.7749	19.2003	8.20274	0	1.8554	0
ENSMUSG00000030662	Ipo5	2369.39	0.497178	0.16413	3.02918	0.00245221	2.61044	0.0408571	2944.95	3240.43	2548.55	2934.61	2531.79	2543.08	2073.24	1469.41	1669.86	1738
ENSMUSG00000027598	Itch	3465.78	-0.586487	0.193667	-3.02833	0.00245909	2.60923	0.0409282	1881.5	2404.61	3291.73	3492.05	3527.94	2451.88	3670.73	5083.56	4208.04	4645.81
ENSMUSG00000050029	Rap2c	804.382	0.690151	0.228145	3.02506	0.00248586	2.60452	0.0412942	1066.24	1002.61	652.951	643.022	665.825	1116.5	984.329	454.025	651.244	807.069
ENSMUSG00000025008	Tctn3	522.385	-0.84385	0.27896	-3.02499	0.00248642	2.60443	0.0412942	502.91	467.948	660.392	501.581	422.483	291.845	409.112	873.856	500.957	592.768
ENSMUSG00000020464	Pnpt1	1306.67	-0.733073	0.242368	-3.02463	0.00248941	2.6039	0.0412942	690.688	977.595	1509.6	1045.95	1217.74	1137.62	1009.96	2238.78	1885.08	1353.63
ENSMUSG00000021360	Gcnt2	167.408	-1.1266	0.37251	-3.02435	0.00249164	2.60351	0.0412942	138.51	249.264	166.493	169.967	135.65	91.2014	82.0274	328.646	153.07	159.251
ENSMUSG00000027357	Crls1	504.136	0.689619	0.228096	3.02337	0.00249977	2.6021	0.0413564	686.04	644.935	412.047	494.45	630.618	568.329	568.04	312.498	331.188	393.213
ENSMUSG00000021607	Mrpl36	1478.8	0.63833	0.21114	3.02326	0.00250068	2.60194	0.0413564	2399.28	1577.13	1029.65	1331.21	1126.62	1958.43	1801.53	1042.93	1191.16	1330.04
ENSMUSG00000022622	Acr	27.5129	-1.57263	0.520244	-3.02286	0.00250397	2.60137	0.041367	37.1838	20.3859	28.834	51.109	46.5974	2.88005	5.12671	18.047	31.5417	33.4231
ENSMUSG00000019975	Ikbip	567.219	-0.596706	0.197433	-3.02233	0.0025084	2.6006	0.0413966	469.445	412.351	563.658	519.41	677.215	463.687	455.252	689.586	756.074	665.512
ENSMUSG00000006356	Crip2	9256.17	0.670109	0.221775	3.02157	0.00251464	2.59952	0.0414558	14627.2	10782.3	8007.48	9415.94	9273.91	13141.6	7859.25	5390.36	6865.89	7197.76
ENSMUSG00000064181	Rab3ip	573.504	0.609209	0.201658	3.02099	0.00251946	2.59869	0.041464	702.773	568.951	563.658	651.342	579.878	706.571	648.016	400.834	498.174	414.839
ENSMUSG00000045996	Polr2k	792.504	0.66065	0.218695	3.02088	0.00252044	2.59852	0.041464	1082.98	952.576	602.724	777.332	482.542	1029.14	1056.1	573.705	699.485	668.461
ENSMUSG00000018417	Myo1b	1974.04	-0.445191	0.147426	-3.01977	0.0025297	2.59693	0.0415727	1420.42	1574.35	1731.9	1681.84	1803.84	1897.95	1880.48	2792.54	2625.39	2331.75
ENSMUSG00000078941	Ak6	1288.13	0.718381	0.237933	3.01925	0.00253401	2.59619	0.0415886	2009.78	1914.42	668.763	1224.24	764.197	1581.15	1752.31	852.959	1088.19	1025.3
ENSMUSG00000024258	Polr2d	3459.96	0.635221	0.210432	3.01866	0.00253898	2.59534	0.0415886	4911.98	4179.1	2112.32	3057.03	2540.07	4807.76	4321.82	2198.89	3142.11	3328.54
ENSMUSG00000029420	Rimbp2	187.873	-1.11765	0.370284	-3.01836	0.00254145	2.59492	0.0415886	244.483	220.538	347.868	418.381	341.714	41.2807	20.5068	72.1881	119.673	52.1007
ENSMUSG00000020116	Pno1	887.478	0.858397	0.284407	3.0182	0.00254279	2.59469	0.0415886	1308.87	1157.36	524.593	1007.92	731.061	1250.9	1060.2	398.934	713.4	721.545
ENSMUSG00000001435	Col18a1	169.332	-1.20694	0.399905	-3.01806	0.00254396	2.59449	0.0415886	133.862	75.9837	134.869	155.704	196.744	149.762	50.2418	270.705	189.25	336.197
ENSMUSG00000045348	Nyap1	1227.88	-0.743992	0.246588	-3.01715	0.00255161	2.59319	0.04167	1154.56	1405.7	1592.38	1552.29	1305.76	503.048	963.822	1354.48	1350.73	1096.08
ENSMUSG00000110424	NA	1103.7	-0.696795	0.231023	-3.01613	0.00256024	2.59172	0.0417675	561.475	682	1139.41	914.019	1322.33	799.693	1045.85	1888.29	1296.92	1387.06
ENSMUSG00000078866	Gm14420	110.993	-1.37578	0.456351	-3.01474	0.00257201	2.58973	0.0419157	9.29594	36.1386	68.8296	135.498	61.0943	100.802	38.963	225.113	252.334	181.861
ENSMUSG00000020018	Snrpf	255.238	0.783196	0.259972	3.01261	0.0025901	2.58668	0.0421666	378.345	293.742	142.31	175.91	176.034	413.767	338.363	182.37	208.732	242.809
ENSMUSG00000024524	Gnal	911.011	0.714405	0.237331	3.01016	0.00261112	2.58317	0.0423685	1708.59	1387.17	1038.02	1181.45	1144.22	655.69	740.297	415.081	542.703	296.875
ENSMUSG00000108042	NA	220.884	-1.10713	0.367804	-3.01011	0.00261149	2.58311	0.0423685	43.6909	116.755	346.938	235.339	273.371	107.522	153.801	237.461	281.093	412.873
ENSMUSG00000078622	Ccdc47	2876.78	-0.477172	0.158538	-3.00983	0.00261395	2.5827	0.0423685	2865.01	3124.6	2234.17	2872.8	2720.25	2296.36	2523.37	3541.96	3164.38	3424.88
ENSMUSG00000104415	NA	28.0548	-1.64428	0.546312	-3.00978	0.00261434	2.58264	0.0423685	11.1551	37.0652	39.0654	29.7145	35.2069	6.72011	2.05068	12.348	48.2403	58.9819
ENSMUSG00000059851	Suv420h2	1433.26	-0.572683	0.190286	-3.00959	0.00261604	2.58236	0.0423685	942.608	907.171	1084.53	1029.31	1280.91	1513.94	1281.68	2428.75	2119.79	1743.9
ENSMUSG00000083856	Gm13886	42.4187	-1.54362	0.51301	-3.00895	0.0026215	2.58145	0.0424129	12.0847	43.5516	60.4584	30.9031	27.9584	10.5602	20.5068	98.7837	75.1436	44.2364
ENSMUSG00000097986	Gm26953	145.613	-0.926289	0.308002	-3.00741	0.00263481	2.57925	0.0425607	65.0716	65.7908	217.65	202.059	217.454	90.2414	81.002	220.364	138.227	158.268
ENSMUSG00000031954	Cfdp1	2888.63	0.631213	0.209909	3.00707	0.00263775	2.57877	0.0425607	4228.72	3775.09	1639.82	2409.25	1917.74	3915.9	3724.04	1847.44	2736.71	2691.54
ENSMUSG00000009681	Bcr	976.613	0.639784	0.212771	3.00691	0.00263919	2.57853	0.0425607	1479.91	1178.67	1080.81	1173.13	1111.09	962.895	956.644	477.771	586.305	758.9
ENSMUSG00000035835	BC005764	15267.1	-0.62447	0.207697	-3.00664	0.00264151	2.57815	0.0425607	12851.6	13136.8	22213.3	14309.3	23620.7	8501.9	11338.2	16608	14524	15567.3
ENSMUSG00000028081	Rps3a1	3810.56	0.685212	0.227943	3.00607	0.00264646	2.57733	0.0425966	5453	4281.03	2246.26	3937.77	3116.85	5307.92	4659.15	2465.79	3338.79	3299.05
ENSMUSG00000042408	Zmym6	758.816	-0.962077	0.320243	-3.00421	0.00266272	2.57468	0.0427734	294.681	407.717	721.78	634.702	1167.01	413.767	651.092	1580.54	963.879	753.002
ENSMUSG00000088789	Scarna13	67.3929	-1.15352	0.383971	-3.00419	0.00266291	2.57464	0.0427734	33.4654	36.1386	97.6636	78.4464	112.869	29.7605	35.887	94.9843	76.0713	78.6425
ENSMUSG00000032330	Cox7a2	8083.7	0.563337	0.187553	3.00361	0.002668	2.57381	0.0428111	14145.6	10151.2	6418.82	8266.58	6558.84	9327.51	8276.56	5294.43	5843.57	6553.87
ENSMUSG00000025612	Bach1	895.909	0.700375	0.233246	3.00273	0.00267566	2.57257	0.0428684	1034.64	1213.89	664.112	879.55	584.02	1102.1	1307.31	581.304	714.328	877.847
ENSMUSG00000105740	NA	229.505	1.08037	0.359824	3.00248	0.00267786	2.57221	0.0428684	175.693	263.163	332.986	499.204	571.594	81.6013	191.739	64.5893	58.445	56.0328
ENSMUSG00000033720	Sfxn5	476.125	-0.94984	0.316375	-3.00226	0.00267979	2.5719	0.0428684	119.918	132.508	398.095	186.607	182.247	471.367	462.429	1178.76	701.34	927.982
ENSMUSG00000100691	RP23-410L16.1	460.133	0.659681	0.219786	3.00147	0.0026868	2.57076	0.0429342	641.42	560.611	293.921	424.323	370.708	627.85	568.04	340.994	382.212	391.246
ENSMUSG00000032842	Abcc10	448.242	-0.955346	0.318324	-3.00118	0.00268939	2.57035	0.0429342	292.822	320.614	558.077	332.803	530.174	342.725	255.31	914.699	423.03	512.159
ENSMUSG00000020604	Arsg	80.0231	-1.46279	0.487475	-3.00074	0.0026932	2.56973	0.0429512	57.6348	23.1658	182.305	45.1661	57.9878	40.3206	22.5575	124.429	100.191	146.472
ENSMUSG00000020737	Hn1	35380.6	0.581677	0.193871	3.00033	0.00269691	2.56913	0.0429592	51816.5	38512.6	30422.7	34563.9	27380.6	49860.3	36121.8	25081.6	31787.6	28258.2
ENSMUSG00000008036	Ap2s1	6142.67	0.641826	0.213949	2.9999	0.00270066	2.56853	0.0429592	9744.01	7933.81	4970.61	6202.02	4277.64	8382.85	6159.23	3664.49	5155.22	4936.78
ENSMUSG00000015653	Steap2	444.976	-0.896111	0.298728	-2.99976	0.00270194	2.56832	0.0429592	201.722	220.538	562.728	388.666	251.626	432.967	289.146	777.921	670.726	653.716
ENSMUSG00000028639	Ybx1	4262.45	0.663328	0.221168	2.9992	0.00270689	2.56753	0.0429942	7206.21	5531.06	3146.63	4565.34	4304.56	5414.49	3837.86	2531.33	3426.92	2660.08
ENSMUSG00000052135	Foxo6	277.95	0.712671	0.237649	2.99884	0.00271011	2.56701	0.0430004	335.583	296.522	211.139	260.299	229.88	359.046	405.01	208.016	260.683	213.318
ENSMUSG00000022401	Xpnpep3	381.786	-0.806889	0.269094	-2.99854	0.00271278	2.56659	0.0430004	362.542	378.992	353.449	345.877	507.394	299.525	201.992	389.436	436.018	542.633
ENSMUSG00000026565	Pou2f1	3653.79	-0.65166	0.217455	-2.99676	0.00272864	2.56405	0.043208	1150.84	1766.16	2650.87	2007.51	2209.75	3521.34	4392.57	7494.26	5827.8	5516.77
ENSMUSG00000046727	Cystm1	723.803	0.729295	0.243426	2.99596	0.00273585	2.56291	0.043249	1570.08	1006.32	567.379	793.972	616.121	780.492	642.89	362.84	437.874	460.059
ENSMUSG00000025227	Tmem180	258.598	-0.952029	0.317782	-2.99586	0.00273676	2.56276	0.043249	301.188	224.245	397.165	256.734	450.441	146.882	84.0781	266.906	243.057	215.284
ENSMUSG00000046463	5930403N24Rik	810.33	-0.93113	0.310947	-2.9945	0.00274898	2.56083	0.0433848	698.125	490.188	1112.43	616.874	521.891	400.326	759.779	1237.65	1068.71	1197.33
ENSMUSG00000009079	Ewsr1	10494.9	-0.550929	0.184009	-2.99403	0.00275315	2.56017	0.0433848	8282.68	8688.09	9012.95	8290.35	9249.06	7414.2	11676.6	13132.5	14228.1	14974.5
ENSMUSG00000020627	Klhl29	524.254	0.772423	0.257992	2.99398	0.00275366	2.56009	0.0433848	676.744	623.622	516.222	817.744	505.323	617.29	516.772	266.906	378.501	323.417
ENSMUSG00000032299	Commd4	3438.05	0.454868	0.152057	2.99144	0.00277665	2.55648	0.0437029	4131.12	3469.3	3827.48	3452.83	3205.9	3903.42	3899.38	2751.7	3057.69	2681.71
ENSMUSG00000036053	Fmnl2	4771.27	0.530773	0.177598	2.98862	0.00280237	2.55247	0.0440449	3949.85	4308.83	3542.86	3778.5	4461.96	6314.98	7338.37	3920	4685.8	5411.59
ENSMUSG00000087303	Lipo2	56.9305	-1.28449	0.429834	-2.98833	0.00280506	2.55206	0.0440449	46.4797	29.6522	86.502	91.5208	57.9878	27.8404	18.4562	84.536	57.5173	68.8122
ENSMUSG00000004897	Hdgf	1754.68	0.607099	0.20317	2.98814	0.00280683	2.55178	0.0440449	2723.71	2134.03	1279.86	1507.12	1642.3	1995.87	2194.23	1162.61	1247.75	1659.36
ENSMUSG00000027716	Trpc3	203.91	-0.880758	0.294809	-2.98756	0.00281215	2.55096	0.0440458	240.765	227.951	364.611	326.86	327.217	64.321	74.85	131.078	176.263	105.184
ENSMUSG00000079478	Sssca1	1093.53	0.649171	0.217294	2.98752	0.00281251	2.55091	0.0440458	1547.77	1319.52	930.129	1130.34	780.765	1500.5	1193.5	735.179	797.821	999.743
ENSMUSG00000029049	Morn1	270.834	-0.914638	0.306243	-2.98664	0.00282062	2.54966	0.0441285	204.511	215.905	395.305	276.939	348.963	104.642	212.246	368.539	291.297	289.994
ENSMUSG00000054453	Sytl5	59.9089	-1.42722	0.478227	-2.98439	0.00284148	2.54646	0.0443571	38.1134	22.2391	37.2052	65.372	25.8874	18.2403	47.1657	139.627	135.444	69.7952
ENSMUSG00000050192	Eif5a2	269.568	0.769214	0.257752	2.98432	0.00284208	2.54636	0.0443571	296.541	392.891	161.842	193.739	125.295	426.247	397.833	233.661	235.635	231.995
ENSMUSG00000022672	Prkdc	756.862	-0.85652	0.287024	-2.98414	0.00284373	2.54611	0.0443571	333.724	397.525	469.715	654.908	684.464	406.086	913.58	1388.67	1137.36	1182.59
ENSMUSG00000103614	NA	94.1352	-1.4955	0.50121	-2.98378	0.00284712	2.54559	0.0443658	28.8174	95.4429	119.987	149.761	46.5974	10.5602	56.3938	132.978	131.733	169.081
ENSMUSG00000003131	Pafah1b2	6314.16	0.584848	0.196069	2.98286	0.00285566	2.54429	0.0444121	7679.38	7803.16	4277.66	5404.48	5210.62	10034.1	6458.63	4815.7	5790.69	5667.18
ENSMUSG00000029713	Gnb2	4810.51	0.421476	0.1413	2.98285	0.00285578	2.54428	0.0444121	6984.04	6288.11	4538.1	4788.79	4662.84	5331.92	4519.71	3415.64	3696.88	3879.04
ENSMUSG00000099966	RP24-155O13.4	452.418	-0.852597	0.28588	-2.98236	0.00286034	2.54358	0.044439	443.416	309.495	377.632	324.483	452.512	363.846	320.932	894.752	543.631	493.482
ENSMUSG00000031636	Pdlim3	92.1761	-1.16667	0.391339	-2.98122	0.00287099	2.54197	0.0445601	65.0716	106.563	43.7161	59.4291	39.3489	75.8412	51.2671	182.37	110.396	187.759
ENSMUSG00000011257	Pabpc4	379.594	0.642467	0.215634	2.97944	0.00288776	2.53944	0.0447431	365.33	333.587	425.999	362.517	464.938	487.688	460.379	284.003	279.237	332.265
ENSMUSG00000072946	Ptgr2	415.694	-0.653671	0.2194	-2.97936	0.0028885	2.53933	0.0447431	382.993	437.37	363.68	416.003	361.388	296.645	348.616	449.276	593.727	507.244
ENSMUSG00000036707	Cab39	2586.47	0.537296	0.180381	2.97868	0.00289496	2.53836	0.0447988	3489.7	3700.04	1981.18	2614.88	2373.36	2990.45	2792.01	1674.57	1963.94	2284.56
ENSMUSG00000037643	Prkci	811.191	0.595354	0.19992	2.97796	0.00290178	2.53734	0.04486	1089.48	1110.1	838.976	747.618	783.871	783.372	1004.84	523.364	535.282	695.003
ENSMUSG00000020695	Mrc2	90.5691	-1.22712	0.412184	-2.97713	0.00290962	2.53616	0.0449014	39.9725	34.2853	81.8514	41.6003	30.0294	55.6809	81.002	155.774	162.347	223.148
ENSMUSG00000032425	Zfp949	775.728	-0.66046	0.221849	-2.97707	0.00291019	2.53608	0.0449014	660.012	520.766	955.243	647.777	690.677	622.09	632.636	1152.16	950.891	925.033
ENSMUSG00000028452	Vcp	2201.41	-0.504332	0.169572	-2.97416	0.00293797	2.53195	0.0452852	1725.33	1922.76	1817.47	1669.96	1716.85	2221.48	1967.63	3336.8	3145.82	2490.02
ENSMUSG00000031715	Smarca5	1902.64	0.551157	0.185368	2.97331	0.00294607	2.53076	0.0453655	2181.76	2077.51	1181.26	1566.55	1186.68	2664.04	2722.28	1554.89	1819.22	2072.23
ENSMUSG00000032291	Crabp1	138.013	1.28083	0.430864	2.97269	0.002952	2.52988	0.045412	305.836	182.546	82.7815	188.984	121.153	211.203	117.914	25.6458	73.2882	70.7783
ENSMUSG00000037533	Rapgef6	3266.6	-0.535551	0.18028	-2.97067	0.00297154	2.52702	0.0456677	2017.22	2562.13	3068.5	3543.16	3429.57	2362.6	3288.27	4262.9	4119.91	4011.75
ENSMUSG00000032657	Fam189b	452.173	-0.906104	0.305214	-2.96875	0.00299018	2.5243	0.0458761	310.484	401.231	474.366	481.375	882.243	232.324	262.488	612.649	502.812	361.756
ENSMUSG00000042364	Snx18	424.414	0.701948	0.236452	2.96867	0.00299096	2.52419	0.0458761	638.631	550.419	359.03	357.763	414.199	580.809	430.644	365.69	273.671	273.283
ENSMUSG00000036334	Igsf10	138.652	-1.24266	0.418817	-2.96707	0.00300653	2.52193	0.0460697	64.142	87.1033	78.1308	114.104	74.5558	50.8808	139.447	397.034	169.769	211.352
ENSMUSG00000038181	Chpf2	345.144	-0.91931	0.309952	-2.96597	0.00301727	2.52039	0.0461804	209.159	239.997	476.226	265.054	393.489	279.364	187.638	606	342.321	452.194
ENSMUSG00000020089	Ppa1	3498.11	0.656708	0.221432	2.96573	0.00301966	2.52004	0.0461804	4885.02	4289.37	3102.91	3512.26	3628.38	5162	2880.19	2242.58	2860.09	2418.26
ENSMUSG00000022000	Zc3h13	3329.09	-0.616572	0.207952	-2.96497	0.00302717	2.51896	0.04625	3217.33	2803.98	3699.12	3904.49	2866.26	1975.71	3059.62	4327.49	3786.86	3650
ENSMUSG00000043262	Uevld	322.442	-0.794116	0.267956	-2.9636	0.0030406	2.51704	0.04641	232.399	240.924	412.047	316.163	288.904	220.804	249.158	497.718	452.717	313.587
ENSMUSG00000019054	Fis1	6336.24	0.632993	0.213693	2.96216	0.00305493	2.515	0.0465832	9334.05	7164.71	3728.89	5693.3	4584.15	9124.95	7720.83	4310.39	5503.11	6198.01
ENSMUSG00000074129	Rpl13a	650.208	0.787878	0.266021	2.96171	0.00305936	2.51437	0.0466053	849.649	845.087	378.563	494.45	509.465	985.936	876.668	336.244	540.848	685.173
ENSMUSG00000082321	Gm14253	25.1936	1.60024	0.540514	2.96059	0.00307051	2.51279	0.0467294	53.9165	54.6712	8.37116	11.8858	1.0355	31.6805	64.5966	7.59874	8.34928	9.83031
ENSMUSG00000041445	Mmrn2	46.2538	-1.41473	0.477901	-2.96029	0.00307348	2.51237	0.0467294	13.9439	33.3587	35.3449	43.9775	41.4199	21.1203	25.6336	98.7837	106.685	42.2703
ENSMUSG00000103945	NA	262.228	-0.924141	0.312327	-2.95889	0.00308751	2.51039	0.0468972	120.847	144.554	453.903	442.152	461.832	102.722	144.573	354.291	226.358	171.047
ENSMUSG00000100215	AC122223.2	195.764	1.0505	0.355159	2.95782	0.00309819	2.50889	0.0470138	333.724	285.402	92.0828	209.19	131.508	283.205	261.462	77.8871	130.805	152.37
ENSMUSG00000000948	Snrpn	802.134	-0.782142	0.264546	-2.95654	0.00311111	2.50709	0.047164	706.491	856.207	880.832	1257.52	1333.72	474.248	335.287	929.896	697.629	549.515
ENSMUSG00000003970	Rpl8	7631.62	0.587661	0.198788	2.95622	0.00311432	2.50664	0.0471656	10360.3	8878.05	5425.44	6992.42	6431.47	10382.6	8878.44	4865.1	6480.9	7621.44
ENSMUSG00000061046	Haghl	2588.18	-0.656679	0.222156	-2.95593	0.00311724	2.50623	0.0471656	1822	1549.33	3066.64	2119.24	1827.65	2541.16	2012.75	4085.28	3656.06	3201.73
ENSMUSG00000027805	Pfn2	6813.43	0.613142	0.207477	2.95523	0.0031244	2.50523	0.0472211	10765.6	10403.3	4593.91	8000.34	5411.51	7481.4	7236.87	4300.89	4795.27	5145.19
ENSMUSG00000000416	Cttnbp2	14060.4	-0.488861	0.165437	-2.95497	0.00312695	2.50488	0.0472211	6318.45	7587.25	13214.3	12200.8	14114.9	12868	15107.4	22818.1	17661.5	18713
ENSMUSG00000020982	Nemf	8942.59	-0.409531	0.138638	-2.95396	0.00313728	2.50345	0.0473124	5741.17	6673.59	7925.63	8723	7908.09	8617.1	8873.31	12643.4	10894.9	11425.8
ENSMUSG00000001158	Snrnp27	2804.72	0.567973	0.192287	2.95378	0.00313904	2.5032	0.0473124	4076.27	3349.77	1985.83	2456.8	2277.06	3347.57	3604.08	1828.45	2426.86	2694.49
ENSMUSG00000022779	Top3b	1432.48	-0.60737	0.205764	-2.95178	0.00315944	2.50039	0.047574	1226.13	996.128	1612.84	1378.75	1359.61	1364.18	972.024	2011.77	1877.66	1525.66
ENSMUSG00000003778	Brd8	6727.93	-0.526224	0.178394	-2.94978	0.00318004	2.49757	0.0477821	4400.7	4824.04	6070.95	6673.88	5750.12	5019.92	7431.68	9610.51	9089.59	8407.87
ENSMUSG00000017801	Mlx	2153.33	0.544478	0.184592	2.94962	0.00318161	2.49735	0.0477821	3081.6	2374.95	1652.84	2024.15	1770.7	2836.85	2431.09	1609.98	2029.8	1721.29
ENSMUSG00000042105	Inpp5f	4709.88	0.501229	0.169934	2.94955	0.00318242	2.49724	0.0477821	7149.51	6948.8	3800.51	5158.44	5009.73	4630.15	4640.7	2968.26	3643.07	3149.63
ENSMUSG00000054909	Wbscr25	20.1729	-1.62801	0.552254	-2.94794	0.003199	2.49499	NA	17.6623	41.6984	26.0436	24.9602	41.4199	0	0	11.3981	12.9878	25.5588
ENSMUSG00000102939	NA	41.5121	-1.38368	0.469463	-2.94736	0.00320495	2.49418	0.0480346	43.6909	54.6712	17.6725	35.6574	43.4909	15.3602	19.4815	63.6395	73.2882	48.1685
ENSMUSG00000109739	NA	44.5621	-1.40468	0.476664	-2.9469	0.00320974	2.49353	0.0480346	14.8735	34.2853	61.3885	36.846	60.0588	13.4402	23.5829	89.2852	52.8788	58.9819
ENSMUSG00000021900	Btd	575.395	-0.655587	0.222474	-2.9468	0.00321085	2.49338	0.0480346	482.459	536.519	467.855	433.832	313.756	570.249	464.48	907.1	792.254	785.442
ENSMUSG00000020256	Aldh1l2	592.378	-0.552765	0.187586	-2.94673	0.00321152	2.49329	0.0480346	399.725	458.682	788.749	919.962	938.16	370.566	378.351	584.153	557.547	527.888
ENSMUSG00000036114	Rpp25l	1098.67	0.501724	0.170365	2.945	0.00322957	2.49086	0.0482585	1216.84	1154.58	752.474	816.555	664.789	1624.35	1489.82	971.689	1149.42	1146.21
ENSMUSG00000045838	A430105I19Rik	49.6176	-1.42464	0.484114	-2.94278	0.00325278	2.48775	0.0485589	26.0286	25.019	52.0872	28.5259	42.4554	31.6805	18.4562	139.627	39.891	92.4049
ENSMUSG00000021895	Arhgef3	79.4303	1.45943	0.496046	2.94212	0.00325974	2.48682	0.0486164	119.918	95.4429	109.755	154.516	103.55	101.762	51.2671	15.1975	38.9633	3.93213
ENSMUSG00000107509	NA	119.378	-1.25136	0.425543	-2.94061	0.00327572	2.48469	0.0487715	35.3246	73.2038	252.065	153.327	115.976	38.4006	67.6726	191.868	172.552	93.388
ENSMUSG00000028161	Ppp3ca	4669.74	0.453772	0.154316	2.94054	0.00327638	2.48461	0.0487715	7319.62	6725.48	4829.23	5872.78	6405.58	3597.18	3835.81	2665.26	2694.96	2751.5
ENSMUSG00000086075	Gm15728	149.022	-1.07395	0.365337	-2.93961	0.00328627	2.4833	0.0488374	129.214	171.427	145.1	259.111	228.845	68.1611	53.3178	115.881	203.166	115.998
ENSMUSG00000106874	NA	128.294	-1.07062	0.364225	-2.93944	0.00328806	2.48306	0.0488374	91.1002	80.6169	133.939	74.8806	59.0233	95.0415	95.3568	266.906	185.54	200.538
ENSMUSG00000025968	Ndufs1	3513.8	-0.424576	0.144451	-2.93924	0.00329016	2.48278	0.0488374	2966.33	3170	2995.95	3421.93	3243.18	3339.89	3059.62	4284.74	4701.57	3954.74
ENSMUSG00000063430	Wscd2	181.158	-1.12939	0.384388	-2.93816	0.0033017	2.48126	0.0489516	118.988	129.728	249.275	205.625	227.809	132.482	53.3178	343.843	205.021	145.489
ENSMUSG00000040250	Asun	1270.33	-0.635777	0.216414	-2.93778	0.00330575	2.48073	0.0489516	803.169	1023.93	902.225	885.493	1293.34	1070.42	1246.82	2054.51	1606.77	1816.64
ENSMUSG00000025933	Tmem14a	353.781	0.695822	0.236865	2.93764	0.00330725	2.48053	0.0489516	464.797	379.919	317.174	374.403	253.697	484.808	432.694	263.107	280.165	287.045
ENSMUSG00000031060	Rbm10	1883.91	-0.500014	0.170265	-2.93668	0.00331745	2.4792	0.0490562	1920.54	1545.62	1617.49	1477.41	1432.09	1632.99	1825.11	2599.72	2162.46	2625.68
ENSMUSG00000000693	Loxl3	82.0361	-1.5052	0.512768	-2.93543	0.00333082	2.47745	0.0491699	57.6348	9.26631	118.126	70.1263	40.3844	31.6805	38.963	109.232	265.322	79.6255
ENSMUSG00000067653	Ankrd23	39.584	-1.32366	0.450932	-2.93538	0.00333142	2.47737	0.0491699	13.0143	11.1196	34.4148	23.7716	44.5264	23.0404	25.6336	82.6363	64.9389	72.7443
ENSMUSG00000032480	Dhx30	6901.83	-0.537133	0.183046	-2.93441	0.00334181	2.47602	0.0492768	4327.26	5533.84	7611.25	7015.01	9693.29	4883.6	6007.48	8354.82	7813.07	7778.73
ENSMUSG00000101599	RP23-13C17.6	652.453	-0.968394	0.330117	-2.93348	0.0033518	2.47472	0.0493776	326.288	475.361	659.462	747.618	740.38	215.043	649.042	1091.37	858.121	761.849
ENSMUSG00000041881	Ndufa7	5097.32	0.598263	0.204045	2.93202	0.0033677	2.47267	0.049565	8912.02	6461.39	4091.64	5157.25	3962.85	5843.61	5474.3	3078.44	3516.9	4474.76
ENSMUSG00000032397	Tipin	2290.18	0.620781	0.211767	2.93143	0.00337409	2.47184	0.0495997	2200.35	1934.8	1261.26	1805.45	1157.69	4148.23	3286.22	2254.93	2693.11	2159.72
ENSMUSG00000087556	Gm15764	36.6102	-1.61414	0.550674	-2.93121	0.00337639	2.47155	0.0495997	6.50716	12.9728	75.3405	32.0917	51.7749	0	15.3801	56.9906	32.4694	82.5746
ENSMUSG00000025868	Higd2a	2591.19	0.562762	0.192025	2.93067	0.00338233	2.47078	0.0496404	4154.36	3191.32	1978.38	2646.97	1826.62	3084.53	2960.16	1923.43	2146.69	1999.49
ENSMUSG00000105802	NA	30.4764	-1.61524	0.551464	-2.929	0.00340051	2.46846	0.0498215	19.5215	10.1929	48.3667	71.3149	18.6389	0	9.22808	43.6928	28.7586	55.0498
ENSMUSG00000031885	Cbfb	1320.42	0.616254	0.210401	2.92895	0.00340104	2.46839	0.0498215	1224.28	1470.56	974.775	1294.36	1053.1	1781.79	1881.5	968.84	1103.03	1451.94
ENSMUSG00000021143	Pacs2	724.028	0.607918	0.207633	2.92785	0.00341313	2.46685	0.0498794	914.721	857.133	775.728	890.247	721.741	856.334	706.461	413.182	530.643	574.09
ENSMUSG00000028132	Tmem56	262.965	0.948214	0.323893	2.92755	0.00341641	2.46643	0.0498794	666.519	416.057	296.711	319.728	249.555	226.564	165.08	130.129	64.9389	94.371
ENSMUSG00000025264	Tsr2	1193.67	0.641193	0.219022	2.92753	0.00341665	2.4664	0.0498794	1518.96	1529.87	891.064	1283.67	978.545	1623.39	1324.74	745.627	937.903	1102.96
ENSMUSG00000035649	Zcchc7	5045.69	-0.624253	0.213254	-2.92728	0.00341946	2.46604	0.0498794	3091.83	3809.38	5442.19	6039.18	5963.43	2861.81	4933.95	6715.39	5373.23	6226.52
ENSMUSG00000026335	Pam	4103.09	-0.632207	0.216001	-2.92688	0.00342385	2.46549	0.0498794	976.074	921.997	1835.14	1711.56	1157.69	5119.76	5202.59	10043.6	7182.24	6880.24
ENSMUSG00000024962	Vegfb	232.141	0.858597	0.293352	2.92685	0.00342413	2.46545	0.0498794	368.119	293.742	272.528	234.15	197.78	307.205	225.575	152.925	164.203	105.184
ENSMUSG00000023923	Tbc1d5	428.537	-0.599029	0.204715	-2.92616	0.00343169	2.46449	0.0499431	373.697	381.772	352.519	375.592	383.134	339.845	392.706	639.244	512.089	534.769
ENSMUSG00000066407	Gm10263	60.7892	1.23153	0.420955	2.92556	0.00343835	2.46365	0.0499934	84.5931	120.462	48.3667	51.109	46.5974	68.1611	98.4329	22.7962	24.1202	43.2534
ENSMUSG00000073436	Eme2	161.583	-1.16968	0.399907	-2.92489	0.00344577	2.46271	0.0500549	114.34	37.9919	108.825	221.076	183.283	83.5213	112.788	281.154	197.6	275.249
ENSMUSG00000036510	Cdh8	4263.72	-0.514833	0.176075	-2.92394	0.00345633	2.46138	0.0501501	1819.22	2159.98	3153.14	3733.33	2721.29	4079.1	5130.81	6638.45	6546.77	6655.12
ENSMUSG00000040269	Mrps28	1125.91	0.621941	0.212722	2.92372	0.00345874	2.46108	0.0501501	1573.8	1244.46	775.728	1028.12	749.7	1610.91	1395.49	820.664	943.469	1116.72
ENSMUSG00000004285	Atp6v1f	4533.93	0.607386	0.207767	2.9234	0.00346233	2.46063	0.0501557	7203.42	5546.81	2713.19	3902.11	3303.24	5892.57	5617.85	2945.46	3849.02	4365.64
ENSMUSG00000104891	NA	126.45	-0.894283	0.306028	-2.92223	0.00347536	2.459	0.0502721	89.241	96.3696	141.38	141.441	137.721	75.8412	91.2555	178.57	179.973	132.709
ENSMUSG00000025413	Ttc4	2501.38	-0.477903	0.163548	-2.9221	0.00347679	2.45882	0.0502721	2088.8	1988.55	2863.87	2814.56	2893.18	1751.07	2232.17	3049	2873.08	2459.54
ENSMUSG00000021000	Ctage5	1097.81	-0.615721	0.210756	-2.92149	0.00348357	2.45798	0.0503125	574.489	483.701	623.187	580.028	728.99	958.095	1448.81	1852.19	1715.31	2013.25
ENSMUSG00000032601	Prkar2a	1005.99	0.603257	0.206522	2.92103	0.00348874	2.45733	0.0503125	1370.22	1340.83	1106.85	1390.64	1219.82	792.013	1045.85	495.818	688.352	609.479
ENSMUSG00000020935	Dcakd	3897.32	0.512155	0.175352	2.92072	0.00349221	2.4569	0.0503125	5004.93	4317.17	2930.84	3537.22	4026.01	4694.47	4684.79	2848.58	3547.52	3381.63
ENSMUSG00000104346	NA	96.2387	-1.22046	0.417887	-2.92054	0.0034943	2.45664	0.0503125	32.5358	54.6712	52.0872	110.538	81.8043	89.2814	35.887	164.323	162.347	178.912
ENSMUSG00000027962	Vcam1	894.214	-0.814353	0.278848	-2.92041	0.00349567	2.45647	0.0503125	397.866	587.484	797.121	399.363	622.334	940.815	710.562	1805.65	1265.38	1415.57
ENSMUSG00000053907	Mat2a	15730.9	-0.620782	0.212626	-2.91959	0.00350493	2.45532	0.0503316	10455.1	11317.9	19996.8	17702.7	14745.5	10842.4	14014.4	23801.2	20045.7	14387.6
ENSMUSG00000070000	Fcho1	1747.24	-0.568432	0.194701	-2.91951	0.00350578	2.45521	0.0503316	1318.16	1729.09	2132.79	1736.52	2404.42	1317.14	1187.35	1678.37	1976	1992.6
ENSMUSG00000035456	Prdm8	909.14	0.720306	0.24674	2.91929	0.00350825	2.45491	0.0503316	948.186	808.022	585.981	717.903	778.694	1254.74	1532.89	825.414	578.884	1060.69
ENSMUSG00000050071	Bex1	1293.86	0.663422	0.227265	2.91915	0.00350986	2.45471	0.0503316	2744.16	1942.22	932.92	1314.57	1056.21	1313.3	1248.87	625.947	925.843	834.594
ENSMUSG00000027575	Arfgap1	2121.78	-0.47811	0.16384	-2.91815	0.00352114	2.45332	0.0504471	2022.8	1792.1	2382.06	2127.56	2090.67	1569.62	1910.21	2584.52	2538.18	2200.02
ENSMUSG00000090399	Nav1	33.377	-1.53147	0.524923	-2.91752	0.00352826	2.45244	0.0504762	7.43675	3.70652	17.6725	5.94291	16.568	29.7605	10.2534	123.48	65.8666	53.0837
ENSMUSG00000026032	Ndufb3	2603.82	0.523934	0.179589	2.9174	0.00352962	2.45227	0.0504762	3653.3	3166.3	1652.84	2235.72	1858.72	3219.89	3407.21	1968.07	2367.49	2508.7
ENSMUSG00000090307	1700071M16Rik	7.83544	-1.50414	0.515602	-2.91726	0.0035312	2.45208	NA	0	0	4.65065	8.32007	0	0	0	20.8965	28.7586	15.7285
ENSMUSG00000024304	Cdh2	4914.39	-0.620846	0.212941	-2.91558	0.00355026	2.44974	0.0507249	3221.97	3519.34	4352.07	3412.42	6011.06	4566.79	4004.99	7379.33	5938.2	6737.7
ENSMUSG00000033938	Ndufb7	3820.63	0.616299	0.211403	2.91527	0.00355378	2.44931	0.0507289	5548.75	4498.79	2409.96	3116.46	2679.87	5125.52	5042.63	2447.75	3227.46	4109.07
ENSMUSG00000103567	NA	59.6736	-1.3465	0.46215	-2.91355	0.00357342	2.44692	0.0509627	15.8031	24.0924	46.5065	40.4118	15.5325	30.7205	50.2418	137.727	152.143	83.5577
ENSMUSG00000073647	Gm10557	122.307	-0.946634	0.325008	-2.91265	0.00358374	2.44566	0.0510633	81.8043	72.2772	142.31	148.573	101.479	76.8012	89.2048	194.718	175.335	140.573
ENSMUSG00000029386	Tctn2	571.941	-0.712546	0.244705	-2.91186	0.00359283	2.44456	0.0511451	519.643	478.141	968.264	578.839	807.688	325.445	344.515	468.273	596.51	632.089
ENSMUSG00000030822	Prr14	1699.04	-0.639052	0.219486	-2.91158	0.00359601	2.44418	0.0511451	1076.47	1067.48	1447.28	1308.63	2214.93	1631.07	1297.06	2240.68	2355.43	2351.41
ENSMUSG00000051243	Islr2	1984.77	0.490159	0.168372	2.91117	0.00360083	2.4436	0.0511503	3286.12	3130.16	3068.5	2540	3135.49	1220.18	1049.95	806.417	877.603	733.341
ENSMUSG00000038982	Bloc1s5	562.196	0.816465	0.280477	2.91098	0.00360292	2.44335	0.0511503	612.602	557.832	388.794	394.609	294.081	1230.74	628.535	546.16	571.462	397.145
ENSMUSG00000031343	Gabra3	483.798	1.06491	0.365905	2.91033	0.00361046	2.44244	0.0512045	1032.78	652.348	572.96	643.022	944.373	231.364	365.022	109.232	217.081	69.7952
ENSMUSG00000030889	Vwa3a	22.2995	-1.61479	0.554866	-2.91024	0.00361153	2.44231	NA	9.29594	29.6522	62.3187	19.0173	21.7454	2.88005	0	19.9467	30.614	27.5249
ENSMUSG00000110669	NA	231.763	-0.768096	0.263946	-2.91005	0.00361375	2.44204	0.0512045	162.679	158.454	280.899	273.374	258.874	196.803	128.168	318.197	271.816	268.368
ENSMUSG00000003380	Rabac1	4395.68	0.499882	0.171792	2.9098	0.00361655	2.4417	0.0512045	7184.83	5973.99	4445.09	4419.14	4517.87	4887.44	3591.77	2719.4	3253.44	2963.84
ENSMUSG00000028999	Rint1	1439.22	-0.690733	0.237493	-2.90843	0.00363249	2.4398	0.0513836	1106.22	773.737	1763.52	1460.77	1076.92	998.416	1366.78	2148.55	1811.79	1885.45
ENSMUSG00000047675	Rps8	5055.66	0.707852	0.243568	2.90618	0.00365869	2.43667	0.0517028	7858.79	6179.7	3182.9	5301.07	4115.07	6319.78	6293.55	2612.07	4124.55	4569.13
ENSMUSG00000042763	Maneal	768.148	0.60978	0.20984	2.90593	0.00366166	2.43632	0.0517028	1029.99	883.079	897.575	1017.43	1109.02	651.85	740.297	452.125	368.296	531.82
ENSMUSG00000109781	NA	283.036	-0.969352	0.333718	-2.9047	0.00367601	2.43462	0.0517994	79.0155	97.2962	425.069	269.808	423.518	107.522	264.538	377.088	394.272	392.23
ENSMUSG00000018565	Elp5	4595.76	0.519173	0.178765	2.90423	0.00368161	2.43396	0.0517994	6657.75	5468.97	3609.83	4256.31	3721.58	5858.01	5061.09	3171.53	4380.59	3771.89
ENSMUSG00000022114	Spry2	193.86	0.912784	0.314309	2.90409	0.0036832	2.43377	0.0517994	263.075	252.97	290.2	300.711	219.525	142.082	206.094	61.7398	103.902	98.3031
ENSMUSG00000069237	C78339	2036.24	0.650444	0.223977	2.90407	0.00368347	2.43374	0.0517994	2961.69	2872.55	1590.52	2343.88	2017.15	2332.84	2088.62	1105.62	1249.61	1799.93
ENSMUSG00000041130	Zfp598	367.283	0.713169	0.245587	2.90393	0.00368506	2.43356	0.0517994	370.908	438.296	410.187	372.026	423.518	356.166	519.848	220.364	293.153	268.368
ENSMUSG00000028381	Ugcg	2111.8	0.508147	0.175017	2.90341	0.00369123	2.43283	0.0518396	2909.63	2999.5	2034.19	2349.82	2490.37	1867.23	2203.46	1239.55	1393.4	1630.85
ENSMUSG00000029918	Mrps33	906.78	0.711037	0.24503	2.90184	0.0037098	2.43065	0.0520536	1416.7	1114.74	565.519	687	623.369	1302.74	1159.66	501.517	760.713	935.846
ENSMUSG00000099083	Atf7	958.421	-0.489922	0.168913	-2.90044	0.0037264	2.42871	0.0522397	488.966	555.978	967.334	842.704	981.651	898.574	944.34	1387.72	1196.73	1320.21
ENSMUSG00000038323	1700066M21Rik	960.306	0.632439	0.21808	2.90003	0.00373127	2.42814	0.0522612	795.733	820.995	581.331	799.915	801.475	1595.55	1384.21	767.473	1139.21	917.168
ENSMUSG00000066415	Msl2	1140.81	0.616807	0.212732	2.89945	0.00373812	2.42735	0.0523103	1358.14	1335.27	904.086	1163.62	1068.63	1399.7	1442.66	674.389	1001.91	1059.71
ENSMUSG00000028832	Stmn1	24644.6	0.603814	0.208326	2.89841	0.0037506	2.4259	0.0524294	36846.3	32530.3	15334.1	24560.8	17374.6	31587.4	29152.5	16394.3	23370.6	19294.9
ENSMUSG00000037426	Depdc5	917.155	-0.638965	0.220471	-2.89818	0.00375334	2.42558	0.0524294	679.533	832.114	942.221	716.714	806.652	613.45	925.884	1173.06	1141.07	1340.85
ENSMUSG00000036054	Sugp2	1777.2	-0.549688	0.189704	-2.89761	0.00376018	2.42479	0.0524782	1682.57	1484.46	2618.31	2020.59	2490.37	1119.38	1198.63	1758.16	1974.14	1425.4
ENSMUSG00000028773	Fabp3	470.622	0.912556	0.315075	2.89631	0.00377579	2.42299	0.052649	969.567	714.432	395.305	672.737	402.808	477.128	405.01	188.069	321.911	159.251
ENSMUSG00000022658	Tagln3	14048.4	0.563636	0.194687	2.89508	0.00379056	2.4213	0.0528002	14901.4	11719.1	7814.01	11017	8724.06	22788.8	20372.5	11864.5	14989.7	16292.8
ENSMUSG00000005949	Ctns	690.979	-0.585614	0.202295	-2.89485	0.00379338	2.42097	0.0528002	492.685	403.084	560.868	555.067	442.157	687.371	673.65	981.188	936.048	1177.67
ENSMUSG00000060427	Zfp868	2934.35	-0.463044	0.15999	-2.89421	0.00380119	2.42008	0.0528619	2003.28	2266.54	2157.9	2490.08	2456.2	3231.41	2606.42	3870.61	3895.41	4365.64
ENSMUSG00000093565	Rab26os	72.0574	1.1821	0.408483	2.89389	0.00380503	2.41964	0.0528682	106.903	84.3234	77.2007	53.4862	48.6684	145.922	76.9007	43.6928	34.3248	49.1516
ENSMUSG00000027327	1700037H04Rik	1599.6	0.552598	0.190987	2.89338	0.00381122	2.41894	0.0529073	1901.95	1434.42	1294.74	1213.54	1450.73	2413.48	1915.34	1294.64	1528.85	1548.27
ENSMUSG00000088189	Gm22213	18.1438	-1.55053	0.535891	-2.89336	0.00381145	2.41891	NA	0.929594	2.77989	5.58077	4.75432	5.17749	12.4802	10.2534	50.3417	54.7342	34.4061
ENSMUSG00000020412	Ascc2	652.374	-0.653772	0.226026	-2.89246	0.00382239	2.41766	0.0530154	359.753	430.883	582.261	722.657	788.013	596.169	473.708	746.577	804.314	1019.4
ENSMUSG00000073705	Apitd1	396.896	0.695536	0.240528	2.89171	0.00383155	2.41663	0.0530715	506.629	464.242	357.17	369.649	380.027	585.609	407.061	242.21	318.201	338.163
ENSMUSG00000023904	Hcfc1r1	1139.02	0.784862	0.271431	2.89157	0.00383322	2.41644	0.0530715	1891.72	1649.4	515.292	1161.24	784.907	1610.91	1315.51	717.132	788.544	955.506
ENSMUSG00000033149	Phldb2	733.509	-0.750112	0.259466	-2.89098	0.00384043	2.41562	0.0531243	72.5083	120.462	206.489	191.362	126.331	879.374	992.531	1890.19	1299.71	1556.14
ENSMUSG00000096984	Gm26523	30.6402	-1.62134	0.560891	-2.89065	0.00384445	2.41517	0.0531328	4.64797	4.63315	17.6725	17.8287	0	3.84006	21.5322	110.182	45.4572	80.6086
ENSMUSG00000046605	B3gntl1	214.851	-0.989038	0.342224	-2.89003	0.00385203	2.41431	0.0531906	125.495	278.916	273.458	186.607	287.868	123.842	110.737	292.552	261.611	207.42
ENSMUSG00000056413	Adap1	505.357	0.816987	0.282739	2.88954	0.00385806	2.41363	0.0532269	869.17	927.557	672.483	703.64	899.847	289.925	246.082	125.379	214.298	105.184
ENSMUSG00000028687	Mutyh	263.689	-0.9436	0.326594	-2.88921	0.00386206	2.41318	0.0532352	224.962	156.601	207.419	208.002	105.621	231.364	196.866	553.759	341.393	410.907
ENSMUSG00000027215	Cd82	168.847	-1.10764	0.383504	-2.88822	0.0038743	2.41181	0.0533569	161.749	156.601	325.545	218.699	376.921	68.1611	24.6082	102.583	99.2637	154.336
ENSMUSG00000007944	Ttc9b	529.226	0.61961	0.214574	2.88763	0.00388153	2.411	0.0534094	767.845	737.598	383.213	489.695	536.387	660.49	551.634	359.041	423.958	382.399
ENSMUSG00000063364	3300002I08Rik	288.171	-0.829079	0.287172	-2.88704	0.0038888	2.41018	0.0534556	181.271	128.802	212.069	192.55	215.383	314.885	205.068	599.351	449.934	382.399
ENSMUSG00000045104	Gm5514	218.022	-0.975425	0.337914	-2.88661	0.0038942	2.40958	0.0534556	101.326	90.8098	185.096	319.728	167.751	142.082	175.334	288.752	451.789	257.554
ENSMUSG00000058740	Kcnt1	140.303	-1.12503	0.389753	-2.88653	0.00389513	2.40948	0.0534556	175.693	256.677	324.615	179.476	196.744	30.7205	22.5575	98.7837	52.8788	64.8801
ENSMUSG00000062012	Zfp13	724.736	-0.626045	0.216953	-2.88562	0.00390638	2.40823	0.053563	813.395	582.851	646.44	502.77	564.346	664.331	570.09	1087.57	957.385	858.186
ENSMUSG00000043419	Chd3os	3683.63	0.686371	0.23794	2.88463	0.00391869	2.40686	0.0536434	6192.03	5413.38	3425.67	4244.42	5156.78	3957.18	2516.19	2039.31	2364.7	1526.65
ENSMUSG00000003271	Sult2b1	132.639	0.892447	0.309383	2.8846	0.0039191	2.40681	0.0536434	181.271	162.16	114.406	168.779	113.905	159.363	172.257	86.4357	87.2036	80.6086
ENSMUSG00000107868	NA	62.802	-1.29475	0.448908	-2.88422	0.00392387	2.40629	0.0536616	51.1277	47.2582	45.5763	26.1488	68.3428	37.4406	32.811	147.226	64.9389	107.15
ENSMUSG00000028495	Rps6	3946.62	0.646645	0.22429	2.88307	0.0039382	2.4047	0.0537738	5529.23	4573.85	2493.68	3878.34	3320.84	5378.97	4760.66	2351.81	3564.22	3614.61
ENSMUSG00000045103	Dmd	1772.19	-0.639748	0.221912	-2.88289	0.00394043	2.40446	0.0537738	1406.48	1720.75	1783.06	2272.57	2047.18	1300.82	1208.88	2607.32	1827.57	1547.29
ENSMUSG00000031879	Fam96b	2536.37	0.541841	0.187977	2.88249	0.00394543	2.40391	0.0537738	3921.03	3120.89	2063.96	2113.3	2318.48	2888.69	2966.31	1600.49	2011.25	2359.28
ENSMUSG00000028347	Tmeff1	6288.16	0.665131	0.230751	2.88246	0.00394582	2.40386	0.0537738	8833	7969.95	4587.4	6167.55	7504.25	7468.92	6960.02	3492.57	4057.75	5840.19
ENSMUSG00000024561	Mbd1	817.735	-0.577615	0.200462	-2.88142	0.00395886	2.40243	0.0539045	753.901	652.348	798.981	791.595	1053.1	643.21	619.307	909.95	1076.13	878.83
ENSMUSG00000025290	Rps24	2173.94	0.744193	0.258368	2.88037	0.00397214	2.40098	0.0540383	3376.29	2481.52	1385.89	2272.57	1267.45	3178.61	2684.35	1351.63	2115.15	1625.93
ENSMUSG00000020265	Sumo3	4456.15	0.705171	0.244905	2.87937	0.0039847	2.3996	0.0541621	5891.77	4765.66	2845.26	3922.32	3765.07	8106.37	4219.28	3147.78	4115.27	3782.7
ENSMUSG00000030323	Ift122	973.306	-0.65943	0.229055	-2.87892	0.00399044	2.39898	0.054193	693.477	1007.25	1351.48	1015.05	1158.72	534.728	782.336	1003.98	1058.5	1127.54
ENSMUSG00000059208	Hnrnpm	5528.57	-0.709811	0.246736	-2.87681	0.00401721	2.39608	0.0544794	4062.33	4255.09	3633.08	3179.45	4751.9	3332.21	6768.28	8682.52	8870.65	7750.22
ENSMUSG00000108954	NA	311.085	-1.06672	0.370813	-2.87671	0.00401849	2.39594	0.0544794	61.3532	202.005	531.104	396.986	304.436	148.802	212.246	494.868	376.646	382.399
ENSMUSG00000026525	Opn3	37.833	1.50153	0.522125	2.87581	0.00402988	2.39471	0.0545865	43.6909	59.3044	38.1353	17.8287	94.2302	57.6009	36.9123	9.49843	8.34928	12.7794
ENSMUSG00000027350	Chgb	731.036	-0.775976	0.26986	-2.87547	0.0040342	2.39424	0.0545974	836.635	937.75	853.859	667.983	1044.82	277.444	530.102	815.915	657.738	688.122
ENSMUSG00000036437	Npy1r	352.153	1.15805	0.402771	2.8752	0.00403766	2.39387	0.0545974	547.531	543.932	622.256	717.903	425.589	225.604	189.688	60.79	156.781	31.457
ENSMUSG00000036779	Papd5	583.853	0.622364	0.216524	2.87434	0.00404872	2.39268	0.0546997	646.068	647.715	466.925	681.057	505.323	749.772	726.968	523.364	416.537	474.804
ENSMUSG00000030172	Erc1	1600.45	-0.596816	0.207684	-2.87367	0.00405736	2.39176	0.0547475	1487.35	1347.32	1872.35	1842.3	1713.75	903.374	1439.58	1988.02	1857.25	1553.19
ENSMUSG00000017548	Suz12	1488.34	0.456109	0.158728	2.87352	0.00405926	2.39155	0.0547475	1536.62	1296.36	1177.54	1288.42	1279.87	1960.35	2021.97	1431.41	1321.97	1568.92
ENSMUSG00000054405	Dnajc8	4117.35	0.584595	0.203486	2.8729	0.00406719	2.39071	0.0547813	4996.57	4732.3	2545.76	3791.57	2851.76	5913.69	5296.92	2926.47	4193.2	3925.24
ENSMUSG00000022441	Efcab6	199.792	-0.860376	0.299493	-2.87278	0.00406877	2.39054	0.0547813	239.835	311.348	163.703	242.471	261.981	91.2014	108.686	186.169	176.263	216.267
ENSMUSG00000071665	Foxr2	15.4348	1.53272	0.533599	2.87242	0.00407342	2.39004	NA	33.4654	14.8261	26.9737	0	2.07099	13.4402	63.5712	0	0	0
ENSMUSG00000015672	Mrpl32	2498.34	0.479523	0.167015	2.87113	0.00409007	2.38827	0.0550186	3657.02	3257.11	1710.51	2286.83	1904.28	3079.73	2804.31	1957.63	2214.42	2111.55
ENSMUSG00000103898	NA	70.8409	-1.37196	0.477889	-2.87087	0.00409343	2.38791	0.0550186	39.9725	23.1658	180.445	55.8633	100.443	34.5605	13.3294	89.2852	110.396	60.9479
ENSMUSG00000037029	Zfp146	961.6	-0.680318	0.237007	-2.87046	0.00409873	2.38735	0.0550425	513.136	563.391	1100.34	875.984	784.907	647.05	1028.42	1589.09	1168.9	1344.79
ENSMUSG00000057982	Zfp809	231.308	-0.815733	0.284307	-2.8692	0.00411516	2.38561	0.0552158	262.146	202.932	197.187	184.23	154.289	137.282	213.271	368.539	289.442	303.757
ENSMUSG00000028708	Mknk1	453.422	-0.686373	0.239348	-2.86767	0.00413506	2.38352	0.0554067	348.598	350.266	416.698	408.872	359.317	436.807	328.11	784.57	577.028	523.956
ENSMUSG00000105293	NA	164.558	0.94078	0.328087	2.86747	0.00413766	2.38325	0.0554067	141.298	89.8832	206.489	265.054	231.951	253.444	156.877	116.831	100.191	83.5577
ENSMUSG00000033585	Ndn	22845	0.482737	0.16836	2.86729	0.00414001	2.383	0.0554067	35267.9	35471.4	19777.3	23405.5	22233.2	25674.6	18978.1	15429.3	17835	14377.8
ENSMUSG00000065126	Snord104	184.15	0.953196	0.332733	2.86475	0.00417337	2.37951	0.0558054	226.821	179.766	193.467	121.235	115.976	359.046	224.55	171.922	131.733	116.981
ENSMUSG00000061028	Clasrp	551.512	-0.669882	0.233914	-2.8638	0.00418596	2.37821	0.0559259	316.062	350.266	657.601	457.604	761.09	421.447	443.973	765.574	648.461	693.037
ENSMUSG00000031840	Rab3a	4983.01	0.594474	0.207628	2.86317	0.00419421	2.37735	0.055946	7636.62	6533.67	3798.65	4597.43	4795.39	7033.07	4314.64	3871.56	3952.92	3296.1
ENSMUSG00000004789	Dlst	2434.99	-0.399444	0.139512	-2.86314	0.00419461	2.37731	0.055946	2421.59	2556.57	2442.52	2166.78	2456.2	2177.31	1942	2699.45	2732.07	2755.44
ENSMUSG00000024067	Dpy30	2493.82	0.571549	0.199658	2.86264	0.00420129	2.37662	0.0559874	3944.27	3085.68	1686.32	2240.48	2038.89	3123.89	2857.63	1591.94	2232.97	2136.13
ENSMUSG00000042572	Ube2q1	1274.11	0.62111	0.217063	2.86142	0.00421743	2.37495	0.0561547	1811.78	1667.93	910.596	1242.07	1134.9	1412.18	1636.45	773.172	936.975	1215.03
ENSMUSG00000041837	Pdcd7	514.558	0.642765	0.224676	2.86085	0.00422507	2.37417	0.0562085	632.124	543.932	425.069	559.822	559.168	614.41	633.661	343.843	363.658	469.889
ENSMUSG00000022378	Fam49b	1592.18	0.490021	0.17132	2.86027	0.00423284	2.37337	0.056264	2366.75	2585.3	1653.77	1956.4	2114.48	1232.66	1310.39	857.708	1002.84	841.475
ENSMUSG00000028626	Col9a2	129.743	-1.06322	0.371875	-2.85906	0.00424893	2.37172	0.05643	140.369	71.3506	106.035	149.761	112.869	54.7209	105.61	188.069	197.6	171.047
ENSMUSG00000038803	Ost4	1068.45	0.743657	0.260258	2.85738	0.00427151	2.36942	0.0566466	1620.28	1203.69	587.842	935.413	766.268	1466.9	1515.46	631.646	810.808	1146.21
ENSMUSG00000061458	Nol10	708.16	-0.613343	0.214668	-2.85717	0.00427433	2.36913	0.0566466	538.235	656.054	718.99	664.417	511.536	517.448	681.853	915.649	925.843	951.574
ENSMUSG00000029330	Cds1	114.818	1.03381	0.361846	2.85704	0.0042761	2.36895	0.0566466	169.186	146.408	219.51	202.059	238.164	52.8008	50.2418	30.395	14.8432	24.5758
ENSMUSG00000054863	Fam19a5	626.268	0.739236	0.258874	2.85558	0.00429579	2.36696	0.0568512	998.384	1131.42	596.213	754.749	913.308	518.408	475.759	235.561	248.623	390.263
ENSMUSG00000086442	Gm11722	67.7391	-1.28092	0.448603	-2.85536	0.00429882	2.36665	0.0568512	23.2399	24.0924	141.38	62.9948	119.082	24.0004	30.7603	126.329	54.7342	70.7783
ENSMUSG00000032549	Rab6b	1950.87	0.523191	0.1833	2.85428	0.00431342	2.36518	0.0569961	3284.26	2572.33	1900.25	2503.15	2395.1	1748.19	1616.96	1135.06	1088.19	1265.16
ENSMUSG00000014551	Mrps25	1044.32	0.617536	0.21641	2.85354	0.00432349	2.36417	0.0570425	1259.6	1293.58	645.51	881.927	981.651	1517.78	1226.31	761.774	866.47	1008.59
ENSMUSG00000027489	Necab3	889.817	-0.752738	0.263796	-2.85349	0.00432422	2.36409	0.0570425	433.191	269.649	598.073	591.913	588.162	929.295	863.338	2152.34	1205.08	1267.13
ENSMUSG00000110405	NA	32.062	-1.55574	0.545331	-2.85283	0.00433318	2.36319	0.0571125	53.9165	18.5326	32.5545	24.9602	59.0233	9.60015	0	43.6928	38.0356	40.3043
ENSMUSG00000022820	Ndufb4	490.855	0.689793	0.241846	2.8522	0.00434174	2.36234	0.0571772	845.001	701.459	352.519	467.112	449.406	606.73	489.088	260.257	384.067	352.908
ENSMUSG00000042750	Bex2	6628.32	0.541113	0.189749	2.85174	0.00434813	2.3617	0.0572087	9492.09	8965.15	4196.74	6211.53	5303.82	8821.58	7078.96	4969.58	6150.64	5093.09
ENSMUSG00000050079	Rspry1	2495.27	-0.511748	0.179482	-2.85124	0.00435486	2.36103	0.0572087	2029.3	2209.09	2573.67	2151.33	2278.09	2022.75	2320.35	3707.24	3005.74	2655.17
ENSMUSG00000026031	Cflar	484.753	-0.853629	0.299423	-2.85091	0.00435941	2.36057	0.0572087	325.358	310.421	360.89	219.888	170.857	387.846	520.874	1034.38	870.181	646.835
ENSMUSG00000106682	NA	101.291	-1.05309	0.369437	-2.85052	0.00436484	2.36003	0.0572087	91.1002	81.5435	141.38	105.784	93.1947	60.481	51.2671	134.878	88.1313	165.149
ENSMUSG00000026434	Nucks1	2515.86	0.481758	0.169023	2.85024	0.00436857	2.35966	0.0572087	3725.81	3649.07	1889.09	2548.32	2404.42	2760.04	2533.62	1808.5	2059.49	1780.27
ENSMUSG00000025241	Fyco1	1619.04	-0.675697	0.237074	-2.85016	0.00436977	2.35954	0.0572087	723.224	1206.47	2011.87	2090.71	2711.97	946.575	1209.9	2058.31	1629.97	1601.36
ENSMUSG00000022477	Aco2	6057.43	-0.496645	0.174279	-2.84971	0.00437597	2.35893	0.0572087	4732.56	4505.28	7051.31	4730.55	6221.27	5300.24	5339.98	8071.77	7108.02	7513.31
ENSMUSG00000024687	Osbp	1066.97	0.50513	0.17727	2.8495	0.00437873	2.35865	0.0572087	928.664	1027.63	1207.31	1028.12	1192.89	1176.02	1405.74	810.216	975.939	917.168
ENSMUSG00000007440	Pcdha10	73.0374	-1.13173	0.397203	-2.84924	0.00438239	2.35829	0.0572087	55.7756	73.2038	133.008	112.915	114.94	22.0804	26.6589	83.5862	48.2403	59.9649
ENSMUSG00000029642	Polr1d	1615.08	0.638266	0.224024	2.8491	0.00438431	2.3581	0.0572087	2576.83	2173.88	1365.43	2089.53	1532.54	1834.59	1455.99	837.762	1126.23	1158.01
ENSMUSG00000033488	BC026585	100.806	-1.1247	0.394765	-2.84903	0.00438529	2.358	0.0572087	87.3818	57.4511	84.6418	76.0692	40.3844	50.8808	91.2555	197.567	148.432	173.997
ENSMUSG00000033854	Kcnk10	1097.96	-0.628546	0.220633	-2.84883	0.00438801	2.35773	0.0572087	696.266	775.59	991.518	942.545	627.511	881.294	1191.45	1649.88	1562.24	1661.32
ENSMUSG00000070436	Serpinh1	1190.17	-0.926698	0.325401	-2.84787	0.00440134	2.35641	0.0573246	531.728	451.269	706.898	398.175	969.225	1143.38	1077.63	2430.65	1234.77	2957.94
ENSMUSG00000035242	Oaz1	6394.53	0.480949	0.168893	2.84766	0.00440423	2.35613	0.0573246	7854.14	6493.83	4659.02	4882.69	4934.14	9616.47	7387.59	5289.68	6490.18	6337.6
ENSMUSG00000021877	Arf4	9706.28	0.640006	0.224772	2.84735	0.00440843	2.35572	0.0573316	11191.4	11259.5	5015.26	9017.77	7082.8	16137.9	11397.7	8061.32	9737.12	8162.11
ENSMUSG00000027009	Itga4	426.489	-0.952884	0.334689	-2.84707	0.0044123	2.35534	0.0573342	41.8317	90.8098	188.816	137.875	172.928	349.446	558.811	1258.54	607.642	858.186
ENSMUSG00000069972	Rps13-ps2	47.3742	1.25653	0.441442	2.84641	0.00442148	2.35443	0.0573766	99.4666	80.6169	30.6943	47.5432	21.7454	65.281	62.5459	21.8464	20.4094	23.5928
ENSMUSG00000047694	Yipf6	909.87	-0.660168	0.231938	-2.84631	0.00442289	2.35429	0.0573766	617.25	905.318	701.317	835.573	514.642	803.533	815.147	1217.7	1390.62	1297.6
ENSMUSG00000000216	Scnn1g	5.60019	1.16017	0.407737	2.84538	0.00443587	2.35302	NA	0	0	0	0	0	5.76009	50.2418	0	0	0
ENSMUSG00000068184	Ndufaf2	1066.15	0.768478	0.270139	2.84475	0.00444462	2.35217	0.0576107	1908.46	1490.95	589.702	946.111	767.303	1328.66	1349.35	481.57	931.409	868.017
ENSMUSG00000036864	BC053749	553.088	-0.669051	0.235245	-2.84406	0.00445426	2.35122	0.0576746	284.456	472.582	567.379	473.055	455.619	452.167	503.443	794.069	782.977	745.138
ENSMUSG00000061518	Cox5b	3681.83	0.471956	0.16596	2.84379	0.00445798	2.35086	0.0576746	5231.76	4401.5	2705.75	3150.93	3074.39	4545.67	4257.22	2798.24	3020.59	3632.3
ENSMUSG00000028945	Rheb	2941.28	0.544641	0.191532	2.84361	0.00446061	2.35061	0.0576746	4320.75	3396.1	2354.16	2657.67	2815.52	3853.5	3021.68	2455.34	2597.56	1940.5
ENSMUSG00000025035	Arl3	1877.28	0.515877	0.18147	2.84277	0.00447227	2.34947	0.0577776	2667.93	2396.27	1232.42	1609.34	1259.16	2193.63	2519.27	1488.4	1563.17	1843.18
ENSMUSG00000031595	Pdgfrl	534.425	-0.783077	0.275528	-2.84209	0.00448182	2.34855	0.0578532	168.257	171.427	280.899	127.178	271.3	622.09	570.09	1094.22	1005.62	1033.17
ENSMUSG00000020186	Csrp2	2104.59	0.560351	0.197243	2.84091	0.0044985	2.34693	0.0579892	3115.07	2796.57	1726.32	2617.26	2398.21	2330.92	1850.74	1453.26	1382.27	1375.26
ENSMUSG00000084908	C79798	28.3878	-1.55457	0.547227	-2.84082	0.00449977	2.34681	0.0579892	29.747	51.8913	52.0872	22.583	12.426	5.76009	2.05068	14.2476	38.0356	55.0498
ENSMUSG00000047215	Rpl9	4019.09	0.635921	0.224006	2.83885	0.00452759	2.34413	0.0582997	5597.09	4483.97	2702.96	4428.65	3575.57	5525.85	4435.63	2515.18	3517.83	3408.17
ENSMUSG00000035764	Fbxo45	1171.19	0.668667	0.235603	2.83811	0.00453818	2.34312	0.058388	1554.28	1456.66	1109.64	997.22	1175.29	1362.26	1453.94	569.906	960.168	1072.49
ENSMUSG00000029775	Klhdc10	2086.56	0.517479	0.182469	2.83598	0.00456857	2.34022	0.0587259	2228.24	2518.58	2286.26	2068.13	2821.73	2191.71	2194.23	1697.37	1537.2	1322.18
ENSMUSG00000037965	Zc3h7a	2173.23	-0.630735	0.222423	-2.83574	0.00457195	2.3399	0.0587259	1134.1	1308.4	2210.92	2323.68	2285.34	1525.46	2187.05	3656.9	2925.96	2174.47
ENSMUSG00000021395	Spin1	2553.07	0.553272	0.195219	2.8341	0.00459543	2.33767	0.0589399	3394.88	3204.29	1730.97	2806.24	2147.62	3171.89	2920.17	2025.07	2177.31	1952.3
ENSMUSG00000103428	NA	196.368	0.920481	0.324793	2.83405	0.00459615	2.33761	0.0589399	291.893	223.318	326.475	419.569	354.14	97.9216	100.484	65.5392	52.8788	31.457
ENSMUSG00000078784	1810022K09Rik	7346.22	-0.623738	0.220247	-2.83199	0.00462589	2.3348	0.0592642	5448.35	3976.17	8147	6502.73	6948.19	7169.39	5510.19	12621.5	9336.36	7802.32
ENSMUSG00000054808	Actn4	1756.24	-0.72345	0.255502	-2.83149	0.00463322	2.33412	0.0592642	1636.09	1425.16	2115.11	1535.65	2631.2	820.813	1491.87	1829.4	2151.33	1925.76
ENSMUSG00000026064	Ptp4a1	1554.78	0.757895	0.267684	2.8313	0.00463589	2.33387	0.0592642	2453.2	2246.15	966.404	1994.44	1428.99	1815.39	1654.9	722.831	1193.95	1071.5
ENSMUSG00000040265	Dnm3	2425.05	0.777214	0.274512	2.83125	0.00463659	2.3338	0.0592642	3709.08	4041.04	3040.59	4161.22	2705.75	1872.03	1684.64	952.693	1460.2	623.242
ENSMUSG00000050394	Armcx6	425.573	-0.870542	0.307521	-2.83084	0.00464257	2.33324	0.0592923	478.741	328.954	597.143	458.792	667.896	163.203	276.842	545.21	301.502	437.449
ENSMUSG00000024387	Csnk2b	1982.48	0.574816	0.203209	2.82869	0.00467388	2.33032	0.0596434	2553.59	2051.56	1302.18	1705.61	1302.66	3071.09	2405.45	1533.05	2027.95	1871.69
ENSMUSG00000049739	Zfp646	891.505	-0.648133	0.229256	-2.82712	0.00469694	2.32818	0.0597923	704.632	844.16	1038.95	769.012	1029.28	596.169	736.196	1064.77	846.061	1285.81
ENSMUSG00000032637	Atxn2l	938.631	-0.473611	0.167526	-2.82709	0.00469736	2.32815	0.0597923	688.829	800.609	941.291	935.413	895.705	770.892	883.845	1101.82	1124.37	1243.53
ENSMUSG00000017734	Dbndd2	79.5161	-1.21966	0.43145	-2.82688	0.00470038	2.32787	0.0597923	52.0573	138.995	95.8033	137.875	132.544	19.2003	23.5829	75.9874	63.0835	56.0328
ENSMUSG00000107000	NA	746.631	-1.04493	0.369644	-2.82685	0.00470083	2.32783	0.0597923	166.397	376.212	930.129	754.749	394.524	327.365	783.361	1505.5	947.18	1280.89
ENSMUSG00000007036	Abhd16a	3418.32	-0.657046	0.232506	-2.82594	0.00471428	2.32658	0.0599146	2405.79	2001.52	3494.5	1994.44	2812.41	3491.58	2814.56	5502.44	4008.58	5657.35
ENSMUSG00000097626	4921504A21Rik	97.3629	-1.14907	0.406806	-2.82462	0.00473361	2.32481	0.0601114	66.9308	40.7717	143.24	62.9948	109.763	57.6009	56.3938	195.668	108.541	131.726
ENSMUSG00000029064	Gnb1	10290	0.560037	0.198299	2.82421	0.00473973	2.32425	0.0601403	14741.5	13219.3	8132.12	11504.3	9775.09	11234.1	11462.3	5813.99	8673.05	8343.97
ENSMUSG00000030452	Nipa2	696.694	-0.556329	0.197056	-2.8232	0.00475472	2.32288	0.0602816	570.771	596.75	704.108	580.028	628.547	646.09	556.761	1036.28	790.399	857.203
ENSMUSG00000042647	Acad12	48.9775	-1.23897	0.438944	-2.82262	0.00476334	2.32209	0.0603221	17.6623	19.4592	48.3667	33.2803	46.5974	27.8404	34.8616	94.0345	56.5896	111.083
ENSMUSG00000058301	Upf1	378.795	-0.792658	0.280839	-2.82246	0.00476562	2.32188	0.0603221	389.5	372.505	390.654	318.54	311.685	330.245	211.22	627.846	474.982	360.773
ENSMUSG00000060152	Pop5	572.14	0.634651	0.224912	2.82177	0.0047759	2.32094	0.0604034	788.296	631.962	428.79	480.187	382.098	882.254	663.396	555.658	421.175	487.584
ENSMUSG00000033486	Catsper2	430.233	-0.803532	0.284789	-2.8215	0.00477994	2.32058	0.0604056	237.976	282.622	653.881	469.49	638.902	210.243	331.186	650.643	417.464	409.924
ENSMUSG00000003528	Slc25a1	1536.24	0.523493	0.185696	2.81909	0.00481607	2.31731	0.0608131	2070.21	1999.67	1795.15	1514.25	1482.83	1791.39	1403.69	1251.89	1090.97	962.388
ENSMUSG00000087479	Gm16835	228.733	-0.892183	0.316549	-2.81846	0.0048254	2.31647	0.0608282	79.0155	126.022	274.388	179.476	246.448	157.443	194.815	439.777	327.477	262.469
ENSMUSG00000002320	Tm9sf1	1067.22	-0.737853	0.261852	-2.81783	0.00483497	2.31561	0.0608282	544.742	707.019	1463.09	851.024	1342	924.495	688.005	1728.71	1302.49	1120.66
ENSMUSG00000105867	NA	54.5232	1.37064	0.486432	2.81774	0.00483636	2.31548	0.0608282	112.481	64.8641	64.1789	74.8806	84.9108	21.1203	79.9767	10.4483	17.6263	14.7455
ENSMUSG00000050332	Amer1	2550.91	-0.518629	0.18406	-2.81772	0.00483659	2.31546	0.0608282	2262.63	2201.67	3210.81	3032.07	2565.96	1619.55	2238.32	3120.23	2626.31	2631.57
ENSMUSG00000046994	Mars2	639.35	0.695292	0.246758	2.81771	0.0048367	2.31545	0.0608282	576.348	633.815	678.064	883.116	914.344	655.69	765.931	368.539	568.679	348.976
ENSMUSG00000073155	1810058I24Rik	1061.23	0.710855	0.252391	2.81648	0.00485524	2.31379	0.060957	1281.91	986.862	512.501	835.573	679.286	1808.67	1535.96	730.429	1026.03	1215.03
ENSMUSG00000017677	Wsb1	14842.8	-0.683645	0.242748	-2.81627	0.00485841	2.31351	0.060957	7313.12	9987.22	21174.4	16365.6	15174.2	11917.6	10715.9	24501.2	18719.1	12560.2
ENSMUSG00000075415	Fnbp1	572.705	-0.69225	0.245805	-2.81626	0.00485863	2.31349	0.060957	453.642	558.758	699.457	585.971	994.077	369.606	327.084	560.407	636.401	541.65
ENSMUSG00000021087	Rtn1	43473.7	0.449298	0.159552	2.816	0.00486256	2.31313	0.0609574	70731.9	60845.3	41961.8	43364.2	49499.9	45075.6	35331.2	31754.2	28806	27366.6
ENSMUSG00000063882	Uqcrh	5294.75	0.553524	0.196593	2.81558	0.00486887	2.31257	0.0609876	7750.96	6366.88	3456.36	4949.25	3662.55	6710.51	6608.33	3860.16	4303.59	5278.88
ENSMUSG00000022105	Rb1	1759.73	0.645612	0.229435	2.81392	0.0048942	2.31032	0.0612558	1814.57	1795.81	985.007	1514.25	1619.52	2205.16	2887.36	1303.18	1674.5	1797.96
ENSMUSG00000037254	Itih2	13.4086	-1.56878	0.557543	-2.81374	0.00489685	2.31008	NA	13.0143	8.33967	20.4628	14.263	30.0294	0	1.02534	14.2476	12.0601	20.6437
ENSMUSG00000025876	Unc5a	805.803	-0.720955	0.256327	-2.81264	0.0049137	2.30859	0.0614507	623.758	755.204	784.099	621.628	1095.56	565.449	613.155	1218.65	786.688	993.845
ENSMUSG00000109715	NA	120.702	-1.11062	0.395002	-2.81168	0.0049284	2.30729	0.0615292	28.8174	63.0109	168.353	102.218	232.987	65.281	65.6219	189.969	135.444	155.319
ENSMUSG00000019927	Ube2d1	3045.96	0.462885	0.16463	2.81166	0.00492861	2.30728	0.0615292	4187.82	3862.2	2116.97	2730.17	2799.98	3721.02	3373.38	2390.76	2679.19	2598.15
ENSMUSG00000033159	Cnppd1	1554.3	-0.592289	0.210694	-2.81113	0.00493671	2.30656	0.0615292	1331.18	997.054	1819.33	1169.56	1349.25	1316.18	1380.11	2116.25	2171.74	1892.34
ENSMUSG00000089876	Tmem102	10.2194	-1.57186	0.559161	-2.81111	0.00493711	2.30653	NA	1.85919	3.70652	15.8122	16.6401	18.6389	0	0	26.5956	12.0601	6.88122
ENSMUSG00000026087	Mrpl30	2681.81	0.604062	0.214888	2.81106	0.00493783	2.30646	0.0615292	4120.89	3443.36	1569.13	2635.08	2091.7	3361.01	3212.4	1789.5	2236.68	2358.29
ENSMUSG00000005968	Tuft1	85.8895	1.38415	0.492415	2.81094	0.00493964	2.3063	0.0615292	137.58	66.7174	134.869	29.7145	138.757	180.483	67.6726	41.7931	26.9033	34.4061
ENSMUSG00000021458	2010111I01Rik	448.564	-0.954046	0.339537	-2.80984	0.00495656	2.30482	0.0616908	295.611	352.12	691.086	451.661	573.665	266.884	245.057	876.705	420.247	312.604
ENSMUSG00000067274	Rplp0	7332.04	0.642113	0.228567	2.8093	0.00496489	2.30409	0.0617454	10400.3	8019.06	5104.55	7948.04	5937.54	10581.3	7905.39	4495.61	6628.4	6300.25
ENSMUSG00000049511	Htr1b	45.8768	1.53686	0.54729	2.80813	0.00498302	2.30251	0.0619001	113.41	37.9919	42.7859	115.292	88.0172	7.68012	43.0644	6.6489	0.927698	2.94909
ENSMUSG00000053317	Sec61b	2188.96	0.628124	0.223692	2.80799	0.00498524	2.30231	0.0619001	3338.17	2679.82	1401.7	1984.93	1611.23	2790.76	2777.65	1344.98	1718.1	2242.29
ENSMUSG00000097236	4831440E17Rik	43.525	-1.28799	0.458759	-2.80754	0.00499209	2.30172	0.0619227	37.1838	28.7255	93.0129	55.8633	80.7688	12.4802	10.2534	32.2947	47.3126	37.3552
ENSMUSG00000026879	Gsn	295.128	-1.14448	0.40767	-2.80736	0.00499498	2.30147	0.0619227	628.406	341.927	504.13	367.272	280.62	120.002	43.0644	206.116	334.899	124.845
ENSMUSG00000087502	Gm16091	46.5177	-1.48226	0.52815	-2.80651	0.00500818	2.30032	0.0620372	9.29594	29.6522	119.057	67.7491	31.0649	11.5202	12.3041	110.182	38.9633	35.3891
ENSMUSG00000033808	Tmem87a	1444.67	-0.493189	0.175778	-2.80575	0.00501994	2.2993	0.0621085	1100.64	1035.97	1295.67	1125.59	1372.03	1387.22	1337.05	2212.18	1662.44	1917.89
ENSMUSG00000097718	Gm26896	144.929	-0.932314	0.332302	-2.80563	0.00502188	2.29913	0.0621085	163.609	130.655	162.773	135.498	150.147	60.481	112.788	210.865	164.203	158.268
ENSMUSG00000020171	Yeats4	1256.02	0.593139	0.211524	2.80412	0.00504534	2.29711	0.0623034	1740.2	1675.35	809.212	975.825	1190.82	1755.87	1360.63	967.89	899.867	1184.55
ENSMUSG00000040594	Ranbp17	238.437	-0.665433	0.237323	-2.80391	0.00504875	2.29682	0.0623034	179.412	190.886	264.157	270.997	242.306	173.763	186.612	325.796	281.093	269.351
ENSMUSG00000065423	Mir181a-2	23.1836	-1.47483	0.526002	-2.80385	0.00504958	2.29674	0.0623034	9.29594	14.8261	13.9519	8.32007	11.3905	7.68012	16.4055	71.2382	31.5417	47.1855
ENSMUSG00000061119	Prcp	632.915	-0.735278	0.262281	-2.8034	0.00505673	2.29613	0.0623424	358.823	696.826	1034.3	937.791	1144.22	290.885	308.628	548.059	444.367	565.243
ENSMUSG00000030410	Dmwd	1126.49	0.440316	0.157099	2.80279	0.00506625	2.29531	0.0624107	1476.2	1425.16	1109.64	1236.12	1307.83	1124.18	1118.65	770.323	855.338	841.475
ENSMUSG00000049878	Rlf	1679.56	-0.494786	0.176601	-2.80171	0.00508321	2.29386	0.0625703	1161.99	1326.01	1751.43	1727.01	1761.38	1416.98	1479.57	2414.5	2051.14	1705.56
ENSMUSG00000079022	Col22a1	140.646	-1.19145	0.425442	-2.80051	0.00510223	2.29224	0.062666	70.6491	29.6522	100.454	49.9204	160.502	86.4014	115.864	208.016	229.141	355.857
ENSMUSG00000035933	Cog5	572.164	-0.697354	0.249028	-2.80031	0.00510542	2.29197	0.062666	302.118	412.351	439.951	608.554	604.73	374.406	587.521	778.871	791.327	821.814
ENSMUSG00000060743	H3f3a	6917.46	0.517297	0.184738	2.80016	0.00510773	2.29177	0.062666	9369.38	7705.86	4903.64	6467.07	4802.64	9753.76	7882.83	5472.05	6185.89	6631.53
ENSMUSG00000004667	Polr2e	4851.83	0.513051	0.183249	2.79975	0.00511429	2.29121	0.062666	5504.13	4856.47	4068.38	4225.41	3357.08	7143.47	5851.63	3694.89	4923.29	4893.53
ENSMUSG00000029516	Cit	212.725	-0.765283	0.273341	-2.79974	0.00511435	2.29121	0.062666	218.455	221.465	217.65	178.287	163.609	148.802	160.979	326.746	268.105	223.148
ENSMUSG00000041120	Nbl1	76.8841	1.14016	0.407245	2.79969	0.00511514	2.29114	0.062666	107.833	159.38	63.2488	96.2751	61.0943	92.1615	84.0781	21.8464	43.6018	39.3213
ENSMUSG00000024858	Adrbk1	952.319	0.568888	0.203215	2.79945	0.00511903	2.29081	0.062666	1363.71	1371.41	1131.97	1158.87	888.456	792.973	1010.99	536.661	576.101	692.054
ENSMUSG00000005447	Pafah1b3	7699.42	0.394079	0.140835	2.79815	0.00513956	2.28907	0.0628043	10829.8	10075.3	7175.02	7417.94	6829.1	8634.38	7586.51	5548.03	6677.57	6220.62
ENSMUSG00000005354	Txn2	4774.61	0.526652	0.188225	2.79799	0.00514213	2.28886	0.0628043	6212.48	4967.67	3145.7	4181.43	3600.42	6630.83	6003.38	3688.24	4238.65	5077.36
ENSMUSG00000032288	Imp3	721.362	0.623145	0.222732	2.79773	0.00514626	2.28851	0.0628043	981.651	767.25	658.531	596.668	611.979	1051.22	787.463	628.796	468.488	661.58
ENSMUSG00000058638	Zfp110	1239.53	-0.538957	0.192641	-2.79773	0.00514638	2.2885	0.0628043	986.299	963.696	1049.19	1146.98	1295.41	1066.58	1105.32	1325.03	1921.26	1535.5
ENSMUSG00000037601	Nme1	9002.13	0.498083	0.178107	2.79654	0.00516533	2.2869	0.0629484	13645.5	11670.9	7587.06	9913.96	8161.79	9115.34	9893.53	5545.18	7480.96	7007.05
ENSMUSG00000023067	Cdkn1a	482.55	0.722182	0.258268	2.79625	0.00516988	2.28652	0.0629484	837.564	699.606	351.589	532.484	323.075	639.37	464.48	330.545	346.959	299.825
ENSMUSG00000032127	Vps11	1091.97	-0.507933	0.181649	-2.79623	0.00517026	2.28649	0.0629484	1082.05	1123.08	1178.47	948.488	943.338	801.613	988.43	1380.12	1256.1	1217.98
ENSMUSG00000029554	Mad1l1	546.303	-0.690647	0.247079	-2.79525	0.00518596	2.28517	0.0630905	527.08	550.419	399.956	445.718	394.524	326.405	578.293	654.442	748.653	837.543
ENSMUSG00000023460	Rab12	1172.33	0.59159	0.211803	2.79311	0.0052204	2.2823	0.0634557	1929.84	1419.6	1228.7	1428.67	1296.44	1126.1	1102.24	598.401	695.774	897.508
ENSMUSG00000100891	RP23-392G15.1	134.105	-1.12064	0.401269	-2.79273	0.00522651	2.28179	0.0634557	78.0859	69.4973	185.096	106.972	117.011	64.321	102.534	327.696	134.516	155.319
ENSMUSG00000020224	Llph	506.818	0.627964	0.224865	2.79263	0.00522815	2.28165	0.0634557	634.913	572.658	299.502	457.604	344.821	710.411	703.385	398.934	489.825	456.127
ENSMUSG00000102548	NA	136.578	1.04426	0.374032	2.79191	0.00523978	2.28069	0.0635475	184.06	166.793	123.707	200.87	222.632	128.642	152.776	92.1348	52.8788	41.2873
ENSMUSG00000090213	Tmem189	397.665	0.653173	0.23402	2.79109	0.00525302	2.27959	0.0636587	543.813	467.022	436.231	473.055	478.4	456.967	357.844	305.849	241.202	216.267
ENSMUSG00000043456	Zfp536	1693.83	-0.630074	0.225804	-2.79036	0.00526497	2.2786	0.0637483	1036.5	1050.8	1186.84	889.059	1031.36	1303.7	2201.41	2743.15	2383.26	3112.28
ENSMUSG00000021171	Esyt2	1113.45	0.700706	0.25116	2.78987	0.00527287	2.27795	0.0637483	1125.74	1199.99	638.069	796.349	1323.37	1630.11	1559.55	950.793	931.409	979.099
ENSMUSG00000097348	Rmst	1004.79	-0.890199	0.319106	-2.78966	0.00527628	2.27767	0.0637483	177.552	245.557	293.921	241.282	494.968	1004.18	1225.28	2675.71	1200.44	2489.04
ENSMUSG00000019823	Mical1	564.392	-0.669289	0.239928	-2.78954	0.00527834	2.2775	0.0637483	465.727	424.397	720.85	465.924	617.156	510.728	346.566	675.338	730.099	687.139
ENSMUSG00000014602	Kif1a	8445.02	-0.643403	0.230684	-2.78911	0.00528525	2.27693	0.0637483	8601.53	8512.95	11744.7	9938.92	7777.62	3897.66	7251.22	9067.2	8666.56	8991.79
ENSMUSG00000008668	Rps18	2840.99	0.561314	0.201255	2.78907	0.00528602	2.27687	0.0637483	4172.95	3321.97	2062.1	2731.36	2056.5	3536.7	3484.11	1968.07	2245.96	2830.15
ENSMUSG00000073295	Nudt11	1007.58	0.614402	0.220303	2.78889	0.00528893	2.27663	0.0637483	1846.17	1742.07	1070.58	1440.56	1013.75	805.453	699.283	401.784	587.233	468.906
ENSMUSG00000048546	Tob2	874.999	-0.629318	0.225694	-2.78836	0.00529749	2.27593	0.063756	724.154	508.72	556.217	555.067	724.848	810.253	883.845	1332.63	1103.03	1551.22
ENSMUSG00000097885	5031434O11Rik	109.554	-1.0682	0.383093	-2.78835	0.00529772	2.27591	0.063756	48.3389	71.3506	201.838	110.538	154.289	74.8812	36.9123	138.677	128.95	129.76
ENSMUSG00000014353	Tmem87b	2026.45	-0.424287	0.152187	-2.78793	0.00530465	2.27534	0.0637903	1332.11	1528.01	2008.15	2019.4	2046.14	1953.63	1795.37	2764.04	2277.5	2540.15
ENSMUSG00000076432	Ywhaq	7660.5	0.638202	0.229049	2.78631	0.00533117	2.27318	0.06406	10096.3	9312.64	4511.13	7270.55	5645.53	12422.6	8032.53	5359.96	7488.38	6465.4
ENSMUSG00000031059	Ndufb11	3566.91	0.514552	0.184697	2.78593	0.00533748	2.27266	0.0640866	5653.79	4449.68	2458.33	3257.9	2810.34	4337.35	4015.24	2542.73	2821.13	3322.65
ENSMUSG00000029231	Pdgfra	246.487	1.03647	0.372303	2.78395	0.00537017	2.27001	0.0644269	556.827	414.204	384.143	344.689	259.91	199.683	101.509	49.3918	46.3849	108.133
ENSMUSG00000022562	Oplah	272.205	-1.04624	0.375855	-2.78363	0.00537549	2.26958	0.0644269	142.228	227.951	548.776	235.339	182.247	127.682	183.536	354.291	372.007	347.993
ENSMUSG00000072844	G530011O06Rik	33.1681	-1.47812	0.531036	-2.78346	0.00537817	2.26937	0.0644269	13.9439	10.1929	20.4628	19.0173	50.7394	11.5202	16.4055	44.6426	28.7586	115.998
ENSMUSG00000109437	NA	177.285	-0.867425	0.311669	-2.78316	0.00538325	2.26896	0.0644384	26.0286	31.5054	47.4366	28.5259	54.8813	184.323	234.803	447.376	389.633	328.332
ENSMUSG00000018574	Acadvl	830.953	-0.500664	0.179946	-2.7823	0.00539754	2.2678	0.0645119	521.502	457.755	578.54	552.69	532.245	799.693	1008.94	1347.83	1192.09	1318.25
ENSMUSG00000030612	Mrpl46	1298.43	0.658289	0.2366	2.78229	0.00539764	2.2678	0.0645119	1906.6	1401.07	756.195	914.019	1026.18	1838.43	1781.02	794.069	1252.39	1314.31
ENSMUSG00000035277	Arx	1632.89	-0.644495	0.231722	-2.78133	0.00541374	2.2665	0.0646549	2718.13	2667.77	3192.2	1900.54	2195.25	549.129	517.798	798.818	1052.01	737.274
ENSMUSG00000100183	RP23-184B11.7	34.8455	-1.47104	0.529168	-2.77992	0.00543727	2.26462	0.0648864	5.57756	11.1196	30.6943	11.8858	30.0294	14.4002	21.5322	122.53	25.9756	74.7104
ENSMUSG00000035878	Hykk	158.766	-1.02862	0.370086	-2.77942	0.00544566	2.26395	0.064937	94.8186	75.9837	134.869	142.63	106.656	61.441	177.384	278.304	239.346	276.232
ENSMUSG00000057110	Cntrl	1608.69	-0.56763	0.20426	-2.77896	0.00545338	2.26333	0.0649795	762.267	929.41	1278.93	1354.98	934.018	1575.39	1763.59	2897.02	2331.31	2259.99
ENSMUSG00000016257	Slmo2	1513.71	0.50683	0.182417	2.77841	0.00546248	2.26261	0.0650047	1642.59	1607.7	953.382	1038.82	1143.19	2412.52	1869.2	1282.29	1575.23	1612.17
ENSMUSG00000075229	Ccdc58	702.481	0.539383	0.194139	2.77834	0.0054638	2.26251	0.0650047	856.156	713.506	505.06	509.901	395.56	1017.62	986.379	621.197	709.689	709.749
ENSMUSG00000049940	Pgrmc2	765.226	0.565352	0.203537	2.77763	0.0054757	2.26156	0.0650597	1109.94	932.19	730.151	659.663	713.457	841.933	910.504	509.116	530.643	714.664
ENSMUSG00000036800	Fam135b	184.29	-1.07886	0.388446	-2.77736	0.00548018	2.2612	0.0650597	305.836	306.715	229.742	336.368	318.933	29.7605	41.0137	75.0376	149.359	50.1346
ENSMUSG00000059479	B3gnt8	23.3273	-1.48275	0.533913	-2.77713	0.00548408	2.2609	0.0650597	14.8735	12.0462	13.9519	9.50865	5.17749	14.4002	9.22808	45.5925	26.9033	81.5916
ENSMUSG00000037902	Sirpa	719.208	0.64705	0.232997	2.77707	0.00548506	2.26082	0.0650597	836.635	950.723	1072.44	805.858	844.966	820.813	559.837	365.69	440.657	494.465
ENSMUSG00000049751	Rpl36al	1055.74	0.642781	0.231624	2.77511	0.00551832	2.25819	0.0654046	1774.6	1376.97	658.531	930.659	726.919	1411.22	1209.9	681.987	750.508	1036.12
ENSMUSG00000042613	Pbxip1	350.427	-1.09629	0.395085	-2.77483	0.00552313	2.25782	0.065412	72.5083	272.429	235.323	241.282	254.732	181.443	351.692	656.342	413.753	824.763
ENSMUSG00000088170	Gm25219	16.6484	-1.53656	0.553941	-2.77388	0.00553923	2.25655	NA	7.43675	5.55978	10.2314	27.3374	10.355	6.72011	3.07603	48.442	30.614	16.7115
ENSMUSG00000039850	Endov	967.931	-0.667016	0.240492	-2.77354	0.00554496	2.2561	0.0656209	784.577	770.957	816.653	853.401	977.509	878.414	716.714	1176.86	957.385	1746.85
ENSMUSG00000021262	Evl	764.434	0.517499	0.186639	2.77272	0.00555896	2.25501	0.0657279	1137.82	1072.11	798.981	827.252	1024.11	647.05	717.74	442.627	486.114	490.533
ENSMUSG00000089759	3632454L22Rik	25.6773	-1.50865	0.544144	-2.77252	0.0055624	2.25474	0.0657279	17.6623	12.0462	31.6244	27.3374	26.9229	0.960015	13.3294	27.5454	64.9389	34.4061
ENSMUSG00000022051	Bnip3l	3463.52	0.577652	0.208425	2.77151	0.00557962	2.2534	0.065836	4918.48	3900.19	2045.35	2833.58	2078.24	5190.8	4290.03	2541.78	3596.69	3240.07
ENSMUSG00000029482	Aacs	2252.54	-0.533339	0.192437	-2.77149	0.00557996	2.25337	0.065836	2223.59	2298.04	2722.49	2063.38	2534.9	1733.79	1606.71	3000.55	2176.38	2165.62
ENSMUSG00000031937	Vstm5	118.898	1.08316	0.390901	2.77092	0.00558973	2.25261	0.0659013	100.396	185.326	170.214	200.87	146.005	96.9615	139.447	65.5392	54.7342	29.4909
ENSMUSG00000042229	Rabif	1708.78	0.575138	0.20758	2.77068	0.00559393	2.25228	0.0659013	2267.28	1992.26	1452.86	1407.28	1926.02	2350.12	1684.64	1168.31	1449.06	1390.01
ENSMUSG00000022641	Bbx	2173.55	-0.532759	0.192381	-2.76929	0.00561778	2.25044	0.0661091	1062.53	1137.9	977.566	1051.89	918.486	2088.99	3127.29	3777.53	3387.95	4205.41
ENSMUSG00000014773	Dll1	1049.63	-0.62303	0.224995	-2.76908	0.00562151	2.25015	0.0661091	501.051	476.288	778.518	719.092	906.06	1199.06	932.036	1729.66	1240.33	2014.23
ENSMUSG00000063694	Cycs	1452.73	0.661673	0.238964	2.76892	0.00562424	2.24994	0.0661091	2227.31	1793.03	891.994	1369.25	1054.14	1952.67	1778.97	869.106	1127.15	1463.73
ENSMUSG00000004364	Cul3	2269.14	0.640464	0.231335	2.76855	0.00563055	2.24945	0.0661336	3150.39	3069	1320.78	2547.13	2000.58	2999.09	2455.69	1666.97	1600.28	1881.52
ENSMUSG00000108152	NA	58.3892	-1.26021	0.455332	-2.76766	0.00564597	2.24826	0.0662162	23.2399	40.7717	56.7379	97.4637	74.5558	14.4002	37.9377	97.8338	76.0713	64.8801
ENSMUSG00000024942	Capn1	32.8352	-1.45693	0.526509	-2.76715	0.00565493	2.24757	0.0662162	24.1694	31.5054	57.668	20.2059	14.497	6.72011	15.3801	54.1411	35.2525	68.8122
ENSMUSG00000003037	Rab8a	2479.59	0.411776	0.148818	2.76698	0.00565781	2.24735	0.0662162	2786.92	2490.78	1716.09	1712.75	1793.48	3316.85	3424.64	2214.08	2645.8	2694.49
ENSMUSG00000037434	Slc30a1	325.505	0.895064	0.323482	2.76697	0.00565802	2.24734	0.0662162	448.994	429.957	310.663	341.123	302.365	386.886	420.39	100.683	249.551	264.435
ENSMUSG00000002679	Med6	2120.72	0.541671	0.195766	2.76693	0.00565874	2.24728	0.0662162	2498.75	2581.59	1417.52	1902.92	1627.8	2729.32	2811.49	1487.45	1927.76	2222.63
ENSMUSG00000025982	Sf3b1	25119	-0.458607	0.165776	-2.76642	0.00566747	2.24661	0.0662687	19259.3	18947.7	26036.2	22345.3	19172.2	23648.1	23670	37373.5	31591.8	29145.9
ENSMUSG00000053436	Mapk14	942.764	0.498061	0.180132	2.76498	0.00569258	2.24469	0.0665126	883.114	954.429	799.911	864.099	1033.43	1212.5	1171.97	894.752	753.291	860.152
ENSMUSG00000000441	Raf1	2301.91	-0.720662	0.260675	-2.7646	0.00569927	2.24418	0.0665411	1125.74	1875.5	2695.51	2295.15	3559	1241.3	1992.24	3214.27	2604.05	2416.29
ENSMUSG00000008333	Snrpb2	2832.44	0.681675	0.246616	2.76411	0.00570777	2.24353	0.066585	4057.68	3446.14	1420.31	2318.92	1952.95	3834.3	4082.91	1615.68	2866.59	2728.9
ENSMUSG00000024601	Isoc1	579.404	0.738785	0.267298	2.7639	0.00571154	2.24325	0.066585	646.997	820.995	341.357	589.536	329.288	878.414	761.829	549.959	415.609	460.059
ENSMUSG00000100313	RP23-348P7.1	31.267	-1.50138	0.543473	-2.76257	0.00573478	2.24148	0.0667616	50.1981	25.019	72.5501	34.4689	36.2424	2.88005	3.07603	57.9404	19.4817	10.8133
ENSMUSG00000003031	Cdkn1b	991.349	0.525751	0.190314	2.76255	0.00573522	2.24145	0.0667616	864.522	885.859	586.911	690.566	570.559	1524.5	1590.31	1028.68	905.434	1266.14
ENSMUSG00000104283	NA	13.3857	1.55717	0.563706	2.76239	0.005738	2.24124	NA	7.43675	4.63315	18.6026	33.2803	28.9939	11.5202	24.6082	3.79937	0	0.983031
ENSMUSG00000019362	D8Ertd738e	2287.62	0.571257	0.206806	2.76229	0.00573982	2.2411	0.0667654	2924.5	2295.26	1341.25	1640.24	1605.02	3275.57	3281.1	1654.63	2233.9	2624.69
ENSMUSG00000053985	Zfp14	1159.67	-0.536986	0.194452	-2.76153	0.00575309	2.2401	0.0668565	1096.92	835.821	995.238	1167.19	918.486	1149.14	908.453	1498.85	1452.78	1573.83
ENSMUSG00000034636	Zyg11b	2910.89	0.472565	0.171144	2.76122	0.00575866	2.23968	0.0668565	4051.17	3978.95	2722.49	3520.58	3071.28	2482.6	3188.81	1916.78	2004.76	2171.52
ENSMUSG00000021072	Tmx1	4624.03	-0.634384	0.229759	-2.76109	0.00576087	2.23951	0.0668565	4327.26	2890.16	2641.57	3499.18	3890.36	5208.08	3405.16	7158.02	6152.49	7068
ENSMUSG00000026388	3110009E18Rik	345.766	0.827237	0.299629	2.76087	0.00576475	2.23922	0.0668565	643.279	373.432	224.161	368.46	248.519	420.487	464.48	191.868	280.165	242.809
ENSMUSG00000025175	Fn3k	136.686	0.936698	0.339421	2.75969	0.00578557	2.23765	0.0670483	106.903	140.848	171.144	183.042	184.318	164.163	171.232	52.2414	110.396	82.5746
ENSMUSG00000105460	NA	127.301	-1.11986	0.405899	-2.75896	0.00579859	2.23668	0.067138	47.4093	19.4592	140.449	140.253	198.815	102.722	52.2925	175.721	136.372	259.52
ENSMUSG00000074656	Eif2s2	3142.56	0.557582	0.202113	2.75877	0.00580189	2.23643	0.067138	4335.63	3992.85	2215.57	3164	3201.76	3649.02	3584.6	1937.68	2707.02	2637.47
ENSMUSG00000003531	Dgcr6	1697.98	0.564764	0.204756	2.75823	0.00581162	2.2357	0.0672009	2118.54	1769.86	1162.66	1295.55	1175.29	2895.41	1836.39	1526.4	1732.01	1467.67
ENSMUSG00000071644	Eef1g	4765.31	0.468316	0.169838	2.75743	0.00582569	2.23465	0.0673139	6002.39	5230.83	3954.91	4949.25	4204.12	5877.21	5351.26	3413.74	4301.74	4367.61
ENSMUSG00000037552	Plekhg2	602.848	-0.867693	0.31474	-2.75686	0.00583592	2.23389	0.0673822	429.472	414.204	945.011	578.839	380.027	315.845	528.051	731.379	937.903	767.748
ENSMUSG00000041444	Arhgap32	696.298	0.654937	0.237633	2.75608	0.00584981	2.23286	0.067445	788.296	912.731	618.536	1070.91	773.516	771.852	674.675	455.925	411.898	484.634
ENSMUSG00000062797	l7Rn6	1373.49	0.530193	0.192373	2.75607	0.00584998	2.23285	0.067445	2096.23	1676.27	959.893	1265.84	1242.6	1739.55	1463.16	997.335	1142.92	1151.13
ENSMUSG00000101795	RP23-278M14.1	39.2842	1.34528	0.488261	2.75524	0.0058649	2.23174	0.0675673	43.6909	42.625	17.6725	39.2232	23.8164	112.322	45.1151	18.047	29.6863	20.6437
ENSMUSG00000060336	Zfp937	599.885	-1.06838	0.387805	-2.75495	0.00587003	2.23136	0.0675766	342.091	377.139	427.859	790.406	207.099	500.168	358.87	1351.63	1104.89	538.701
ENSMUSG00000024515	Smad4	2634.57	0.506492	0.183961	2.75326	0.00590048	2.22911	0.0678772	3052.79	3040.27	2171.85	2617.26	2585.64	3297.65	2997.08	1760.06	2234.83	2588.32
ENSMUSG00000022550	Adck5	1120.39	-0.582176	0.211506	-2.75253	0.00591376	2.22814	0.06798	1137.82	1001.69	1521.69	938.979	1218.78	815.053	825.4	1178.76	1185.6	1380.18
ENSMUSG00000021432	Slc35b3	1346.13	-0.517563	0.188102	-2.75151	0.00593218	2.22679	0.0681417	1135.96	848.794	1411.94	1429.86	1556.35	996.496	1237.59	1740.11	1652.23	1451.94
ENSMUSG00000104795	NA	112.317	-1.26097	0.458529	-2.75004	0.00595877	2.22484	0.0683969	66.0012	73.2038	183.235	131.933	97.3367	20.1603	82.0274	234.611	87.2036	147.455
ENSMUSG00000029675	Eln	267.235	-1.07629	0.391531	-2.74893	0.00597907	2.22337	0.0685409	210.088	126.948	396.235	255.545	302.365	117.122	184.562	543.31	157.709	378.467
ENSMUSG00000058600	Rpl30	2620.28	0.450321	0.16382	2.74887	0.00598008	2.22329	0.0685409	3729.53	2924.45	2211.85	2486.51	2218.03	3287.09	2755.09	2134.3	2177.31	2278.67
ENSMUSG00000078427	Sarnp	1723.27	0.656824	0.239152	2.74648	0.00602394	2.22012	0.0689695	2012.57	1957.04	945.011	1314.57	1276.77	2412.52	2632.05	1073.32	1579.87	2028.98
ENSMUSG00000103818	NA	33.4719	-1.32555	0.48266	-2.74635	0.00602629	2.21995	0.0689695	31.6062	40.7717	35.3449	41.6003	42.4554	7.68012	14.3548	54.1411	34.3248	32.44
ENSMUSG00000030213	Atf7ip	4203.63	-0.445551	0.162249	-2.74609	0.00603099	2.21961	0.0689728	2760.89	2939.27	3565.18	3783.25	3811.66	3951.42	4295.16	6614.71	4782.28	5532.5
ENSMUSG00000042712	Wbp5	5531.46	0.626498	0.228178	2.74566	0.00603893	2.21904	0.0690132	8331.02	7121.16	2751.32	4196.88	3491.7	7586.04	7488.07	3364.34	5147.8	5836.26
ENSMUSG00000022702	Hira	359.54	0.661988	0.241169	2.74491	0.00605273	2.21805	0.0691138	338.372	411.424	264.157	336.368	299.259	502.088	508.57	269.755	282.02	383.382
ENSMUSG00000020519	Sap30l	220.073	0.701439	0.255561	2.7447	0.00605657	2.21777	0.0691138	268.653	244.63	169.284	160.458	191.567	289.925	325.033	159.574	175.335	216.267
ENSMUSG00000021606	Ndufs6	3527.22	0.641014	0.233639	2.74361	0.00607675	2.21633	0.0692935	6492.28	4453.39	2329.04	3219.87	2626.02	4068.54	4242.87	1880.69	2746.91	3212.55
ENSMUSG00000029217	Tec	23.2257	-1.531	0.558135	-2.74307	0.00608677	2.21561	0.0693573	2.78878	11.1196	22.3231	65.372	33.1359	5.76009	0	37.9937	38.0356	15.7285
ENSMUSG00000027346	Gpcpd1	4809.84	-0.5627	0.205236	-2.74172	0.00611176	2.21383	0.0695914	2997.01	3094.95	4283.24	4018.59	5061.51	4657.03	4182.37	8504.89	6215.58	5083.26
ENSMUSG00000027217	Tspan18	612.353	-0.619799	0.226096	-2.7413	0.00611959	2.21328	0.0696298	538.235	583.777	882.693	589.536	769.374	461.767	360.92	690.536	573.318	673.376
ENSMUSG00000109709	NA	21.773	-1.53592	0.560446	-2.74053	0.00613408	2.21225	NA	1.85919	32.4321	41.8558	40.4118	37.2779	0	0	24.6959	18.554	20.6437
ENSMUSG00000031360	Ctps2	2019.21	-0.45841	0.167339	-2.7394	0.00615508	2.21077	0.069922	1663.04	1464.08	1725.39	1811.4	1448.66	2142.75	1788.2	2713.7	2559.52	2875.37
ENSMUSG00000017897	Eya2	23.8652	1.42635	0.520707	2.73925	0.00615793	2.21057	0.069922	45.5501	25.9457	31.6244	15.4516	18.6389	46.0807	28.7096	7.59874	10.2047	8.84728
ENSMUSG00000073388	A330017A19Rik	251.057	-0.883063	0.322378	-2.73921	0.00615867	2.21051	0.069922	122.706	185.326	527.383	336.368	499.11	77.7612	133.294	243.16	212.443	173.014
ENSMUSG00000041084	Ostc	5475.13	0.536889	0.196067	2.7383	0.00617584	2.2093	0.070066	7460.92	6450.28	4461.83	5444.89	5918.9	7213.55	5153.37	3628.4	4255.35	4763.77
ENSMUSG00000027203	Dut	1103.4	0.6331	0.231322	2.73687	0.00620263	2.20742	0.0703035	1164.78	1017.44	632.488	673.926	767.303	2172.51	1313.46	1059.08	1293.21	939.778
ENSMUSG00000097331	F420014N23Rik	47.353	-1.3893	0.507703	-2.73645	0.00621064	2.20686	0.0703035	27.8878	53.7446	87.4321	35.6574	20.7099	10.5602	24.6082	79.7868	75.1436	57.9989
ENSMUSG00000020589	Fam49a	8458.49	0.594576	0.217289	2.73633	0.0062128	2.20671	0.0703035	12722.4	10898.1	7901.45	11171.5	8354.39	10318.2	6618.58	5066.46	6463.27	5070.48
ENSMUSG00000078235	Fam43b	111.776	1.0168	0.371606	2.73623	0.00621475	2.20658	0.0703035	150.594	190.886	172.074	183.042	203.993	60.481	68.6979	23.7461	43.6018	20.6437
ENSMUSG00000033499	Larp4b	2980.99	0.453212	0.165686	2.73538	0.00623091	2.20545	0.070386	3902.44	3600.89	2449.96	2795.54	2396.14	3348.53	3674.83	2137.15	2761.76	2742.66
ENSMUSG00000017404	Rpl19	3885.22	0.661469	0.241846	2.73509	0.00623631	2.20507	0.070386	6183.66	4517.32	2504.84	4001.95	3106.49	5083.28	4535.09	2138.1	3138.4	3643.11
ENSMUSG00000026821	Ralgds	1760.38	0.506913	0.185338	2.73507	0.00623677	2.20504	0.070386	2067.42	1970.02	1424.96	1490.48	1663.01	2433.64	1961.48	1306.98	1475.04	1810.74
ENSMUSG00000064284	Cdpf1	502.683	0.560059	0.204783	2.73489	0.00624003	2.20481	0.070386	580.996	531.886	429.72	473.055	520.855	677.771	564.964	368.539	424.886	454.16
ENSMUSG00000055302	Mrfap1	1842.08	0.551687	0.201802	2.73381	0.00626064	2.20338	0.0705288	2135.28	1971.87	961.754	1221.86	1311.97	3153.65	2234.22	1613.78	2006.61	1809.76
ENSMUSG00000023286	Ube2j2	634.558	0.528351	0.19327	2.73375	0.00626172	2.20331	0.0705288	844.071	719.065	612.025	544.37	526.033	854.414	673.65	515.765	520.439	535.752
ENSMUSG00000028222	Calb1	666.655	1.04968	0.384094	2.73288	0.00627838	2.20215	0.0706656	1200.11	1254.66	592.492	998.408	870.853	598.09	455.252	376.138	245.84	74.7104
ENSMUSG00000055531	Cpsf6	14111	-0.411985	0.150799	-2.73202	0.00629481	2.20102	0.0707997	9286.64	10771.2	13704.5	13112.4	13881.9	12801.8	13944.7	20401.7	17381.4	15823.9
ENSMUSG00000074646	6430550D23Rik	147.54	-0.965316	0.353457	-2.73107	0.00631292	2.19977	0.0708692	42.7613	63.9375	131.148	130.744	163.609	141.122	87.1541	285.903	157.709	271.317
ENSMUSG00000020477	Mrps24	690.702	0.719258	0.263368	2.73101	0.00631412	2.19969	0.0708692	1023.48	833.967	600.863	616.874	655.47	1113.62	571.116	587.003	474.054	430.568
ENSMUSG00000020349	Ppp2ca	5993.19	0.555132	0.203272	2.73098	0.00631458	2.19966	0.0708692	8555.05	7446.4	4247.9	5763.43	7056.91	7061.87	6310.98	4029.23	4426.05	5034.1
ENSMUSG00000022312	Eif3h	4223.96	0.643208	0.235701	2.72891	0.00635431	2.19693	0.0712313	6423.5	5041.8	2674.12	4442.92	3196.58	5596.89	4946.25	2464.84	3538.24	3914.43
ENSMUSG00000021536	Adcy2	208.607	0.851469	0.312027	2.72883	0.00635596	2.19682	0.0712313	361.612	324.321	355.309	305.465	349.998	91.2014	125.092	38.9436	75.1436	58.9819
ENSMUSG00000019878	Hsf2	1641.73	-0.562929	0.206349	-2.72805	0.00637104	2.19579	0.0713241	1068.1	1206.47	1624.94	1401.34	1640.23	1424.66	1498.02	2823.88	1894.36	1835.32
ENSMUSG00000067194	Eif1ax	3032.32	0.585756	0.214726	2.72793	0.00637335	2.19563	0.0713241	3891.28	3801.04	1809.1	2851.41	2406.5	4638.79	3208.3	2267.28	2660.64	2788.86
ENSMUSG00000036398	Ppp1r11	3627.22	0.556892	0.204242	2.72663	0.00639841	2.19393	0.0715534	5851.79	4411.69	2634.13	3879.53	3401.61	4026.3	3990.63	2257.78	2749.7	3069.02
ENSMUSG00000029510	Gpc2	205.991	-0.931232	0.341645	-2.72573	0.00641596	2.19274	0.0716984	71.5787	122.315	187.886	142.63	257.839	146.882	169.181	423.63	243.057	294.909
ENSMUSG00000024346	Pfdn1	3001.36	0.600339	0.220273	2.72543	0.00642181	2.19234	0.0717125	5052.34	3776.02	2053.73	2660.04	2368.18	3826.62	3320.06	1683.12	2579	2694.49
ENSMUSG00000017778	Cox7c	4276.91	0.514118	0.18866	2.7251	0.0064282	2.19191	0.0717327	7014.72	5028.82	3170.81	3878.34	3332.23	5097.68	4875.5	3092.69	3232.1	4046.16
ENSMUSG00000097292	A230107N01Rik	253.249	-0.797138	0.292581	-2.7245	0.00643985	2.19112	0.0717889	233.328	240.924	306.943	366.083	229.88	139.202	170.207	330.545	209.66	305.723
ENSMUSG00000038930	Rccd1	1395.12	-0.676446	0.248313	-2.72417	0.00644636	2.19069	0.0717889	784.577	651.421	1750.5	1110.13	1043.78	1197.14	1302.18	2577.87	1869.31	1664.27
ENSMUSG00000045095	Magi1	3313.68	-0.566613	0.208004	-2.72406	0.00644856	2.19054	0.0717889	1650.96	2162.76	2830.38	2017.02	2536.97	2835.89	3929.11	5703.81	4922.37	4547.5
ENSMUSG00000102009	RP23-205B8.2	44.9436	1.40099	0.514367	2.72371	0.00645532	2.19008	0.0717889	32.5358	51.8913	55.8077	51.109	109.763	27.8404	79.9767	9.49843	7.42159	23.5928
ENSMUSG00000046169	Adamts6	274.479	-1.0241	0.376	-2.72367	0.00645618	2.19002	0.0717889	44.6205	85.25	150.681	71.3149	114.94	228.484	309.653	900.451	430.452	408.941
ENSMUSG00000035969	Rusc2	2606.12	-0.484554	0.177932	-2.72325	0.00646439	2.18947	0.0718291	3050	3128.3	3710.29	2934.61	3597.32	1583.07	1503.15	2515.18	2208.85	1830.4
ENSMUSG00000108608	NA	136.269	0.851002	0.312585	2.72246	0.00647973	2.18844	0.0719085	242.624	179.766	71.6199	95.0865	88.0172	196.803	186.612	92.1348	88.1313	121.896
ENSMUSG00000029777	Gars	2340.6	0.561699	0.206334	2.72228	0.00648341	2.1882	0.0719085	3394.88	2728	2129.07	3040.39	2343.33	2558.44	2316.25	1795.2	1780.25	1320.21
ENSMUSG00000092268	Gm20540	39.5977	-1.41231	0.518814	-2.72218	0.00648533	2.18807	0.0719085	0	7.41304	39.9956	36.846	74.5558	12.4802	22.5575	89.2852	52.8788	59.9649
ENSMUSG00000038274	Fau	3069.12	0.568397	0.208956	2.72018	0.00652474	2.18544	0.0722754	4543.86	3773.24	2063.96	3014.24	2611.52	3654.78	3696.36	1929.13	2481.59	2922.55
ENSMUSG00000102526	NA	210.294	-1.24467	0.457595	-2.72003	0.00652766	2.18524	0.0722754	75.2971	193.666	242.764	339.934	384.169	29.7605	124.066	293.502	312.634	107.15
ENSMUSG00000085151	1110018N20Rik	11.8995	1.52637	0.561571	2.71803	0.00656713	2.18262	NA	16.7327	13.8995	26.0436	21.3945	17.6034	3.84006	19.4815	0	0	0
ENSMUSG00000012405	Rpl15	5369.73	0.601609	0.221406	2.71723	0.00658311	2.18157	0.0728379	8990.1	6969.19	3684.24	5820.48	4863.73	6636.59	5205.66	3103.14	4424.19	3999.95
ENSMUSG00000027806	Tsc22d2	1814.66	0.421156	0.155026	2.71668	0.00659399	2.18085	0.0729067	2285.87	2151.64	1581.22	1875.58	1842.15	1954.59	2023	1620.43	1422.16	1390.01
ENSMUSG00000030254	Rad18	612.84	-0.651946	0.240042	-2.71597	0.00660827	2.17991	0.073013	305.836	450.342	420.418	578.839	390.382	563.529	609.053	837.762	1050.15	922.083
ENSMUSG00000000632	Sez6	15894.6	-0.541324	0.199354	-2.7154	0.00661963	2.17917	0.0730869	11463.8	10800.8	19530.9	15376.7	19635.1	12657.8	12936.7	21689.7	13729	21125.3
ENSMUSG00000030699	Tbx6	12.4376	-1.51906	0.559522	-2.71492	0.00662919	2.17854	NA	4.64797	10.1929	5.58077	4.75432	10.355	5.76009	2.05068	15.1975	33.3971	32.44
ENSMUSG00000069171	Nr2f1	3624.93	0.394261	0.145246	2.71443	0.00663897	2.1779	0.0732026	3569.64	3397.03	2835.96	2701.65	2775.13	4441.03	5382.02	3470.73	3665.34	4010.77
ENSMUSG00000007827	Ankrd26	2007.89	-0.447196	0.164749	-2.71441	0.00663947	2.17787	0.0732026	1579.38	1339.91	1598.89	1672.33	1785.2	1742.43	2218.84	2859.98	2634.66	2647.3
ENSMUSG00000059070	Rpl18	3966.35	0.53521	0.197234	2.71359	0.00665591	2.17679	0.0733322	6152.05	4368.14	2991.3	3603.78	3203.83	5306	4256.2	2766.89	3306.32	3708.98
ENSMUSG00000038690	Atp5j2	6672.07	0.495244	0.182555	2.71284	0.0066709	2.17582	0.0734456	10106.5	7877.29	5296.16	6660.81	5208.55	8327.17	7037.95	4855.6	5248.92	6101.68
ENSMUSG00000000594	Gm2a	742.335	0.694332	0.256027	2.71195	0.00668877	2.17465	0.0735906	792.944	917.364	802.701	832.007	1172.18	974.415	550.609	442.627	449.934	488.567
ENSMUSG00000038286	Bphl	606.152	0.563561	0.207825	2.7117	0.00669387	2.17432	0.0735949	684.181	555.978	439.951	486.13	571.594	869.774	792.59	483.47	606.715	571.141
ENSMUSG00000038671	Arfrp1	2459.21	-0.418414	0.154342	-2.71095	0.00670913	2.17333	0.0737109	2475.51	2321.21	2548.55	2581.6	2083.42	1946.91	2224.99	2821.03	2780.31	2808.52
ENSMUSG00000038838	Vars2	339.259	-0.957823	0.353438	-2.71002	0.00672795	2.17212	0.0737499	228.68	189.033	578.54	430.266	260.945	288.005	120.99	483.47	466.632	346.027
ENSMUSG00000002379	Ndufa11	4604.52	0.57287	0.211425	2.70956	0.00673718	2.17152	0.0737499	7553.88	5532.91	3490.77	4612.88	3681.19	5584.41	5031.35	2805.84	3432.48	4319.44
ENSMUSG00000046404	Yod1	1730.16	-0.54731	0.202	-2.70946	0.00673926	2.17139	0.0737499	1400.9	1290.8	1687.25	1082.8	1599.84	1587.87	1596.46	2601.62	2341.51	2112.53
ENSMUSG00000025103	Btbd1	1048.73	0.592604	0.218728	2.70931	0.00674224	2.1712	0.0737499	1469.69	1270.41	908.736	963.939	1382.39	1033.94	1234.51	681.037	704.123	838.526
ENSMUSG00000020823	Sec14l1	1420.37	0.518184	0.191264	2.70926	0.00674333	2.17113	0.0737499	1772.74	1863.45	1354.27	1264.65	1509.75	1665.63	1494.95	1045.78	905.434	1327.09
ENSMUSG00000015656	Hspa8	12966.2	0.632473	0.233455	2.70919	0.00674482	2.17103	0.0737499	12612.7	11980.4	7990.74	11625.5	10571.4	25062.2	13428.9	10663.9	12427.4	13298.4
ENSMUSG00000038481	Cdk19	1536.09	0.58075	0.214366	2.70915	0.00674567	2.17097	0.0737499	2245.9	1953.34	1386.82	1767.42	1339.93	1567.7	1784.1	900.451	1022.32	1392.96
ENSMUSG00000061718	Ppp1r1b	665.439	0.729902	0.269518	2.70818	0.0067654	2.16971	0.0738503	1441.8	1113.81	662.252	841.515	956.799	525.128	343.49	202.317	328.405	238.877
ENSMUSG00000040006	Ginm1	1974.86	-0.476867	0.176094	-2.70802	0.00676862	2.1695	0.0738503	1125.74	1204.62	1635.17	1382.32	1598.81	2245.48	1885.6	3354.85	2771.96	2544.09
ENSMUSG00000029009	Mthfr	463.811	-0.739344	0.273022	-2.708	0.00676902	2.16947	0.0738503	382.993	293.742	505.06	439.775	395.56	247.684	483.962	591.752	659.593	637.987
ENSMUSG00000049184	Purg	1127.29	0.549628	0.203085	2.7064	0.00680175	2.16738	0.0741338	1338.62	1732.8	795.26	1136.28	1043.78	1313.3	1283.73	810.216	852.555	966.32
ENSMUSG00000076434	Wfdc3	53.4691	-1.33649	0.493852	-2.70626	0.00680448	2.16721	0.0741338	34.395	91.7364	53.0174	76.0692	119.082	8.64014	13.3294	30.395	67.722	40.3043
ENSMUSG00000035032	Nek11	112.775	-1.03871	0.383929	-2.70548	0.00682049	2.16618	0.0742565	42.7613	41.6984	70.6898	33.2803	53.8458	69.1211	136.371	260.257	181.829	237.894
ENSMUSG00000032258	Lca5	868.813	-0.525473	0.194259	-2.70501	0.00683033	2.16556	0.0742688	372.767	430.883	656.671	679.868	800.439	904.334	906.402	1540.65	1145.71	1250.42
ENSMUSG00000046157	Tmem229b	1696.71	0.60496	0.223648	2.70497	0.00683112	2.16551	0.0742688	2774.84	2409.24	1631.45	1856.56	2376.47	1187.54	1811.78	849.16	991.709	1078.39
ENSMUSG00000070493	Chchd2	7670.01	0.572869	0.211813	2.7046	0.00683876	2.16502	0.0742759	10148.4	8152.5	4906.43	6357.72	5964.46	13007.2	7657.26	6988	6931.76	6586.31
ENSMUSG00000041570	Camsap2	2721.26	0.511624	0.189192	2.70426	0.00684562	2.16459	0.0742759	3238.71	3517.49	2310.44	3112.89	2832.08	3401.33	2572.58	2006.07	1880.44	2340.6
ENSMUSG00000068962	Zfp114	205.871	-0.855473	0.316345	-2.70424	0.00684601	2.16456	0.0742759	229.61	171.427	281.829	265.054	151.183	106.562	140.472	221.313	251.406	239.86
ENSMUSG00000096597	Gm21886	7.59141	-1.48303	0.548489	-2.70384	0.00685424	2.16404	NA	0	0	10.2314	7.13149	10.355	0	1.02534	17.0972	23.1925	6.88122
ENSMUSG00000027272	Ubr1	3787.62	-0.381905	0.141288	-2.70303	0.00687104	2.16298	0.0744703	3083.46	2697.42	3823.76	3855.76	3745.39	3502.14	3476.94	4968.63	4593.03	4129.71
ENSMUSG00000025278	Flnb	466.141	-0.548427	0.202902	-2.70291	0.00687345	2.16283	0.0744703	319.78	392.891	491.108	570.519	586.091	341.765	372.199	500.567	539.92	546.565
ENSMUSG00000002416	Ndufb2	1568.93	0.456538	0.168942	2.70234	0.00688525	2.16208	0.0745465	2429.96	2007.08	1324.5	1590.32	1256.06	1674.27	1720.52	1193.95	1208.79	1283.84
ENSMUSG00000051518	Rps19bp1	830.989	0.614301	0.227348	2.70203	0.00689176	2.16167	0.0745654	1185.23	968.329	603.654	671.548	830.469	1244.18	820.274	653.492	713.4	619.31
ENSMUSG00000056073	Grik2	3700.03	-0.601276	0.222609	-2.70105	0.00691215	2.16039	0.0747343	2111.11	2632.56	3320.56	3835.55	3684.3	3128.69	3341.59	6793.28	3834.18	4318.46
ENSMUSG00000039531	Zufsp	1220.75	-0.615079	0.227783	-2.70028	0.00692805	2.15939	0.0747704	1012.33	720.919	919.898	1067.35	896.74	952.335	1325.77	2168.49	1550.18	1593.49
ENSMUSG00000026926	Pmpca	1280.55	-0.506666	0.187653	-2.70001	0.00693372	2.15903	0.0747704	816.184	788.563	1126.39	1086.36	1361.68	1149.14	1273.48	2043.11	1645.74	1514.85
ENSMUSG00000023411	Nfatc4	370.487	-0.822418	0.304599	-2.7	0.00693396	2.15902	0.0747704	56.7052	86.1766	248.344	173.533	103.55	421.447	396.807	704.784	731.026	782.493
ENSMUSG00000028465	Tln1	1265.71	0.470473	0.174255	2.69992	0.00693562	2.15891	0.0747704	1744.85	1402.92	1371.01	1124.4	1143.19	1432.34	1397.54	1041.98	949.035	1049.88
ENSMUSG00000030774	Pak1	2475.73	0.530402	0.196464	2.69974	0.00693938	2.15868	0.0747704	3431.13	3493.4	2176.5	2996.41	2463.45	2707.24	2319.32	1400.07	2014.03	1755.69
ENSMUSG00000055022	Cntn1	1365.37	0.667041	0.247107	2.6994	0.00694652	2.15823	0.0747958	2318.41	2151.64	1903.04	2341.5	2183.86	662.411	762.855	438.828	600.221	290.977
ENSMUSG00000034675	Dbn1	9444.55	-0.573515	0.212496	-2.69894	0.00695599	2.15764	0.0748463	9627.81	9243.14	11141.1	7327.6	13367.2	6259.3	7116.9	10879.5	9208.33	10274.6
ENSMUSG00000022890	Atp5j	7447.15	0.548832	0.20341	2.69816	0.00697246	2.15661	0.0749597	11074.3	8793.72	4287.9	6085.54	4978.67	9360.15	10157	5324.82	6458.64	7950.76
ENSMUSG00000016833	Mrps18c	1276.87	0.645519	0.23926	2.69798	0.00697612	2.15639	0.0749597	2249.62	1560.45	805.492	1265.84	864.64	1541.78	1564.67	785.52	1080.77	1049.88
ENSMUSG00000042506	Usp22	9417.86	0.32486	0.120513	2.69565	0.00702521	2.15334	0.0753592	11854.2	11433.7	9869.6	9633.45	9823.76	9426.39	9509.02	7282.45	8109.94	7236.09
ENSMUSG00000033712	Ccar2	3315.46	-0.521874	0.193612	-2.69546	0.00702922	2.15309	0.0753592	3974.01	2815.1	3605.18	3118.84	3705.01	2675.56	2335.73	3367.19	4278.54	3279.39
ENSMUSG00000026349	Ccnt2	11109.6	-0.481908	0.178791	-2.69537	0.00703114	2.15297	0.0753592	5420.46	7492.73	10541.2	11484.1	13063.8	9374.55	10913.7	15880.4	13615.8	13309.3
ENSMUSG00000019731	Slc35e1	532.082	0.694478	0.257696	2.69495	0.00703994	2.15243	0.0753592	605.166	592.117	437.161	454.038	572.63	886.094	512.671	349.542	459.211	452.194
ENSMUSG00000026925	Inpp5e	532.117	-0.603318	0.223884	-2.69478	0.0070435	2.15221	0.0753592	374.626	351.193	693.876	471.867	609.908	437.767	412.188	760.824	613.209	595.717
ENSMUSG00000023963	Cyp39a1	181.337	-0.976198	0.362302	-2.69443	0.00705092	2.15175	0.0753592	66.0012	54.6712	30.6943	64.1834	70.4138	167.043	206.094	511.016	389.633	253.622
ENSMUSG00000039982	Dtx4	595.834	0.772722	0.286786	2.69442	0.00705114	2.15174	0.0753592	743.675	657.908	845.487	1100.63	924.699	578.889	331.186	260.257	337.682	177.929
ENSMUSG00000096696	Zfp960	154.725	-0.936339	0.347561	-2.69403	0.0070594	2.15123	0.0753592	118.058	105.636	132.078	142.63	86.9818	130.562	105.61	315.348	157.709	252.639
ENSMUSG00000062202	Btbd9	4533.35	-0.637765	0.236737	-2.69399	0.00706032	2.15118	0.0753592	4858.99	4024.36	5613.33	5400.91	4443.32	3105.65	3088.33	6260.42	5379.72	3158.48
ENSMUSG00000004677	Myo9b	1413.01	-0.773457	0.287111	-2.69393	0.00706146	2.15111	0.0753592	773.422	1112.88	1872.35	1447.69	2119.66	566.409	1286.8	1724.92	1390.62	1835.32
ENSMUSG00000020642	Rnf144a	1281.75	0.569786	0.211544	2.69346	0.00707145	2.15049	0.0754143	1531.97	1362.15	1052.91	1181.45	1348.22	1524.5	1652.85	795.019	1263.53	1104.93
ENSMUSG00000021660	Btf3	2689.47	0.645875	0.239865	2.69266	0.00708848	2.14945	0.075417	4376.53	3359.96	1501.23	2443.72	1928.1	3559.74	3296.48	1558.69	2269.15	2601.1
ENSMUSG00000019971	Cep290	1947.91	-0.621689	0.230888	-2.6926	0.00708967	2.14937	0.075417	1197.32	1597.51	1805.38	2312.98	1619.52	1282.58	1986.09	2680.46	2809.07	2188.23
ENSMUSG00000103388	NA	6.77429	-1.4455	0.536843	-2.69259	0.0070899	2.14936	NA	0	0	8.37116	8.32007	7.24848	0	0	24.6959	9.27698	9.83031
ENSMUSG00000039347	Atp6v0e2	4812.84	0.371677	0.13805	2.69234	0.00709526	2.14903	0.075417	6258.03	6195.45	4235.81	5091.88	4471.28	5172.56	4977.01	3695.84	4117.12	3913.45
ENSMUSG00000068699	Flnc	82.1174	-1.21683	0.45197	-2.69228	0.00709661	2.14895	0.075417	102.255	56.5245	120.917	67.7491	52.8103	27.8404	50.2418	167.172	103.902	71.7613
ENSMUSG00000034685	Fam171a2	479.153	-0.802063	0.297986	-2.69162	0.0071107	2.14809	0.075417	501.981	399.378	500.409	350.631	557.097	417.607	246.082	798.818	541.776	477.753
ENSMUSG00000107470	NA	1025.21	0.614175	0.228206	2.69132	0.00711706	2.1477	0.075417	1460.39	1152.73	718.06	966.316	794.226	1526.42	1104.29	680.088	882.241	967.303
ENSMUSG00000051329	Nup160	829.208	-0.637128	0.236737	-2.69129	0.00711766	2.14766	0.075417	515.925	686.633	797.121	893.813	791.12	537.609	826.426	1098.02	1261.67	883.745
ENSMUSG00000021806	Nid2	47.1343	-1.38858	0.515961	-2.69125	0.00711853	2.14761	0.075417	9.29594	57.4511	85.5719	73.692	64.2008	9.60015	13.3294	36.094	78.8544	43.2534
ENSMUSG00000026409	Pfkfb2	868.155	-0.554141	0.205909	-2.69119	0.00711977	2.14753	0.075417	555.897	824.701	1159.87	1083.99	1276.77	618.25	549.583	885.254	922.132	805.103
ENSMUSG00000038683	Pak1ip1	1574.96	0.576525	0.214227	2.69118	0.00711991	2.14753	0.075417	1346.05	1580.83	1384.96	1450.07	1295.41	2661.16	1709.25	1222.45	1682.84	1416.55
ENSMUSG00000083995	Gm12808	103.626	-1.23003	0.457103	-2.69092	0.00712551	2.14718	0.0754253	34.395	57.4511	98.5937	134.31	90.0882	64.321	52.2925	238.411	214.298	52.1007
ENSMUSG00000020121	Srgap1	815.821	0.558824	0.207688	2.69069	0.00713036	2.14689	0.0754257	869.17	1088.79	1180.33	1356.17	1530.46	466.567	594.698	379.937	329.333	362.739
ENSMUSG00000025964	Adam23	1062.68	-0.573955	0.213419	-2.68933	0.00715948	2.14512	0.0756825	876.607	1069.33	1352.41	1340.72	1850.43	605.77	657.244	1109.42	819.158	945.676
ENSMUSG00000043866	Taf10	408.151	0.576866	0.214552	2.6887	0.00717303	2.1443	0.0757377	577.278	442.003	331.126	333.991	381.063	544.329	468.581	334.345	340.465	328.332
ENSMUSG00000025759	Mfsd8	2110.77	-0.488995	0.181879	-2.68858	0.00717561	2.14414	0.0757377	1624.93	1502.99	2326.25	2753.94	2790.66	1344.98	1889.71	2124.8	2399.96	2349.44
ENSMUSG00000047261	Gap43	13113.4	0.643485	0.239355	2.68841	0.00717922	2.14392	0.0757377	26878.3	22195.6	10946.7	17264.1	12925.1	10671.5	10359	5345.72	9106.29	5442.06
ENSMUSG00000029208	Guf1	3184.76	-0.612089	0.227827	-2.68665	0.00721732	2.14162	0.0760883	1117.37	1877.35	3016.41	2438.97	2767.88	2946.29	3261.61	5987.81	4277.62	4156.26
ENSMUSG00000005054	Cstb	1916.69	0.602015	0.224314	2.68381	0.0072789	2.13793	0.0766858	3384.65	2560.28	1424.03	2097.85	1318.19	2257	1992.24	1167.36	1490.81	1474.55
ENSMUSG00000023089	Ndufa5	3372.9	0.552029	0.205727	2.68331	0.00728967	2.13729	0.0767476	5380.49	4180.03	2442.52	3095.07	2418.92	4139.59	3927.06	2148.55	2681.05	3315.76
ENSMUSG00000087088	Gm16638	94.3848	-1.11328	0.415152	-2.68161	0.00732689	2.13508	0.0770876	46.4797	64.8641	109.755	179.476	89.0527	40.3206	54.3431	163.373	122.456	73.7274
ENSMUSG00000062619	2310039H08Rik	459.615	0.652541	0.243373	2.68123	0.00733515	2.13459	0.0771226	695.336	574.511	319.034	259.111	334.466	758.412	491.139	427.429	372.007	364.705
ENSMUSG00000027533	Fabp5	11419.4	0.590027	0.220158	2.68001	0.00736194	2.13301	0.0773523	17621.4	13264.7	7614.97	13102.9	9394.03	15079.9	11775	7978.68	9198.13	9163.82
ENSMUSG00000031683	Lsm6	2366.09	0.595152	0.222134	2.67925	0.0073788	2.13201	0.0774774	3217.33	2579.74	1643.54	2191.74	1727.21	3214.13	3013.48	1458.01	2433.35	2182.33
ENSMUSG00000022205	Sub1	7935.95	0.582462	0.21747	2.67835	0.00739854	2.13085	0.0776014	12636	10796.2	4961.31	7918.33	5726.3	9374.55	9413.67	4788.16	7329.74	6415.26
ENSMUSG00000020196	Cabin1	1370.59	-0.446583	0.166743	-2.67826	0.00740053	2.13074	0.0776014	1262.39	1122.15	1720.74	1460.77	1425.88	1172.18	1022.27	1571.99	1410.1	1537.46
ENSMUSG00000097057	Gm17638	68.7419	-1.16587	0.435547	-2.6768	0.007433	2.12884	0.0778029	55.7756	22.2391	82.7815	99.8408	97.3367	26.8804	37.9377	68.3887	121.528	74.7104
ENSMUSG00000026655	Fam107b	2321.32	0.645155	0.241025	2.67672	0.00743474	2.12873	0.0778029	2518.27	2251.71	958.963	1612.9	1852.5	3943.74	3303.65	1903.49	2307.19	2560.8
ENSMUSG00000003423	Pih1d1	1329.34	0.505952	0.189029	2.67659	0.00743753	2.12857	0.0778029	1599.83	1381.61	1112.43	1339.53	1318.19	1806.75	1391.39	1099.92	1244.04	999.743
ENSMUSG00000103046	NA	50.1906	-1.25786	0.469966	-2.6765	0.00743964	2.12845	0.0778029	39.043	40.7717	77.2007	30.9031	60.0588	28.8005	15.3801	91.1849	72.3605	46.2025
ENSMUSG00000021377	Dek	2243.16	0.559118	0.209055	2.6745	0.00748397	2.12587	0.0782142	1959.58	2566.77	1316.13	1811.4	1315.08	3570.3	3158.05	1884.49	2612.4	2237.38
ENSMUSG00000021400	Wrnip1	646.945	0.519696	0.194385	2.67353	0.00750567	2.12461	0.0783886	898.917	899.758	711.549	780.898	615.085	566.409	692.106	408.433	432.307	463.991
ENSMUSG00000002012	Pnck	2937.11	0.56419	0.2111	2.67263	0.00752599	2.12344	0.0785485	4558.73	3642.58	4246.04	3896.17	3477.2	2752.36	2011.72	1524.5	1959.3	1302.52
ENSMUSG00000027531	Impa1	2253.31	0.508275	0.190247	2.67166	0.00754776	2.12218	0.0787223	2711.63	2120.13	1670.51	1977.8	1963.3	3230.45	2688.45	1933.88	2421.29	1815.66
ENSMUSG00000030714	Ccdc101	920.687	0.546894	0.204719	2.67144	0.00755271	2.1219	0.0787223	961.2	983.155	957.103	836.761	890.527	1253.78	1020.22	598.401	837.712	868.017
ENSMUSG00000028480	Glipr2	429.46	0.776158	0.290579	2.67107	0.00756088	2.12143	0.0787549	890.551	719.065	375.772	443.341	514.642	468.487	262.488	167.172	265.322	187.759
ENSMUSG00000067879	3110035E14Rik	1311.37	-0.86056	0.322231	-2.67063	0.00757091	2.12085	0.078807	1332.11	889.565	1166.38	1182.64	1326.47	1326.74	531.127	1439.96	1345.16	2573.58
ENSMUSG00000046442	Ppm1e	2420.78	0.474835	0.177829	2.67017	0.00758129	2.12026	0.0788626	3022.11	2949.47	2375.55	2699.27	2471.73	2189.79	2971.44	1628.98	2064.13	1835.32
ENSMUSG00000021537	Cetn3	6294.4	0.584327	0.218854	2.66994	0.00758647	2.11996	0.078864	9472.56	7901.38	4007	6279.27	4896.87	8088.13	7223.54	3883.91	6073.64	5117.66
ENSMUSG00000078851	Hist3h2a	1530.33	0.586551	0.21974	2.6693	0.00760096	2.11913	0.0789622	2236.6	1543.77	1074.3	1123.21	1399.99	2079.39	1919.44	1268.99	1079.84	1577.77
ENSMUSG00000068206	Pick1	1953.85	-0.536595	0.20111	-2.66817	0.00762665	2.11767	0.0791765	1855.47	1802.3	2122.55	1926.69	1708.57	1302.74	1857.92	2497.14	2552.1	1912.98
ENSMUSG00000062906	Hdac10	759.877	-0.852479	0.319539	-2.66784	0.00763416	2.11724	0.0792018	490.826	437.37	1757.94	960.374	982.687	416.647	346.566	967.89	826.579	411.89
ENSMUSG00000050628	Ubald2	136.198	0.882853	0.330954	2.6676	0.00763955	2.11693	0.0792052	176.623	172.353	85.5719	89.1436	109.763	238.084	175.334	82.6363	90.9144	141.557
ENSMUSG00000054920	Klhl5	2564.58	-0.506638	0.189974	-2.66688	0.00765579	2.11601	0.0793211	2084.15	2676.11	2606.22	2797.92	2710.93	2102.43	1946.1	3425.13	2979.77	2317
ENSMUSG00000039233	Tbce	2008.1	-0.470097	0.176295	-2.66654	0.00766357	2.11557	0.0793492	1379.52	1342.69	2263.93	1993.25	1875.29	1585.95	2044.53	2764.99	2600.34	2230.5
ENSMUSG00000051977	Prdm9	77.0312	-1.28734	0.482872	-2.66601	0.00767567	2.11488	0.0793779	69.7196	26.8723	150.681	61.8062	44.5264	22.0804	48.1911	129.179	131.733	85.5237
ENSMUSG00000049755	Zfp672	1969.56	-0.625935	0.234786	-2.66598	0.00767649	2.11484	0.0793779	1333.97	1318.6	3071.29	1935.01	2721.29	1596.51	1171.97	2660.51	2167.1	1719.32
ENSMUSG00000102481	NA	118.392	-1.22723	0.460412	-2.6655	0.00768749	2.11422	0.0794391	64.142	91.7364	203.698	139.064	279.584	10.5602	60.4952	114.931	140.082	79.6255
ENSMUSG00000085829	Gm4285	141.493	-1.0754	0.403679	-2.66399	0.007722	2.11227	0.0797431	105.974	89.8832	157.192	73.692	138.757	90.2414	95.3568	287.802	106.685	269.351
ENSMUSG00000040990	Sh3kbp1	853.612	0.498005	0.187002	2.6631	0.00774238	2.11113	0.0799008	1176.87	969.256	900.365	972.259	811.83	946.575	858.211	659.191	560.33	681.241
ENSMUSG00000034334	Fam151b	290.005	0.722253	0.271347	2.66173	0.007774	2.10936	0.0801742	407.162	379.919	286.48	324.483	415.234	340.805	235.829	147.226	194.817	168.098
ENSMUSG00000063808	Gpatch1	768.23	-0.698047	0.262354	-2.66071	0.00779761	2.10804	0.0803647	780.859	836.747	700.387	856.967	599.553	396.486	717.74	1041.98	1008.41	743.172
ENSMUSG00000024683	Mrpl16	991.311	0.505472	0.190019	2.66011	0.00781151	2.10726	0.080455	1301.43	1086.01	714.339	978.202	747.629	1281.62	1204.78	879.555	836.784	882.762
ENSMUSG00000028672	Hmgcl	1987.66	0.44428	0.167047	2.6596	0.0078233	2.10661	0.0805084	2605.65	2107.16	1876.07	1780.49	1980.91	2415.4	2131.69	1677.42	1816.43	1485.36
ENSMUSG00000048251	Bcl11b	3700.31	0.630851	0.237212	2.65944	0.00782699	2.10641	0.0805084	6636.37	6199.16	3569.84	4614.07	5595.83	2232.04	3078.08	1221.5	1865.6	1990.64
ENSMUSG00000061762	Tac1	686.246	0.957836	0.360247	2.65883	0.00784125	2.10561	0.0805948	1738.34	1216.67	497.619	1180.26	826.327	426.247	386.554	95.9342	295.936	198.572
ENSMUSG00000051065	Mb21d2	350.476	0.963831	0.362528	2.65864	0.0078457	2.10537	0.0805948	602.377	624.549	385.073	603.799	266.123	430.087	166.105	155.774	155.853	115.015
ENSMUSG00000086324	Gm15564	5280.67	0.38566	0.145081	2.65824	0.00785506	2.10485	0.0806381	7158.8	6711.59	7479.17	7092.26	6200.56	3902.46	4564.82	3158.23	3202.41	3336.41
ENSMUSG00000049420	Tmem200a	355.119	0.938099	0.353068	2.65699	0.00788412	2.10325	0.080844	742.746	675.514	486.458	532.484	441.122	270.724	115.864	133.928	99.2637	53.0837
ENSMUSG00000030317	Timp4	152.775	-1.02017	0.383964	-2.65694	0.00788545	2.10317	0.080844	43.6909	114.902	165.563	108.161	127.366	81.6013	141.497	292.552	210.588	241.826
ENSMUSG00000042046	Dstyk	439.937	-0.720415	0.271187	-2.65653	0.00789503	2.10265	0.0808891	347.668	389.185	630.628	444.529	459.761	266.884	331.186	680.088	426.741	422.703
ENSMUSG00000049866	Arl4c	956.954	0.672369	0.253226	2.65522	0.00792575	2.10096	0.0811283	1835.02	1831.95	1227.77	1154.11	750.735	639.37	799.767	334.345	549.197	447.279
ENSMUSG00000039191	Rbpj	894.425	0.505067	0.190226	2.65509	0.00792874	2.1008	0.0811283	875.678	796.902	433.44	594.291	449.406	1307.54	1529.81	988.787	999.131	969.269
ENSMUSG00000071711	Mpst	177.468	0.913879	0.344299	2.65432	0.00794682	2.09981	0.0812601	389.5	280.769	202.768	181.853	161.538	206.403	112.788	55.0909	96.4806	87.4898
ENSMUSG00000020132	Rab21	406.293	0.697949	0.263099	2.6528	0.00798281	2.09784	0.0815748	595.87	403.084	374.842	440.964	322.04	489.608	524.975	247.909	377.573	286.062
ENSMUSG00000029632	Ndufa4	10822.1	0.497466	0.18755	2.65245	0.0079911	2.09739	0.0816062	18555.6	13597.4	8207.46	10436.9	8552.17	12840.2	10965	7172.27	8667.49	9226.73
ENSMUSG00000030406	Gipr	682.074	-0.642272	0.242219	-2.65161	0.00801082	2.09632	0.0816098	422.965	510.573	1239.86	1187.39	1291.26	253.444	382.453	480.621	637.329	414.839
ENSMUSG00000109162	NA	205.032	1.12015	0.422457	2.65152	0.00801306	2.0962	0.0816098	85.5227	369.726	286.48	401.74	447.335	112.322	174.308	68.3887	44.5295	59.9649
ENSMUSG00000097767	Miat	5975.37	-0.846382	0.319207	-2.65151	0.00801319	2.09619	0.0816098	1489.21	3140.35	8198.16	5515.02	9416.81	2570.92	5765.5	7748.82	6121.88	9787.06
ENSMUSG00000044156	Hepacam2	22.9779	-1.48614	0.560598	-2.65099	0.00802554	2.09553	NA	7.43675	9.26631	12.0917	41.6003	4.14199	9.60015	4.10137	15.1975	40.8187	85.5237
ENSMUSG00000030695	Aldoa	5834.15	0.465013	0.175412	2.65098	0.00802576	2.09551	0.0816098	8086.54	6701.39	4167.91	4829.21	4296.28	8291.65	6274.07	4688.43	5175.63	5830.36
ENSMUSG00000075706	Gpx4	4470.16	0.518884	0.195755	2.65068	0.00803293	2.09513	0.0816098	6548.06	4877.78	3553.09	4315.74	3538.29	6273.7	4471.52	3411.84	3664.41	4047.14
ENSMUSG00000002768	Mea1	2503.13	0.623554	0.23526	2.65049	0.00803743	2.09488	0.0816098	4016.78	2987.46	1518.9	2469.87	2135.19	3203.57	2886.34	1498.85	1980.64	2333.72
ENSMUSG00000106032	NA	631.46	-0.630612	0.237928	-2.65043	0.00803903	2.0948	0.0816098	269.582	453.122	785.029	786.841	946.444	467.527	443.973	809.266	640.112	712.698
ENSMUSG00000106060	NA	23.512	-1.48545	0.560485	-2.65029	0.00804226	2.09462	0.0816098	20.4511	5.55978	52.0872	8.32007	41.4199	5.76009	0	25.6458	46.3849	29.4909
ENSMUSG00000009112	Bcl2l13	890.077	-0.645151	0.243427	-2.65028	0.00804241	2.09461	0.0816098	922.157	694.973	1110.57	851.024	604.73	655.69	732.094	1051.48	1081.7	1196.35
ENSMUSG00000059796	Eif4a1	12934.4	0.514611	0.194176	2.65023	0.00804361	2.09455	0.0816098	15413.6	13451.9	7722.86	9571.64	10152	21737.6	14121	11754.3	13107.4	12311.5
ENSMUSG00000092062	Gm7664	20.7661	-1.39696	0.527511	-2.64821	0.00809189	2.09195	NA	20.4511	12.0462	26.9737	20.2059	17.6034	3.84006	10.2534	35.1442	29.6863	31.457
ENSMUSG00000020863	Luc7l3	17470.3	-0.485495	0.183337	-2.6481	0.00809452	2.09181	0.0820731	11521.4	13925.4	21909.2	18625.1	16737.8	13136.8	16359.3	23744.2	20832.4	17911.8
ENSMUSG00000021067	Sav1	230.387	0.976242	0.368706	2.64775	0.00810285	2.09136	0.0821044	330.006	281.696	162.773	236.528	201.922	283.205	359.895	94.0345	100.191	253.622
ENSMUSG00000030019	Fbxl14	347.897	0.777444	0.293721	2.64688	0.00812372	2.09024	0.0822591	497.333	442.929	285.55	270.997	327.217	401.286	498.316	151.025	317.273	287.045
ENSMUSG00000024276	Zfp397	4769.72	-0.530112	0.200301	-2.64658	0.00813101	2.08986	0.0822591	3424.62	3576.79	5351.03	4450.05	4015.66	4508.23	3918.86	7751.67	5670.09	5030.17
ENSMUSG00000075553	Gm5464	104.5	1.10312	0.416829	2.64646	0.0081339	2.0897	0.0822591	79.9451	107.489	138.589	199.682	286.833	66.2411	77.926	36.094	14.8432	37.3552
ENSMUSG00000107362	NA	594.754	-1.07429	0.405996	-2.64607	0.00814338	2.0892	0.0823018	117.129	428.103	817.584	761.881	833.575	133.442	514.722	794.069	745.869	801.171
ENSMUSG00000030643	Rab30	929.259	0.642746	0.243037	2.64465	0.00817765	2.08737	0.0825948	1087.63	1263.92	692.946	1094.68	974.403	1025.3	1127.88	672.489	515.8	837.543
ENSMUSG00000030101	Sumf1	326.236	-0.916816	0.346752	-2.64401	0.00819291	2.08656	0.082671	188.708	141.774	130.218	186.607	372.779	276.484	284.02	675.338	464.777	541.65
ENSMUSG00000019998	Stx7	4979.74	0.690553	0.261188	2.6439	0.00819577	2.08641	0.082671	6491.36	6579.08	3194.06	5543.54	3786.81	8379.97	4334.12	3485.92	4455.73	3546.78
ENSMUSG00000071072	Ptges3	1785.66	0.611941	0.231498	2.6434	0.00820791	2.08577	0.0827402	2233.81	2104.38	950.592	1737.71	1393.78	2718.76	2091.7	1377.27	1703.25	1545.33
ENSMUSG00000050538	B230217C12Rik	397.723	0.682871	0.258414	2.64255	0.00822843	2.08468	0.0828936	580.067	367.872	463.204	391.043	484.613	427.207	457.303	321.047	259.756	225.114
ENSMUSG00000083695	Rnf138rt1	34.4006	1.3635	0.516022	2.64233	0.00823377	2.0844	0.082894	39.043	58.3777	33.4846	43.9775	75.5913	29.7605	37.9377	2.84953	10.2047	12.7794
ENSMUSG00000025609	Mkln1	5056.45	-0.464674	0.175921	-2.64138	0.00825681	2.08319	0.0830659	3756.49	4429.29	4899.92	5447.27	5877.48	3651.9	4822.18	6512.12	5922.43	5245.46
ENSMUSG00000030268	Bcat1	2634.59	0.449062	0.170025	2.64116	0.00826236	2.0829	0.0830659	2982.14	3106.99	2347.65	2007.51	2550.43	3486.78	2899.67	2186.54	2609.62	2168.57
ENSMUSG00000103931	NA	64.2967	-1.4303	0.541582	-2.64098	0.00826677	2.08266	0.0830659	0	0.926631	6.5109	0	23.8164	35.5206	63.5712	258.357	88.1313	166.132
ENSMUSG00000110027	NA	58.739	-1.14145	0.432275	-2.64057	0.0082766	2.08215	0.0831113	55.7756	27.7989	30.6943	40.4118	26.9229	42.2407	42.039	87.3856	145.649	88.4728
ENSMUSG00000036768	Kif15	466.458	-0.641605	0.243054	-2.63977	0.00829635	2.08111	0.0831866	293.752	314.128	316.244	261.488	335.501	517.448	413.213	728.53	908.217	576.056
ENSMUSG00000102555	NA	749.298	-0.857506	0.32485	-2.6397	0.008298	2.08103	0.0831866	318.851	548.565	1244.51	688.188	702.067	516.488	512.671	1457.06	782.05	722.528
ENSMUSG00000066705	Fxyd6	9165.59	0.483086	0.183025	2.63945	0.00830404	2.08071	0.0831866	15169.1	11706.1	8815.76	9093.83	8681.61	11042.1	7450.14	6808.48	6292.58	6596.14
ENSMUSG00000062300	Pvrl2	1260.1	-0.570945	0.216317	-2.6394	0.00830537	2.08064	0.0831866	1347.91	1198.13	1889.09	1126.77	1639.19	895.694	755.677	1275.64	1275.59	1197.33
ENSMUSG00000014748	Tex261	1830.11	-0.522394	0.197945	-2.63908	0.00831305	2.08024	0.0832103	1462.25	1549.33	1629.59	1278.91	2022.33	1752.99	1507.25	2382.21	2197.72	2518.53
ENSMUSG00000040712	Camta2	718.401	-0.730579	0.276961	-2.63784	0.00834369	2.07864	0.0834636	547.531	548.565	705.968	802.292	726.919	336.005	742.348	773.172	1091.9	909.304
ENSMUSG00000026991	Pkp4	782.673	0.60046	0.227672	2.63739	0.00835463	2.07807	0.0835196	961.2	996.128	1085.46	1057.84	1278.84	532.808	705.435	373.288	508.379	327.349
ENSMUSG00000015880	Ncapg	582.13	-0.89054	0.337854	-2.63587	0.00839219	2.07612	0.0838207	316.062	438.296	580.401	424.323	397.631	586.569	341.439	1144.56	1129.01	463.008
ENSMUSG00000037742	Eef1a1	24868.6	0.596048	0.226159	2.63553	0.00840062	2.07569	0.0838207	35473.3	30649.2	15015.1	27913.8	20309.2	33698.5	26713.2	16776.1	21725.8	20411.7
ENSMUSG00000032224	Fam81a	72.6349	1.30969	0.496938	2.63552	0.00840082	2.07568	0.0838207	163.609	98.2228	45.5763	135.498	97.3367	103.682	25.6336	19.9467	25.0479	11.7964
ENSMUSG00000015605	Srf	297.867	0.641974	0.243619	2.63515	0.00840995	2.07521	0.0838583	400.655	393.818	297.641	354.197	271.3	295.685	353.743	172.871	208.732	230.029
ENSMUSG00000028017	Egf	172.483	-0.937041	0.355651	-2.63472	0.00842055	2.07466	0.0839105	79.0155	128.802	169.284	278.128	247.484	70.0811	129.193	196.618	171.624	254.605
ENSMUSG00000058709	Egln2	1926.36	-0.443193	0.168236	-2.63436	0.00842972	2.07419	0.0839286	1997.7	1836.58	2160.69	1759.1	1995.4	1404.5	1710.27	1967.13	2114.22	2317.99
ENSMUSG00000091784	Gm17022	19.1269	-1.47144	0.558564	-2.63432	0.00843053	2.07414	NA	0	8.33967	17.6725	14.263	74.5558	0	0	19.9467	41.7464	14.7455
ENSMUSG00000031333	Abcb7	804.685	0.508606	0.193076	2.63422	0.00843309	2.07401	0.0839286	977.933	848.794	580.401	719.092	767.303	960.975	1072.51	728.53	637.329	753.985
ENSMUSG00000063856	Gpx1	4488.57	0.554608	0.210573	2.6338	0.0084436	2.07347	0.0839797	6861.33	5039.94	2937.35	4320.49	3517.58	6098.98	4967.78	3121.18	3814.7	4206.39
ENSMUSG00000059187	Fam19a1	768.09	0.965744	0.366778	2.63305	0.00846222	2.07252	0.0841115	1047.65	1049.87	816.653	1485.73	2120.7	247.684	425.517	139.627	256.045	91.4219
ENSMUSG00000039105	Atp6v1g1	4702.88	0.663972	0.252195	2.63277	0.00846923	2.07216	0.0841277	7508.33	5621.87	2481.58	3799.89	3430.6	6842.99	5739.87	2584.52	4041.05	4978.07
ENSMUSG00000085440	Sorbs2os	140.54	-1.15149	0.437736	-2.63057	0.00852427	2.06934	0.0846148	31.6062	78.7636	65.109	74.8806	189.496	124.802	73.8246	322.947	253.262	190.708
ENSMUSG00000016637	Ift27	1619.65	0.549255	0.208812	2.63037	0.00852909	2.0691	0.0846148	2041.39	1656.82	1167.31	1403.71	1478.69	2444.2	1758.46	1183.5	1594.71	1467.67
ENSMUSG00000028445	Enho	618.333	0.642529	0.24438	2.62922	0.00855807	2.06762	0.0846948	1081.12	814.508	633.418	660.851	818.043	691.211	427.568	360.94	334.899	360.773
ENSMUSG00000063317	Usp31	667.928	0.71825	0.273182	2.6292	0.00855849	2.0676	0.0846948	601.447	810.802	598.073	736.92	891.563	734.412	879.744	330.545	466.632	629.14
ENSMUSG00000058624	Gda	162.233	1.21489	0.462078	2.62919	0.00855878	2.06759	0.0846948	356.035	265.016	177.655	234.15	166.715	172.803	104.585	41.7931	92.7698	10.8133
ENSMUSG00000029569	Tmem168	1447.05	-0.570234	0.216891	-2.62913	0.00856041	2.06751	0.0846948	952.834	1178.67	1301.25	1116.08	1681.65	1411.22	1117.62	1728.71	1777.47	2204.94
ENSMUSG00000070583	Fv1	461.288	-0.90205	0.343118	-2.62898	0.00856422	2.06731	0.0846948	136.65	302.082	368.331	316.163	302.365	454.087	350.667	1213.9	530.643	637.987
ENSMUSG00000025958	Creb1	3595.97	0.54864	0.208857	2.62687	0.00861736	2.06463	0.0851665	4217.57	3439.65	2121.62	3279.3	2302.95	4874	5377.92	3124.03	3175.51	4047.14
ENSMUSG00000071655	Ubxn1	1457.69	0.395787	0.150717	2.62603	0.00863877	2.06355	0.0853242	1561.72	1567.86	1211.03	1075.67	1142.15	2030.43	1727.7	1427.61	1456.49	1376.24
ENSMUSG00000005470	Asf1b	404.232	0.685892	0.261258	2.62535	0.0086561	2.06268	0.0854415	145.017	191.813	199.978	105.784	160.502	888.014	822.324	468.273	512.089	548.532
ENSMUSG00000030401	Rtn2	1789.97	0.43564	0.165965	2.62488	0.00866787	2.06209	0.0855037	2405.79	2147	1856.54	1851.81	1995.4	1967.07	1667.21	1318.38	1188.38	1502.07
ENSMUSG00000069911	Fam196b	59.5959	-1.29225	0.492383	-2.62449	0.00867799	2.06158	0.0855211	56.7052	172.353	54.8776	86.7664	51.7749	14.4002	10.2534	78.837	29.6863	40.3043
ENSMUSG00000027333	Smox	1313.08	-0.484788	0.184732	-2.62427	0.00868341	2.06131	0.0855211	761.338	791.342	971.055	753.56	951.622	1323.86	1538.01	2019.37	1763.55	2257.04
ENSMUSG00000029603	Dtx1	863.271	0.552803	0.210658	2.62417	0.00868604	2.06118	0.0855211	1294.92	1451.1	979.426	974.637	1087.27	602.89	811.046	402.733	569.607	459.076
ENSMUSG00000032449	Slc25a36	4800.07	-0.576307	0.219663	-2.6236	0.00870053	2.06045	0.0855626	2626.1	3652.78	5777.96	5610.1	4847.16	3409.01	4383.34	7422.07	5710.91	4561.27
ENSMUSG00000020372	Gnb2l1	14421.3	0.475655	0.1813	2.62358	0.00870119	2.06042	0.0855626	19065	16569.1	11201.5	15251.9	13962.6	17115.2	15819	9894.52	11706.6	13627.8
ENSMUSG00000027238	Frmd5	1220.04	0.610473	0.232722	2.62319	0.00871107	2.05993	0.085606	1583.1	1403.85	1230.56	1088.74	1324.4	1100.18	1734.88	757.975	842.35	1134.42
ENSMUSG00000028609	Magoh	2538.3	0.602672	0.229794	2.62266	0.00872464	2.05925	0.0856458	4250.1	3161.66	1574.71	2222.65	1730.32	3665.34	2652.56	1612.83	2080.83	2432.02
ENSMUSG00000047678	Gpr82	171.723	-0.83196	0.317229	-2.62259	0.00872654	2.05916	0.0856458	102.255	135.288	202.768	219.888	193.638	83.5213	142.523	168.122	225.431	243.792
ENSMUSG00000047246	Hist1h2be	172.858	-0.894442	0.341079	-2.62239	0.00873155	2.05891	0.0856458	86.4522	159.38	145.1	139.064	142.899	110.402	155.852	349.542	239.346	200.538
ENSMUSG00000001440	Kpnb1	2662.01	0.528103	0.201417	2.62193	0.00874331	2.05832	0.0857074	3183.86	2721.51	2612.73	3034.45	2896.29	2722.6	3278.02	1591.94	2048.36	2530.32
ENSMUSG00000081208	Gm11400	47.3487	-1.33809	0.510542	-2.62091	0.00876956	2.05702	0.0859109	37.1838	51.8913	37.2052	39.2232	32.1004	4.80008	36.9123	105.433	50.0957	78.6425
ENSMUSG00000038502	Ptov1	4962.31	0.349727	0.133491	2.61986	0.00879647	2.05569	0.0860956	5833.2	5423.57	4907.36	4589.11	5066.69	5637.21	5315.37	4062.48	4156.09	4632.04
ENSMUSG00000050188	Lsm10	989.936	0.697457	0.26623	2.61975	0.00879941	2.05555	0.0860956	1584.03	1245.39	620.396	982.957	894.669	1308.5	1099.17	494.868	738.448	930.931
ENSMUSG00000067336	Bmpr2	4152.31	0.558131	0.21309	2.61923	0.00881294	2.05488	0.0861741	4515.97	4443.19	2789.46	3875.96	3665.66	5788.89	5312.3	2775.44	3700.59	4655.64
ENSMUSG00000094841	Gm10610	76.5556	-1.05369	0.402405	-2.61848	0.00883214	2.05393	0.0863078	47.4093	56.5245	94.8732	96.2751	79.7333	51.8408	33.8363	143.426	91.8421	69.7952
ENSMUSG00000016344	Ppdpf	3017.95	0.540874	0.206602	2.61795	0.00884598	2.05325	0.086356	3911.73	3239.5	1970.94	2012.27	2555.61	4685.83	3493.34	2289.12	2750.63	3270.55
ENSMUSG00000042541	Shfm1	6182.04	0.556094	0.212422	2.61787	0.00884811	2.05315	0.086356	8168.34	6903.4	3683.31	5030.08	4130.6	8936.78	7982.29	4352.18	5414.05	7219.38
ENSMUSG00000073968	Trim68	152.516	-1.09811	0.419747	-2.61612	0.0088934	2.05093	0.0866998	116.199	74.1304	303.222	150.95	132.544	74.8812	82.0274	309.649	174.407	107.15
ENSMUSG00000080316	Spaca6	592.083	-0.999174	0.381935	-2.61609	0.00889442	2.05088	0.0866998	279.808	245.557	1028.72	954.431	520.855	145.922	521.899	984.987	741.231	497.414
ENSMUSG00000052504	Epha3	13485	-0.448209	0.171406	-2.61489	0.00892549	2.04937	0.0869485	8457.45	7088.72	7625.2	7595.03	9366.07	13758.9	17256.5	20897.5	19330.4	23473.8
ENSMUSG00000030168	Adipor2	1243.15	0.568367	0.217535	2.61276	0.00898152	2.04665	0.0874399	1426.93	1479.83	1157.08	1037.63	1060.35	1583.07	1558.52	842.511	889.663	1395.9
ENSMUSG00000044502	Bod1	788.039	0.539262	0.206435	2.61226	0.00899448	2.04602	0.0875116	1074.61	971.109	704.108	826.064	728.99	988.816	781.311	499.617	604.859	700.901
ENSMUSG00000030647	Ndufc2	7084.48	0.533904	0.204433	2.61164	0.00901097	2.04523	0.0875778	10655	8165.47	4998.51	6660.81	5327.63	9368.79	7952.55	4683.68	6059.73	6972.64
ENSMUSG00000068250	Amn1	6896.13	-0.346894	0.13283	-2.61157	0.00901271	2.04514	0.0875778	6146.48	5564.42	6536.95	7431.01	7497	5974.17	6306.88	8180.05	7648.87	7675.51
ENSMUSG00000034621	Gpatch8	5748.72	-0.587395	0.224938	-2.61137	0.00901808	2.04489	0.0875778	4274.27	4823.11	6397.43	5657.65	4951.75	3303.41	6233.06	7598.74	6761.99	7485.78
ENSMUSG00000024099	Ndufv2	9417.13	0.536166	0.205388	2.6105	0.00904093	2.04379	0.0876088	14099.2	11161.3	6352.78	9288.76	7960.9	11965.6	10449.3	6071.4	8017.17	8805.01
ENSMUSG00000061186	Sfmbt2	157.833	-0.993697	0.380654	-2.6105	0.00904095	2.04379	0.0876088	137.58	179.766	166.493	263.865	160.502	100.802	52.2925	227.012	180.901	109.116
ENSMUSG00000039958	Mettl20	297.669	-0.848253	0.324962	-2.61032	0.00904581	2.04355	0.0876088	117.129	154.747	306.943	178.287	314.791	209.283	288.121	617.398	467.56	322.434
ENSMUSG00000031158	Timm17b	2111.04	0.57185	0.21909	2.61011	0.0090512	2.04329	0.0876088	3374.43	2584.37	1702.14	1950.46	1728.24	2609.32	2290.61	1154.06	1847.05	1869.73
ENSMUSG00000055775	Myh8	4.67634	-1.1323	0.433814	-2.6101	0.0090517	2.04327	NA	0	0	0	0	0	0	0	22.7962	10.2047	13.7624
ENSMUSG00000051483	Cbr1	2649.06	0.443716	0.170005	2.61001	0.00905385	2.04317	0.0876088	3832.72	3014.33	2042.56	2242.85	1965.37	3412.85	2980.67	2072.56	2542.82	2383.85
ENSMUSG00000026754	Golga1	2107.62	-0.589468	0.225852	-2.60998	0.00905487	2.04312	0.0876088	1250.3	1383.46	2228.59	1982.55	1313.01	1626.27	2301.89	3191.47	2756.19	3042.48
ENSMUSG00000027965	Olfm3	203.932	1.05891	0.405952	2.60847	0.00909468	2.04121	0.0879396	297.47	321.541	160.912	335.18	288.904	139.202	248.133	69.3385	136.372	42.2703
ENSMUSG00000041078	Grid1	92.6028	1.10582	0.423974	2.60823	0.00910118	2.0409	0.0879481	129.214	185.326	136.729	99.8408	149.112	43.2007	97.4075	18.047	27.8309	39.3213
ENSMUSG00000038412	Higd1a	1468.04	0.545838	0.209401	2.60666	0.00914301	2.03891	0.0882978	1888.94	1880.13	1102.2	1307.44	1320.26	1696.35	1870.22	912.799	1191.16	1510.92
ENSMUSG00000021917	Spcs1	4613.53	0.473729	0.181755	2.60642	0.00914943	2.03861	0.0883052	7150.44	5696.92	3493.56	4610.51	3559	5776.41	4664.28	3492.57	3784.08	3907.55
ENSMUSG00000020849	Ywhae	21843.4	0.586625	0.225092	2.60615	0.00915651	2.03827	0.0883144	32286.7	28201.1	13232.9	22542.6	17800.2	28278.2	24378.5	13844	21469.7	16399.9
ENSMUSG00000031149	Praf2	1301.41	0.603431	0.231558	2.60596	0.00916166	2.03803	0.0883144	1819.22	1533.57	818.514	993.654	1146.3	1949.79	1455.99	856.758	1079.84	1360.52
ENSMUSG00000026475	Rgs16	283.153	-0.683159	0.262369	-2.60381	0.00921939	2.0353	0.0888161	248.202	190.886	142.31	187.796	173.964	281.284	264.538	389.436	551.053	402.06
ENSMUSG00000025235	Bbs4	1765.44	0.414249	0.159126	2.60327	0.00923381	2.03462	0.0889003	2079.5	1690.17	1720.74	1718.69	1807.98	2137.95	1937.9	1389.62	1589.15	1582.68
ENSMUSG00000037419	Endod1	155.652	1.20597	0.463557	2.60155	0.00928039	2.03243	0.0892459	303.977	174.207	266.947	159.27	321.004	100.802	115.864	23.7461	77.9267	12.7794
ENSMUSG00000002963	Pnkp	834.734	-0.540567	0.207789	-2.60152	0.00928112	2.0324	0.0892459	655.364	510.573	881.762	616.874	784.907	803.533	723.892	1217.7	1039.95	1112.79
ENSMUSG00000073684	2610002J02Rik	1155.73	0.484896	0.18642	2.6011	0.00929252	2.03187	0.0893006	1291.21	1223.15	810.142	843.893	1013.75	1602.27	1491.87	921.348	1114.17	1245.5
ENSMUSG00000019966	Kitl	2445.04	0.574553	0.220952	2.60035	0.00931282	2.03092	0.0894408	4869.21	4389.45	2585.76	3854.57	3138.59	1320.02	1486.75	836.812	1199.51	769.714
ENSMUSG00000029552	Tes	1005.89	0.513223	0.197447	2.5993	0.00934149	2.02958	0.0896179	1484.56	1265.78	1140.34	1494.05	1472.48	781.452	785.412	472.072	613.209	549.515
ENSMUSG00000097165	2210008F06Rik	183.851	0.906806	0.348892	2.5991	0.00934678	2.02934	0.0896179	330.935	266.87	174.864	228.208	272.336	183.363	139.447	102.583	93.6975	46.2025
ENSMUSG00000091498	Mpc1-ps	335.833	0.766017	0.294731	2.59904	0.00934845	2.02926	0.0896179	649.786	404.011	197.187	324.483	290.975	462.727	344.515	190.918	243.057	250.673
ENSMUSG00000068740	Celsr2	4424.34	-0.594605	0.229065	-2.59579	0.0094373	2.02515	0.0903608	2304.46	2219.28	3660.06	2481.76	3515.51	3431.09	5699.88	7021.24	5945.62	7964.52
ENSMUSG00000029838	Ptn	9229.18	0.457371	0.176197	2.59579	0.00943749	2.02514	0.0903608	11212.8	10986.1	9466.85	10472.6	10052.6	10881.8	8351.41	5773.15	8123.85	6970.68
ENSMUSG00000085396	Firre	1183.13	-0.882061	0.339845	-2.59548	0.00944588	2.02476	0.0903858	288.174	731.112	918.968	405.306	734.167	849.614	1396.52	2540.83	1811.79	2154.8
ENSMUSG00000044150	A830080D01Rik	2828.82	-0.538642	0.2076	-2.59462	0.00946969	2.02366	0.0905296	1606.34	1906.08	2896.42	2650.54	2658.12	2444.2	2729.46	4926.84	3545.66	2924.52
ENSMUSG00000096401	Gm21811	40.4849	-1.18186	0.455522	-2.59451	0.00947248	2.02354	0.0905296	25.099	20.3859	52.0872	41.6003	45.5619	28.8005	13.3294	67.4389	58.445	52.1007
ENSMUSG00000009207	Lnp	3632.05	-0.376588	0.145248	-2.59272	0.00952212	2.02127	0.0909272	3129.94	3240.43	4057.22	3608.53	4124.38	3038.45	3104.74	4151.76	4305.45	3559.56
ENSMUSG00000028954	Nub1	1183.07	0.473555	0.182657	2.59259	0.00952571	2.0211	0.0909272	1398.11	1599.36	874.321	1163.62	1105.91	1412.18	1335	885.254	1031.6	1025.3
ENSMUSG00000021114	Atp6v1d	5063.6	0.430033	0.165931	2.59163	0.00955211	2.0199	0.0911237	6807.42	6407.65	3430.32	4417.96	3833.41	6445.54	5777.8	3878.21	4877.84	4759.84
ENSMUSG00000049288	Lix1l	764.161	0.544869	0.21026	2.59141	0.0095584	2.01961	0.0911281	1297.71	1100.84	746.894	744.052	702.067	691.211	821.299	408.433	517.656	611.446
ENSMUSG00000109378	NA	130.219	-1.02447	0.395385	-2.59107	0.00956773	2.01919	0.0911614	54.846	83.3967	207.419	110.538	133.579	55.6809	105.61	248.859	173.48	128.777
ENSMUSG00000085603	Gm11346	83.3955	-1.24846	0.48194	-2.59049	0.00958393	2.01846	0.0912603	49.2685	64.8641	166.493	145.007	83.8753	6.72011	47.1657	116.831	76.0713	77.6595
ENSMUSG00000086636	Gm12949	9.16262	-1.44626	0.55857	-2.58922	0.00961931	2.01686	NA	7.43675	4.63315	12.0917	16.6401	9.31947	0	0	15.1975	20.4094	5.89819
ENSMUSG00000002058	Unc119	906.66	0.59983	0.23167	2.58915	0.00962126	2.01677	0.09156	1308.87	1051.73	768.287	678.68	1016.86	1268.18	882.82	652.542	667.943	770.697
ENSMUSG00000046096	BC030336	1235.57	0.40757	0.15752	2.58743	0.00966957	2.01459	0.0919638	1196.39	1190.72	1061.28	1085.17	1126.62	1600.35	1552.37	1082.82	1129.01	1331.02
ENSMUSG00000019763	Rmnd1	1601.21	-0.701859	0.271336	-2.58668	0.00969057	2.01365	0.0921075	714.858	1124	2227.66	1737.71	2117.59	783.372	1517.51	2358.46	1777.47	1653.46
ENSMUSG00000028360	Slc44a5	534.074	-0.618734	0.239229	-2.58637	0.0096992	2.01326	0.0921335	296.541	402.158	532.964	426.701	598.517	468.487	453.201	770.323	578.884	812.967
ENSMUSG00000038244	Mical2	301.369	-0.747007	0.288892	-2.58577	0.00971621	2.0125	0.0921787	271.441	258.53	580.401	582.405	754.877	82.5613	70.7486	163.373	153.998	95.354
ENSMUSG00000023456	Tpi1	6508.61	0.570016	0.220447	2.58573	0.0097174	2.01245	0.0921787	8595.03	6360.39	4560.42	5932.21	4327.34	10329.8	7389.64	4663.73	6234.13	6693.46
ENSMUSG00000001786	Fbxo7	958.186	0.65464	0.253189	2.58558	0.00972163	2.01226	0.0921787	1553.35	1290.8	1078.95	1369.25	1182.54	695.051	910.504	478.721	669.798	352.908
ENSMUSG00000036686	Cc2d1a	1076.15	-0.424648	0.164355	-2.58372	0.00977418	2.00992	0.0926208	1124.81	1065.63	1409.15	1219.48	1377.21	773.772	733.12	982.138	1119.73	956.49
ENSMUSG00000030956	Fam53b	1292.62	-0.66236	0.256393	-2.58338	0.0097838	2.00949	0.0926559	236.117	429.03	585.981	421.946	518.784	1355.54	1806.65	3082.24	2168.03	2321.92
ENSMUSG00000021975	Ints9	745.369	-0.53218	0.206139	-2.58165	0.00983294	2.00732	0.0930649	553.108	580.071	408.327	465.924	614.05	710.411	804.894	1079.02	1178.18	1059.71
ENSMUSG00000040260	Daam2	50.1582	-1.23627	0.478972	-2.58108	0.00984916	2.0066	0.0931621	26.0286	37.0652	94.8732	79.6349	98.3722	6.72011	20.5068	37.0439	31.5417	69.7952
ENSMUSG00000021666	Gfm2	1252.95	-0.569523	0.220674	-2.58083	0.00985624	2.00629	0.0931727	801.31	889.565	1765.39	1073.29	1364.79	888.974	1146.33	1388.67	1555.75	1655.42
ENSMUSG00000027287	Snap23	558.172	-0.552457	0.214111	-2.58024	0.00987327	2.00554	0.0932773	302.118	273.356	420.418	440.964	520.855	649.93	474.733	922.298	786.688	790.357
ENSMUSG00000015804	Med28	4039.75	0.494103	0.191552	2.57947	0.00989526	2.00457	0.0934287	5333.08	4801.8	2662.03	3738.09	3586.96	5517.21	4354.63	3092.69	3919.53	3391.46
ENSMUSG00000051146	Camk2n2	253.778	0.748695	0.290357	2.57853	0.00992216	2.00339	0.0936262	493.614	373.432	213.93	300.711	355.175	246.724	182.511	117.781	127.095	126.811
ENSMUSG00000022634	Yaf2	856.398	0.709491	0.275287	2.57728	0.00995823	2.00182	0.0938804	1103.43	995.201	439.021	735.732	800.439	1513.94	866.414	695.285	792.254	622.259
ENSMUSG00000038533	Cbfa2t2	2967.51	-0.44487	0.172639	-2.57689	0.00996946	2.00133	0.0938804	1189.88	1505.77	1725.39	1369.25	1677.51	3541.5	3747.63	5376.11	4452.95	5089.15
ENSMUSG00000029466	Anapc7	1689.72	-0.41359	0.16052	-2.57656	0.00997877	2.00092	0.0938804	2022.8	1837.51	1791.43	1572.49	1448.66	1295.06	1436.5	1727.76	1944.46	1820.57
ENSMUSG00000036450	Hif1an	1187.99	-0.738926	0.286788	-2.57656	0.00997893	2.00092	0.0938804	847.79	913.658	1301.25	1199.28	1863.89	525.128	1071.48	1791.4	1222.71	1143.27
ENSMUSG00000036555	Iqce	406.823	-0.7046	0.273466	-2.57655	0.00997911	2.00091	0.0938804	267.723	416.984	616.676	393.42	425.589	254.404	297.349	528.113	412.826	455.144
ENSMUSG00000003279	Dlgap1	1608.66	-0.73279	0.284479	-2.57591	0.00999774	2.0001	0.0939545	1900.09	1823.61	2158.83	2279.7	2719.22	826.573	611.104	1537.8	1562.24	667.478
ENSMUSG00000056091	St3gal5	1476.95	-0.594318	0.23073	-2.57582	0.0100004	1.99998	0.0939545	895.199	902.538	922.688	765.446	1093.48	1862.43	1232.46	2689.01	1858.18	2548.02
ENSMUSG00000021327	Zkscan3	4894.65	-0.403934	0.156828	-2.57566	0.010005	1.99978	0.0939545	3505.5	3531.39	4360.45	4295.53	4389.47	4329.67	5314.35	7358.43	5992	5869.68
ENSMUSG00000035877	Zhx3	1222.26	-0.603742	0.234472	-2.5749	0.0100269	1.99883	0.0940682	687.9	952.576	1340.32	924.716	1049.99	876.494	1314.49	1862.64	1698.62	1514.85
ENSMUSG00000058655	Eif4b	2685.22	0.399449	0.155137	2.57481	0.0100296	1.99871	0.0940682	3356.76	3354.4	2619.24	2437.78	2525.58	2618.92	3272.89	2007.02	2339.66	2319.95
ENSMUSG00000000957	Mmp14	2101.16	-0.615481	0.239057	-2.57462	0.0100351	1.99848	0.0940682	758.549	1012.81	1394.26	793.972	1157.69	2289.64	2494.66	3641.7	3011.31	4457.06
ENSMUSG00000032012	Pvrl1	281.435	0.833824	0.323958	2.57387	0.0100569	1.99754	0.0942158	414.599	398.451	367.401	323.294	431.802	266.884	220.449	79.7868	196.672	115.015
ENSMUSG00000030707	Coro1a	3869.88	0.4997	0.194207	2.57303	0.0100813	1.99648	0.0942479	6566.65	5188.2	5378.01	5466.28	4170.98	3378.29	2428.01	1969.02	2174.52	1978.84
ENSMUSG00000029026	Trp73	189.904	0.987155	0.383674	2.5729	0.0100851	1.99632	0.0942479	189.637	164.014	293.921	190.173	243.342	307.205	178.41	178.57	91.8421	61.931
ENSMUSG00000026739	Bmi1	1709.17	0.508346	0.197578	2.57288	0.0100856	1.9963	0.0942479	2409.51	2206.31	1323.57	1892.22	1288.16	2002.59	1898.93	1228.15	1510.29	1332.01
ENSMUSG00000026556	Vangl2	4235.71	-0.488509	0.189882	-2.5727	0.0100908	1.99607	0.0942479	2502.47	2539.89	2741.09	1980.18	2639.48	4387.27	5227.19	6985.15	5654.32	7700.08
ENSMUSG00000071180	Smim15	1318.28	0.632063	0.245692	2.57259	0.0100941	1.99593	0.0942479	1372.08	1324.16	973.845	1341.91	898.811	2381.8	1358.58	1033.43	1180.96	1317.26
ENSMUSG00000021951	N6amt2	2453.27	0.540031	0.209924	2.57251	0.0100965	1.99583	0.0942479	3801.11	3182.05	1672.37	2592.3	1790.37	3172.85	2522.34	1764.81	1942.6	2091.89
ENSMUSG00000031917	Nip7	2754.35	0.527657	0.205133	2.57226	0.0101036	1.99553	0.0942577	3525.02	3382.2	2329.97	2720.66	2241.85	3489.66	3091.41	1674.57	2290.49	2797.71
ENSMUSG00000039199	Zdhhc1	476.083	-0.676753	0.263135	-2.57189	0.0101146	1.99505	0.0943047	300.259	281.696	573.89	351.82	638.902	382.086	373.225	738.028	572.39	548.532
ENSMUSG00000022594	Lynx1	101.361	-1.13024	0.439497	-2.57167	0.0101211	1.99477	0.0943086	60.4236	73.2038	79.9911	26.1488	39.3489	95.0415	58.4445	279.254	115.962	185.793
ENSMUSG00000105082	NA	67.889	-1.26972	0.49378	-2.57142	0.0101281	1.99447	0.094318	16.7327	44.4783	106.965	39.2232	112.869	21.1203	38.963	160.523	59.3727	78.6425
ENSMUSG00000053930	Shisa6	184.459	1.21835	0.473845	2.5712	0.0101345	1.9942	0.0943218	325.358	190.886	284.62	295.957	231.951	119.042	222.499	26.5956	128.022	19.6606
ENSMUSG00000010660	Plcd1	554.093	-0.762193	0.296478	-2.57083	0.0101457	1.99372	0.0943687	276.089	331.734	352.519	229.396	193.638	518.408	632.636	1382.02	732.882	891.609
ENSMUSG00000070284	Gmppb	401.3	-0.555145	0.215958	-2.57062	0.0101516	1.99346	0.0943687	392.289	328.954	357.17	382.723	332.395	312.005	374.25	569.906	495.391	467.923
ENSMUSG00000028911	Srsf4	212.803	-0.798461	0.31077	-2.56929	0.0101906	1.9918	0.0946747	138.51	208.492	183.235	174.721	136.686	137.282	208.144	384.686	298.719	257.554
ENSMUSG00000021488	Nsd1	5784.61	-0.444534	0.173112	-2.5679	0.0102318	1.99005	0.0949839	4452.76	4253.23	5708.2	5969.05	4898.94	4826.96	5834.2	8384.26	6166.41	7352.09
ENSMUSG00000023845	Lnpep	473.172	-0.78712	0.306545	-2.56771	0.0102372	1.98982	0.0949839	325.358	195.519	436.231	437.398	352.069	532.808	275.817	899.501	559.402	717.613
ENSMUSG00000025354	Dnajc14	776.004	-0.619207	0.24118	-2.56741	0.0102463	1.98943	0.0949839	809.676	702.386	760.846	599.045	596.446	510.728	770.032	830.163	949.963	1230.76
ENSMUSG00000094392	Gm3788	63.2448	1.10582	0.430724	2.56734	0.0102482	1.98935	0.0949839	132.002	123.242	34.4148	48.7318	43.4909	87.3614	69.7233	15.1975	38.9633	39.3213
ENSMUSG00000063556	Gm10132	175.725	0.911746	0.355247	2.56651	0.0102727	1.98831	0.095155	306.766	265.943	83.7116	173.533	117.011	246.724	219.423	74.0878	153.07	116.981
ENSMUSG00000029430	Ran	9019.05	0.556651	0.216928	2.56606	0.0102862	1.98775	0.0952231	12569	10262.4	5655.19	8341.46	6349.67	13841.5	9622.84	6490.28	8972.7	8085.43
ENSMUSG00000041329	Atp1b2	556.269	-0.684464	0.266834	-2.56513	0.0103138	1.98658	0.0954226	488.037	478.141	523.663	325.671	593.34	446.407	460.379	946.994	634.546	665.512
ENSMUSG00000030795	Fus	2943.51	-0.667695	0.260354	-2.56456	0.0103306	1.98587	0.0955213	1689.07	2393.49	2920.61	2652.91	1972.62	1756.83	3421.57	4857.5	3961.27	3809.25
ENSMUSG00000027349	Fam98b	1139.34	0.572922	0.223435	2.56415	0.0103429	1.98536	0.0955787	1736.48	1373.27	835.256	904.51	683.428	1482.26	1461.11	750.376	954.602	1212.08
ENSMUSG00000025188	Hps1	466.812	-0.631752	0.246439	-2.56353	0.0103615	1.98458	0.0956753	224.032	255.75	460.414	292.391	463.903	396.486	487.038	615.498	741.231	731.375
ENSMUSG00000072915	Gm12258	1852.81	-0.628326	0.245122	-2.56332	0.0103678	1.98431	0.0956753	1075.54	1518.75	2320.67	2366.47	1549.1	1619.55	1258.09	2863.78	2020.53	1935.59
ENSMUSG00000042747	Krtcap2	3246.46	0.515576	0.201147	2.56318	0.0103717	1.98415	0.0956753	4446.25	3850.15	2130.93	2598.24	2394.07	4492.87	3878.87	2417.35	2556.74	3699.15
ENSMUSG00000071669	Snx29	330.685	-0.797189	0.311085	-2.56261	0.010389	1.98343	0.0957784	123.636	180.693	294.851	317.351	261.981	183.363	390.655	617.398	509.306	427.619
ENSMUSG00000028849	Map7d1	1611.09	0.460393	0.179774	2.56096	0.0104384	1.98137	0.0959512	2330.49	2070.09	1954.2	1652.13	1891.85	1446.74	1534.94	895.702	1103.03	1231.74
ENSMUSG00000038722	Bud31	2169.71	0.564414	0.220408	2.56077	0.0104442	1.98113	0.0959512	3126.22	2592.71	1430.54	2078.83	1543.93	2684.2	2783.8	1387.72	1872.1	2197.08
ENSMUSG00000041278	Ttc1	2238.52	0.610492	0.238404	2.56075	0.0104447	1.9811	0.0959512	3130.87	2212.79	1255.67	1981.36	1909.46	3221.81	2843.27	1516.9	2018.67	2294.4
ENSMUSG00000035048	Anapc13	1119.64	0.550108	0.214824	2.56074	0.0104449	1.98109	0.0959512	1628.65	1252.8	782.239	966.316	918.486	1424.66	1386.26	749.426	930.481	1157.03
ENSMUSG00000029467	Atp2a2	4018.15	0.439233	0.171528	2.5607	0.0104461	1.98105	0.0959512	4228.72	4180.96	3901.89	3910.43	4344.95	4708.87	4638.65	2842.88	3291.47	4132.66
ENSMUSG00000032297	Celf6	366.578	0.721238	0.281665	2.56063	0.0104484	1.98095	0.0959512	566.123	543.932	486.458	538.427	460.796	265.924	301.451	144.376	239.346	118.947
ENSMUSG00000046709	Mapk10	2064.05	0.51449	0.200929	2.56055	0.0104507	1.98086	0.0959512	3291.69	3555.48	2350.44	2956	2099.99	1330.58	1796.4	974.539	1221.78	1063.64
ENSMUSG00000057751	Megf6	514.877	-0.81294	0.317617	-2.5595	0.0104822	1.97955	0.0961842	156.172	252.97	721.78	413.626	395.56	288.965	567.014	738.028	815.447	799.205
ENSMUSG00000019822	Smpd2	1194.13	-0.652405	0.254923	-2.55922	0.0104906	1.9792	0.0961934	685.111	1042.46	1293.81	832.007	1041.71	1255.7	810.02	1916.78	1556.68	1506.99
ENSMUSG00000024137	E4f1	763.789	-0.553506	0.216292	-2.55906	0.0104955	1.979	0.0961934	668.378	622.696	974.775	745.24	752.806	543.369	654.168	1072.37	778.339	825.746
ENSMUSG00000026344	Lypd1	122.968	1.03686	0.405447	2.55732	0.0105482	1.97682	0.0966052	164.538	160.307	140.449	109.349	184.318	188.163	97.4075	52.2414	95.5529	37.3552
ENSMUSG00000108264	NA	208.828	0.782971	0.306187	2.55717	0.0105528	1.97663	0.0966052	261.216	185.326	240.903	339.934	230.916	209.283	243.006	128.229	152.143	97.3201
ENSMUSG00000032420	Nt5e	40.1718	-1.31165	0.513149	-2.55608	0.0105859	1.97527	0.0968008	10.2255	20.3859	78.1308	118.858	61.0943	6.72011	8.20274	16.1473	26.9033	55.0498
ENSMUSG00000028896	Rcc1	600.406	-0.692534	0.270938	-2.55606	0.0105865	1.97525	0.0968008	620.039	492.041	460.414	294.768	450.441	568.329	488.063	627.846	1109.53	892.592
ENSMUSG00000028398	Tmem261	1715.77	0.539463	0.211082	2.55571	0.0105972	1.97481	0.0968416	2596.36	1966.31	1144.06	1552.29	1213.6	2313.64	1991.21	1241.44	1401.75	1737.02
ENSMUSG00000013160	Atp6v0d1	4853.72	0.486165	0.190328	2.55435	0.0106385	1.97312	0.0971047	7415.37	6009.2	3939.1	5027.7	4267.28	6183.46	4430.5	3456.48	3644	4164.12
ENSMUSG00000002835	Chaf1a	126.679	-1.05577	0.413336	-2.55427	0.010641	1.97302	0.0971047	158.031	91.7364	137.659	46.3547	123.224	74.8812	79.9767	237.461	132.661	184.81
ENSMUSG00000030663	1110004F10Rik	7626.15	0.530411	0.207676	2.55403	0.0106485	1.97271	0.0971047	9813.72	8840.98	4492.52	6759.46	6094.94	10971.1	8920.48	5421.7	7901.21	7045.39
ENSMUSG00000034480	Diap2	486.742	-0.631494	0.247261	-2.55395	0.0106508	1.97262	0.0971047	312.344	252.044	218.58	319.728	381.063	457.927	549.583	802.617	812.664	760.866
ENSMUSG00000094411	Snord16a	11.8804	-1.42658	0.558796	-2.55296	0.0106813	1.97138	NA	6.50716	2.77989	18.6026	8.32007	8.28398	3.84006	3.07603	27.5454	24.1202	15.7285
ENSMUSG00000006333	Rps9	7408.19	0.517579	0.202749	2.55281	0.0106857	1.9712	0.0973663	9833.25	7976.44	4733.43	6273.33	5945.82	9530.07	9800.22	5117.75	6785.19	8086.42
ENSMUSG00000031373	Car5b	11.3543	-1.418	0.555622	-2.55209	0.0107079	1.9703	NA	19.5215	4.63315	14.8821	5.94291	4.14199	0.960015	0	3.79937	38.0356	21.6267
ENSMUSG00000039934	Gsap	1739.49	-0.837127	0.328038	-2.55192	0.0107131	1.97008	0.0975594	199.863	616.209	626.907	389.855	453.548	1562.9	2472.1	4272.39	3090.16	3710.94
ENSMUSG00000048988	Elfn1	195.102	0.90461	0.354516	2.55168	0.0107206	1.96978	0.0975706	405.303	246.484	392.514	249.602	366.566	91.2014	73.8246	31.3448	36.1802	57.9989
ENSMUSG00000028454	Pigo	518.1	-0.727775	0.285293	-2.55097	0.0107423	1.9689	0.0977109	381.134	347.486	646.44	295.957	599.553	390.726	424.492	746.577	743.086	605.547
ENSMUSG00000090222	Gm16340	23.982	1.43372	0.562075	2.55077	0.0107486	1.96865	0.0977117	26.9582	13.8995	2.79039	13.0744	5.17749	87.3614	54.3431	29.4451	1.8554	4.91516
ENSMUSG00000002957	Ap2a2	1774.33	0.460461	0.180533	2.55056	0.0107551	1.96839	0.0977141	2212.43	2150.71	2161.62	1874.39	1640.23	2091.87	1607.74	1269.94	1309.91	1424.41
ENSMUSG00000060012	Kif13b	211.653	-0.872083	0.341949	-2.55034	0.0107619	1.96811	0.0977194	92.9594	155.674	169.284	229.396	112.869	155.522	191.739	374.238	250.479	384.365
ENSMUSG00000019173	Rab5c	791.69	0.925659	0.363124	2.54916	0.0107983	1.96664	0.0979512	1004.89	763.544	417.628	662.04	541.565	2060.19	569.065	435.978	754.219	707.783
ENSMUSG00000037624	Kcnk2	664.364	0.556055	0.218137	2.5491	0.0108	1.96658	0.0979512	1063.46	1038.75	585.051	609.742	825.291	609.61	645.966	372.338	397.983	495.448
ENSMUSG00000056310	Tyw1	1339.59	-0.623093	0.244456	-2.5489	0.0108065	1.96632	0.097953	1153.63	817.288	1210.1	793.972	1436.23	1122.26	1258.09	1814.2	1655.94	2134.16
ENSMUSG00000028772	Zcchc17	2962.86	0.515434	0.202269	2.54825	0.0108263	1.96552	0.0980765	3580.8	3325.68	1844.45	2540	2540.07	3896.7	3863.49	2137.15	2668.06	3232.21
ENSMUSG00000028138	Adh5	6646.8	0.34393	0.134984	2.54792	0.0108367	1.9651	0.0981137	7741.66	7110.96	5205	5895.36	5306.92	8623.82	7546.52	6149.28	6527.29	6361.2
ENSMUSG00000090247	Bloc1s1	330.123	0.650213	0.255237	2.54749	0.0108501	1.96457	0.0981782	471.304	416.984	213.93	306.654	239.2	457.927	397.833	230.812	241.202	325.383
ENSMUSG00000046085	4931422A03Rik	25.286	-1.27808	0.501766	-2.54716	0.0108603	1.96416	0.0982139	18.5919	16.6793	34.4148	24.9602	26.9229	8.64014	12.3041	48.442	33.3971	28.5079
ENSMUSG00000028266	Lmo4	4543.26	0.543556	0.213447	2.54656	0.0108789	1.96342	0.0983249	8514.15	6998.84	3841.43	6458.75	4817.13	3717.18	3612.28	2240.68	2910.19	2321.92
ENSMUSG00000091586	Cyp4f17	44.6783	-1.2642	0.496574	-2.54584	0.0109015	1.96251	0.098362	18.5919	25.019	27.9039	43.9775	38.3134	38.4006	12.3041	110.182	92.7698	39.3213
ENSMUSG00000021238	Aldh6a1	849.539	-0.610823	0.239931	-2.54583	0.0109018	1.9625	0.098362	517.784	637.522	630.628	809.424	868.782	692.171	818.223	1478.91	1150.35	891.609
ENSMUSG00000026975	Dph7	1682.82	-0.555467	0.218188	-2.54581	0.0109024	1.96248	0.098362	1316.31	1509.48	2044.42	1675.9	1976.76	1617.63	945.366	1975.67	2016.82	1749.8
ENSMUSG00000051729	Gm5087	129.763	-1.04264	0.409581	-2.54563	0.0109082	1.96225	0.098362	52.9869	19.4592	50.227	52.2976	20.7099	111.362	143.548	352.392	260.683	233.961
ENSMUSG00000019775	Rgs17	971.372	0.647425	0.254376	2.54515	0.010923	1.96166	0.098404	1619.35	1736.51	883.623	1463.14	1316.12	719.051	668.523	424.58	559.402	323.417
ENSMUSG00000060860	Ube2s	496.144	0.760514	0.298818	2.54508	0.0109254	1.96156	0.098404	436.909	329.88	275.318	306.654	329.288	1243.22	540.355	481.57	579.811	438.432
ENSMUSG00000031119	Gpc4	532.767	-0.589948	0.23183	-2.54474	0.0109358	1.96115	0.098422	409.021	542.079	386.934	506.336	506.358	411.847	491.139	581.304	734.737	757.917
ENSMUSG00000071567	A830039N20Rik	231.229	0.723257	0.284236	2.54457	0.0109414	1.96093	0.098422	371.838	331.734	380.423	505.147	351.033	104.642	92.2808	55.0909	63.0835	57.0158
ENSMUSG00000016181	Diexf	725.951	0.554062	0.217762	2.54434	0.0109483	1.96065	0.098422	770.633	622.696	1098.48	832.007	838.753	654.73	887.946	489.169	519.511	545.582
ENSMUSG00000029649	Pomp	5286.09	0.506878	0.199228	2.54421	0.0109526	1.96048	0.098422	8068.88	6491.05	3711.22	5272.55	4485.77	6412.9	5734.74	3396.64	4705.29	4581.91
ENSMUSG00000106364	NA	14.0762	1.42152	0.558732	2.54419	0.0109532	1.96046	NA	0	3.70652	38.1353	42.7889	9.31947	14.4002	27.6842	3.79937	0.927698	0
ENSMUSG00000104108	NA	8.01164	-1.36557	0.536778	-2.54401	0.0109587	1.96024	NA	3.71838	0	5.58077	7.13149	12.426	0	0	16.1473	4.63849	30.474
ENSMUSG00000031429	Psmd10	1401.47	0.470574	0.185009	2.54352	0.0109742	1.95963	0.09856	1600.76	1632.72	785.029	1068.53	861.534	2143.71	1751.28	1267.09	1414.74	1489.29
ENSMUSG00000028788	Ptp4a2	2609.59	0.570896	0.224583	2.54203	0.0110212	1.95777	0.0989249	3327.02	2726.15	1514.25	1911.24	2248.06	4039.74	3176.51	1929.13	2242.25	2981.53
ENSMUSG00000006442	Srm	1561.84	0.483605	0.190269	2.54169	0.0110317	1.95736	0.0989515	2336.07	1884.77	1586.8	1572.49	1668.19	1860.51	1322.69	1073.32	1244.04	1069.54
ENSMUSG00000019302	Atp6v0a1	2846.19	-0.484935	0.190814	-2.5414	0.0110409	1.957	0.0989515	2384.41	2450.01	3283.36	2715.91	4232.08	2074.59	2215.76	3238.96	2733.93	3132.92
ENSMUSG00000022193	Psmb5	1559.25	0.564662	0.222206	2.54117	0.0110482	1.95671	0.0989515	2263.56	1717.05	1137.55	1431.05	1313.01	2250.28	1619.02	1022.03	1335.89	1503.05
ENSMUSG00000001248	Gramd1a	5793.5	-0.484947	0.190842	-2.54109	0.0110508	1.95661	0.0989515	4669.35	4871.3	7518.23	5000.36	7260.91	4366.15	4801.68	7301.44	5763.79	6381.84
ENSMUSG00000032235	Narg2	678.128	-0.529363	0.208334	-2.54093	0.0110558	1.95641	0.0989515	537.305	415.13	723.64	575.273	690.677	623.05	580.344	929.896	751.436	954.523
ENSMUSG00000109006	NA	148.763	0.901051	0.354743	2.54001	0.011085	1.95527	0.0991006	330.006	281.696	124.637	186.607	138.757	151.682	91.2555	50.3417	83.4928	49.1516
ENSMUSG00000104272	NA	15.9929	-1.42724	0.561919	-2.53994	0.0110872	1.95518	NA	9.29594	0	12.0917	17.8287	9.31947	4.80008	5.12671	16.1473	52.8788	32.44
ENSMUSG00000024552	Slc14a2	175.277	0.830516	0.326999	2.53981	0.0110912	1.95502	0.0991006	208.229	387.332	148.821	122.424	121.153	230.404	194.815	105.433	95.5529	138.607
ENSMUSG00000005142	Man2b1	548.807	-0.562473	0.221463	-2.53981	0.0110914	1.95501	0.0991006	330.935	290.035	650.16	561.01	606.801	385.926	553.685	760.824	742.159	606.53
ENSMUSG00000075027	4631405J19Rik	10.0689	-1.30637	0.514368	-2.53975	0.0110932	1.95494	NA	0	0	0	0	0	0	8.20274	29.4451	47.3126	15.7285
ENSMUSG00000027820	Mme	203.982	-0.826416	0.325457	-2.53925	0.0111091	1.95432	0.099194	243.554	202.932	217.65	325.671	198.815	143.042	77.926	184.27	219.864	226.097
ENSMUSG00000028187	Rpf1	2120.9	0.453131	0.178467	2.53902	0.0111162	1.95404	0.099194	1587.75	2081.21	1477.98	1661.64	1610.2	3049.01	3087.31	1912.98	2526.12	2214.77
ENSMUSG00000018858	Ict1	1759.78	0.489205	0.192695	2.53875	0.0111249	1.9537	0.099194	2419.73	2023.76	1305.9	1482.16	1567.74	2464.36	1811.78	1302.23	1603.99	1616.1
ENSMUSG00000087153	Gm6483	44.9285	-1.17756	0.463846	-2.53868	0.0111272	1.95361	0.099194	39.9725	18.5326	56.7379	67.7491	53.8458	21.1203	18.4562	77.8871	55.6619	39.3213
ENSMUSG00000087269	D330023K18Rik	1083.83	-0.736379	0.290148	-2.53794	0.0111506	1.9527	0.0993457	800.38	745.938	1609.12	1146.98	1731.35	406.086	925.884	1419.07	1071.49	982.048
ENSMUSG00000025503	Taldo1	8324.98	0.399425	0.157467	2.53657	0.0111943	1.951	0.0996787	10308.3	8903.07	5299.88	6779.67	6247.15	11086.3	10374.4	7288.15	8442.98	8519.93
ENSMUSG00000031217	Efnb1	2508.37	-0.604004	0.238142	-2.53631	0.0112026	1.95068	0.0996956	1785.75	1784.69	2503.91	1265.84	2097.92	2089.95	2626.93	3514.42	3357.34	4056.97
ENSMUSG00000037375	Hhat	125.935	-1.16958	0.461175	-2.53609	0.0112098	1.9504	0.0997027	48.3389	111.196	76.2706	118.858	19.6744	89.2814	86.1287	278.304	185.54	245.758
ENSMUSG00000103940	NA	31.1129	-1.22131	0.48163	-2.53579	0.0112193	1.95004	0.0997304	26.0286	22.2391	28.834	33.2803	38.3134	18.2403	10.2534	48.442	33.3971	52.1007
ENSMUSG00000104339	NA	430.209	-1.0724	0.422968	-2.53542	0.0112312	1.94957	0.0997743	19.5215	94.5163	318.104	305.465	144.97	241.924	527.026	1212.95	652.172	785.442
ENSMUSG00000024856	Cdk2ap2	1563.77	0.458439	0.180827	2.53524	0.011237	1.94935	0.0997743	1808.06	1405.7	964.544	912.83	1040.67	2454.76	2115.28	1660.33	1449.99	1825.49
ENSMUSG00000104264	NA	19.3522	-1.40789	0.555458	-2.53465	0.0112559	1.94862	NA	25.099	27.7989	13.9519	21.3945	10.355	5.76009	2.05068	24.6959	8.34928	54.0667
ENSMUSG00000004961	Syt5	4783.67	0.512344	0.202187	2.534	0.0112767	1.94782	0.100048	7669.15	6891.35	6793.66	6670.32	9475.83	2624.68	2423.91	1551.09	2155.04	1581.7
ENSMUSG00000032410	Xrn1	1973.77	-0.581448	0.229469	-2.53388	0.0112806	1.94767	0.100048	1723.47	1772.64	1897.46	2052.68	1484.9	1197.14	2094.77	2215.98	2552.1	2746.59
ENSMUSG00000097296	Gm26532	21.2221	-1.40384	0.554461	-2.5319	0.0113447	1.94521	NA	21.3807	12.9728	26.0436	33.2803	14.497	0.960015	8.20274	55.0909	25.0479	14.7455
ENSMUSG00000006392	Med8	1860.78	0.497715	0.196734	2.52989	0.0114097	1.94273	0.101136	2573.12	1878.28	1253.81	1652.13	1388.6	2559.4	2251.65	1468.46	1760.77	1821.56
ENSMUSG00000054484	Tmem62	289.365	0.717468	0.28365	2.52942	0.0114252	1.94214	0.101141	274.23	354.899	292.061	276.939	416.27	409.927	269.665	179.52	207.804	212.335
ENSMUSG00000103674	NA	444.609	-0.821851	0.324924	-2.52936	0.011427	1.94207	0.101141	91.1002	193.666	259.506	177.099	279.584	354.246	567.014	938.445	613.209	972.218
ENSMUSG00000044017	Gpr133	63.65	-1.32705	0.524738	-2.52898	0.0114393	1.9416	0.101141	4.64797	22.2391	2.79039	16.6401	3.10649	62.401	41.0137	252.658	82.5651	148.438
ENSMUSG00000052137	Rbm12b2	645.483	0.581786	0.230049	2.52897	0.0114399	1.94158	0.101141	818.043	921.997	570.169	431.455	717.599	790.093	718.765	484.42	451.789	550.498
ENSMUSG00000030681	Mvp	144.015	-0.926439	0.366343	-2.52888	0.0114427	1.94147	0.101141	98.537	63.0109	180.445	106.972	224.703	70.0811	116.889	206.116	200.383	173.014
ENSMUSG00000021816	Ppp3cb	5285.93	0.406748	0.16087	2.52843	0.0114574	1.94091	0.101215	7573.4	6854.29	4913.87	6707.16	5259.29	5071.76	5063.14	3696.79	3875	3844.64
ENSMUSG00000022111	Uchl3	3125.81	0.563999	0.223117	2.52782	0.0114774	1.94015	0.101334	4332.84	4127.21	2053.73	3221.05	3215.22	4071.42	3085.25	2042.16	2845.25	2263.92
ENSMUSG00000016150	Tenm1	1023.89	-0.617358	0.244252	-2.52754	0.0114865	1.93981	0.101357	726.013	1143.46	1463.09	1917.18	1883.57	424.327	496.266	904.251	661.449	619.31
ENSMUSG00000046546	Fam43a	65.4149	-0.997152	0.394582	-2.52711	0.0115005	1.93928	0.101424	60.4236	41.6984	32.5545	34.4689	25.8874	64.321	43.0644	111.132	102.975	137.624
ENSMUSG00000003344	Btbd2	874.657	0.599876	0.237492	2.52589	0.0115407	1.93777	0.101716	1458.53	1088.79	1040.81	792.784	1117.3	986.896	658.27	473.022	565.896	564.26
ENSMUSG00000029030	Tprgl	1279.69	0.540635	0.214053	2.5257	0.0115467	1.93754	0.101716	1717.89	1603.07	957.103	1384.7	1184.61	1517.78	1431.38	774.122	1076.13	1150.15
ENSMUSG00000028444	Cntfr	296.463	1.03709	0.410662	2.52542	0.0115561	1.93719	0.101741	395.077	451.269	380.423	218.699	642.008	408.006	123.041	92.1348	109.468	144.506
ENSMUSG00000022403	St13	3650.01	0.481404	0.190638	2.52522	0.0115625	1.93695	0.101741	5043.98	4053.08	2375.55	3267.41	3014.33	4764.56	4320.79	2704.2	3554.94	3401.29
ENSMUSG00000033152	Podxl2	2775.61	-0.611237	0.24214	-2.52431	0.0115924	1.93583	0.101928	1869.41	1972.8	2813.64	1612.9	3337.41	2531.56	2312.15	4088.12	3284.05	3934.09
ENSMUSG00000030753	Prkrir	1144.16	0.577104	0.22863	2.52418	0.0115968	1.93566	0.101928	1749.5	1254.66	925.478	1214.73	968.19	1394.9	1284.75	670.589	1022.32	956.49
ENSMUSG00000029319	Coq2	570.377	0.509607	0.201924	2.52376	0.0116108	1.93514	0.101979	537.305	427.177	835.256	732.166	848.072	565.449	572.141	443.577	355.308	387.314
ENSMUSG00000054477	Kcnn2	2454.31	-0.555479	0.220113	-2.52361	0.0116157	1.93496	0.101979	1605.41	1293.58	1796.08	1816.15	2489.33	2061.15	2750.99	4354.08	3042.85	3333.46
ENSMUSG00000023020	Cox14	3535.88	0.491434	0.194766	2.5232	0.0116291	1.93445	0.10204	4957.53	4351.46	2605.29	2952.44	2813.45	5112.08	3488.21	2557.93	3065.12	3455.36
ENSMUSG00000086965	Gm16314	14.3589	1.4209	0.563295	2.52248	0.011653	1.93356	NA	12.0847	27.7989	13.9519	11.8858	7.24848	29.7605	28.7096	3.79937	8.34928	0
ENSMUSG00000037610	Kcnmb2	257.414	0.881396	0.34943	2.52238	0.0116563	1.93344	0.102222	491.755	500.38	280.899	444.529	268.194	135.362	196.866	51.2915	125.239	79.6255
ENSMUSG00000021557	Agtpbp1	1188.44	0.41284	0.163704	2.52186	0.0116736	1.9328	0.102315	1648.17	1729.09	1536.57	1643.81	1471.44	962.895	853.085	622.147	746.797	670.427
ENSMUSG00000079677	Fdx1l	673.998	0.637745	0.252949	2.52124	0.0116941	1.93203	0.102399	764.126	695.9	601.794	754.749	652.363	1093.46	591.622	458.774	582.595	544.599
ENSMUSG00000109206	NA	168.317	-0.860697	0.341386	-2.52118	0.0116962	1.93196	0.102399	126.425	67.644	319.964	227.019	314.791	77.7612	81.002	194.718	122.456	151.387
ENSMUSG00000020936	Nmt1	1461.29	0.551954	0.218968	2.52071	0.0117118	1.93137	0.102479	1591.47	1455.74	1252.88	1085.17	1427.95	2134.11	1753.34	990.686	1301.56	1620.04
ENSMUSG00000086682	Gm16023	251.761	-0.883229	0.350469	-2.52014	0.0117309	1.93067	0.102588	79.9451	115.829	359.96	168.779	202.957	164.163	239.93	530.012	323.767	332.265
ENSMUSG00000033510	Otud7a	53.2084	-1.15505	0.458488	-2.51926	0.0117602	1.92958	0.102787	51.1277	28.7255	97.6636	49.9204	41.4199	26.8804	23.5829	79.7868	77.9267	55.0498
ENSMUSG00000021668	Polk	301.548	-0.682001	0.270791	-2.51855	0.011784	1.92871	0.102937	312.344	283.549	225.091	316.163	405.915	229.444	192.764	346.693	351.598	351.925
ENSMUSG00000051590	Map3k19	4.73918	-1.11663	0.443447	-2.51806	0.0118003	1.92811	NA	0	1.85326	0	0	0	0	0	4.74922	8.34928	32.44
ENSMUSG00000024287	Thoc1	4181.14	-0.466142	0.185133	-2.51787	0.0118068	1.92787	0.103035	3343.75	3168.15	4529.73	4300.29	4165.8	3338.93	3879.89	5703.81	5554.13	3826.94
ENSMUSG00000092375	A730060N03Rik	46.8287	1.2293	0.488241	2.51782	0.0118084	1.92781	0.103035	44.6205	69.4973	131.148	47.5432	75.5913	33.6005	33.8363	15.1975	7.42159	9.83031
ENSMUSG00000028423	Nfx1	4198.82	-0.391447	0.155485	-2.51759	0.011816	1.92753	0.103044	3265.66	3214.48	5165.01	4660.43	4978.67	3248.69	3703.54	5207.99	4544.79	3998.97
ENSMUSG00000029524	Sirt4	671.167	-0.526602	0.209248	-2.51665	0.0118477	1.92636	0.103263	494.544	362.313	713.409	599.045	532.245	609.61	650.067	958.392	939.758	852.288
ENSMUSG00000004394	Tmed4	6226.93	-0.50081	0.199048	-2.51603	0.0118686	1.9256	0.103295	3741.62	3732.47	4693.43	3544.35	4791.24	7153.07	6158.21	9579.17	7455.91	11419.9
ENSMUSG00000021266	Wars	1711.09	0.587771	0.23363	2.51582	0.0118754	1.92535	0.103295	2145.5	1420.52	1514.25	1334.78	1326.47	2990.45	1747.18	1473.21	1564.1	1594.48
ENSMUSG00000026737	Pip4k2a	328.681	0.714346	0.283944	2.5158	0.0118763	1.92532	0.103295	491.755	431.81	244.624	438.586	319.969	307.205	414.238	176.671	231.925	230.029
ENSMUSG00000048076	Arf1	11533	0.488049	0.193997	2.51576	0.0118777	1.92527	0.103295	16541.2	12638.3	8689.27	10879.1	8733.38	16095.6	12011.9	8578.03	11142.6	10021
ENSMUSG00000019738	Polr2i	1923.58	0.527041	0.209529	2.51536	0.0118912	1.92478	0.103298	2779.49	2226.69	1553.32	1810.21	1430.02	2510.44	2143.99	1283.24	1519.57	1978.84
ENSMUSG00000102383	NA	178.327	-1.13948	0.453009	-2.51535	0.0118913	1.92477	0.103298	30.6766	167.72	187.886	196.116	74.5558	112.322	114.838	326.746	341.393	231.012
ENSMUSG00000025486	Sirt3	851.378	-0.523558	0.208192	-2.51478	0.0119106	1.92407	0.103396	640.49	601.383	1065	899.756	1083.13	624.97	701.334	1195.85	820.085	881.779
ENSMUSG00000087035	Tmem74bos	21.6076	-1.41155	0.561304	-2.51477	0.0119109	1.92405	NA	7.43675	23.1658	34.4148	9.50865	75.5913	0.960015	0	37.0439	9.27698	18.6776
ENSMUSG00000021038	Vipas39	2760.86	0.502075	0.199667	2.51456	0.011918	1.9238	0.103396	2403	2402.75	2217.43	2404.5	2163.15	4810.64	3022.71	2511.39	2555.81	3117.19
ENSMUSG00000023055	Calcoco1	3208.21	-0.539298	0.214491	-2.51431	0.0119265	1.92349	0.103396	2306.32	2165.54	2048.14	2361.71	2536.97	2536.36	3915.78	4059.63	4336.99	5814.63
ENSMUSG00000020594	Pum2	4777.72	0.489543	0.194709	2.51424	0.0119291	1.92339	0.103396	4921.27	5806.27	3833.99	4748.38	4998.34	5900.25	5508.14	3211.42	3990.03	4859.12
ENSMUSG00000003038	Hmgn2	5825.96	0.404542	0.161061	2.51174	0.0120138	1.92032	0.104073	4109.74	3764.9	2234.17	2424.71	2594.96	11277.3	9050.7	6673.6	7978.21	8151.3
ENSMUSG00000054452	Aes	1864.61	0.644866	0.256773	2.51142	0.0120247	1.91993	0.104109	2748.81	2248.01	1175.68	1349.04	1814.19	3121.01	1690.79	1245.24	1606.77	1646.58
ENSMUSG00000028796	Phc2	2381.1	0.463554	0.184629	2.51073	0.0120482	1.91908	0.104187	2839.91	2280.44	2276.03	1820.91	2117.59	3177.65	2827.89	1813.25	2245.96	2411.38
ENSMUSG00000028601	Echdc2	898.653	-0.883899	0.352071	-2.51057	0.0120537	1.91888	0.104187	158.031	146.408	689.226	328.048	206.064	1031.06	897.174	2621.57	1398.04	1510.92
ENSMUSG00000100629	RP23-378G22.3	8.58107	-1.32029	0.525906	-2.5105	0.0120562	1.91879	NA	0	0	0	9.50865	9.31947	0	2.05068	24.6959	17.6263	22.6097
ENSMUSG00000033389	Arhgap44	340.83	0.706181	0.281299	2.51043	0.0120586	1.9187	0.104187	317.921	301.155	530.174	482.564	622.334	216.963	392.706	149.125	194.817	200.538
ENSMUSG00000066151	Fkbp15	867.579	-0.511059	0.203579	-2.51038	0.0120603	1.91864	0.104187	466.656	661.614	883.623	878.361	710.351	753.612	853.085	1102.77	1128.08	1237.64
ENSMUSG00000080180	Gm17235	20.7707	-1.3707	0.546031	-2.51029	0.0120632	1.91854	NA	10.2255	6.48641	44.6462	24.9602	10.355	3.84006	9.22808	41.7931	30.614	25.5588
ENSMUSG00000025790	Slco3a1	691.414	0.535513	0.213355	2.50996	0.0120745	1.91813	0.104252	1007.68	866.4	993.378	1068.53	1326.47	353.286	461.404	283.053	288.514	265.418
ENSMUSG00000026755	Arpc5l	3042.29	0.432833	0.172487	2.50936	0.012095	1.91739	0.104372	4101.37	3421.12	2241.61	2335.56	2702.65	4101.19	3327.24	2619.67	3038.21	2534.25
ENSMUSG00000070814	6330408A02Rik	323.223	-0.612425	0.244165	-2.50824	0.0121333	1.91602	0.104645	281.667	352.12	322.755	324.483	354.14	249.604	227.626	406.533	418.392	294.909
ENSMUSG00000027365	Trpm7	4373.73	-0.519403	0.207098	-2.50801	0.0121415	1.91573	0.104658	2372.32	3054.17	3812.6	4967.08	3513.44	4003.26	4198.78	7263.45	5565.26	4986.92
ENSMUSG00000033760	Rbm4b	5811.75	-0.41398	0.16514	-2.50685	0.0121814	1.9143	0.104944	3921.96	4676.7	5789.12	5624.37	6002.78	4811.6	5855.73	8015.73	7233.26	6186.22
ENSMUSG00000008305	Tle1	1154.92	0.42512	0.16965	2.50586	0.0122155	1.91309	0.10518	1438.08	1413.11	1349.62	1227.8	1334.76	1224.98	1041.75	858.658	740.303	920.117
ENSMUSG00000042790	Rnf214	1566.56	-0.445088	0.177648	-2.50546	0.0122294	1.9126	0.105231	1596.11	1450.18	1331.94	1354.98	1101.77	1264.34	1625.17	2117.2	1978.78	1845.15
ENSMUSG00000075463	4930594M22Rik	11.6907	-1.40473	0.560686	-2.50538	0.0122322	1.9125	NA	5.57756	11.1196	26.9737	16.6401	19.6744	0	0	15.1975	14.8432	6.88122
ENSMUSG00000030093	Wnt7a	556.129	0.729131	0.291036	2.50529	0.012235	1.9124	0.105231	1099.71	926.631	979.426	821.31	572.63	408.966	207.119	181.42	175.335	188.742
ENSMUSG00000028111	Ctsk	13.8203	-1.40286	0.560156	-2.5044	0.0122659	1.9113	NA	9.29594	19.4592	9.30129	5.94291	37.2779	0	0	13.2978	10.2047	33.4231
ENSMUSG00000020097	Sgpl1	4315.45	-0.354445	0.141575	-2.50359	0.0122942	1.9103	0.105683	2768.33	2905.91	2781.09	2517.41	2859.01	5344.4	4694.02	6435.19	5966.96	6882.2
ENSMUSG00000018931	Gm16515	979.871	0.456514	0.182375	2.50317	0.0123087	1.90979	0.10575	1037.43	1186.09	922.688	807.047	912.273	1312.34	1055.08	881.454	768.134	916.185
ENSMUSG00000028478	Clta	2756.28	0.406766	0.162583	2.50189	0.0123532	1.90822	0.106042	3780.66	3219.11	2357.88	2649.35	2750.28	3370.61	2654.61	2303.37	2271.01	2205.92
ENSMUSG00000055725	Paqr3	439.382	-0.743099	0.297025	-2.5018	0.0123563	1.90811	0.106042	277.019	372.505	649.23	475.432	635.795	249.604	297.349	625.947	297.791	513.142
ENSMUSG00000031841	Cdh13	4523.14	0.740986	0.296243	2.50128	0.0123747	1.90747	0.106141	7314.98	5970.28	7585.2	6001.15	10980.4	2260.84	1663.11	1180.65	1614.2	660.597
ENSMUSG00000021217	Tshz3	1376.45	0.671996	0.268697	2.50094	0.0123864	1.90705	0.106184	2099.95	2036.73	1956.06	2252.36	2319.51	863.054	746.449	401.784	751.436	337.18
ENSMUSG00000026377	Nifk	1753.26	0.587477	0.234924	2.50071	0.0123944	1.90678	0.106194	2491.31	2111.79	925.478	1799.51	1532.54	2168.67	2212.69	1312.68	1461.12	1516.82
ENSMUSG00000033014	Trim33	2352.6	0.410948	0.164384	2.49992	0.012422	1.90581	0.106372	2568.47	2558.43	1818.4	2438.97	2282.24	2691.88	2899.67	1948.13	2153.19	2166.6
ENSMUSG00000040648	Ppip5k2	4747.38	-0.399028	0.159687	-2.49881	0.012461	1.90445	0.106648	3116.93	3825.13	4732.5	5499.57	5217.87	3929.34	4464.34	5581.28	6071.79	5035.09
ENSMUSG00000044501	Zfp758	1045.03	-0.586662	0.234833	-2.49821	0.0124821	1.90371	0.10677	636.772	797.829	690.156	965.128	756.948	1024.34	985.354	1913.93	1531.63	1148.18
ENSMUSG00000034192	Lsm3	2437.71	0.496555	0.198802	2.49773	0.012499	1.90313	0.106801	3270.31	2810.47	1809.1	2280.89	1981.94	3157.49	2802.26	1614.73	2188.44	2461.51
ENSMUSG00000031068	Glrx3	4292.13	0.564675	0.226076	2.49772	0.0124993	1.90311	0.106801	6175.29	4558.1	2826.66	4184.99	3481.34	6294.82	4569.95	2859.03	3910.25	4060.9
ENSMUSG00000059049	Frem1	188.788	-1.18316	0.473845	-2.49695	0.0125268	1.90216	0.106906	26.0286	49.1114	23.2532	24.9602	126.331	207.363	126.117	581.304	265.322	458.093
ENSMUSG00000046688	Tifa	117.821	-0.969628	0.38833	-2.49692	0.0125278	1.90212	0.106906	26.0286	22.2391	39.0654	15.4516	46.5974	90.2414	162.004	260.257	259.756	256.571
ENSMUSG00000051344	Plekhm3	657.646	-0.52596	0.210659	-2.49673	0.0125343	1.9019	0.106906	382.063	486.481	654.811	557.445	503.252	625.93	628.535	1059.08	826.579	852.288
ENSMUSG00000024620	Pdgfrb	132.927	-1.0008	0.400867	-2.4966	0.012539	1.90174	0.106906	92.9594	191.813	289.27	154.516	147.041	64.321	35.887	106.382	126.167	120.913
ENSMUSG00000026790	Odf2	1275.94	-0.521641	0.208993	-2.49597	0.0125612	1.90097	0.107037	871.959	1077.67	1420.31	1246.82	1778.98	851.534	1148.38	1345.93	1501.94	1515.83
ENSMUSG00000108655	NA	29.6342	-1.29788	0.520163	-2.49514	0.0125907	1.89995	0.107178	27.8878	34.2853	55.8077	38.0346	37.2779	2.88005	10.2534	42.7429	16.6986	30.474
ENSMUSG00000108291	NA	82.8296	-1.08493	0.434833	-2.49505	0.012594	1.89983	0.107178	27.8878	39.8451	137.659	91.5208	103.55	31.6805	58.4445	100.683	64.0112	173.014
ENSMUSG00000036860	Mrpl55	1391.43	0.599752	0.240388	2.49493	0.0125983	1.89969	0.107178	1898.23	1745.77	1276.14	1156.49	719.67	1856.67	1758.46	1038.18	1446.28	1018.42
ENSMUSG00000018102	Hist1h2bc	269.265	0.682564	0.273644	2.49435	0.0126188	1.89898	0.107294	321.64	290.035	151.611	179.476	188.46	462.727	357.844	205.166	215.226	320.468
ENSMUSG00000097736	9530059O14Rik	522.897	-0.57668	0.231217	-2.4941	0.0126277	1.89868	0.107311	446.205	446.636	1046.4	1091.12	1198.07	175.683	126.117	211.815	208.732	278.198
ENSMUSG00000024414	Mrpl27	1737.67	0.51296	0.20569	2.49385	0.0126367	1.89837	0.10733	2347.23	2075.65	1044.54	1394.21	1333.72	2329	2177.83	1219.6	1589.15	1865.79
ENSMUSG00000040596	Pogk	2598.77	0.427928	0.171626	2.49338	0.0126535	1.89779	0.107414	2865.94	2919.81	2322.53	2642.22	2517.29	3131.57	2904.79	1796.15	2443.56	2443.82
ENSMUSG00000026615	Eprs	6669.51	-0.403776	0.162002	-2.49242	0.0126876	1.89662	0.107645	5888.98	5879.47	7254.08	6102.18	5462.25	5434.65	6620.63	8481.15	7737	7834.76
ENSMUSG00000047044	D030056L22Rik	614.483	0.64479	0.258805	2.49142	0.0127235	1.89539	0.107867	685.111	730.185	298.571	564.576	407.986	969.615	820.274	461.624	564.968	641.919
ENSMUSG00000074733	5830428H23Rik	4806.81	-0.334564	0.134293	-2.4913	0.0127276	1.89525	0.107867	3512.01	3100.51	4251.62	4621.2	4416.39	4549.51	5176.95	6268.96	6131.16	6039.74
ENSMUSG00000105445	NA	291.79	0.961199	0.385894	2.49084	0.0127441	1.89469	0.107949	139.439	458.682	418.558	461.169	588.162	176.643	322.983	102.583	148.432	101.252
ENSMUSG00000026527	Rgs7	259.165	1.02948	0.413524	2.48953	0.0127913	1.89309	0.108264	325.358	467.948	244.624	369.649	421.447	319.685	141.497	77.8871	174.407	49.1516
ENSMUSG00000032688	Malt1	55.0204	-1.20701	0.484854	-2.48942	0.0127952	1.89295	0.108264	22.3103	75.9837	107.895	114.104	79.7333	12.4802	11.2788	51.2915	25.9756	49.1516
ENSMUSG00000004347	Pde1c	1079.85	-0.602037	0.241871	-2.48908	0.0128073	1.89254	0.108274	619.11	711.652	893.854	701.263	812.865	792.013	1340.12	1921.53	1319.19	1686.88
ENSMUSG00000032135	Mcam	66.562	-1.14481	0.459945	-2.489	0.0128102	1.89244	0.108274	65.0716	59.3044	93.0129	122.424	150.147	5.76009	25.6336	56.0407	37.1079	51.1176
ENSMUSG00000037475	Thoc2	11093.1	-0.457344	0.183773	-2.48863	0.0128235	1.89199	0.108283	6722.82	8790.02	8231.64	10366.8	7896.7	10720.5	11711.5	17819.1	14787.5	13884.3
ENSMUSG00000021303	Gng4	259.161	0.892745	0.358735	2.48859	0.0128251	1.89194	0.108283	747.394	408.644	199.048	344.689	243.342	205.443	163.029	58.8903	132.661	88.4728
ENSMUSG00000021474	Sfxn1	2577.42	0.484965	0.194929	2.48791	0.0128498	1.8911	0.108433	4383.04	3599.03	2477.86	2864.48	2885.93	2503.72	2130.66	1497.9	2029.8	1401.8
ENSMUSG00000097275	Gm26648	58.0478	-1.26167	0.507328	-2.48689	0.0128865	1.88986	0.108684	29.747	13.8995	71.6199	162.836	35.2069	22.0804	20.5068	118.73	54.7342	51.1176
ENSMUSG00000027894	Slc6a17	693.637	0.589424	0.237032	2.48669	0.0128938	1.88962	0.108687	898.917	1016.51	902.225	1075.67	1136.98	384.006	576.242	264.056	304.285	377.484
ENSMUSG00000039787	Cercam	101.405	-0.980307	0.394304	-2.48617	0.0129127	1.88898	0.108788	61.3532	131.582	146.96	102.218	155.325	35.5206	59.4698	108.282	115.035	98.3031
ENSMUSG00000038816	Ctnnal1	573.138	-0.593432	0.238726	-2.48583	0.0129248	1.88858	0.108831	273.301	445.709	499.479	587.159	486.684	460.807	581.369	859.608	810.808	726.46
ENSMUSG00000035202	Lars2	12328.4	0.337264	0.135741	2.48462	0.0129689	1.8871	0.109144	16358.1	15730.5	16868.8	15616.8	14515.6	9245.91	10979.4	8045.17	7913.27	8010.72
ENSMUSG00000028850	Gpatch3	234.949	-0.737359	0.296844	-2.484	0.0129916	1.88634	0.109276	143.157	273.356	293.921	218.699	252.661	159.363	164.055	288.752	278.309	277.215
ENSMUSG00000105105	NA	4.32074	-1.0508	0.423033	-2.48397	0.0129928	1.8863	NA	0	0	0	0	0	0	0	15.1975	8.34928	19.6606
ENSMUSG00000045903	Npas4	12.6168	1.39911	0.563332	2.48364	0.0130047	1.8859	NA	9.29594	12.9728	13.0218	23.7716	11.3905	14.4002	32.811	6.6489	1.8554	0
ENSMUSG00000074912	Gm14207	10.2669	-1.31733	0.530423	-2.48354	0.0130082	1.88578	NA	0	3.70652	5.58077	4.75432	0	4.80008	0	30.395	43.6018	9.83031
ENSMUSG00000063810	Alms1	887.511	-0.675588	0.272042	-2.48339	0.0130137	1.8856	0.109382	415.529	670.881	535.754	650.154	928.841	672.971	969.974	1547.29	1292.28	1191.43
ENSMUSG00000024168	Tmem204	52.1566	-1.3153	0.529664	-2.48327	0.0130182	1.88545	0.109382	25.099	20.3859	50.227	86.7664	70.4138	33.6005	4.10137	37.0439	143.793	50.1346
ENSMUSG00000080893	Gm15920	1124.73	0.523876	0.211018	2.48261	0.0130423	1.88465	0.109526	1652.82	1343.61	807.352	1098.25	1019.96	1301.78	1321.67	718.081	956.457	1027.27
ENSMUSG00000103553	NA	14.5881	-1.37769	0.55506	-2.48205	0.013063	1.88396	NA	13.0143	6.48641	1.86026	2.37716	0	10.5602	0	64.5893	36.1802	10.8133
ENSMUSG00000106110	NA	45.1154	-1.37287	0.553279	-2.48132	0.0130895	1.88308	0.109798	3.71838	31.5054	67.8994	55.8633	7.24848	19.2003	14.3548	139.627	71.4328	40.3043
ENSMUSG00000010517	Faf1	1011.92	0.438117	0.176584	2.48106	0.0130991	1.88276	0.109798	1262.39	1282.46	948.732	1044.76	1172.18	1104.98	994.582	829.213	799.676	680.258
ENSMUSG00000030532	Hddc3	795.273	0.586545	0.236416	2.48099	0.0131019	1.88267	0.109798	1183.37	846.94	532.964	656.097	595.411	1231.7	859.237	553.759	741.231	752.019
ENSMUSG00000028879	Stx12	6071.83	0.567483	0.228735	2.48096	0.0131028	1.88264	0.109798	8403.53	6914.52	4095.36	6708.35	4485.77	8909.9	6185.89	4275.24	5287.88	5451.89
ENSMUSG00000041362	4930506M07Rik	3133.7	0.619334	0.24967	2.48061	0.0131159	1.8822	0.109838	4838.54	5098.32	4172.56	5247.59	5323.49	1702.11	1683.61	897.602	1596.57	776.595
ENSMUSG00000045587	BC049730	157.88	-1.39574	0.562698	-2.48045	0.0131216	1.88201	0.109838	3.71838	11.1196	36.275	62.9948	176.034	19.2003	130.218	138.677	217.081	783.476
ENSMUSG00000104910	NA	85.9706	-1.11798	0.450828	-2.47984	0.013144	1.88127	0.109966	39.9725	71.3506	119.057	127.178	73.5203	19.2003	66.6472	138.677	121.528	82.5746
ENSMUSG00000030929	Eri2	648.629	-0.657534	0.265183	-2.47955	0.0131548	1.88092	0.109998	379.274	332.66	777.588	672.737	431.802	641.29	496.266	1060.02	974.083	720.562
ENSMUSG00000079357	Gm11100	23.3118	-1.32273	0.53355	-2.47911	0.0131712	1.88038	0.110026	0	2.77989	29.7641	9.50865	18.6389	15.3602	12.3041	54.1411	46.3849	44.2364
ENSMUSG00000099923	RP23-446G23.1	49.8286	-1.24817	0.503503	-2.47897	0.0131764	1.8802	0.110026	10.2255	40.7717	55.8077	51.109	63.1653	11.5202	34.8616	94.9843	46.3849	89.4559
ENSMUSG00000022064	Pibf1	1178.35	-0.421998	0.170237	-2.47889	0.0131792	1.88011	0.110026	882.185	896.052	979.426	1029.31	842.895	1076.18	1292.96	1713.52	1533.49	1537.46
ENSMUSG00000017724	Etv4	81.4721	-1.08565	0.438032	-2.47847	0.0131949	1.8796	0.110098	44.6205	41.6984	86.502	72.5035	138.757	46.0807	44.0897	152.925	135.444	52.1007
ENSMUSG00000033096	Apmap	1836.77	-0.422652	0.170545	-2.47824	0.0132031	1.87932	0.110108	1624	1584.54	2001.64	1604.58	1923.95	1684.83	1499.05	2139.05	1905.49	2400.56
ENSMUSG00000029916	Agk	1787.38	-0.461412	0.186222	-2.47775	0.0132216	1.87872	0.110134	1401.83	1599.36	1782.13	1990.87	1936.38	1218.26	1753.34	2200.79	2113.3	1877.59
ENSMUSG00000028759	Hp1bp3	5526.13	0.4529	0.182802	2.47755	0.0132288	1.87848	0.110134	5342.38	5429.13	4283.24	4576.04	4472.31	9128.79	5815.74	5135.8	5733.18	5344.74
ENSMUSG00000026307	Scly	306.798	-0.999381	0.403408	-2.47735	0.0132364	1.87823	0.110134	96.6778	226.098	285.55	165.213	477.364	131.522	286.07	392.285	600.221	406.975
ENSMUSG00000036225	Kctd1	473.855	0.665815	0.268765	2.47731	0.0132377	1.87819	0.110134	517.784	593.97	393.445	398.175	311.685	526.088	790.539	316.298	363.658	526.905
ENSMUSG00000033953	Ppp3r1	2733.11	0.556439	0.224623	2.47721	0.0132415	1.87806	0.110134	4351.43	3916.87	1894.67	3338.72	2500.73	2967.41	2680.24	1548.24	1991.77	2141.04
ENSMUSG00000031074	Fgf3	28.0583	1.38946	0.561072	2.47644	0.0132699	1.87713	0.110313	66.0012	101.003	27.9039	29.7145	42.4554	12.4802	1.02534	0	0	0
ENSMUSG00000042210	Abhd14a	639.397	0.607534	0.245416	2.47553	0.0133039	1.87602	0.11048	999.314	801.535	565.519	534.862	788.013	768.972	607.003	471.122	503.74	353.891
ENSMUSG00000030337	Vamp1	200.985	-0.985917	0.398267	-2.47552	0.0133042	1.87601	0.11048	77.1563	51.8913	236.253	249.602	71.4493	144.002	167.131	348.592	408.187	255.588
ENSMUSG00000025066	Sfr1	4334.76	0.571329	0.230917	2.47418	0.0133544	1.87438	0.110838	5498.55	4686.9	2362.53	3407.66	2670.55	6361.06	6067.98	2785.89	4555	4951.53
ENSMUSG00000033020	Polr2f	3279.27	0.549927	0.222286	2.47396	0.0133626	1.87411	0.110848	5522.72	4258.79	2346.72	3125.97	2692.29	3727.74	3659.45	1785.7	2599.41	3073.94
ENSMUSG00000020592	Sdc1	596.029	-0.567817	0.229557	-2.47353	0.0133785	1.87359	0.11092	599.588	609.723	718.99	469.49	719.67	488.648	381.427	660.141	638.256	674.36
ENSMUSG00000042814	Mcts2	872.546	0.44173	0.178599	2.47331	0.0133868	1.87332	0.11093	1055.09	858.06	665.972	716.714	804.581	1127.06	1080.71	752.276	828.435	836.56
ENSMUSG00000059897	Zfp930	2361.71	-0.666607	0.269575	-2.47281	0.0134055	1.87272	0.111027	1226.13	976.669	1333.81	2116.86	1276.77	3255.41	1613.89	4191.66	3847.16	3778.77
ENSMUSG00000015027	Galns	138.589	-0.949556	0.384042	-2.47253	0.0134159	1.87238	0.111054	171.045	79.6902	148.821	128.367	172.928	107.522	54.3431	194.718	195.744	132.709
ENSMUSG00000025813	Homer2	374.479	0.531308	0.214903	2.47231	0.0134242	1.87211	0.111064	340.231	435.516	341.357	398.175	387.276	451.207	459.353	290.652	311.707	329.316
ENSMUSG00000042436	Mfap4	8364.18	-0.785062	0.317653	-2.47145	0.0134568	1.87106	0.111275	409.021	334.514	700.387	386.289	454.583	16151.3	6680.1	24733	12328.2	21464.5
ENSMUSG00000009614	Sardh	32.2251	-1.29605	0.524469	-2.47118	0.013467	1.87073	0.1113	11.1551	7.41304	40.9257	65.372	25.8874	12.4802	13.3294	75.9874	51.0234	18.6776
ENSMUSG00000070461	9230112E08Rik	73.3345	0.991824	0.40142	2.47079	0.0134814	1.87026	0.11135	116.199	86.1766	60.4584	76.0692	64.2008	64.321	133.294	48.442	38.9633	45.2194
ENSMUSG00000041638	Gcn1l1	1667.79	-0.478668	0.193758	-2.47044	0.0134948	1.86983	0.11135	1284.7	1425.16	2452.75	1667.58	1936.38	1321.94	1219.13	1999.42	1762.63	1608.24
ENSMUSG00000030872	Gga2	1232.24	-0.584628	0.236663	-2.4703	0.0134998	1.86967	0.11135	837.564	1058.21	1766.32	1189.77	1603.98	691.211	1088.91	1535.9	1275.59	1274.99
ENSMUSG00000031433	Rbm41	436.202	-0.657331	0.266098	-2.47026	0.0135015	1.86962	0.11135	301.188	340.073	237.183	457.604	338.608	392.646	392.706	680.088	543.631	678.292
ENSMUSG00000026765	Lypd6b	192.473	0.932021	0.377458	2.46921	0.0135413	1.86834	0.111619	280.737	222.391	207.419	385.1	353.104	81.6013	193.79	50.3417	68.6497	81.5916
ENSMUSG00000087564	Gm11817	22.0959	-1.31286	0.531725	-2.46906	0.0135468	1.86816	NA	8.36635	5.55978	9.30129	5.94291	14.497	13.4402	15.3801	61.7398	62.1558	24.5758
ENSMUSG00000061461	Smim20	1905.81	-0.452228	0.183244	-2.4679	0.0135909	1.86675	0.111969	1635.16	1303.77	1753.29	1891.03	1396.89	1916.19	1695.92	2653.86	2322.96	2489.04
ENSMUSG00000022571	Pycrl	2736.75	0.432042	0.1751	2.46741	0.0136095	1.86616	0.112064	3221.04	2491.71	2187.66	2273.76	2277.06	3750.78	3343.64	2286.27	2519.63	3015.94
ENSMUSG00000020321	Mdh1	13902.6	0.49893	0.202276	2.46658	0.0136411	1.86515	0.112265	18532.4	17142.7	8878.08	13958.7	9950.09	18847	15596.5	10359	13689.1	12072.6
ENSMUSG00000078517	Emc1	966.702	-0.586017	0.237656	-2.46582	0.0136699	1.86423	0.112443	914.721	915.511	1654.7	1164.81	1279.87	667.211	462.429	704.784	1057.58	845.407
ENSMUSG00000084686	Gm22027	15.5541	-1.37393	0.55725	-2.46556	0.01368	1.86391	NA	2.78878	4.63315	25.1135	16.6401	12.426	0.960015	9.22808	36.094	25.0479	22.6097
ENSMUSG00000039983	Ccdc32	1131.41	0.477951	0.193853	2.46554	0.0136807	1.86389	0.112472	1670.48	1534.5	954.312	1239.69	832.54	1265.3	1193.5	892.852	910.072	820.831
ENSMUSG00000056383	AI987944	832.096	-0.591465	0.239921	-2.46525	0.0136917	1.86354	0.112503	419.247	611.576	361.82	589.536	423.518	862.094	937.163	1438.06	1480.61	1197.33
ENSMUSG00000060733	Ipmk	563.71	0.563372	0.228546	2.46503	0.0137002	1.86327	0.112514	899.847	719.992	528.313	635.891	678.251	451.207	635.712	334.345	353.453	400.094
ENSMUSG00000041716	Gm20604	627.187	0.525612	0.213251	2.46476	0.0137104	1.86295	0.112539	717.647	740.378	472.506	715.526	562.275	808.333	702.359	482.52	530.643	539.684
ENSMUSG00000005897	Nr2c1	411.276	-0.793208	0.321859	-2.46446	0.0137222	1.86258	0.112576	293.752	436.443	471.575	493.261	293.046	190.083	377.326	621.197	408.187	527.888
ENSMUSG00000094626	Cecr6	559.995	0.583375	0.236795	2.46363	0.0137539	1.86157	0.112703	646.068	778.37	952.452	684.623	763.161	387.846	505.494	313.448	324.694	243.792
ENSMUSG00000107990	NA	146.936	-0.848434	0.344387	-2.46361	0.0137548	1.86155	0.112703	69.7196	129.728	146.03	165.213	213.312	78.7213	112.788	197.567	157.709	198.572
ENSMUSG00000027709	Mccc1	1370.41	-0.550356	0.223407	-2.46347	0.0137598	1.86139	0.112703	436.909	641.228	1227.77	883.116	1422.77	1379.54	1445.73	2097.25	1948.17	2221.65
ENSMUSG00000026238	Ptma	10674.6	0.572281	0.232336	2.46317	0.0137717	1.86101	0.112703	15649.7	14562.9	5941.66	8740.83	7672	12316	14908.5	6068.55	9870.71	11014.9
ENSMUSG00000047719	Ubiad1	1052.38	-0.467485	0.189795	-2.46311	0.0137737	1.86095	0.112703	639.561	680.147	1015.7	846.27	741.416	1118.42	1019.19	1674.57	1438.86	1349.7
ENSMUSG00000031156	Slc35a2	1306.66	-0.45948	0.186568	-2.4628	0.0137857	1.86057	0.112743	1412.05	1518.75	1588.66	1330.02	1763.45	897.614	869.49	1165.46	1423.09	1098.05
ENSMUSG00000021947	Cryl1	108.084	0.905951	0.368091	2.46122	0.0138467	1.85865	0.113183	221.243	132.508	100.454	96.2751	122.189	139.202	95.3568	57.9404	71.4328	44.2364
ENSMUSG00000032666	1700025G04Rik	906.45	0.547077	0.222381	2.46009	0.0138904	1.85729	0.113468	1355.35	1310.26	645.51	868.853	976.474	841.933	1100.19	559.458	729.171	677.309
ENSMUSG00000024668	Sdhaf2	1776.98	0.587003	0.238625	2.45994	0.0138961	1.85711	0.113468	2523.85	1917.2	1113.36	1542.78	1630.91	2653.48	1916.36	1136.01	1674.5	1661.32
ENSMUSG00000057666	Gapdh	8292.05	0.477133	0.194001	2.45944	0.0139152	1.85651	0.113495	11844.9	9260.75	6165.83	7051.85	6234.73	11649.8	8852.8	5843.43	7796.38	8220.11
ENSMUSG00000031559	4930555F03Rik	38.7967	1.35286	0.550082	2.45938	0.0139178	1.85643	0.113495	16.7327	101.929	57.668	87.955	76.6268	5.76009	31.7856	2.84953	3.71079	2.94909
ENSMUSG00000090101	Snhg9	46.4125	1.05001	0.426982	2.45913	0.0139272	1.85613	0.113495	75.2971	63.0109	37.2052	38.0346	30.0294	83.5213	52.2925	26.5956	30.614	27.5249
ENSMUSG00000064128	Cenpj	759.513	-0.521912	0.212237	-2.4591	0.0139284	1.8561	0.113495	487.107	596.75	664.112	487.318	452.512	743.052	802.843	1125.56	1030.67	1205.2
ENSMUSG00000109013	NA	34.5596	-1.37773	0.560376	-2.45859	0.0139485	1.85547	0.113599	12.0847	35.212	55.8077	55.8633	19.6744	12.4802	0	86.4357	12.9878	55.0498
ENSMUSG00000109574	NA	257.641	1.02882	0.418524	2.45822	0.0139628	1.85503	0.113618	270.512	365.092	244.624	564.576	629.582	82.5613	220.449	92.1348	70.5051	36.3722
ENSMUSG00000005204	Senp3	1656.76	0.434163	0.176621	2.45815	0.0139654	1.85495	0.113618	1656.54	2065.46	1505.88	1653.32	1607.09	1654.11	2190.13	1386.77	1458.34	1390.01
ENSMUSG00000019158	Tmem160	307.151	0.564889	0.229941	2.45667	0.0140231	1.85315	0.114029	466.656	391.038	276.248	286.448	308.578	374.406	297.349	219.414	211.515	239.86
ENSMUSG00000016559	H3f3b	40897.9	0.554489	0.225741	2.45631	0.0140373	1.85272	0.114085	40036.7	40251	18078	31336.9	24991.7	72866.1	54248.8	33656.7	48367.4	45145.7
ENSMUSG00000019579	D17Wsu104e	2583.89	0.450227	0.183312	2.45607	0.0140467	1.85243	0.114102	3666.32	2658.5	2310.44	2321.3	2413.74	3322.61	2646.41	2059.26	2027.95	2412.36
ENSMUSG00000084274	Gm12504	91.6607	-0.945504	0.38504	-2.4556	0.0140651	1.85186	0.114154	70.6491	101.003	117.196	99.8408	60.0588	56.6409	54.3431	148.176	110.396	98.3031
ENSMUSG00000078919	Dpm1	533.194	-0.678972	0.276536	-2.45527	0.0140778	1.85146	0.114154	281.667	353.046	515.292	459.981	523.962	378.246	544.457	990.686	778.339	506.261
ENSMUSG00000061360	Phf5a	2475.41	0.521489	0.212403	2.45518	0.0140813	1.85136	0.114154	3506.43	2799.35	1517.04	1995.63	1740.67	3793.02	2707.93	1837.95	2604.98	2251.14
ENSMUSG00000022607	Ptk2	2007.02	0.37858	0.154201	2.45511	0.0140841	1.85127	0.114154	2014.43	2427.77	2276.96	2225.02	2587.71	2038.11	1934.82	1551.09	1544.62	1469.63
ENSMUSG00000019082	Slc25a22	2662.48	-0.307212	0.125139	-2.45497	0.0140895	1.8511	0.114154	2607.51	2475.03	2668.54	2586.35	2710.93	2423.08	2322.4	2938.81	2985.33	2906.82
ENSMUSG00000086533	Mypopos	69.8771	-1.15653	0.471152	-2.45469	0.0141005	1.85077	0.114174	55.7756	57.4511	106.965	122.424	119.082	8.64014	33.8363	103.533	38.9633	52.1007
ENSMUSG00000030123	Plxnd1	155.389	1.00848	0.410861	2.45454	0.0141066	1.85058	0.114174	256.568	199.226	252.995	183.042	330.324	124.802	73.8246	27.5454	76.0713	29.4909
ENSMUSG00000109946	NA	734.854	0.589999	0.240428	2.45396	0.0141294	1.84988	0.114285	963.989	884.932	829.675	767.823	786.978	945.615	628.535	602.201	560.33	378.467
ENSMUSG00000097685	Gm26646	55.2969	-1.14841	0.468009	-2.45382	0.0141349	1.84971	0.114285	19.5215	13.8995	84.6418	52.2976	78.6978	12.4802	47.1657	91.1849	70.5051	82.5746
ENSMUSG00000073563	Csnk1g3	2110.2	0.575763	0.234666	2.45355	0.0141454	1.84938	0.11431	2588.92	2586.23	1577.5	2305.85	2176.61	2439.4	2522.34	1112.27	1905.49	1887.42
ENSMUSG00000004056	Akt2	1632.5	-0.366	0.149231	-2.45257	0.014184	1.8482	0.114504	1233.57	1250.02	1251.02	1335.97	1236.38	1804.83	1603.64	2395.5	2063.2	2150.87
ENSMUSG00000081051	Gm15427	365.457	0.704952	0.287439	2.45253	0.0141855	1.84816	0.114504	498.262	391.965	221.371	376.78	261.981	519.368	490.114	212.765	333.971	347.993
ENSMUSG00000050751	Pgbd5	301.45	0.689994	0.281356	2.45238	0.0141913	1.84798	0.114504	471.304	341.927	361.82	395.798	510.5	204.483	285.045	121.58	154.926	167.115
ENSMUSG00000041849	Card6	4.52532	-1.2133	0.494822	-2.45199	0.0142067	1.84751	NA	0	0	5.58077	2.37716	1.0355	0	0	17.0972	8.34928	10.8133
ENSMUSG00000099597	RP24-69I6.1	846.74	0.478981	0.195384	2.45149	0.0142267	1.8469	0.11473	1101.57	1095.28	676.204	644.211	620.263	972.495	1124.8	592.702	821.013	818.865
ENSMUSG00000022433	Csnk1e	4510.92	0.437286	0.17839	2.45129	0.0142346	1.84665	0.114735	5508.77	5165.04	4176.28	4231.35	3998.05	4718.47	5775.75	3138.28	3804.49	4592.72
[truncated: 46,710 more rows]

## Sheet: All_ncRNA
Input	Symbol	Name	Feature Type
ENSMUSG00000054909	Wbscr25	Williams Beuren syndrome chromosome region 25 (human)	antisense lncRNA gene
ENSMUSG00000093565	Rab26os	RAB26, member RAS oncogene family, opposite strand	antisense lncRNA gene
ENSMUSG00000085440	Sorbs2os	sorbin and SH3 domain containing 2, opposite strand	antisense lncRNA gene
ENSMUSG00000087035	Tmem74bos	transmembrane 74B, opposite strand	antisense lncRNA gene
ENSMUSG00000086533	Mypopos	Myb-related transcription factor, partner of profilin, opposite strand	antisense lncRNA gene
ENSMUSG00000085208	Brip1os	BRCA1 interacting protein C-terminal helicase 1, opposite strand	antisense lncRNA gene
ENSMUSG00000085201	Nr6a1os	nuclear receptor subfamily 6, group A, member 1, opposite strand	antisense lncRNA gene
ENSMUSG00000074346	Kcnd3os	potassium voltage-gated channel, Shal-related family, member 3, opposite strand	antisense lncRNA gene
ENSMUSG00000085072	Ict1os	immature colon carcinoma transcript 1, opposite strand	antisense lncRNA gene
ENSMUSG00000073485	H3f3aos	H3.3 histone A, opposite strand	antisense lncRNA gene
ENSMUSG00000086191	Zfp652os	zinc finger protein 652, opposite strand	antisense lncRNA gene
ENSMUSG00000086219	Srrm4os	serine/arginine repetitive matrix 4, opposite strand	antisense lncRNA gene
ENSMUSG00000086438	Asb17os	ankyrin repeat and SOCS box-containing 17, opposite strand	antisense lncRNA gene
ENSMUSG00000085436	Zfp335os	zinc finger protein 335, opposite strand	antisense lncRNA gene
ENSMUSG00000063714	Sp3os	trans-acting transcription factor 3, opposite strand	antisense lncRNA gene
ENSMUSG00000086728	Man2c1os	mannosidase, alpha, class 2C, member 1, opposite strand	antisense lncRNA gene
ENSMUSG00000085715	Tsix	X (inactive)-specific transcript, opposite strand	antisense lncRNA gene
ENSMUSG00000079045	Prox1os	prospero homeobox 1, opposite strand	antisense lncRNA gene
ENSMUSG00000086446	Prkag2os1	protein kinase, AMP-activated, gamma 2 non-catalytic subunit, opposite strand 1	antisense lncRNA gene
ENSMUSG00000086186	Ccdc34os	coiled-coil domain containing 34, opposite strand	antisense lncRNA gene
ENSMUSG00000078247	Airn	antisense Igf2r RNA	antisense lncRNA gene
ENSMUSG00000054779	Fgf2os	fibroblast growth factor 2, opposite strand	antisense lncRNA gene
ENSMUSG00000086544	Chn1os3	chimerin 1, opposite strand 3	antisense lncRNA gene
ENSMUSG00000090063	Dlx6os1	distal-less homeobox 6, opposite strand 1	antisense lncRNA gene
ENSMUSG00000090063	Dlx6os1	distal-less homeobox 6, opposite strand 1	antisense lncRNA gene
ENSMUSG00000086537	Gnasas1	GNAS antisense RNA 1	antisense lncRNA gene
ENSMUSG00000086993	Rsf1os2	remodeling and spacing factor 1, opposite strand 2	antisense lncRNA gene
ENSMUSG00000086392	Mccc1os	methylcrotonoyl-Coenzyme A carboxylase 1 (alpha), opposite strand	antisense lncRNA gene
ENSMUSG00000085081	Rptoros	regulatory associated protein of MTOR, complex 1, opposite strand	antisense lncRNA gene
ENSMUSG00000086896	Cyp4x1os	cytochrome P450, family 4, subfamily x, polypeptide 1, opposite strand	antisense lncRNA gene
ENSMUSG00000087535	Zmiz1os1	Zmiz1 opposite strand 1	antisense lncRNA gene
ENSMUSG00000085604	Dhx58os	DEAH (Asp-Glu-Ala-His) box polypeptide 58, opposite strand	antisense lncRNA gene
ENSMUSG00000085837	Kcnmb4os2	potassium large conductance calcium-activated channel, subfamily M, beta member 4, opposite strand 2	antisense lncRNA gene
ENSMUSG00000097320	Tmem147os	transmembrane protein 147, opposite strand	antisense lncRNA gene
ENSMUSG00000097320	Tmem147os	transmembrane protein 147, opposite strand	antisense lncRNA gene
ENSMUSG00000087601	Uchl1os	ubiquitin carboxy-terminal hydrolase L1, opposite strand	antisense lncRNA gene
ENSMUSG00000052281	Tspan32os	tetraspanin 32, opposite strand	antisense lncRNA gene
ENSMUSG00000052281	Tspan32os	tetraspanin 32, opposite strand	antisense lncRNA gene
ENSMUSG00000085702	Mecomos	MDS1 and EVI1 complex locus, opposite strand	antisense lncRNA gene
ENSMUSG00000079179	Rab10os	RAB10, member RAS oncogene family, opposite strand	antisense lncRNA gene
ENSMUSG00000044081	Zfp85os	zinc finger protein 85, opposite strand	antisense lncRNA gene
ENSMUSG00000086433	Rsf1os1	remodeling and spacing factor 1, opposite strand 1	antisense lncRNA gene
ENSMUSG00000084984	Far1os	fatty acyl CoA reductase 1, opposite strand	antisense lncRNA gene
ENSMUSG00000052403	Fcnaos	ficolin A, opposite strand	antisense lncRNA gene
ENSMUSG00000089707	Slain1os	SLAIN motif family, member 1, opposite strand	antisense lncRNA gene
ENSMUSG00000030664	Sox6os	SRY (sex determining region Y)-box 6, opposite strand	antisense lncRNA gene
ENSMUSG00000085049	Parvaos	parvin, alpha, opposite strand	antisense lncRNA gene
ENSMUSG00000086231	Rapgef4os3	Rap guanine nucleotide exchange factor (GEF) 4, opposite strand 3	antisense lncRNA gene
ENSMUSG00000085531	Slc36a3os	solute carrier family 36 (proton/amino acid symporter), member 3, opposite strand	antisense lncRNA gene
ENSMUSG00000044062	Plekhd1os	pleckstrin homology domain containing, family D (with coiled-coil domains) member 1, opposite strand	antisense lncRNA gene
ENSMUSG00000086745	Tspan2os	tetraspanin 2, opposite strand	antisense lncRNA gene
ENSMUSG00000086150	Bach2os	BTB and CNC homology 2, opposite strand	antisense lncRNA gene
ENSMUSG00000087434	Rab11fip4os1	RAB11 family interacting protein 4 (class II), opposite strand 1	antisense lncRNA gene
ENSMUSG00000073394	Runx2os1	runt related transcription factor 2, opposite strand 1	antisense lncRNA gene
ENSMUSG00000073394	Runx2os1	runt related transcription factor 2, opposite strand 1	antisense lncRNA gene
ENSMUSG00000062470	Fbxl12os	F-box and leucine-rich repeat protein 12, opposite strand	antisense lncRNA gene
ENSMUSG00000086199	Bcas3os1	BCAS3 microtubule associated cell migration factor, opposite strand 1	antisense lncRNA gene
ENSMUSG00000042549	Map2k3os	mitogen-activated protein kinase kinase 3, opposite strand	antisense lncRNA gene
ENSMUSG00000087476	Rap1gapos	RAP1 GTPase activating protein, opposite strand	antisense lncRNA gene
ENSMUSG00000085019	Pard3bos2	par-3 family cell polarity regulator beta, opposite strand 2	antisense lncRNA gene
ENSMUSG00000086515	Erich2os	glutamate rich 2, opposite strand	antisense lncRNA gene
ENSMUSG00000085256	Dmrta2os	doublesex and mab-3 related transcription factor like family A2, opposite strand	antisense lncRNA gene
ENSMUSG00000102101	Zbtb11os1	zinc finger and BTB domain containing 11, opposite strand 1	antisense lncRNA gene
ENSMUSG00000086775	Snhg7os	small nucleolar RNA host gene 7, opposite strand	antisense lncRNA gene
ENSMUSG00000086720	Plxna4os3	plexin A4, opposite strand 3	antisense lncRNA gene
ENSMUSG00000073242	Dnmt3aos	DNA methyltransferase 3A, opposite strand	antisense lncRNA gene
ENSMUSG00000073242	Dnmt3aos	DNA methyltransferase 3A, opposite strand	antisense lncRNA gene
ENSMUSG00000078190	Dnm3os	dynamin 3, opposite strand	antisense lncRNA gene
ENSMUSG00000085069	Prdm16os	Prdm16 opposite strand transcript	antisense lncRNA gene
ENSMUSG00000085735	Mettl5os	methyltransferase like 5, opposite strand	antisense lncRNA gene
ENSMUSG00000060808	B9d1os	B9 protein domain 1, opposite strand	antisense lncRNA gene
ENSMUSG00000085628	Appbp2os	amyloid beta precursor protein (cytoplasmic tail) binding protein 2, opposite strand	antisense lncRNA gene
ENSMUSG00000086594	Nudt12os	nudix (nucleoside diphosphate linked moiety X)-type motif 12, opposite strand	antisense lncRNA gene
ENSMUSG00000087064	Sap30bpos	SAP30 binding protein, opposite strand	antisense lncRNA gene
ENSMUSG00000052248	Zeb2os	zinc finger E-box binding homeobox 2, opposite strand	antisense lncRNA gene
ENSMUSG00000063109	Dgkeos	diacylglycerol kinase, epsilon, opposite strand	antisense lncRNA gene
ENSMUSG00000073679	Mxra8os	matrix-remodelling associated 8, opposite strand	antisense lncRNA gene
ENSMUSG00000073679	Mxra8os	matrix-remodelling associated 8, opposite strand	antisense lncRNA gene
ENSMUSG00000085842	Pard3bos1	par-3 family cell polarity regulator beta, opposite strand 1	antisense lncRNA gene
ENSMUSG00000084878	Lrrc8dos	leucine rich repeat containing 8D, opposite strand	antisense lncRNA gene
ENSMUSG00000085807	Ube4bos2	ubiquitination factor E4B, opposite strand 2	antisense lncRNA gene
ENSMUSG00000087264	Gad1os	glutamate decarboxylase 1, opposite strand	antisense lncRNA gene
ENSMUSG00000086266	Igf2os	insulin-like growth factor 2, opposite strand	antisense lncRNA gene
ENSMUSG00000084919	Ptprtos	protein tyrosine phosphatase, receptor type T, opposite strand	antisense lncRNA gene
ENSMUSG00000087600	Pmepa1os	prostate transmembrane protein, androgen induced 1, opposite strand	antisense lncRNA gene
ENSMUSG00000087095	Emx2os	Emx2 opposite strand/antisense transcript (non-protein coding)	antisense lncRNA gene
ENSMUSG00000086504	Kif16bos	kinesin family member 16B, opposite strand	antisense lncRNA gene
ENSMUSG00000087579	Hectd2os	Hectd2, opposite strand	antisense lncRNA gene
ENSMUSG00000085091	Egfros	epidermal growth factor receptor, opposite strand	antisense lncRNA gene
ENSMUSG00000087115	Pcsk2os2	proprotein convertase subtilisin/kexin type 2, opposite strand 2	antisense lncRNA gene
ENSMUSG00000087157	Sox5os2	SRY (sex determining region Y)-box 5, opposite strand 2	antisense lncRNA gene
ENSMUSG00000085819	Ube4bos1	ubiquitination factor E4B, opposite strand 1	antisense lncRNA gene
ENSMUSG00000089998	Phtf1os	putative homeodomain transcription factor 1, opposite strand	antisense lncRNA gene
ENSMUSG00000085633	Bloc1s6os	biogenesis of lysosomal organelles complex-1, subunit 6, pallidin, opposite strand	antisense lncRNA gene
ENSMUSG00000086382	Chrna1os	cholinergic receptor, nicotinic, alpha polypeptide 1 (muscle), opposite strand	antisense lncRNA gene
ENSMUSG00000085089	Arhgap15os	Rho GTPase activating protein 15, opposite strand	antisense lncRNA gene
ENSMUSG00000086591	Dnah2os	dynein, axonemal, heavy chain 2, opposite strand	antisense lncRNA gene
ENSMUSG00000085042	Abhd11os	abhydrolase domain containing 11, opposite strand	antisense lncRNA gene
ENSMUSG00000086761	Cep112os1	centrosomal protein 112, opposite strand 1	antisense lncRNA gene
ENSMUSG00000086889	Phf2os1	PHD finger protein 2, opposite strand 1	antisense lncRNA gene
ENSMUSG00000089900	Tbc1d22bos	TBC1 domain family, member 22B, opposite strand	antisense lncRNA gene
ENSMUSG00000093528	Nrg3os	neuregulin 3, opposite strand	antisense lncRNA gene
ENSMUSG00000073728	Tmem51os1	Tmem51 opposite strand 1	antisense lncRNA gene
ENSMUSG00000073728	Tmem51os1	Tmem51 opposite strand 1	antisense lncRNA gene
ENSMUSG00000084880	Tomm6os	translocase of outer mitochondrial membrane 6, opposite strand	antisense lncRNA gene
ENSMUSG00000038491	Cdk19os	cyclin-dependent kinase 19, opposite strand	antisense lncRNA gene
ENSMUSG00000085890	Tnfsf13os	tumor necrosis factor (ligand) superfamily, member 13, opposite strand	antisense lncRNA gene
ENSMUSG00000010492	Uckl1os	uridine-cytidine kinase 1-like 1, opposite strand	antisense lncRNA gene
ENSMUSG00000099893	Gm29245	predicted gene 29245	antisense lncRNA gene
ENSMUSG00000086054	Hnf1aos1	HNF1 homeobox A, opposite strand 1	antisense lncRNA gene
ENSMUSG00000020164	Kcnmb4os1	potassium large conductance calcium-activated channel, subfamily M, beta member 4, opposite strand 1	antisense lncRNA gene
ENSMUSG00000028612	Lrp8os1	low density lipoprotein receptor-related protein 8, apolipoprotein e receptor, opposite strand 1	antisense lncRNA gene
ENSMUSG00000027196	Alkbh3os1	alkB homolog 3, opposite strand 1	antisense lncRNA gene
ENSMUSG00000087104	Tmem132cos	transmembrane protein 132C, opposite strand	antisense lncRNA gene
ENSMUSG00000085265	Nell1os	NEL-like 1, opposite strand	antisense lncRNA gene
ENSMUSG00000087250	Usp46os1	ubiquitin specific peptidase 46, opposite strand 1	antisense lncRNA gene
ENSMUSG00000086677	Tvp23bos	trans-golgi network vesicle protein 23B, opposite strand	antisense lncRNA gene
ENSMUSG00000087443	Ppp1r18os	protein phosphatase 1, regulatory subunit 18, opposite strand	antisense lncRNA gene
ENSMUSG00000085008	Dbhos	dopamine beta hydroxylase, opposite strand	antisense lncRNA gene
ENSMUSG00000086900	Kcnab3os	potassium voltage-gated channel, shaker-related subfamily, beta member 3, opposite strand	antisense lncRNA gene
ENSMUSG00000085260	Med9os	mediator complex subunit 9, opposite strand	antisense lncRNA gene
ENSMUSG00000085026	Srrm3os	serine/arginine repetitive matrix 3, opposite strand	antisense lncRNA gene
ENSMUSG00000089948	Far2os1	fatty acyl CoA reductase 2, opposite strand 1	antisense lncRNA gene
ENSMUSG00000085514	Bcas3os2	BCAS3 microtubule associated cell migration factor, opposite strand 2	antisense lncRNA gene
ENSMUSG00000086970	Bcas1os1	brain enriched myelin associated protein 1, opposite strand 1	antisense lncRNA gene
ENSMUSG00000087039	Cdrt4os2	CMT1A duplicated region transcript 4, opposite strand 2	antisense lncRNA gene
ENSMUSG00000087459	Csmd2os	CUB and Sushi multiple domains 2, opposite strand	antisense lncRNA gene
ENSMUSG00000092286	Dtnbos	dystrobrevin, beta, opposite strand	antisense lncRNA gene
ENSMUSG00000106086	Lef1os1	LEF1 opposite strand RNA 1	antisense lncRNA gene
ENSMUSG00000062132	Arhgap33os	Rho GTPase activating protein 33, opposite strand	antisense lncRNA gene
ENSMUSG00000079143	Atxn7l1os1	ataxin 7-like 1, opposite strand 1	antisense lncRNA gene
ENSMUSG00000079143	Atxn7l1os1	ataxin 7-like 1, opposite strand 1	antisense lncRNA gene
ENSMUSG00000085763	Smc2os	structural maintenance of chromosomes 2, opposite strand	antisense lncRNA gene
ENSMUSG00000073779	Lrp8os2	low density lipoprotein receptor-related protein 8, apolipoprotein e receptor, opposite strand 2	antisense lncRNA gene
ENSMUSG00000086675	Plxna4os2	plexin A4, opposite strand 2	antisense lncRNA gene
ENSMUSG00000084764	Grip1os2	glutamate receptor interacting protein 1, opposite strand 2	antisense lncRNA gene
ENSMUSG00000086999	Bcas1os2	brain enriched myelin associated protein 1, opposite strand 2	antisense lncRNA gene
ENSMUSG00000093629	Prox2os	prospero homeobox 2 opposite strand	antisense lncRNA gene
ENSMUSG00000085400	Pard3bos3	par-3 family cell polarity regulator beta, opposite strand 3	antisense lncRNA gene
ENSMUSG00000085838	Chn1os1	chimerin 1, opposite strand 1	antisense lncRNA gene
ENSMUSG00000086674	Zfp286os	zinc finger protein 286, opposite strand	antisense lncRNA gene
ENSMUSG00000098326	Dlx6os1	distal-less homeobox 6, opposite strand 1	antisense lncRNA gene
ENSMUSG00000098326	Dlx6os1	distal-less homeobox 6, opposite strand 1	antisense lncRNA gene
ENSMUSG00000090220	Pitpnm2os1	phosphatidylinositol transfer protein, membrane-associated 2, opposite strand 1	antisense lncRNA gene
ENSMUSG00000085873	Ttc39aos1	Ttc39a opposite strand RNA 1	antisense lncRNA gene
ENSMUSG00000086259	Tmem150cos	transmembrane protein 150C, opposite strand	antisense lncRNA gene
ENSMUSG00000084929	Foxo6os	forkhead box O6, opposite strand	antisense lncRNA gene
ENSMUSG00000085360	Arhgap27os2	Rho GTPase activating protein 27, opposite strand 2	antisense lncRNA gene
ENSMUSG00000053889	Kirrel3os	kirre like nephrin family adhesion molecule 3, opposite strand	antisense lncRNA gene
ENSMUSG00000086486	Ift88os	intraflagellar transport 88, opposite strand	antisense lncRNA gene
ENSMUSG00000085733	Arhgap27os1	Rho GTPase activating protein 27, opposite strand 1	antisense lncRNA gene
ENSMUSG00000087338	Scpep1os	serine carboxypeptidase 1, opposite strand	antisense lncRNA gene
ENSMUSG00000085178	Kdm6bos	KDM1 lysine (K)-specific demethylase 6B, opposite strand	antisense lncRNA gene
ENSMUSG00000086763	Plxna4os1	plexin A4, opposite strand 1	antisense lncRNA gene
ENSMUSG00000087071	Trp73os	transformation related protein 73, opposite strand	antisense lncRNA gene
ENSMUSG00000085762	Lrrc75aos2	leucine rich repeat containing 75A, opposite strand 2	antisense lncRNA gene
ENSMUSG00000086953	Aknaos	AT-hook transcription factor, opposite strand	antisense lncRNA gene
ENSMUSG00000087050	Dhrs13os	dehydrogenase/reductase (SDR family) member 13, opposite strand	antisense lncRNA gene
ENSMUSG00000085830	Grin1os	glutamate receptor, ionotropic, NMDA1 (zeta 1), opposite strand	antisense lncRNA gene
ENSMUSG00000087072	Recql5os1	RecQ-like 5, opposite strand 1	antisense lncRNA gene
ENSMUSG00000086450	Macrod2os1	mono-ADP ribosylhydrolase 2, opposite strand 1	antisense lncRNA gene
ENSMUSG00000087578	Ccdc142os	coiled-coil domain containing 142, opposite strand	antisense lncRNA gene
ENSMUSG00000074354	Arhgap20os	Rho GTPase activating protein 20, opposite strand	antisense lncRNA gene
ENSMUSG00000086171	Pcsk2os1	proprotein convertase subtilisin/kexin type 2, opposite strand 1	antisense lncRNA gene
ENSMUSG00000073778	Faddos	Fas (TNFRSF6)-associated via death domain, opposite strand	antisense lncRNA gene
ENSMUSG00000073778	Faddos	Fas (TNFRSF6)-associated via death domain, opposite strand	antisense lncRNA gene
ENSMUSG00000074763	Macrod2os2	mono-ADP ribosylhydrolase 2, opposite strand 2	antisense lncRNA gene
ENSMUSG00000036162	Fam219aos	family with sequence similarity 219, member A, opposite strand	antisense lncRNA gene
ENSMUSG00000085317	Gssos2	glutathione synthase, opposite strand 2	antisense lncRNA gene
ENSMUSG00000098609	Anxa11os	annexin A11, opposite strand	antisense lncRNA gene
ENSMUSG00000086128	St8sia3os	ST8 alpha-N-acetyl-neuraminide alpha-2,8-sialyltransferase 3, opposite strand	antisense lncRNA gene
ENSMUSG00000087541	Hopxos	HOP homeobox, opposite strand	antisense lncRNA gene
ENSMUSG00000085418	Grip1os1	glutamate receptor interacting protein 1, opposite strand 1	antisense lncRNA gene
ENSMUSG00000087302	Sox5os1	SRY (sex determining region Y)-box 5, opposite strand 1	antisense lncRNA gene
ENSMUSG00000043488	Frmd8os	FERM domain containing 8, opposite strand	antisense lncRNA gene
ENSMUSG00000043488	Frmd8os	FERM domain containing 8, opposite strand	antisense lncRNA gene
ENSMUSG00000085286	Ube4bos3	ubiquitination factor E4B, opposite strand 3	antisense lncRNA gene
ENSMUSG00000091154	Proscos	proline synthetase co-transcribed, opposite strand	antisense lncRNA gene
ENSMUSG00000089833	Fhitos	fragile histidine triad gene, opposite strand	antisense lncRNA gene
ENSMUSG00000087691	Cd55os	CD55 molecule, opposite strand sequence	antisense lncRNA gene
ENSMUSG00000085779	Atcayos	ataxia, cerebellar, Cayman type, opposite strand	antisense lncRNA gene
ENSMUSG00000086029	Pax6os1	paired box 6 opposite strand 1	antisense lncRNA gene
ENSMUSG00000085843	Kank4os	KN motif and ankyrin repeat domains 4, opposite strand	antisense lncRNA gene
ENSMUSG00000094868	Dlx6os2	distal-less homeobox 6, opposite strand 2	antisense lncRNA gene
ENSMUSG00000086507	Adap2os	ArfGAP with dual PH domains 2, opposite strand	antisense lncRNA gene
ENSMUSG00000085414	Sspnos	sarcospan, opposite strand	antisense lncRNA gene
ENSMUSG00000085348	Myhas	myosin heavy chain gene antisense RNA	antisense lncRNA gene
ENSMUSG00000085003	Pip5k1bos	phosphatidylinositol-4-phosphate 5-kinase, type 1 beta, opposite strand	antisense lncRNA gene
ENSMUSG00000085347	Hk1os	hexokinase 1, opposite strand	antisense lncRNA gene
ENSMUSG00000054514	Atad3aos	ATPase family, AAA domain containing 3A, opposite strand	antisense lncRNA gene
ENSMUSG00000079000	Dnmt3bos	DNA methyltransferase 3B, opposite strand	antisense lncRNA gene
ENSMUSG00000085794	Vax2os	ventral anterior homeobox 2, opposite strand	antisense lncRNA gene
ENSMUSG00000055188	Rbm3os	RNA binding motif protein 3, opposite strand	antisense lncRNA gene
ENSMUSG00000086468	Etaa1os	Ewing tumor-associated antigen 1, opposite strand	antisense lncRNA gene
ENSMUSG00000086930	Frs3os	fibroblast growth factor receptor substrate 3, opposite strand	antisense lncRNA gene
ENSMUSG00000089968	Nckap5los	NCK-associated protein 5-like, opposite strand	antisense lncRNA gene
ENSMUSG00000085244	Spag17os	sperm associated antigen 17, opposite strand	antisense lncRNA gene
ENSMUSG00000090861	Arf4os	ADP-ribosylation factor 4, opposite strand	antisense lncRNA gene
ENSMUSG00000085664	Atxn7l1os2	ataxin 7-like 1, opposite strand 2	antisense lncRNA gene
ENSMUSG00000087164	Nr5a1os	nuclear receptor subfamily 5, group A, member 1, opposite strand	antisense lncRNA gene
ENSMUSG00000087314	Prkag2os2	protein kinase, AMP-activated, gamma 2 non-catalytic subunit, opposite strand 2	antisense lncRNA gene
ENSMUSG00000085255	Taco1os	translational activator of mitochondrially encoded cytochrome c oxidase I, opposite strand	antisense lncRNA gene
ENSMUSG00000101304	Plet1os	placenta expressed transcript 1, opposite strand	antisense lncRNA gene
ENSMUSG00000084946	Dlx1as	distal-less homeobox 1, antisense	antisense lncRNA gene
ENSMUSG00000086777	Far2os2	fatty acyl CoA reductase 2, opposite strand 2	antisense lncRNA gene
ENSMUSG00000085454	Grip1os3	glutamate receptor interacting protein 1, opposite strand 3	antisense lncRNA gene
ENSMUSG00000086273	Rbm46os	RNA binding motif protein 46, opposite strand	antisense lncRNA gene
ENSMUSG00000087366	Junos	jun proto-oncogene, opposite strand	antisense lncRNA gene
ENSMUSG00000085439	Rapgef4os1	Rap guanine nucleotide exchange factor (GEF) 4, opposite strand 1	antisense lncRNA gene
ENSMUSG00000085001	Rapgef4os2	Rap guanine nucleotide exchange factor (GEF) 4, opposite strand 2	antisense lncRNA gene
ENSMUSG00000086284	Frmpd1os	FERM and PDZ domain containing 1, opposite strand	antisense lncRNA gene
ENSMUSG00000079528	Clnkos	cytokine-dependent hematopoietic cell linker, opposite strand	antisense lncRNA gene
ENSMUSG00000087516	Tbx3os1	T-box 3, opposite strand 1	antisense lncRNA gene
ENSMUSG00000085785	Sox5os3	SRY (sex determining region Y)-box 5, opposite strand 3	antisense lncRNA gene
ENSMUSG00000086282	Sox5os4	SRY (sex determining region Y)-box 5, opposite strand 4	antisense lncRNA gene
ENSMUSG00000086731	Sox5os5	SRY (sex determining region Y)-box 5, opposite strand 5	antisense lncRNA gene
ENSMUSG00000086269	Tmcc3os	transmembrane and coiled coil domains 3, opposite strand	antisense lncRNA gene
ENSMUSG00000084951	Mipepos	mitochondrial intermediate peptidase, opposite strand	antisense lncRNA gene
ENSMUSG00000097111	Peak1os	pseudopodium-enriched atypical kinase 1, opposite strand	antisense lncRNA gene
ENSMUSG00000084995	Lyzl4os	lysozyme-like 4, opposite strand	antisense lncRNA gene
ENSMUSG00000085170	Lrrc75aos1	leucine rich repeat containing 75A, opposite strand 1	antisense lncRNA gene
ENSMUSG00000087604	Cdrt4os1	CMT1A duplicated region transcript 4, opposite strand 1	antisense lncRNA gene
ENSMUSG00000085937	Ccdc42os	coiled-coil domain containing 42, opposite strand	antisense lncRNA gene
ENSMUSG00000087003	Cntrobos	centrobin, centrosomal BRCA2 interacting protein, opposite strand	antisense lncRNA gene
ENSMUSG00000086315	Arl4aos	ADP-ribosylation factor-like 4A, opposite strand	antisense lncRNA gene
ENSMUSG00000087397	Rapgef3os2	Rap guanine nucleotide exchange factor (GEF) 3, opposite strand 2	antisense lncRNA gene
ENSMUSG00000089849	Runx2os2	runt related transcription factor 2, opposite strand 2	antisense lncRNA gene
ENSMUSG00000089821	Efhd1os	EF hand domain containing 1, opposite strand	antisense lncRNA gene
ENSMUSG00000085388	Ptf1aos	pancreas specific transcription factor 1a, opposite strand	antisense lncRNA gene
ENSMUSG00000091192	Sardhos	sarcosine dehydrogenase, opposite strand	antisense lncRNA gene
ENSMUSG00000052371	Hoxd3os1	homeobox D3, opposite strand 1	antisense lncRNA gene
ENSMUSG00000074987	Wt1os	Wilms tumor 1 homolog, opposite strand	antisense lncRNA gene
ENSMUSG00000074805	Il1bos	interleukin 1 beta, opposite strand	antisense lncRNA gene
ENSMUSG00000086384	Banf2os	barrier to autointegration factor 2, opposite strand	antisense lncRNA gene
ENSMUSG00000086509	Nkx2-2os	NK2 homeobox 2, opposite strand	antisense lncRNA gene
ENSMUSG00000086509	Nkx2-2os	NK2 homeobox 2, opposite strand	antisense lncRNA gene
ENSMUSG00000098763	Nkx2-2os	NK2 homeobox 2, opposite strand	antisense lncRNA gene
ENSMUSG00000098763	Nkx2-2os	NK2 homeobox 2, opposite strand	antisense lncRNA gene
ENSMUSG00000086620	Rspo4os	R-spondin 4, opposite strand	antisense lncRNA gene
ENSMUSG00000086529	Acss2os	acyl-CoA synthetase short-chain family member 2, opposite strand	antisense lncRNA gene
ENSMUSG00000085010	Gssos1	glutathione synthase, opposite strand 1	antisense lncRNA gene
ENSMUSG00000046840	Hnf4aos	hepatic nuclear factor 4 alpha, opposite strand	antisense lncRNA gene
ENSMUSG00000087382	Ctcflos	CCCTC-binding factor (zinc finger protein)-like, opposite strand	antisense lncRNA gene
ENSMUSG00000056061	Gata5os	GATA binding protein 5, opposite strand	antisense lncRNA gene
ENSMUSG00000085108	Saxo1os	stabilizer of axonemal microtubules 1, opposite strand	antisense lncRNA gene
ENSMUSG00000085871	Ube2uos	ubiquitin-conjugating enzyme E2U (putative), opposite strand	antisense lncRNA gene
ENSMUSG00000085717	Hmgb4os	high-mobility group box 4, opposite strand	antisense lncRNA gene
ENSMUSG00000086818	Ctrcos	chymotrypsin C (caldecrin), opposite strand	antisense lncRNA gene
ENSMUSG00000085922	Fhad1os2	forkhead-associated (FHA) phosphopeptide binding domain 1, opposite strand 2	antisense lncRNA gene
ENSMUSG00000085424	Fhad1os1	forkhead-associated (FHA) phosphopeptide binding domain 1, opposite strand 1	antisense lncRNA gene
ENSMUSG00000028590	Pramel13os	PRAME like 13, opposite strand	antisense lncRNA gene
ENSMUSG00000089871	Speer4cos	spermatogenesis associated glutamate (E)-rich protein 4C, opposite strand transcript	antisense lncRNA gene
ENSMUSG00000087487	Ppp2r2cos	protein phosphatase 2, regulatory subunit B, gamma, opposite strand	antisense lncRNA gene
ENSMUSG00000086140	Hnf1aos2	HNF1 homeobox A, opposite strand 2	antisense lncRNA gene
ENSMUSG00000089842	Pitpnm2os2	phosphatidylinositol transfer protein, membrane-associated 2, opposite strand 2	antisense lncRNA gene
ENSMUSG00000087658	Hotairm1	Hoxa transcript antisense RNA, myeloid-specific 1	antisense lncRNA gene
ENSMUSG00000085696	Hoxaas3	Hoxa cluster antisense RNA 3	antisense lncRNA gene
ENSMUSG00000086126	Evx1os	even skipped homeotic gene 1, opposite strand	antisense lncRNA gene
ENSMUSG00000085413	Kbtbd8os	kelch repeat and BTB (POZ) domain containing 8, opposite strand	antisense lncRNA gene
ENSMUSG00000087009	Nphs1os	nephrosis 1 homolog, nephrin, opposite strand	antisense lncRNA gene
ENSMUSG00000109224	Tmem147os	transmembrane protein 147, opposite strand	antisense lncRNA gene
ENSMUSG00000109224	Tmem147os	transmembrane protein 147, opposite strand	antisense lncRNA gene
ENSMUSG00000030623	Prss23os	protease, serine 23, opposite strand	antisense lncRNA gene
ENSMUSG00000058934	Igf1os	insulin-like growth factor 1, opposite strand	antisense lncRNA gene
ENSMUSG00000058934	Igf1os	insulin-like growth factor 1, opposite strand	antisense lncRNA gene
ENSMUSG00000100510	Hand2os1	Hand2, opposite strand 1	antisense lncRNA gene
ENSMUSG00000046413	Irx3os	iroquois homeobox 3, opposite strand	antisense lncRNA gene
ENSMUSG00000093452	Zfhx2os	zinc finger homeobox 2, opposite strand	antisense lncRNA gene
ENSMUSG00000074343	Gldnos	gliomedin, opposite strand	antisense lncRNA gene
ENSMUSG00000086789	Lyrm7os	LYR motif containing 7, opposite strand	antisense lncRNA gene
ENSMUSG00000084980	Slc36a1os	solute carrier family 36 (proton/amino acid symporter), member 1, opposite strand	antisense lncRNA gene
ENSMUSG00000085747	Slc13a2os	solute carrier family 13 (sodium-dependent dicarboxylate transporter), member 2, opposite strand	antisense lncRNA gene
ENSMUSG00000086569	Rab11fip4os2	RAB11 family interacting protein 4 (class II), opposite strand 2	antisense lncRNA gene
ENSMUSG00000086327	Slfn5os	schlafen 5, opposite strand	antisense lncRNA gene
ENSMUSG00000086552	Dlx4os	distal-less homeobox 4, opposite strand	antisense lncRNA gene
ENSMUSG00000085645	Hoxb5os	homeobox B5 and homeobox B6, opposite strand	antisense lncRNA gene
ENSMUSG00000084844	Hoxb3os	homeobox B3 and homeobox B2, opposite strand	antisense lncRNA gene
ENSMUSG00000085887	Arhgap27os3	Rho GTPase activating protein 27, opposite strand 3	antisense lncRNA gene
ENSMUSG00000084822	Myadml2os	myeloid-associated differentiation marker-like 2, opposite strand	antisense lncRNA gene
ENSMUSG00000053613	Notumos	notum palmitoleoyl-protein carboxylesterase, opposite strand	antisense lncRNA gene
ENSMUSG00000021566	Slc6a19os	solute carrier family 6 (neurotransmitter transporter), member 19, opposite strand	antisense lncRNA gene
ENSMUSG00000086601	Rapgef3os1	Rap guanine nucleotide exchange factor (GEF) 3, opposite strand 1	antisense lncRNA gene
ENSMUSG00000090062	Galnt6os	polypeptide N-acetylgalactosaminyltransferase 6, opposite strand	antisense lncRNA gene
ENSMUSG00000086550	Pla2g10os	phospholipase A2, group X, opposite strand	antisense lncRNA gene
ENSMUSG00000075265	Tnk2os	tyrosine kinase, non-receptor 2, opposite strand	antisense lncRNA gene
ENSMUSG00000075265	Tnk2os	tyrosine kinase, non-receptor 2, opposite strand	antisense lncRNA gene
ENSMUSG00000087568	Maats1os	MYCBP-associated, testis expressed 1, opposite strand	antisense lncRNA gene
ENSMUSG00000086898	Itpr3os	inositol 1,4,5-triphosphate receptor 3, opposite strand	antisense lncRNA gene
ENSMUSG00000087615	Pnpla1os	patatin-like phospholipase domain containing 1, opposite strand	antisense lncRNA gene
ENSMUSG00000090048	Runx2os3	runt related transcription factor 2, opposite strand 3	antisense lncRNA gene
ENSMUSG00000097907	Raxos1	retina and anterior neural fold homeobox, opposite strand 1	antisense lncRNA gene
ENSMUSG00000092346	Tlx1os	T cell leukemia, homeobox 1, opposite strand	antisense lncRNA gene
ENSMUSG00000087200	Lrp8os3	low density lipoprotein receptor-related protein 8, apolipoprotein e receptor, opposite strand 3	bidirectional promoter lncRNA gene
ENSMUSG00000097164	Cep83os	centrosomal protein 83, opposite strand	bidirectional promoter lncRNA gene
ENSMUSG00000075277	Haglr	Hoxd antisense growth associated long non-coding RNA	bidirectional promoter lncRNA gene
ENSMUSG00000097396	Gm26556	predicted gene, 26556	lincRNA gene
ENSMUSG00000107325	Gm43425	predicted gene 43425	lincRNA gene
ENSMUSG00000101007	Gm29541	predicted gene 29541	lincRNA gene
ENSMUSG00000097385	Gm26814	predicted gene, 26814	lincRNA gene
ENSMUSG00000097513	Gm26696	predicted gene, 26696	lincRNA gene
ENSMUSG00000094832	Gm21846	predicted gene, 21846	lincRNA gene
ENSMUSG00000100174	Gm28719	predicted gene 28719	lincRNA gene
ENSMUSG00000097464	Gm26736	predicted gene, 26736	lincRNA gene
ENSMUSG00000101210	Gm28720	predicted gene 28720	lincRNA gene
ENSMUSG00000089827	1700023H06Rik	RIKEN cDNA 1700023H06 gene	lncRNA gene
ENSMUSG00000086502	B130055M24Rik	RIKEN cDNA B130055M24 gene	lncRNA gene
ENSMUSG00000097321	1700028E10Rik	RIKEN cDNA 1700028E10 gene	lncRNA gene
ENSMUSG00000097217	Gm26549	predicted gene, 26549	lncRNA gene
ENSMUSG00000087176	D230022J07Rik	RIKEN cDNA D230022J07 gene	lncRNA gene
ENSMUSG00000079671	2610203C22Rik	RIKEN cDNA 2610203C22 gene	lncRNA gene
ENSMUSG00000025450	Gm9752	predicted gene 9752	lncRNA gene
ENSMUSG00000025450	Gm9752	predicted gene 9752	lncRNA gene
ENSMUSG00000097156	Gm3764	predicted gene 3764	lncRNA gene
ENSMUSG00000097079	Gm26604	predicted gene, 26604	lncRNA gene
ENSMUSG00000102142	Gm26930	predicted gene, 26930	lncRNA gene
ENSMUSG00000045813	Gm9801	predicted gene 9801	lncRNA gene
ENSMUSG00000045813	Gm9801	predicted gene 9801	lncRNA gene
ENSMUSG00000085936	2610307P16Rik	RIKEN cDNA 2610307P16 gene	lncRNA gene
ENSMUSG00000084843	B230312C02Rik	RIKEN cDNA B230312C02 gene	lncRNA gene
ENSMUSG00000059631	1500035N22Rik	RIKEN cDNA 1500035N22 gene	lncRNA gene
ENSMUSG00000102854	C130023A14Rik	RIKEN cDNA C130023A14 gene	lncRNA gene
ENSMUSG00000087528	9830144P21Rik	RIKEN cDNA 9830144P21 gene	lncRNA gene
ENSMUSG00000106341	Gm43330	predicted gene 43330	lncRNA gene
ENSMUSG00000090386	Mir99ahg	Mir99a and Mirlet7c-1 host gene (non-protein coding)	lncRNA gene
ENSMUSG00000087259	2610035D17Rik	RIKEN cDNA 2610035D17 gene	lncRNA gene
ENSMUSG00000104973	A530041M06Rik	RIKEN cDNA A530041M06 gene	lncRNA gene
ENSMUSG00000086943	4732414G09Rik	RIKEN cDNA 4732414G09 gene	lncRNA gene
ENSMUSG00000087694	A530058N18Rik	RIKEN cDNA A530058N18 gene	lncRNA gene
ENSMUSG00000087694	A530058N18Rik	RIKEN cDNA A530058N18 gene	lncRNA gene
ENSMUSG00000109125	Gm45159	predicted gene 45159	lncRNA gene
ENSMUSG00000085196	Gm14963	predicted gene 14963	lncRNA gene
ENSMUSG00000106229	Gm19409	predicted gene, 19409	lncRNA gene
ENSMUSG00000110270	Gm45607	predicted gene 45607	lncRNA gene
ENSMUSG00000098087	Gm17750	predicted gene, 17750	lncRNA gene
ENSMUSG00000092090	Gm3294	predicted gene 3294	lncRNA gene
ENSMUSG00000104861	3110039M20Rik	RIKEN cDNA 3110039M20 gene	lncRNA gene
ENSMUSG00000108520	Gm44684	predicted gene 44684	lncRNA gene
ENSMUSG00000087396	4933407K13Rik	RIKEN cDNA 4933407K13 gene	lncRNA gene
ENSMUSG00000060424	Pantr1	POU domain, class 3, transcription factor 3 adjacent noncoding transcript 1	lncRNA gene
ENSMUSG00000086841	2410006H16Rik	RIKEN cDNA 2410006H16 gene	lncRNA gene
ENSMUSG00000085560	C230038L03Rik	RIKEN cDNA C230038L03 gene	lncRNA gene
ENSMUSG00000110706	Gm45709	predicted gene 45709	lncRNA gene
ENSMUSG00000086239	Gm14329	predicted gene 14329	lncRNA gene
ENSMUSG00000097445	Gm26631	predicted gene, 26631	lncRNA gene
ENSMUSG00000107048	Gm43807	predicted gene 43807	lncRNA gene
ENSMUSG00000037982	Gm9725	predicted gene 9725	lncRNA gene
ENSMUSG00000074024	4632427E13Rik	RIKEN cDNA 4632427E13 gene	lncRNA gene
ENSMUSG00000085234	Gm15614	predicted gene 15614	lncRNA gene
ENSMUSG00000108986	Gm32061	predicted gene, 32061	lncRNA gene
ENSMUSG00000095123	Gm21781	predicted gene, 21781	lncRNA gene
ENSMUSG00000084799	Ino80dos	INO80 complex subunit D, opposite strand	lncRNA gene
ENSMUSG00000108776	Gm45169	predicted gene 45169	lncRNA gene
ENSMUSG00000087177	E130307A14Rik	RIKEN cDNA E130307A14 gene	lncRNA gene
ENSMUSG00000100572	2410021H03Rik	RIKEN cDNA 2410021H03 gene	lncRNA gene
ENSMUSG00000053714	4732471J01Rik	RIKEN cDNA 4732471J01 gene	lncRNA gene
ENSMUSG00000102882	Gm2065	predicted gene 2065	lncRNA gene
ENSMUSG00000086496	Gm14204	predicted gene 14204	lncRNA gene
ENSMUSG00000086782	E130102H24Rik	RIKEN cDNA E130102H24 gene	lncRNA gene
ENSMUSG00000087079	Gm13389	predicted gene 13389	lncRNA gene
ENSMUSG00000109108	Gm36371	predicted gene, 36371	lncRNA gene
ENSMUSG00000107195	4930589O11Rik	RIKEN cDNA 4930589O11 gene	lncRNA gene
ENSMUSG00000087373	Gm15892	predicted gene 15892	lncRNA gene
ENSMUSG00000103983	Gm20045	predicted gene, 20045	lncRNA gene
ENSMUSG00000073437	D330041H03Rik	RIKEN cDNA D330041H03 gene	lncRNA gene
ENSMUSG00000086368	Gm13830	predicted gene 13830	lncRNA gene
ENSMUSG00000097583	6430590A07Rik	RIKEN cDNA 6430590A07 gene	lncRNA gene
ENSMUSG00000105304	Gm43696	predicted gene 43696	lncRNA gene
ENSMUSG00000087022	9130024F11Rik	RIKEN cDNA 9130024F11 gene	lncRNA gene
ENSMUSG00000097431	Gm26782	predicted gene, 26782	lncRNA gene
ENSMUSG00000066057	Gm1976	predicted gene 1976	lncRNA gene
ENSMUSG00000086625	Gm11831	predicted gene 11831	lncRNA gene
ENSMUSG00000097150	Gm26513	predicted gene, 26513	lncRNA gene
ENSMUSG00000086629	2810403D21Rik	RIKEN cDNA 2810403D21 gene	lncRNA gene
ENSMUSG00000104969	Gm43445	predicted gene 43445	lncRNA gene
ENSMUSG00000085875	Gm12905	predicted gene 12905	lncRNA gene
ENSMUSG00000104273	A530064N14Rik	RIKEN cDNA A530064N14 gene	lncRNA gene
ENSMUSG00000110424	1700012D14Rik	RIKEN cDNA 1700012D14 gene	lncRNA gene
ENSMUSG00000108042	B130021K23Rik	RIKEN cDNA B130021K23 gene	lncRNA gene
ENSMUSG00000097986	Gm26953	predicted gene, 26953	lncRNA gene
ENSMUSG00000100691	2010320M18Rik	RIKEN cDNA 2010320M18 gene	lncRNA gene
ENSMUSG00000046463	5930403N24Rik	RIKEN cDNA 5930403N24 gene	lncRNA gene
ENSMUSG00000099966	2810402E24Rik	RIKEN cDNA 2810402E24 gene	lncRNA gene
ENSMUSG00000107509	Gm44941	predicted gene 44941	lncRNA gene
ENSMUSG00000086075	Gm15728	predicted gene 15728	lncRNA gene
ENSMUSG00000106874	Gm20186	predicted gene, 20186	lncRNA gene
ENSMUSG00000101599	Gm20342	predicted gene, 20342	lncRNA gene
ENSMUSG00000087556	Gm15764	predicted gene 15764	lncRNA gene
ENSMUSG00000104891	2510017J16Rik	RIKEN cDNA 2510017J16 gene	lncRNA gene
ENSMUSG00000090307	1700071M16Rik	RIKEN cDNA 1700071M16 gene	lncRNA gene
ENSMUSG00000109781	Gm45509	predicted gene 45509	lncRNA gene
ENSMUSG00000103898	Gm30238	predicted gene, 30238	lncRNA gene
ENSMUSG00000086442	Gm11722	predicted gene 11722	lncRNA gene
ENSMUSG00000084908	C79798	expressed sequence C79798	lncRNA gene
ENSMUSG00000103428	Gm20754	predicted gene, 20754	lncRNA gene
ENSMUSG00000097626	4921504A21Rik	RIKEN cDNA 4921504A21 gene	lncRNA gene
ENSMUSG00000087479	Gm16835	predicted gene, 16835	lncRNA gene
ENSMUSG00000109715	Gm45606	predicted gene 45606	lncRNA gene
ENSMUSG00000087502	Gm16091	predicted gene 16091	lncRNA gene
ENSMUSG00000100891	2810049E08Rik	RIKEN cDNA 2810049E08 gene	lncRNA gene
ENSMUSG00000102548	Gm16701	predicted gene, 16701	lncRNA gene
ENSMUSG00000102548	Gm16701	predicted gene, 16701	lncRNA gene
ENSMUSG00000097885	5031434O11Rik	RIKEN cDNA 5031434O11 gene	lncRNA gene
ENSMUSG00000072844	G530011O06Rik	RIKEN cDNA G530011O06 gene	lncRNA gene
ENSMUSG00000100183	Gm28512	predicted gene 28512	lncRNA gene
ENSMUSG00000089759	3632454L22Rik	RIKEN cDNA 3632454L22 gene	lncRNA gene
ENSMUSG00000100313	Gm28323	predicted gene 28323	lncRNA gene
ENSMUSG00000104283	Gm37459	predicted gene, 37459	lncRNA gene
ENSMUSG00000097331	F420014N23Rik	RIKEN cDNA F420014N23 gene	lncRNA gene
ENSMUSG00000097292	A230107N01Rik	RIKEN cDNA A230107N01 gene	lncRNA gene
ENSMUSG00000102009	4933400F21Rik	RIKEN cDNA 4933400F21 gene	lncRNA gene
ENSMUSG00000092268	Gm20540	predicted gene 20540	lncRNA gene
ENSMUSG00000085151	1110018N20Rik	RIKEN cDNA 1110018N20 gene	lncRNA gene
ENSMUSG00000087088	Gm16638	predicted gene, 16638	lncRNA gene
ENSMUSG00000097057	Gm17638	predicted gene, 17638	lncRNA gene
ENSMUSG00000085829	Gm4285	predicted gene 4285	lncRNA gene
ENSMUSG00000086324	Gm15564	predicted gene 15564	lncRNA gene
ENSMUSG00000109162	2900027M19Rik	RIKEN cDNA 2900027M19 gene	lncRNA gene
ENSMUSG00000097767	Miat	myocardial infarction associated transcript (non-protein coding)	lncRNA gene
ENSMUSG00000106032	Gm42463	predicted gene 42463	lncRNA gene
ENSMUSG00000106060	Gm42488	predicted gene 42488	lncRNA gene
ENSMUSG00000107362	Gm40309	predicted gene, 40309	lncRNA gene
ENSMUSG00000110027	C030029H02Rik	RIKEN cDNA C030029H02 gene	lncRNA gene
ENSMUSG00000102555	6430511E19Rik	RIKEN cDNA 6430511E19 gene	lncRNA gene
ENSMUSG00000094841	Gm10610	predicted gene 10610	lncRNA gene
ENSMUSG00000085396	Firre	functional intergenic repeating RNA element	lncRNA gene
ENSMUSG00000086636	Gm12949	predicted gene 12949	lncRNA gene
ENSMUSG00000051729	Gm5087	predicted gene 5087	lncRNA gene
ENSMUSG00000104108	Gm37876	predicted gene, 37876	lncRNA gene
ENSMUSG00000109006	B230209E15Rik	RIKEN cDNA B230209E15 gene	lncRNA gene
ENSMUSG00000075027	4631405J19Rik	RIKEN cDNA 4631405J19 gene	lncRNA gene
ENSMUSG00000087269	D330023K18Rik	RIKEN cDNA D330023K18 gene	lncRNA gene
ENSMUSG00000104339	C130089K02Rik	RIKEN cDNA C130089K02 gene	lncRNA gene
ENSMUSG00000097296	Gm26532	predicted gene, 26532	lncRNA gene
ENSMUSG00000086682	Gm16023	predicted gene 16023	lncRNA gene
ENSMUSG00000092375	A730060N03Rik	RIKEN cDNA A730060N03 gene	lncRNA gene
ENSMUSG00000100629	Gm28192	predicted gene 28192	lncRNA gene
ENSMUSG00000075463	4930594M22Rik	RIKEN cDNA 4930594M22 gene	lncRNA gene
ENSMUSG00000075463	4930594M22Rik	RIKEN cDNA 4930594M22 gene	lncRNA gene
ENSMUSG00000108655	Gm44949	predicted gene 44949	lncRNA gene
ENSMUSG00000097736	9530059O14Rik	RIKEN cDNA 9530059O14 gene	lncRNA gene
ENSMUSG00000097275	Gm26648	predicted gene, 26648	lncRNA gene
ENSMUSG00000105105	Gm31363	predicted gene, 31363	lncRNA gene
ENSMUSG00000074912	Gm14207	predicted gene 14207	lncRNA gene
ENSMUSG00000104910	Gm43331	predicted gene 43331	lncRNA gene
ENSMUSG00000099923	1700105P06Rik	RIKEN cDNA 1700105P06 gene	lncRNA gene
ENSMUSG00000070461	9230112E08Rik	RIKEN cDNA 9230112E08 gene	lncRNA gene
ENSMUSG00000087564	Gm11817	predicted gene 11817	lncRNA gene
ENSMUSG00000031559	4930555F03Rik	RIKEN cDNA 4930555F03 gene	lncRNA gene
ENSMUSG00000090101	Snhg9	small nucleolar RNA host gene 9	lncRNA gene
ENSMUSG00000109574	B230206I08Rik	RIKEN cDNA B230206I08 gene	lncRNA gene
ENSMUSG00000097685	Gm26646	predicted gene, 26646	lncRNA gene
ENSMUSG00000089810	Gm16536	predicted gene 16536	lncRNA gene
ENSMUSG00000087403	Kantr	Kdm5c adjacent non-coding transcript	lncRNA gene
ENSMUSG00000097223	Gm2449	predicted gene 2449	lncRNA gene
ENSMUSG00000097806	Gm6556	predicted gene 6556	lncRNA gene
ENSMUSG00000109945	Gm45601	predicted gene 45601	lncRNA gene
ENSMUSG00000085566	A730017L22Rik	RIKEN cDNA A730017L22 gene	lncRNA gene
ENSMUSG00000108267	Gm44190	predicted gene, 44190	lncRNA gene
ENSMUSG00000087672	Gm15122	predicted gene 15122	lncRNA gene
ENSMUSG00000085029	Gm13569	predicted gene 13569	lncRNA gene
ENSMUSG00000064032	Gm10143	predicted gene 10143	lncRNA gene
ENSMUSG00000064032	Gm10143	predicted gene 10143	lncRNA gene
ENSMUSG00000099632	2900093K20Rik	RIKEN cDNA 2900093K20 gene	lncRNA gene
ENSMUSG00000097601	Gm26660	predicted gene, 26660	lncRNA gene
ENSMUSG00000109931	Gm39929	predicted gene, 39929	lncRNA gene
ENSMUSG00000087138	Gm15545	predicted gene 15545	lncRNA gene
ENSMUSG00000085145	Gm11614	predicted gene 11614	lncRNA gene
ENSMUSG00000060143	Gm10076	predicted gene 10076	lncRNA gene
ENSMUSG00000060143	Gm10076	predicted gene 10076	lncRNA gene
ENSMUSG00000101930	Gm5441	predicted gene 5441	lncRNA gene
ENSMUSG00000109603	Gm32389	predicted gene, 32389	lncRNA gene
ENSMUSG00000106173	Gm42764	predicted gene 42764	lncRNA gene
ENSMUSG00000107201	5930420M18Rik	RIKEN cDNA 5930420M18 gene	lncRNA gene
ENSMUSG00000106951	5930430L01Rik	RIKEN cDNA 5930430L01 gene	lncRNA gene
ENSMUSG00000105981	2810428J06Rik	RIKEN cDNA 2810428J06 gene	lncRNA gene
ENSMUSG00000085443	Gm15416	predicted gene 15416	lncRNA gene
ENSMUSG00000108081	Gm44026	predicted gene, 44026	lncRNA gene
ENSMUSG00000106570	C230071H17Rik	RIKEN cDNA C230071H17 gene	lncRNA gene
ENSMUSG00000092492	B230208B08Rik	RIKEN cDNA B230208B08 gene	lncRNA gene
ENSMUSG00000079505	Gm11131	predicted gene 11131	lncRNA gene
ENSMUSG00000079505	Gm11131	predicted gene 11131	lncRNA gene
ENSMUSG00000087390	Gm7598	predicted gene 7598	lncRNA gene
ENSMUSG00000102302	Gm38190	predicted gene, 38190	lncRNA gene
ENSMUSG00000085541	Gm16010	predicted gene 16010	lncRNA gene
ENSMUSG00000085430	Gm15619	predicted gene 15619	lncRNA gene
ENSMUSG00000096981	Gm16845	predicted gene, 16845	lncRNA gene
ENSMUSG00000087620	5330434G04Rik	RIKEN cDNA 5330434G04 gene	lncRNA gene
ENSMUSG00000107610	D530018E20Rik	RIKEN cDNA D530018E20 gene	lncRNA gene
ENSMUSG00000097784	A430105J06Rik	RIKEN cDNA A430105J06 gene	lncRNA gene
ENSMUSG00000097040	2610316D01Rik	RIKEN cDNA 2610316D01 gene	lncRNA gene
ENSMUSG00000106535	Gm43031	predicted gene 43031	lncRNA gene
ENSMUSG00000069996	Gm7125	predicted pseudogene 7125	lncRNA gene
ENSMUSG00000087540	Gm11412	predicted gene 11412	lncRNA gene
ENSMUSG00000097090	Gm26724	predicted gene, 26724	lncRNA gene
ENSMUSG00000097274	Gm47512	predicted gene, 47512	lncRNA gene
ENSMUSG00000087129	Gm16316	predicted gene 16316	lncRNA gene
ENSMUSG00000086401	Gm15559	predicted gene 15559	lncRNA gene
ENSMUSG00000084960	B430010I23Rik	RIKEN cDNA B430010I23 gene	lncRNA gene
ENSMUSG00000097699	5430400D12Rik	RIKEN cDNA 5430400D12 gene	lncRNA gene
ENSMUSG00000103693	Gm37529	predicted gene, 37529	lncRNA gene
ENSMUSG00000086715	B230112J18Rik	RIKEN cDNA B230112J18 gene	lncRNA gene
ENSMUSG00000106553	6720482G16Rik	RIKEN cDNA 6720482G16 gene	lncRNA gene
ENSMUSG00000097587	4930578M01Rik	RIKEN cDNA 4930578M01 gene	lncRNA gene
ENSMUSG00000055323	Gm9967	predicted gene 9967	lncRNA gene
ENSMUSG00000055323	Gm9967	predicted gene 9967	lncRNA gene
ENSMUSG00000087185	Gm13872	predicted gene 13872	lncRNA gene
ENSMUSG00000085826	Gm15638	predicted gene 15638	lncRNA gene
ENSMUSG00000087692	Gm11940	predicted gene 11940	lncRNA gene
ENSMUSG00000071753	Cdr1os	cerebellar degeneration related antigen 1, opposite strand	lncRNA gene
ENSMUSG00000084846	A730011C13Rik	RIKEN cDNA A730011C13 gene	lncRNA gene
ENSMUSG00000104886	Gm43000	predicted gene 43000	lncRNA gene
ENSMUSG00000085929	Gm13421	predicted gene 13421	lncRNA gene
ENSMUSG00000108456	4732496C06Rik	RIKEN cDNA 4732496C06 gene	lncRNA gene
ENSMUSG00000085438	Oip5os1	Opa interacting protein 5, opposite strand 1	lncRNA gene
ENSMUSG00000097636	Mirt1	myocardial infarction associated transcript 1	lncRNA gene
ENSMUSG00000104925	Gm43061	predicted gene 43061	lncRNA gene
ENSMUSG00000074629	4930518I15Rik	RIKEN cDNA 4930518I15 gene	lncRNA gene
ENSMUSG00000097589	Dleu2	deleted in lymphocytic leukemia, 2	lncRNA gene
ENSMUSG00000085636	Gm11769	predicted gene 11769	lncRNA gene
ENSMUSG00000079414	Gm11110	predicted gene 11110	lncRNA gene
ENSMUSG00000079414	Gm11110	predicted gene 11110	lncRNA gene
ENSMUSG00000106543	Gm43378	predicted gene 43378	lncRNA gene
ENSMUSG00000085206	Gm13380	predicted gene 13380	lncRNA gene
ENSMUSG00000096934	Gm26658	predicted gene, 26658	lncRNA gene
ENSMUSG00000072893	4933439C10Rik	RIKEN cDNA 4933439C10 gene	lncRNA gene
ENSMUSG00000097877	Gm26703	predicted gene, 26703	lncRNA gene
ENSMUSG00000098243	Gm4258	predicted gene 4258	lncRNA gene
ENSMUSG00000075585	6330403L08Rik	RIKEN cDNA 6330403L08 gene	lncRNA gene
ENSMUSG00000085158	Gm14264	predicted gene 14264	lncRNA gene
ENSMUSG00000085084	4930570G19Rik	RIKEN cDNA 4930570G19 gene	lncRNA gene
ENSMUSG00000096917	2500002B13Rik	RIKEN cDNA 2500002B13 gene	lncRNA gene
ENSMUSG00000087627	A230059L01Rik	RIKEN cDNA A230059L01 gene	lncRNA gene
ENSMUSG00000109727	Gm45464	predicted gene 45464	lncRNA gene
ENSMUSG00000039133	9330171B17Rik	RIKEN cDNA 9330171B17 gene	lncRNA gene
ENSMUSG00000073656	Gm10558	predicted gene 10558	lncRNA gene
ENSMUSG00000073656	Gm10558	predicted gene 10558	lncRNA gene
ENSMUSG00000105923	A830019L24Rik	RIKEN cDNA A830019L24 gene	lncRNA gene
ENSMUSG00000085687	Gm16153	predicted gene 16153	lncRNA gene
ENSMUSG00000085741	5430405H02Rik	RIKEN cDNA 5430405H02 gene	lncRNA gene
ENSMUSG00000087478	4930506C21Rik	RIKEN cDNA 4930506C21 gene	lncRNA gene
ENSMUSG00000084851	Gm11267	predicted gene 11267	lncRNA gene
ENSMUSG00000098128	Gm3693	predicted gene 3693	lncRNA gene
ENSMUSG00000104284	Gm10862	predicted gene 10862	lncRNA gene
ENSMUSG00000086719	Gm16275	predicted gene 16275	lncRNA gene
ENSMUSG00000087381	Gm16008	predicted gene 16008	lncRNA gene
ENSMUSG00000093656	Gm20628	predicted gene 20628	lncRNA gene
ENSMUSG00000045231	BC106179	cDNA sequence BC106179	lncRNA gene
ENSMUSG00000102861	Gm37637	predicted gene, 37637	lncRNA gene
ENSMUSG00000108497	Gm44738	predicted gene 44738	lncRNA gene
ENSMUSG00000097154	Gm26510	predicted gene, 26510	lncRNA gene
ENSMUSG00000085701	Gm12968	predicted gene 12968	lncRNA gene
ENSMUSG00000097178	2310002F09Rik	RIKEN cDNA 2310002F09 gene	lncRNA gene
ENSMUSG00000101970	Chaserr	CHD2 adjacent suppressive regulatory RNA	lncRNA gene
ENSMUSG00000092274	Neat1	nuclear paraspeckle assembly transcript 1 (non-protein coding)	lncRNA gene
ENSMUSG00000097760	6030442K20Rik	RIKEN cDNA 6030442K20 gene	lncRNA gene
ENSMUSG00000055125	M5C1000I18Rik	RIKEN cDNA M5C1000I18 gene	lncRNA gene
ENSMUSG00000097908	4933404O12Rik	RIKEN cDNA 4933404O12 gene	lncRNA gene
ENSMUSG00000054391	4930517O19Rik	RIKEN cDNA 4930517O19 gene	lncRNA gene
ENSMUSG00000109647	Gm45510	predicted gene 45510	lncRNA gene
ENSMUSG00000093553	Gm20633	predicted gene 20633	lncRNA gene
ENSMUSG00000086534	Gm16758	predicted gene, 16758	lncRNA gene
ENSMUSG00000086942	Gm15489	predicted gene 15489	lncRNA gene
ENSMUSG00000097777	Gm16794	predicted gene, 16794	lncRNA gene
ENSMUSG00000106746	2900064F13Rik	RIKEN cDNA 2900064F13 gene	lncRNA gene
ENSMUSG00000106583	4930447N08Rik	RIKEN cDNA 4930447N08 gene	lncRNA gene
ENSMUSG00000098284	A330093E20Rik	RIKEN cDNA A330093E20 gene	lncRNA gene
ENSMUSG00000102837	Gm37383	predicted gene, 37383	lncRNA gene
ENSMUSG00000055818	A230083G16Rik	RIKEN cDNA A230083G16 gene	lncRNA gene
ENSMUSG00000039563	2210406O10Rik	RIKEN cDNA 2210406O10 gene	lncRNA gene
ENSMUSG00000086904	Gm13404	predicted gene 13404	lncRNA gene
ENSMUSG00000109644	0610005C13Rik	RIKEN cDNA 0610005C13 gene	lncRNA gene
ENSMUSG00000098211	Gm27045	predicted gene, 27045	lncRNA gene
ENSMUSG00000102553	D930036K23Rik	RIKEN cDNA D930036K23 gene	lncRNA gene
ENSMUSG00000103473	Gm37696	predicted gene, 37696	lncRNA gene
ENSMUSG00000073985	Gm10602	predicted gene 10602	lncRNA gene
ENSMUSG00000073985	Gm10602	predicted gene 10602	lncRNA gene
ENSMUSG00000103041	Gm37305	predicted gene, 37305	lncRNA gene
ENSMUSG00000102930	Gm38115	predicted gene, 38115	lncRNA gene
ENSMUSG00000044694	2010007H06Rik	RIKEN cDNA 2010007H06 gene	lncRNA gene
ENSMUSG00000093858	Gm19967	predicted gene, 19967	lncRNA gene
ENSMUSG00000102973	E430014B02Rik	RIKEN cDNA E430014B02 gene	lncRNA gene
ENSMUSG00000091994	E130317F20Rik	RIKEN cDNA E130317F20 gene	lncRNA gene
ENSMUSG00000097819	Gm26813	predicted gene, 26813	lncRNA gene
ENSMUSG00000091864	Gm17102	predicted gene 17102	lncRNA gene
ENSMUSG00000073627	C130036L24Rik	RIKEN cDNA C130036L24 gene	lncRNA gene
ENSMUSG00000073627	C130036L24Rik	RIKEN cDNA C130036L24 gene	lncRNA gene
ENSMUSG00000087211	Lhx1os	LIM homeobox 1, opposite strand	lncRNA gene
ENSMUSG00000097924	A730020E08Rik	RIKEN cDNA A730020E08 gene	lncRNA gene
ENSMUSG00000102517	Gm38085	predicted gene, 38085	lncRNA gene
ENSMUSG00000056579	Tug1	taurine upregulated gene 1	lncRNA gene
ENSMUSG00000105755	Gm43514	predicted gene 43514	lncRNA gene
ENSMUSG00000102401	Gm37864	predicted gene, 37864	lncRNA gene
ENSMUSG00000104145	D130019J16Rik	RIKEN cDNA D130019J16 gene	lncRNA gene
ENSMUSG00000097455	Gm26891	predicted gene, 26891	lncRNA gene
ENSMUSG00000103867	9630010A21Rik	RIKEN cDNA 9630010A21 gene	lncRNA gene
ENSMUSG00000108037	Gm44597	predicted gene 44597	lncRNA gene
ENSMUSG00000097488	4732487G21Rik	RIKEN cDNA 4732487G21 gene	lncRNA gene
ENSMUSG00000085417	Gm13919	predicted gene 13919	lncRNA gene
ENSMUSG00000079499	6530402F18Rik	RIKEN cDNA 6530402F18 gene	lncRNA gene
ENSMUSG00000100811	Gm29083	predicted gene 29083	lncRNA gene
ENSMUSG00000097781	9330136K24Rik	RIKEN cDNA 9330136K24 gene	lncRNA gene
ENSMUSG00000085039	Gm15927	predicted gene 15927	lncRNA gene
ENSMUSG00000048406	B330016D10Rik	RIKEN cDNA B330016D10 gene	lncRNA gene
ENSMUSG00000106054	Gm43623	predicted gene 43623	lncRNA gene
ENSMUSG00000087674	4930447M23Rik	RIKEN cDNA 4930447M23 gene	lncRNA gene
ENSMUSG00000085125	Gm16070	predicted gene 16070	lncRNA gene
ENSMUSG00000086370	Ftx	Ftx transcript, Xist regulator (non-protein coding)	lncRNA gene
ENSMUSG00000100728	Gm29431	predicted gene 29431	lncRNA gene
ENSMUSG00000063623	C230062I16Rik	RIKEN cDNA C230062I16 gene	lncRNA gene
ENSMUSG00000055159	4930583K01Rik	RIKEN cDNA 4930583K01 gene	lncRNA gene
ENSMUSG00000099478	Gm28370	predicted gene 28370	lncRNA gene
ENSMUSG00000087159	Gm15246	predicted gene 15246	lncRNA gene
ENSMUSG00000100812	A730098A19Rik	RIKEN cDNA A730098A19 gene	lncRNA gene
ENSMUSG00000105127	Gm42470	predicted gene 42470	lncRNA gene
ENSMUSG00000106005	Gm29151	predicted gene 29151	lncRNA gene
ENSMUSG00000086826	Gm11739	predicted gene 11739	lncRNA gene
ENSMUSG00000110523	C230057M02Rik	RIKEN cDNA C230057M02 gene	lncRNA gene
ENSMUSG00000100158	Gm28119	predicted gene 28119	lncRNA gene
ENSMUSG00000087413	Gm11266	predicted gene 11266	lncRNA gene
ENSMUSG00000104830	5830487J09Rik	RIKEN cDNA 5830487J09 gene	lncRNA gene
ENSMUSG00000108118	Gm34312	predicted gene, 34312	lncRNA gene
ENSMUSG00000075020	Mir670hg	MIR670 host gene (non-protein coding)	lncRNA gene
ENSMUSG00000104960	Snhg8	small nucleolar RNA host gene 8	lncRNA gene
ENSMUSG00000103004	2900002M20Rik	RIKEN cDNA 2900002M20 gene	lncRNA gene
ENSMUSG00000101942	Gm19582	predicted gene, 19582	lncRNA gene
ENSMUSG00000110534	Gm45708	predicted gene 45708	lncRNA gene
ENSMUSG00000107143	Gm6598	predicted gene 6598	lncRNA gene
ENSMUSG00000102224	4930447F24Rik	RIKEN cDNA 4930447F24 gene	lncRNA gene
ENSMUSG00000105447	Gm43653	predicted gene 43653	lncRNA gene
ENSMUSG00000098098	Bvht	braveheart long non-coding RNA	lncRNA gene
ENSMUSG00000086638	4930405A21Rik	RIKEN cDNA 4930405A21 gene	lncRNA gene
ENSMUSG00000085562	2610028E06Rik	RIKEN cDNA 2610028E06 gene	lncRNA gene
ENSMUSG00000102215	Gm2464	predicted gene 2464	lncRNA gene
ENSMUSG00000085975	Gm13572	predicted gene 13572	lncRNA gene
ENSMUSG00000097146	Gm4211	predicted gene 4211	lncRNA gene
ENSMUSG00000104888	1500005C15Rik	RIKEN cDNA 1500005C15 gene	lncRNA gene
ENSMUSG00000097497	Gm26652	predicted gene, 26652	lncRNA gene
ENSMUSG00000097428	AW047730	expressed sequence AW047730	lncRNA gene
ENSMUSG00000100707	Gm28523	predicted gene 28523	lncRNA gene
ENSMUSG00000105229	Gm43149	predicted gene 43149	lncRNA gene
ENSMUSG00000087289	4933424M12Rik	RIKEN cDNA 4933424M12 gene	lncRNA gene
ENSMUSG00000045464	2810002D19Rik	RIKEN cDNA 2810002D19 gene	lncRNA gene
ENSMUSG00000108616	Gm35040	predicted gene, 35040	lncRNA gene
ENSMUSG00000097063	Pantr2	POU domain, class 3, transcription factor 3 adjacent noncoding transcript 2	lncRNA gene
ENSMUSG00000106306	4933401H06Rik	RIKEN cDNA 4933401H06 gene	lncRNA gene
ENSMUSG00000107937	Gm44200	predicted gene, 44200	lncRNA gene
ENSMUSG00000106994	Gm10829	predicted gene 10829	lncRNA gene
ENSMUSG00000097209	AU022754	expressed sequence AU022754	lncRNA gene
ENSMUSG00000086472	Gm16172	predicted gene 16172	lncRNA gene
ENSMUSG00000103435	Gm36992	predicted gene, 36992	lncRNA gene
ENSMUSG00000092564	BC051226	cDNA sequence BC051226	lncRNA gene
ENSMUSG00000086453	Gm11457	predicted gene 11457	lncRNA gene
ENSMUSG00000084887	Gm11749	predicted gene 11749	lncRNA gene
ENSMUSG00000068463	B630019A10Rik	RIKEN cDNA B630019A10 gene	lncRNA gene
ENSMUSG00000096988	A930029G22Rik	RIKEN cDNA A930029G22 gene	lncRNA gene
ENSMUSG00000109118	Gm32031	predicted gene, 32031	lncRNA gene
ENSMUSG00000100872	1700065J18Rik	RIKEN cDNA 1700065J18 gene	lncRNA gene
ENSMUSG00000079604	Gm13219	predicted gene 13219	lncRNA gene
ENSMUSG00000075465	Gm10837	predicted gene 10837	lncRNA gene
ENSMUSG00000075465	Gm10837	predicted gene 10837	lncRNA gene
ENSMUSG00000097204	Gm17690	predicted gene, 17690	lncRNA gene
ENSMUSG00000073427	Gm10503	predicted gene 10503	lncRNA gene
ENSMUSG00000097182	A830009L08Rik	RIKEN cDNA A830009L08 gene	lncRNA gene
ENSMUSG00000097884	Gm26543	predicted gene, 26543	lncRNA gene
ENSMUSG00000085667	Gm12992	predicted gene 12992	lncRNA gene
ENSMUSG00000109127	Gm31135	predicted gene, 31135	lncRNA gene
ENSMUSG00000108861	5930435M05Rik	RIKEN cDNA 5930435M05 gene	lncRNA gene
ENSMUSG00000090565	4930405O22Rik	RIKEN cDNA 4930405O22 gene	lncRNA gene
ENSMUSG00000099150	Gm27243	predicted gene 27243	lncRNA gene
ENSMUSG00000097155	Gm26511	predicted gene, 26511	lncRNA gene
ENSMUSG00000108446	Gm44997	predicted gene 44997	lncRNA gene
ENSMUSG00000044276	4933427E11Rik	RIKEN cDNA 4933427E11 gene	lncRNA gene
ENSMUSG00000084785	Gm13972	predicted gene 13972	lncRNA gene
ENSMUSG00000085658	Gm15704	predicted gene 15704	lncRNA gene
ENSMUSG00000102322	4930566N20Rik	RIKEN cDNA 4930566N20 gene	lncRNA gene
ENSMUSG00000104399	Gm37963	predicted gene, 37963	lncRNA gene
ENSMUSG00000108034	4930557K07Rik	RIKEN cDNA 4930557K07 gene	lncRNA gene
ENSMUSG00000105846	Gm43258	predicted gene 43258	lncRNA gene
ENSMUSG00000085282	Gm15663	predicted gene 15663	lncRNA gene
ENSMUSG00000100185	Gm28634	predicted gene 28634	lncRNA gene
ENSMUSG00000021268	Meg3	maternally expressed 3	lncRNA gene
ENSMUSG00000091587	Gm17191	predicted gene 17191	lncRNA gene
ENSMUSG00000105472	Gm43024	predicted gene 43024	lncRNA gene
ENSMUSG00000107132	Gm15997	predicted gene 15997	lncRNA gene
ENSMUSG00000096999	Gm26793	predicted gene, 26793	lncRNA gene
ENSMUSG00000100632	9430060I03Rik	RIKEN cDNA 9430060I03 gene	lncRNA gene
ENSMUSG00000104302	Gm36975	predicted gene, 36975	lncRNA gene
ENSMUSG00000107623	Gm10415	predicted gene 10415	lncRNA gene
ENSMUSG00000106219	5830416I19Rik	RIKEN cDNA 5830416I19 gene	lncRNA gene
ENSMUSG00000085958	A930019D19Rik	RIKEN cDNA A930019D19 gene	lncRNA gene
ENSMUSG00000110447	Gm31518	predicted gene, 31518	lncRNA gene
ENSMUSG00000086311	Gm12122	predicted gene 12122	lncRNA gene
ENSMUSG00000072809	9330160F10Rik	RIKEN cDNA 9330160F10 gene	lncRNA gene
ENSMUSG00000100786	Gm28940	predicted gene 28940	lncRNA gene
ENSMUSG00000087384	Gm15558	predicted gene 15558	lncRNA gene
ENSMUSG00000089742	Gm15898	predicted gene 15898	lncRNA gene
ENSMUSG00000097641	Gm26865	predicted gene, 26865	lncRNA gene
ENSMUSG00000085962	Gm16984	predicted gene, 16984	lncRNA gene
ENSMUSG00000097205	Gm17540	predicted gene, 17540	lncRNA gene
ENSMUSG00000108778	Gm20083	predicted gene, 20083	lncRNA gene
ENSMUSG00000101320	Gm28529	predicted gene 28529	lncRNA gene
ENSMUSG00000084808	9430091E24Rik	RIKEN cDNA 9430091E24 gene	lncRNA gene
ENSMUSG00000087466	A330041J22Rik	RIKEN cDNA A330041J22 gene	lncRNA gene
ENSMUSG00000085437	1700047A11Rik	RIKEN cDNA 1700047A11 gene	lncRNA gene
ENSMUSG00000097990	Gm19557	predicted gene, 19557	lncRNA gene
ENSMUSG00000108414	Snhg1	small nucleolar RNA host gene 1	lncRNA gene
ENSMUSG00000108812	C130083A15Rik	RIKEN cDNA C130083A15 gene	lncRNA gene
ENSMUSG00000085379	2310058D17Rik	RIKEN cDNA 2310058D17 gene	lncRNA gene
ENSMUSG00000085133	B930095G15Rik	RIKEN cDNA B930095G15 gene	lncRNA gene
ENSMUSG00000026736	4930426L09Rik	RIKEN cDNA 4930426L09 gene	lncRNA gene
ENSMUSG00000085782	Gm15624	predicted gene 15624	lncRNA gene
ENSMUSG00000096956	Snhg18	small nucleolar RNA host gene 18	lncRNA gene
ENSMUSG00000085433	Gm16001	predicted gene 16001	lncRNA gene
ENSMUSG00000085105	Gm12758	predicted gene 12758	lncRNA gene
ENSMUSG00000086095	Gm15328	predicted gene 15328	lncRNA gene
ENSMUSG00000097823	Gm16701	predicted gene, 16701	lncRNA gene
ENSMUSG00000097823	Gm16701	predicted gene, 16701	lncRNA gene
ENSMUSG00000098160	Gm26974	predicted gene, 26974	lncRNA gene
ENSMUSG00000108603	5330411O13Rik	RIKEN cDNA 5330411O13 gene	lncRNA gene
ENSMUSG00000097310	A930038B10Rik	RIKEN cDNA A930038B10 gene	lncRNA gene
ENSMUSG00000101335	Gm28229	predicted gene 28229	lncRNA gene
ENSMUSG00000087543	Gm16576	predicted gene 16576	lncRNA gene
ENSMUSG00000086181	C230034O21Rik	RIKEN cDNA C230034O21 gene	lncRNA gene
ENSMUSG00000052125	F730043M19Rik	RIKEN cDNA F730043M19 gene	lncRNA gene
ENSMUSG00000052769	Gm9889	predicted gene 9889	lncRNA gene
ENSMUSG00000052769	Gm9889	predicted gene 9889	lncRNA gene
ENSMUSG00000099512	Gm28703	predicted gene 28703	lncRNA gene
ENSMUSG00000100546	Gm29483	predicted gene 29483	lncRNA gene
ENSMUSG00000087131	Gm16152	predicted gene 16152	lncRNA gene
ENSMUSG00000092182	Gm20407	predicted gene 20407	lncRNA gene
ENSMUSG00000102212	C230085N15Rik	RIKEN cDNA C230085N15 gene	lncRNA gene
ENSMUSG00000097077	Gm16712	predicted gene, 16712	lncRNA gene
ENSMUSG00000098729	Gm27200	predicted gene 27200	lncRNA gene
ENSMUSG00000103971	Gm37679	predicted gene, 37679	lncRNA gene
ENSMUSG00000055134	9130017K11Rik	RIKEN cDNA 9130017K11 gene	lncRNA gene
ENSMUSG00000078648	Gm17546	predicted gene, 17546	lncRNA gene
ENSMUSG00000101365	Gm19325	predicted gene, 19325	lncRNA gene
ENSMUSG00000107009	6720475M21Rik	RIKEN cDNA 6720475M21 gene	lncRNA gene
ENSMUSG00000084941	Gm11944	predicted gene 11944	lncRNA gene
ENSMUSG00000107638	Gm30524	predicted gene, 30524	lncRNA gene
ENSMUSG00000105245	Gm31305	predicted gene, 31305	lncRNA gene
ENSMUSG00000097414	B130046B21Rik	RIKEN cDNA B130046B21 gene	lncRNA gene
ENSMUSG00000087151	Gm14022	predicted gene 14022	lncRNA gene
ENSMUSG00000109327	Gm44995	predicted gene 44995	lncRNA gene
ENSMUSG00000041674	BC006965	cDNA sequence BC006965	lncRNA gene
ENSMUSG00000085546	Gm14252	predicted gene 14252	lncRNA gene
ENSMUSG00000085771	C230066G23Rik	RIKEN cDNA C230066G23 gene	lncRNA gene
ENSMUSG00000097017	Gm26707	predicted gene, 26707	lncRNA gene
ENSMUSG00000097195	Snhg5	small nucleolar RNA host gene 5	lncRNA gene
ENSMUSG00000104245	Gm38155	predicted gene, 38155	lncRNA gene
ENSMUSG00000097615	Gm2061	predicted gene 2061	lncRNA gene
ENSMUSG00000104945	Gm35715	predicted gene, 35715	lncRNA gene
ENSMUSG00000097375	6720427I07Rik	RIKEN cDNA 6720427I07 gene	lncRNA gene
ENSMUSG00000089713	Gm16564	predicted gene 16564	lncRNA gene
ENSMUSG00000085274	BC046401	cDNA sequence BC046401	lncRNA gene
ENSMUSG00000101995	Gm29480	predicted gene 29480	lncRNA gene
ENSMUSG00000085792	Gm15414	predicted gene 15414	lncRNA gene
ENSMUSG00000085071	Gm14066	predicted gene 14066	lncRNA gene
ENSMUSG00000097842	9330104G04Rik	RIKEN cDNA 9330104G04 gene	lncRNA gene
ENSMUSG00000075389	2810410L24Rik	RIKEN cDNA 2810410L24 gene	lncRNA gene
ENSMUSG00000043993	2900052L18Rik	RIKEN cDNA 2900052L18 gene	lncRNA gene
ENSMUSG00000102397	Gm37573	predicted gene, 37573	lncRNA gene
ENSMUSG00000086968	4933431E20Rik	RIKEN cDNA 4933431E20 gene	lncRNA gene
ENSMUSG00000102413	Gm36937	predicted gene, 36937	lncRNA gene
ENSMUSG00000110047	A230085B16Rik	RIKEN cDNA A230085B16 gene	lncRNA gene
ENSMUSG00000105342	Gm43244	predicted gene 43244	lncRNA gene
ENSMUSG00000087011	Gm12930	predicted gene 12930	lncRNA gene
ENSMUSG00000074357	AA386476	expressed sequence AA386476	lncRNA gene
ENSMUSG00000097574	C920006O11Rik	RIKEN cDNA C920006O11 gene	lncRNA gene
ENSMUSG00000100130	Gm28379	predicted gene 28379	lncRNA gene
ENSMUSG00000087630	Gm11513	predicted gene 11513	lncRNA gene
ENSMUSG00000085766	2810430I11Rik	RIKEN cDNA 2810430I11 gene	lncRNA gene
ENSMUSG00000085287	4833418N02Rik	RIKEN cDNA 4833418N02 gene	lncRNA gene
ENSMUSG00000084998	Gm16279	predicted gene 16279	lncRNA gene
ENSMUSG00000093540	4930505M18Rik	RIKEN cDNA 4930505M18 gene	lncRNA gene
ENSMUSG00000054412	Gm4793	predicted gene 4793	lncRNA gene
ENSMUSG00000097724	Gm26850	predicted gene, 26850	lncRNA gene
ENSMUSG00000086676	Gm14705	predicted gene 14705	lncRNA gene
ENSMUSG00000102267	9530003O04Rik	RIKEN cDNA 9530003O04 gene	lncRNA gene
ENSMUSG00000075558	Gm10865	predicted gene 10865	lncRNA gene
ENSMUSG00000075558	Gm17151	predicted gene 17151	lncRNA gene
ENSMUSG00000105759	Gm42425	predicted gene 42425	lncRNA gene
ENSMUSG00000090075	Gm16251	predicted gene 16251	lncRNA gene
ENSMUSG00000100680	1810044D09Rik	RIKEN cDNA 1810044D09 gene	lncRNA gene
ENSMUSG00000086112	4930563I02Rik	RIKEN cDNA 4930563I02 gene	lncRNA gene
ENSMUSG00000108507	6720469O03Rik	RIKEN cDNA 6720469O03 gene	lncRNA gene
[truncated: 12,684 more rows]

## Sheet: Decreased_in_TSA (<0.05)ncRNA
Input	Input Type	MGI Gene/Marker ID	Symbol	Name	Feature Type
[truncated: 377 more rows]

[truncated: 1 more sheets: Increased_in_TSA (<0.05)ncRNA]
