# Supplementary material for: Histone H3 Acetylation at Sox1ot Promoter by Targeted Epigenome Editing Augments Proliferation of Intermediate Progenitors in Developing Cortex
Source: Biology (Basel). 2026 Jul 9;15(14):1110. doi: 10.3390/biology15141110 (PMC13403965; doi:10.3390/biology15141110)
Supplement: Supplementary file 1 [file biology-15-01110-s001.zip › Table S3.xlsx]

## Sheet: ncRNA_all
	seqnames	start	end	width	Conc_H3K9acTSATbr2neg	Conc_H3K9acVehicleTbr2neg	Fold	p.value	FDR	ensembl	GeneName	geneType	ensemblID	distanceToLocation	Annotation	Distance.to.TSS	Nearest.Ensembl	Nearest.Ensembl.Fuller	Nearest.Gene.Name	H3K9acTSATbr2neg1	H3K9acTSATbr2neg2	H3K9acTSATbr2neg3	H3K9acTSATbr2neg4	H3K9acVehicleTbr2neg1	H3K9acVehicleTbr2neg2	H3K9acVehicleTbr2neg3	H3K9acVehicleTbr2neg4
198912	chr8	105943677	105944018	342	3.2	-0.24	3.44	1.37e-06	0.00405	ENSMUSG00000087436	Gm16156	antisense	ENSMUST00000141168	NA	promoter-TSS (NM_008490)	-446	ENSMUSG00000035237	ENSMUSG00000035237	Lcat	7.49	6.59	8.76	14	0.55	0.59	1.06	1.18
86268	chr17	36110603	36112060	1458	5.66	4.69	0.97	2.5e-05	0.0231	ENSMUSG00000092365	BC023719	antisense	ENSMUST00000174728	NA	exon (NM_001271005, exon 2 of 7)	344		ENSMUSG00000073405	C920025E04Rik	46.32	58.69	37.74	59	18.22	36.31	25.02	23.63
192040	chr8	12915067	12918071	3005	7.68	7.34	0.34	0.000519	0.0886	ENSMUSG00000086770	Gm15351	antisense	ENSMUST00000153095	NA	intron (NM_178076, intron 1 of 30)	676	ENSMUSG00000031442	ENSMUSG00000031442	Mcf2l	201.61	187.93	218.36	215	162.28	151.1	184.16	150.63
11224	chr1	185440804	185441727	924	2.32	-0.82	3.15	0.000616	0.0952	ENSMUSG00000051295	9630028B13Rik	antisense	ENSMUST00000143787	NA	intron (NR_038006, intron 1 of 1)	553	ENSMUSG00000051295	ENSMUSG00000051295	9630028B13Rik	4.77	8.57	2.7	4	0.55	0.59	0.53	0.59
167727	chr6	83165101	83166903	1803	7.31	6.95	0.37	0.000781	0.105	ENSMUSG00000085782	Gm15624	antisense	ENSMUST00000154953	NA	promoter-TSS (NM_001198867)	78	ENSMUSG00000031865	ENSMUSG00000031865	Dctn1	151.89	163.53	168.49	152	107.08	138.21	132	116.37
138134	chr4	115133295	115134618	1324	6.6	6.12	0.49	0.00141	0.13	NA	Gm12835	antisense	ENSMUST00000153951	NA	promoter-TSS (NM_001003947)	20	ENSMUSG00000047155	ENSMUSG00000047155	Cyp4x1	90.59	114.08	83.57	101	50.78	75.55	72.92	78.56
98230	chr19	6417928	6421741	3814	7.92	7.64	0.27	0.00174	0.141	ENSMUSG00000084876	Gm14965	antisense	ENSMUST00000124118	NA	intron (NM_020253, intron 1 of 22)	1097	ENSMUSG00000033768	ENSMUSG00000033768	Nrxn2	238.39	228.15	255.43	244	181.6	206.73	209.17	202.61
10348	chr1	178317445	178321437	3993	8.59	8.37	0.22	0.00196	0.147	ENSMUSG00000086350	B230369F24Rik	antisense	ENSMUST00000141846	NA	intron (NM_025511, intron 1 of 3)	288	ENSMUSG00000026500	ENSMUSG00000026500	Cox20	384.16	382.45	414.48	362	314.63	326.21	355.01	331.38
199771	chr8	110805989	110806192	204	2.29	-0.52	2.8	0.00206	0.149	ENSMUSG00000085068	Gm15895	antisense	ENSMUST00000157018	NA	promoter-TSS (NM_001135100)	-167	ENSMUSG00000031750	ENSMUSG00000031750	Il34	4.77	2.64	10.11	2	0.55	0.59	1.06	0.59
86382	chr17	36923447	36923787	341	1	3	-2	0.00245	0.158	ENSMUSG00000092239	1700031A10Rik	antisense	ENSMUST00000174380	-4	promoter-TSS (NR_045439)	-175	ENSMUSG00000092239	ENSMUSG00000092239	1700031A10Rik	0.68	0.66	0.67	6	8.83	8.2	3.73	11.22
191992	chr8	12832827	12833035	209	0.5	2.73	-2.23	0.00289	0.168	ENSMUSG00000084780	Gm15350	antisense	ENSMUST00000135138	NA	intron (NR_121603, intron 14 of 29)	-1012	ENSMUSG00000084780	ENSMUSG00000084780	Gm15350	0.68	3.3	0.67	1	8.83	4.1	4.79	8.86
164058	chr6	6862120	6867995	5876	7.92	8.18	-0.27	0.00295	0.169	NA	Dlx6as1	antisense	ENSMUST00000159568	NA	promoter-TSS (NR_002839)	92	ENSMUSG00000094868	NA	Dlx6as2	277.22	231.45	222.4	237	301.38	284.04	319.88	258.13
108466	chr2	33806611	33806754	144	2.04	-0.82	2.87	0.00312	1	ENSMUSG00000086484	Nron	antisense	ENSMUST00000156297	NA	intron (NR_045729, intron 1 of 2)	867	ENSMUSG00000086484	ENSMUSG00000086484	Nron	5.45	3.3	6.74	1	0.55	0.59	0.53	0.59
53819	chr13	72628365	72628745	381	2.35	3.65	-1.31	0.00587	0.219	ENSMUSG00000093587	Gm20554	antisense	ENSMUST00000177421	NA	promoter-TSS (NR_030701)	9		ENSMUSG00000093587	Gm20554	5.45	9.23	2.7	3	12.14	13.47	11.18	13.59
57134	chr14	21743563	21743724	162	2.09	-0.24	2.33	0.00866	1	ENSMUSG00000084940	Gm15935	antisense	ENSMUST00000141656	NA	promoter-TSS (NM_013849)	-765	ENSMUSG00000021768	ENSMUSG00000021768	Dusp13	3.41	7.91	4.72	1	0.55	0.59	1.06	1.18
197692	chr8	91799839	91800474	636	3.94	2.93	1.01	0.00949	0.265	NA	D230002A01Rik	antisense	ENSMUST00000133337	NA	exon (NM_008393, exon 2 of 4)	1497	ENSMUSG00000031734	ENSMUSG00000031734	Irx3	16.35	11.21	20.89	13	8.28	10.54	6.39	5.32
147694	chr4	154869030	154869195	166	1.93	-0.82	2.76	0.00958	1	ENSMUSG00000087437	Gm13112	antisense	ENSMUST00000138795	NA	promoter-TSS (NM_013783)	-472	ENSMUSG00000058183	ENSMUSG00000058183	Mmel1	0.68	7.25	1.35	6	0.55	0.59	0.53	0.59
200151	chr8	112568867	112569098	232	2.83	1.08	1.75	0.00981	0.269	NA	RP23-407D18.1	antisense	ENSMUST00000182027	NA	Intergenic	-1060	ENSMUSG00000031772	ENSMUSG00000031772	Cntnap4	4.09	6.59	4.72	13	1.1	3.51	2.66	1.18
138770	chr4	117884443	117884621	179	2.61	0.87	1.74	0.014	0.307	ENSMUSG00000085278	Gm12841	antisense	ENSMUST00000128263	NA	3' UTR (NM_033617, exon 8 of 8)	-1056	ENSMUSG00000028541	ENSMUSG00000028541	B4galt2	5.45	4.62	3.37	11	1.1	1.76	2.66	1.77
217640	chrX	141725870	141726338	469	2.26	3.52	-1.26	0.0148	0.314	ENSMUSG00000086426	Gm15295	antisense	ENSMUST00000139874	NA	promoter-TSS (NM_010572)	-887	ENSMUSG00000054667	ENSMUSG00000054667	Irs4	3.41	2.64	10.11	3	12.14	11.13	15.44	7.09
119635	chr2	164769342	164769705	364	4.18	3.31	0.87	0.015	0.316	ENSMUSG00000086453	Gm11457	antisense	ENSMUST00000124435	NA	promoter-TSS (NM_026785)	-405	ENSMUSG00000001403	ENSMUSG00000001403	Ube2c	23.16	22.42	14.83	12	9.94	8.78	14.37	6.5
176928	chr7	24816776	24817077	302	1.81	-0.51	2.32	0.0153	1	ENSMUSG00000011350	Gm5893	antisense	ENSMUST00000135286	-1717	Intergenic	-1868	ENSMUSG00000011350	ENSMUSG00000011350	Gm5893	2.72	5.28	2.02	4	1.1	0.59	0.53	0.59
105472	chr2	26640400	26640565	166	0.66	2.46	-1.8	0.0163	0.327	NA	5730588L14Rik	antisense	ENSMUST00000131841	NA	promoter-TSS (NR_024068)	-239	ENSMUSG00000097052	ENSMUSG00000097052	Snhg7	0.68	3.3	1.35	1	5.52	7.03	5.32	4.13
32960	chr11	95336583	95337917	1335	5.73	6.13	-0.41	0.0165	0.328	ENSMUSG00000085509	Gm11521	antisense	ENSMUST00000143302	NA	exon (NM_172543, exon 1 of 8)	232	ENSMUSG00000038893	ENSMUSG00000038893	Fam117a	55.85	50.11	62	44	64.58	73.79	61.74	80.93
31130	chr11	83290869	83294031	3163	7.31	7.05	0.26	0.0167	0.33	ENSMUSG00000093483	AA465934	antisense	ENSMUST00000177150	NA	promoter-TSS (NR_028364)	751	ENSMUSG00000093483	ENSMUSG00000093483	AA465934	161.43	167.49	147.59	158	136.34	127.67	149.03	118.14
147267	chr4	153952198	153952420	223	1.23	2.75	-1.52	0.0167	0.33	ENSMUSG00000086272	BC039966	antisense	ENSMUST00000141582	-1695	Intergenic	-1833		ENSMUSG00000086272	BC039966	2.04	3.3	2.02	2	6.62	4.69	9.05	6.5
77820	chr16	60604637	60607123	2487	7.48	7.24	0.24	0.0171	0.333	ENSMUSG00000089685	Gm9017	antisense	ENSMUST00000160040	NA	promoter-TSS (NM_007938)	-349	ENSMUSG00000055540	ENSMUSG00000055540	Epha6	160.06	180.02	201.51	171	162.83	144.07	151.69	144.72
127774	chr3	96244732	96245404	673	5.51	5.04	0.47	0.0175	0.335	ENSMUSG00000093553	Gm20633	antisense	ENSMUST00000176742	NA	promoter-TSS (NM_178212).2	-389	ENSMUSG00000064220	ENSMUSG00000064220	Hist2h2aa2	47.68	46.16	40.44	48	34.77	31.04	36.19	29.53
158451	chr5	123394069	123398064	3996	8.06	7.87	0.19	0.0181	0.339	ENSMUSG00000086700	Gm15747	antisense	ENSMUST00000141216	NA	intron (NM_177582, intron 1 of 8)	1269	ENSMUSG00000038342	ENSMUSG00000038342	Mlxip	264.96	258.49	270.93	273	227.42	236.6	246.96	224.47
67573	chr15	78913192	78913326	135	2.01	-0.05	2.06	0.0191	1	ENSMUSG00000084864	1700027A07Rik	antisense	ENSMUST00000150472	NA	promoter-TSS (NM_020271)	-660	ENSMUSG00000068221	NA	Pdxp	5.45	5.93	2.7	2	0.55	0.59	2.13	0.59
117780	chr2	155591463	155591606	144	-0.41	1.85	-2.26	0.02	1	NA	Gm14256	antisense	ENSMUST00000130859	NA	intron (NM_008180, intron 1 of 12)	1275	ENSMUSG00000027610	ENSMUSG00000027610	Gss	0.68	0.66	0.67	1	6.62	1.76	3.73	2.36
127773	chr3	96240483	96241009	527	4.27	3.43	0.84	0.0203	0.354	ENSMUSG00000093577	Gm20632	antisense	ENSMUST00000176760	NA	promoter-TSS (NM_013549)	-372	ENSMUSG00000064220	ENSMUSG00000064220	Hist2h2aa2	21.8	21.1	14.15	20	9.38	4.69	15.97	13
160379	chr5	135014145	135014360	216	-0.41	1.93	-2.34	0.0216	1	NA	2010001M06Rik	antisense	ENSMUST00000136022	-892	Intergenic	-1096	ENSMUSG00000085042	ENSMUSG00000085042	Abhd11os	0.68	0.66	0.67	1	2.76	1.76	9.58	1.18
138769	chr4	117883530	117884166	637	5.28	4.75	0.53	0.0233	0.372	ENSMUSG00000085278	Gm12841	antisense	ENSMUST00000128263	NA	promoter-TSS (NM_001253381)	-372	ENSMUSG00000028541	ENSMUSG00000028541	B4galt2	44.95	38.9	37.07	35	31.46	26.94	33.53	15.95
85839	chr17	35125953	35128066	2114	6.83	6.55	0.28	0.0245	0.38	ENSMUSG00000092241	Gm20522	antisense	ENSMUST00000173576	NA	5' UTR (NM_033477, exon 3 of 3)	608	ENSMUSG00000043311	ENSMUSG00000043311	D17H6S53E	120.56	106.82	134.79	93	94.39	95.46	95.81	90.38
58574	chr14	34500315	34502712	2398	6.59	6.85	-0.26	0.0252	0.383	ENSMUSG00000090779	Gm17110	antisense	ENSMUST00000171248	NA	intron (NM_009758, intron 1 of 12)	1032	ENSMUSG00000021796	ENSMUSG00000021796	Bmpr1a	92.63	93.64	100.42	99	119.78	120.64	114.43	108.1
154725	chr5	110270109	110270251	143	-0.12	1.98	-2.1	0.0265	1	ENSMUSG00000087439	Gm15788	antisense	ENSMUST00000140087	NA	promoter-TSS (NM_028273)	-281	ENSMUSG00000029500	ENSMUSG00000029500	Pgam5	0.68	1.32	0.67	1	2.21	7.03	5.32	1.18
118252	chr2	156839322	156842162	2841	6.89	7.16	-0.28	0.0269	0.391	ENSMUSG00000087179	Gm14230	antisense	ENSMUST00000137463	NA	intron (NM_173396, intron 1 of 2)	735	ENSMUSG00000062175	ENSMUSG00000062175	Tgif2	127.37	98.25	142.2	105	151.79	141.73	128.27	150.63
11523	chr1	190171639	190171835	197	2.44	0.88	1.55	0.0284	0.399	NA	Gm17566	antisense	ENSMUST00000110279	NA	Intergenic	-1057	ENSMUSG00000010175	ENSMUSG00000010175	Prox1	2.72	8.57	5.39	5	0.55	2.93	2.13	1.77
194727	chr8	67973361	67975001	1641	6.51	6.2	0.31	0.0289	0.401	ENSMUSG00000087266	Gm15991	antisense	ENSMUST00000127631	NA	5' UTR (NM_177698, exon 1 of 15)	393	ENSMUSG00000030465	ENSMUSG00000030465	Psd3	89.23	80.45	93	103	75.07	77.31	77.71	64.98
25455	chr11	55196901	55197296	396	1.28	2.79	-1.51	0.03	0.406	NA	4921508A21Rik	antisense	ENSMUST00000157010	NA	intron (NR_046034, intron 1 of 2)	583	ENSMUSG00000084980	ENSMUSG00000084980	Slc36a1os	0.68	0.66	5.39	3	8.83	2.93	11.18	4.73
28020	chr11	69682509	69682758	250	3.04	1.87	1.17	0.031	0.41	NA	2010012P19Rik	antisense	ENSMUST00000144033	NA	promoter-TSS (NM_001163571)	-550	ENSMUSG00000005204	ENSMUSG00000005204	Senp3	8.85	8.57	11.46	4	3.31	1.76	4.26	5.32
20192	chr10	119452788	119455634	2847	7.27	7.5	-0.22	0.0327	0.418	NA	Gm16320	antisense	ENSMUST00000154566	NA	5' UTR (NM_001277293, exon 1 of 25)	177	ENSMUSG00000034813	ENSMUSG00000034813	Grip1	155.98	127.26	181.97	154	182.15	186.24	178.3	176.62
123845	chr3	36000819	36001155	337	3.96	3.2	0.75	0.0343	0.426	NA	A330050B17Rik	antisense	ENSMUST00000137198	NA	promoter-TSS (NM_023644)	-309	ENSMUSG00000027709	ENSMUSG00000027709	Mccc1	18.39	13.85	14.83	15	8.28	8.78	8.52	11.22
104062	chr2	6879887	6886145	6259	9.67	9.55	0.11	0.0345	0.426	ENSMUSG00000087079	Gm13389	antisense	ENSMUST00000142774	NA	intron (NM_001110232, intron 3 of 15)	1980	ENSMUSG00000002107	ENSMUSG00000002107	Celf2	830.29	758.31	814.8	847	717.02	782.43	744.09	759.05
25456	chr11	55197542	55197690	149	-0.11	1.86	-1.98	0.0354	1	NA	4921508A21Rik	antisense	ENSMUST00000157010	NA	promoter-TSS (NR_046034)	66	ENSMUSG00000084980	ENSMUSG00000084980	Slc36a1os	1.36	0.66	0.67	1	7.18	2.93	2.66	1.77
44644	chr12	80691430	80691588	159	1.47	-0.82	2.29	0.0361	1	NA	0610009B14Rik	antisense	ENSMUST00000153297	NA	intron (NR_037995, intron 1 of 1)	957		ENSMUSG00000044062	Plekhd1os	0.68	1.98	7.41	1	0.55	0.59	0.53	0.59
187736	chr7	126802128	126802469	342	3.35	2.34	1	0.0361	0.432	ENSMUSG00000085583	Gm15676	antisense	ENSMUST00000153686	NA	Intergenic	-1852	ENSMUSG00000030695	ENSMUSG00000030695	Aldoa	14.3	7.25	10.11	9	7.18	5.86	3.73	3.54
116167	chr2	142902456	142903784	1329	6.1	5.74	0.35	0.0363	0.433	NA	4930511F01Rik	antisense	ENSMUST00000124774	NA	Intergenic	-1656	ENSMUSG00000038844	ENSMUSG00000038844	Kif16b	64.71	81.11	64.02	64	52.99	53.29	66.53	41.35
24980	chr11	52230932	52233955	3024	8.04	7.78	0.26	0.0366	0.434	ENSMUSG00000086920	Gm12207	antisense	ENSMUST00000143016	NA	intron (NM_011543, intron 1 of 5)	449	ENSMUSG00000036309	ENSMUSG00000036309	Skp1a	232.95	269.04	312.04	236	201.47	225.48	249.63	200.25
115760	chr2	132144930	132145125	196	0.95	2.64	-1.68	0.0366	0.434	ENSMUSG00000086756	Gm14051	antisense	ENSMUST00000131603	NA	promoter-TSS (NM_018824)	80	ENSMUSG00000027340	ENSMUSG00000027340	Slc23a2	2.72	0.66	3.37	1	4.97	10.54	0.53	8.86
192909	chr8	23142344	23142711	368	1.67	2.85	-1.18	0.037	0.436	ENSMUSG00000086741	Gm15816	antisense	ENSMUST00000141930	NA	promoter-TSS (NR_030254)	-27		ENSMUSG00000070084	Mir486	2.04	2.64	4.04	4	7.73	7.03	6.39	7.68
44645	chr12	80692247	80693188	942	4.79	5.24	-0.45	0.0398	0.447	NA	0610009B14Rik	antisense	ENSMUST00000153297	NA	promoter-TSS (NR_037995)	117	ENSMUSG00000066438	ENSMUSG00000066438	Plekhd1	31.33	23.74	27.63	28	41.4	38.65	38.85	31.9
26974	chr11	62549472	62551081	1610	7.28	7.06	0.22	0.0405	0.451	ENSMUSG00000087120	Gm12279	antisense	ENSMUST00000142533	NA	Intergenic	-1227		ENSMUSG00000044285	Gm1821	149.17	153.64	168.49	150	123.64	142.31	146.37	122.27
147266	chr4	153950114	153950281	168	-0.41	1.61	-2.02	0.0412	1	ENSMUSG00000086272	BC039966	antisense	ENSMUST00000141582	NA	intron (NR_040670, intron 1 of 2)	278		ENSMUSG00000086272	BC039966	0.68	0.66	0.67	1	3.86	1.17	4.26	2.95
71063	chr15	98091950	98093994	2045	7.36	7.15	0.21	0.0414	0.453	NA	RP23-268C9.3	antisense	ENSMUST00000181802	NA	intron (NM_001163488, intron 1 of 22)	383	ENSMUSG00000033065	ENSMUSG00000033065	Pfkm	159.38	162.21	168.49	167	141.86	134.7	154.35	138.81
74950	chr16	18590356	18590913	558	3.79	2.98	0.81	0.0422	0.456	ENSMUSG00000075335	4930588K23Rik	antisense	ENSMUST00000156827	-1078	promoter-TSS (NM_001285472)	36	ENSMUSG00000009097	ENSMUSG00000009097	Tbx1	18.39	7.91	18.2	11	7.73	9.37	7.98	6.5
129181	chr3	108256315	108257008	694	3.32	4.03	-0.72	0.0425	0.458	ENSMUSG00000085102	1700010K24Rik	antisense	ENSMUST00000125852	NA	promoter-TSS (NM_011967)	-264	ENSMUSG00000068749	ENSMUSG00000068749	Psma5	6.81	8.57	9.44	15	16.56	10.54	21.29	17.13
110599	chr2	73659453	73659602	150	-0.12	1.76	-1.89	0.0438	1	NA	Gm13706	antisense	ENSMUST00000123613	NA	intron (NM_175752, intron 1 of 6)	895	ENSMUSG00000056486	ENSMUSG00000056486	Chn1	0.68	1.32	0.67	1	3.31	1.76	3.19	5.32
71707	chr15	99724232	99725502	1271	6.11	5.79	0.32	0.044	0.463	ENSMUSG00000089671	Gm16537	antisense	ENSMUST00000161529	NA	promoter-TSS (NM_183256)	-751	ENSMUSG00000023020	ENSMUSG00000023020	Cox14	65.39	65.28	68.07	77	58.51	49.19	57.48	55.53
140155	chr4	125083763	125083902	140	0.33	2.05	-1.72	0.0444	1	ENSMUSG00000086342	Gm12932	antisense	ENSMUST00000143705	NA	Intergenic	-1301	ENSMUSG00000028863	ENSMUSG00000028863	Meaf6	1.36	0.66	2.02	1	3.86	7.03	2.13	3.54
108125	chr2	32874618	32879691	5074	8.54	8.39	0.14	0.045	0.466	ENSMUSG00000087496	Gm13523	antisense	ENSMUST00000151820	NA	intron (NM_146119, intron 1 of 13)	1021	ENSMUSG00000026796	ENSMUSG00000026796	Fam129b	373.94	352.78	419.87	339	333.95	344.36	325.74	340.24
27254	chr11	66912574	66912876	303	1.78	2.91	-1.13	0.0453	0.467	ENSMUSG00000072834	Gm12298	antisense	ENSMUST00000126999	NA	intron (NM_178656, intron 1 of 1)	734		ENSMUSG00000048070	Pirt	2.72	2.64	3.37	5	3.86	7.61	7.45	11.22
112777	chr2	105659884	105660464	581	3.07	3.92	-0.84	0.0459	0.468	ENSMUSG00000086029	Pax6os1	antisense	ENSMUST00000149133	NA	non-coding (NR_117095, exon 1 of 1)	1169		NA	Paupar	5.45	14.51	6.74	7	9.94	19.91	11.71	18.9
61423	chr14	69171783	69171988	206	2.25	0.75	1.5	0.0484	0.476	ENSMUSG00000092499	1700092C10Rik	antisense	ENSMUST00000172547	NA	promoter-TSS (NR_045931)	-43	ENSMUSG00000092499	ENSMUSG00000092499	1700092C10Rik	2.72	9.23	4.04	3	1.1	0.59	2.66	2.36
140154	chr4	125083462	125083636	175	2.53	1.25	1.28	0.0489	0.478	ENSMUSG00000086342	Gm12932	antisense	ENSMUST00000143705	NA	Intergenic	-1585	ENSMUSG00000028863	ENSMUSG00000028863	Meaf6	6.81	7.91	3.37	5	2.21	2.93	3.19	1.18
183948	chr7	92738250	92744273	6024	8.68	8.54	0.14	0.0497	0.481	ENSMUSG00000074024	4632427E13Rik	antisense	ENSMUST00000147198	NA	promoter-TSS (NM_029494)	197	ENSMUSG00000074024	ENSMUSG00000074024	4632427E13Rik	438.65	407.51	421.89	377	355.47	377.74	416.75	338.47
97738	chr19	5727126	5730070	2945	7.73	7.54	0.18	0.0506	0.484	ENSMUSG00000089766	Gm16538	antisense	ENSMUST00000162407	NA	exon (NM_023166, exon 2 of 2)	1068	ENSMUSG00000024939	ENSMUSG00000024939	Fam89b	220	186.61	231.84	208	175.53	197.36	174.58	197.88
67766	chr15	79166556	79166703	148	2.33	0.86	1.47	0.0511	0.485	ENSMUSG00000075555	Gm10863	antisense	ENSMUST00000131710	NA	intron (NR_029470, intron 1 of 4)	564	ENSMUSG00000075555	ENSMUSG00000075555	Gm10863	3.41	5.93	8.76	2	0.55	2.93	3.19	0.59
104515	chr2	21366943	21368988	2046	7.02	6.79	0.23	0.0513	0.486	ENSMUSG00000085680	Gm13327	antisense	ENSMUST00000133391	NA	5' UTR (NM_001004761, exon 1 of 11)	399	ENSMUSG00000045967	ENSMUSG00000045967	Gpr158	111.02	145.73	138.16	124	113.16	115.37	113.9	101.01
128748	chr3	105450415	105450602	188	1.54	-0.49	2.03	0.052	1	NA	1700095B22Rik	antisense	ENSMUST00000130683	NA	intron (NR_040759, intron 3 of 3)	-1821	ENSMUSG00000040896	ENSMUSG00000040896	Kcnd3	0.68	7.91	2.02	1	0.55	0.59	0.53	1.18
65086	chr15	56692400	56693866	1467	6.16	5.85	0.31	0.0524	0.489	NA	Has2as	antisense	ENSMUST00000125401	NA	intron (NR_002874, intron 1 of 3)	1413	ENSMUSG00000022367	ENSMUSG00000022367	Has2	61.98	65.28	81.55	77	62.37	56.22	55.35	57.3
166342	chr6	52211763	52211917	155	1.71	-0.04	1.75	0.0539	1	NA	2700086A05Rik	antisense	ENSMUST00000131502	NA	intron (NR_015611, intron 1 of 2)	1227	ENSMUSG00000079560	ENSMUSG00000079560	Hoxa3	2.72	3.3	6.07	1	1.66	0.59	1.06	0.59
200150	chr8	112568656	112568803	148	1.28	-0.82	2.1	0.0543	1	NA	RP23-407D18.1	antisense	ENSMUST00000182027	NA	Intergenic	-1313	ENSMUSG00000031772	ENSMUSG00000031772	Cntnap4	0.68	1.98	6.07	1	0.55	0.59	0.53	0.59
20942	chr10	127676116	127676810	695	4.6	4.07	0.53	0.0556	0.497	ENSMUSG00000087163	Gm16230	antisense	ENSMUST00000155550	NA	promoter-TSS (NM_001113211)	-602	ENSMUSG00000040195	ENSMUSG00000040195	Tmem194	24.52	21.76	28.98	22	18.77	17.57	18.63	12.4
169912	chr6	95117012	95117600	589	3.41	4.07	-0.66	0.0556	0.497	NA	1700010K10Rik	antisense	ENSMUST00000135145	NA	promoter-TSS (NM_001102670)	-574	ENSMUSG00000030031	ENSMUSG00000030031	Kbtbd8	12.94	5.28	9.44	15	15.46	19.33	15.97	16.54
57135	chr14	21744311	21744445	135	-0.11	1.7	-1.82	0.0561	1	ENSMUSG00000084940	Gm15935	antisense	ENSMUST00000141656	NA	intron (NM_001007268, intron 4 of 7)	-1499	ENSMUSG00000021768	ENSMUSG00000021768	Dusp13	1.36	0.66	0.67	1	1.1	4.1	4.26	3.54
17897	chr10	81200259	81201170	912	4.56	4.03	0.53	0.0567	0.5	NA	2310050B05Rik	antisense	ENSMUST00000129950	NA	intron (NM_027120, intron 2 of 6)	1322	ENSMUSG00000004939	ENSMUSG00000004939	Nmrk2	25.2	21.76	28.31	19	17.66	12.88	15.97	18.9
39094	chr11	118455262	118455409	148	2	0.48	1.52	0.0581	1	ENSMUSG00000086514	Gm11747	antisense	ENSMUST00000142751	-267	promoter-TSS (NR_045902)	-341	ENSMUSG00000086514	ENSMUSG00000086514	Gm11747	3.41	7.25	3.37	2	1.1	0.59	2.13	1.77
108124	chr2	32874096	32874308	213	2.63	1.49	1.14	0.0597	0.509	ENSMUSG00000087496	Gm13523	antisense	ENSMUST00000151820	NA	Intergenic	-1932	ENSMUSG00000026796	ENSMUSG00000026796	Fam129b	5.45	8.57	8.76	2	2.76	2.34	3.19	2.95
97739	chr19	5730749	5730959	211	2.09	0.48	1.61	0.0635	0.519	ENSMUSG00000089766	Gm16538	antisense	ENSMUST00000162407	NA	intron (NM_020491, intron 3 of 3)	878	ENSMUSG00000079478	ENSMUSG00000079478	Sssca1	4.77	7.91	1.35	3	3.86	0.59	0.53	0.59
105050	chr2	25706311	25708625	2315	7.26	7.07	0.18	0.0679	0.53	ENSMUSG00000087612	A230005M16Rik	antisense	ENSMUST00000151069	NA	3' UTR (NM_023326, exon 1 of 1)	589	ENSMUSG00000049086	ENSMUSG00000049086	Bmyc	151.89	158.26	152.31	149	126.96	138.21	141.58	131.13
2359	chr1	58279932	58280077	146	0.95	2.25	-1.31	0.0683	0.53	ENSMUSG00000089822	Gm15759	antisense	ENSMUST00000161126	NA	intron (NM_001008419, intron 1 of 35)	1679	ENSMUSG00000079554	ENSMUSG00000079554	Aox2	2.04	1.32	1.35	3	8.28	4.1	3.73	2.95
60456	chr14	60783023	60783196	174	0.68	2.23	-1.55	0.0687	0.531	NA	Gm15919	antisense	ENSMUST00000155855	NA	Intergenic	-1456	ENSMUSG00000021993	ENSMUSG00000021993	Mipep	4.09	0.66	0.67	1	4.42	4.1	9.05	1.18
136982	chr4	102988509	102988656	148	0.43	1.98	-1.55	0.0693	1	ENSMUSG00000085181	Gm12709	antisense	ENSMUST00000149348	NA	exon (NM_026100, exon 2 of 5)	1172	ENSMUSG00000085181	ENSMUSG00000085181	Gm12709	2.04	0.66	0.67	2	7.73	1.76	2.13	4.13
183320	chr7	80636644	80637270	627	2.85	3.67	-0.81	0.0693	0.532	ENSMUSG00000084821	Gm15880	antisense	ENSMUST00000142678	NA	intron (NR_040343, intron 2 of 4)	940	ENSMUSG00000084821	ENSMUSG00000084821	Gm15880	8.85	3.3	4.72	12	7.18	9.96	21.82	11.81
201509	chr8	121543102	121543342	241	0.13	1.76	-1.64	0.0694	1	NA	RP23-76C13.7	antisense	ENSMUST00000182145	NA	Intergenic	-1166		ENSMUSG00000097424	1700030M09Rik	0.68	0.66	2.02	1	2.21	4.69	3.73	2.95
70269	chr15	89074569	89075983	1415	6.46	6.2	0.26	0.0716	0.537	ENSMUSG00000087331	1810021B22Rik	antisense	ENSMUST00000161483	NA	promoter-TSS (NM_026485)	578	ENSMUSG00000087331	ENSMUSG00000087331	1810021B22Rik	96.04	71.22	95.03	91	63.48	72.04	78.24	80.93
64574	chr15	37232205	37233605	1401	5.06	4.66	0.41	0.0727	0.539	ENSMUSG00000089804	Gm16136	antisense	ENSMUST00000162520	NA	promoter-TSS (NM_026496)	-131	ENSMUSG00000022286	ENSMUSG00000022286	Grhl2	29.29	43.52	33.02	28	26.49	26.35	23.95	24.22
148146	chr4	155838061	155838249	189	0.66	2.15	-1.49	0.0727	0.539	NA	Gm10562	antisense	ENSMUST00000097740	1242	Intergenic	-1525	ENSMUSG00000029070	ENSMUSG00000029070	Mxra8	0.68	3.96	0.67	1	4.42	3.51	7.45	2.36
178695	chr7	30515377	30515807	431	2.55	3.4	-0.85	0.0727	0.539	NA	Gm1082	antisense	ENSMUST00000124276	NA	intron (NR_036630, intron 1 of 11)	470	ENSMUSG00000062132	ENSMUSG00000062132	Arhgap33os	5.45	7.25	6.74	4	11.04	6.44	11.18	13.59
213502	chr9	107577631	107577916	286	2.56	1.34	1.22	0.0734	0.541	ENSMUSG00000089935	Gm16343	antisense	ENSMUST00000162027	NA	exon (NM_008317, exon 2 of 4)	822		ENSMUSG00000010051	Hyal1	12.26	4.62	4.72	2	2.76	0.59	2.66	4.13
139132	chr4	119255539	119255705	167	0.73	2.25	-1.51	0.0741	0.542	ENSMUSG00000085203	Gm12927	antisense	ENSMUST00000150252	NA	exon (NM_001038590, exon 1 of 5)	153	ENSMUSG00000066058	ENSMUSG00000066058	Cldn19	0.68	3.3	0.67	2	0.55	8.2	3.73	6.5
193866	chr8	41041123	41042052	930	4.99	4.55	0.44	0.0744	0.543	ENSMUSG00000086773	Gm16192	antisense	ENSMUST00000148357	NA	exon (NM_001005865, exon 1 of 10)	343	ENSMUSG00000045636	ENSMUSG00000045636	Mtus1	26.56	34.29	32.35	34	20.42	17.57	25.02	30.72
126721	chr3	89393420	89395209	1790	5.9	5.59	0.31	0.0765	0.547	ENSMUSG00000074466	Gm15417	antisense	ENSMUST00000145400	NA	promoter-TSS (NR_040404)	25	ENSMUSG00000074466	ENSMUSG00000074466	Gm15417	74.24	56.05	51.89	56	46.92	56.22	47.37	41.94
199772	chr8	110806739	110806906	168	2.03	0.46	1.57	0.0768	1	ENSMUSG00000085068	Gm15895	antisense	ENSMUST00000157018	NA	promoter-TSS (NM_001135100)	-899	ENSMUSG00000031750	ENSMUSG00000031750	Il34	0.68	7.91	2.7	5	1.66	0.59	2.66	0.59
85091	chr17	32786947	32789201	2255	7.03	6.84	0.2	0.0821	0.56	ENSMUSG00000091968	Gm17115	antisense	ENSMUST00000164075	NA	intron (NM_172458, intron 1 of 3)	213		ENSMUSG00000024298	Zfp871	153.25	126.61	127.38	117	101.56	119.47	117.63	118.73
71745	chr15	99932213	99932350	138	-0.41	1.46	-1.87	0.0859	1	ENSMUSG00000096111	Gm21917	antisense	ENSMUST00000179575	NA	promoter-TSS (NM_028180)	-624	ENSMUSG00000045350	NA	1700030F18Rik	0.68	0.66	0.67	1	1.66	7.03	0.53	1.77
36633	chr11	107028151	107028866	716	5.74	5.43	0.31	0.0864	0.569	ENSMUSG00000078607	1810010H24Rik	antisense	ENSMUST00000140447	NA	exon (NM_001163473, exon 2 of 3)	286		ENSMUSG00000078607	1810010H24Rik	59.26	58.69	46.5	49	34.77	45.68	42.58	49.62
18781	chr10	87858018	87858212	195	2.32	1.08	1.25	0.0898	0.577	NA	Gm10055	antisense	ENSMUST00000146581	NA	promoter-TSS (NM_001111275)	-941	ENSMUSG00000020053	ENSMUSG00000020053	Igf1	2.72	9.89	5.39	2	0.55	3.51	3.19	1.18
32406	chr11	88864714	88865406	693	6.24	5.98	0.26	0.09	0.577	ENSMUSG00000092399	4930556N13Rik	antisense	ENSMUST00000173677	NA	promoter-TSS (NM_001042541)	-474	ENSMUSG00000018428	ENSMUSG00000018428	Akap1	68.79	78.47	68.74	87	65.13	59.74	67.06	60.84
178674	chr7	30464340	30464487	148	1.55	-0.01	1.56	0.0911	1	NA	Nphs1as	antisense	ENSMUST00000152625	NA	intron (NM_019459, intron 11 of 29)	1177	ENSMUSG00000087009	ENSMUSG00000087009	Nphs1os	2.04	5.93	2.7	1	0.55	1.76	1.06	0.59
116268	chr2	144332978	144333627	650	4.05	4.53	-0.49	0.094	0.584	ENSMUSG00000084837	1700108N11Rik	antisense	ENSMUST00000153051	339	Intergenic	-1223	ENSMUSG00000037279	ENSMUSG00000037279	Ovol2	17.71	14.51	16.85	17	17.66	29.87	19.69	25.4
110289	chr2	70508679	70509720	1042	5.66	5.35	0.3	0.0943	0.585	NA	Gm16292	antisense	ENSMUST00000150702	NA	exon (NM_025744, exon 1 of 13)	381	ENSMUSG00000075302	ENSMUSG00000075302	Erich2	47	55.39	54.59	45	41.4	33.38	40.45	48.44
54042	chr13	74008885	74011063	2179	7.28	7.08	0.2	0.0955	0.587	ENSMUSG00000085881	Gm15912	antisense	ENSMUST00000128914	NA	intron (NM_182839, intron 1 of 3)	555	ENSMUSG00000021573	ENSMUSG00000021573	Tppp	147.8	159.58	153.66	160	109.84	141.14	165	125.23
19552	chr10	105575667	105575956	290	2.1	0.75	1.35	0.0962	0.588	ENSMUSG00000085282	Gm15663	antisense	ENSMUST00000161364	NA	intron (NR_038032, intron 1 of 2)	1261	ENSMUSG00000085282	ENSMUSG00000085282	Gm15663	2.72	2.64	10.78	1	2.21	2.34	1.6	0.59
136983	chr4	102989476	102989620	145	0.82	2.11	-1.29	0.101	0.597	ENSMUSG00000085181	Gm12709	antisense	ENSMUST00000149348	NA	intron (NM_001163767, intron 2 of 4)	207	ENSMUSG00000085181	ENSMUSG00000085181	Gm12709	3.41	1.32	1.35	1	2.76	4.69	6.92	2.95
80350	chr17	7944974	7947039	2066	5.95	6.35	-0.4	0.102	0.598	ENSMUSG00000090069	E430024P14Rik	antisense	ENSMUST00000160545	NA	exon (NM_025789, exon 1 of 8)	393	ENSMUSG00000073471	ENSMUSG00000073471	Rsph3a	49.04	83.74	72.11	42	75.07	70.86	95.81	83.88
115875	chr2	132845250	132845434	185	2.39	1.22	1.18	0.103	0.6	ENSMUSG00000086575	Gm14104	antisense	ENSMUST00000135990	564	Intergenic	-1324	ENSMUSG00000027357	ENSMUSG00000027357	Crls1	4.77	8.57	2.7	5	2.76	1.17	4.79	0.59
33569	chr11	97280684	97281201	518	5.5	5.19	0.31	0.104	0.6	ENSMUSG00000086680	Gm11592	antisense	ENSMUST00000133160	NA	promoter-TSS (NM_008942)	-367	ENSMUSG00000001441	ENSMUSG00000001441	Npepps	51.08	42.2	43.81	44	39.19	37.48	38.32	30.72
117461	chr2	153647774	153647930	157	1.67	-0.02	1.69	0.105	1	NA	7530422B04Rik	antisense	ENSMUST00000124988	759	Intergenic	-1597	ENSMUSG00000027478	ENSMUSG00000027478	Dnmt3b	3.41	0.66	0.67	8	1.1	0.59	1.06	1.18
9336	chr1	166379245	166381482	2238	7.28	7.44	-0.16	0.109	0.609	ENSMUSG00000089853	Gm15853	antisense	ENSMUST00000160268	NA	intron (NM_030245, intron 1 of 7)	1197	ENSMUSG00000026563	ENSMUSG00000026563	Tada1	136.23	166.83	165.12	153	166.15	179.79	176.71	171.89
53524	chr13	67830581	67831385	805	5.29	4.97	0.32	0.109	0.609	NA	RP23-463F7.10	antisense	ENSMUST00000181912	NA	promoter-TSS (NR_045194)	2	ENSMUSG00000097276	ENSMUSG00000097276	4930525G20Rik	43.59	44.18	35.05	34	29.25	32.21	30.87	33.08
144255	chr4	139182053	139182530	478	2.83	3.56	-0.73	0.113	0.615	ENSMUSG00000073739	Gm16287	antisense	ENSMUST00000097827	-1398	Intergenic	-1637	ENSMUSG00000073739	ENSMUSG00000073739	Gm16287	4.77	10.55	10.11	3	11.59	10.54	13.84	11.22
125414	chr3	82903537	82904857	1321	5.94	6.18	-0.24	0.114	0.617	NA	4930564K09Rik	antisense	ENSMUST00000147649	NA	promoter-TSS (NM_023624)	-223	ENSMUSG00000028003	ENSMUSG00000028003	Lrat	49.72	61.32	66.72	67	59.61	77.89	74.52	77.97
215591	chr9	120929192	120929507	316	2.36	3.19	-0.83	0.114	0.617	ENSMUSG00000086365	4930593C16Rik	antisense	ENSMUST00000140589	NA	intron (NR_040753, intron 2 of 2)	1452	ENSMUSG00000086365	ENSMUSG00000086365	4930593C16Rik	9.54	2.64	5.39	3	7.18	7.61	11.18	10.63
142761	chr4	134449865	134451302	1438	5.02	5.36	-0.34	0.116	0.621	ENSMUSG00000087343	1700021N21Rik	antisense	ENSMUST00000131110	NA	promoter-TSS (NR_045800)	-413	ENSMUSG00000087343	ENSMUSG00000087343	1700021N21Rik	29.29	32.31	41.78	26	36.98	43.92	44.18	38.99
214882	chr9	114780348	114782195	1848	6.44	6.65	-0.21	0.118	0.622	ENSMUSG00000052724	Gm9888	antisense	ENSMUST00000150678	NA	intron (NM_001252479, intron 1 of 3)	721	ENSMUSG00000032436	ENSMUSG00000032436	Cmtm7	98.76	79.13	88.96	80	108.74	104.25	96.87	90.97
56162	chr13	118713493	118716027	2535	6.71	6.52	0.19	0.122	0.629	ENSMUSG00000086709	Gm16263	antisense	ENSMUST00000144680	NA	promoter-TSS (NM_008002)	61	ENSMUSG00000021732	ENSMUSG00000021732	Fgf10	99.44	104.84	115.92	100	81.69	100.15	97.4	88.6
69949	chr15	86186753	86186909	157	1.59	0.17	1.42	0.126	1	ENSMUSG00000086424	Gm15569	antisense	ENSMUST00000133675	NA	promoter-TSS (NM_145475)	-690	ENSMUSG00000035891	ENSMUSG00000035891	Cerk	0.68	4.62	4.72	2	2.21	1.17	0.53	0.59
119693	chr2	164909731	164912590	2860	8.07	7.95	0.12	0.131	0.641	NA	Gm11458	antisense	ENSMUST00000129364	NA	intron (NM_199027, intron 1 of 27)	589	ENSMUSG00000039834	ENSMUSG00000039834	Zfp335	282.67	250.57	272.95	268	236.8	261.79	253.35	235.1
217639	chrX	141724531	141725661	1131	4.63	5	-0.37	0.131	0.64	ENSMUSG00000086426	Gm15295	antisense	ENSMUST00000139874	NA	exon (NM_010572, exon 1 of 2)	121	ENSMUSG00000054667	ENSMUSG00000054667	Irs4	23.84	23.74	26.28	25	39.74	20.5	35.13	32.49
74138	chr16	13730576	13730835	260	2.66	1.66	1	0.132	0.641	NA	1810007I06Rik	antisense	ENSMUST00000141172	NA	non-coding (NR_110990, exon 1 of 5)	277		ENSMUSG00000022683	Pla2g10	7.49	2.64	14.15	1	1.66	4.1	2.13	4.73
85258	chr17	33908016	33909335	1320	6.98	6.8	0.18	0.132	0.642	ENSMUSG00000092564	BC051226	antisense	ENSMUST00000174467	NA	promoter-TSS (NM_001199733)	502	ENSMUSG00000092564	ENSMUSG00000092564	BC051226	132.14	146.39	124.68	101	118.12	115.96	118.16	93.33
111156	chr2	84660347	84660481	135	0.88	-0.82	1.71	0.134	1	NA	Gm13718	antisense	ENSMUST00000144684	NA	intron (NM_001145100, intron 2 of 4)	1335		ENSMUSG00000086598	Btbd18	0.68	0.66	4.04	2	0.55	0.59	0.53	0.59
134236	chr4	45242333	45242622	290	0.82	2.05	-1.23	0.136	0.647	NA	2900093L17Rik	antisense	ENSMUST00000134640	NA	intron (NR_040666, intron 1 of 2)	1512	ENSMUSG00000086284	ENSMUSG00000086284	Frmpd1os	2.04	1.98	2.02	1	5.52	7.03	1.06	2.95
406	chr1	19102730	19103208	479	-0.41	1.22	-1.63	0.137	1	ENSMUSG00000089787	Gm15825	antisense	ENSMUST00000159108	NA	promoter-TSS (NM_153154)	-53	ENSMUSG00000042596	ENSMUSG00000042596	Tfap2d	0.68	0.66	0.67	1	0.55	2.34	5.85	0.59
90755	chr18	5592531	5594596	2066	7.05	7.21	-0.16	0.137	0.648	ENSMUSG00000063087	Gm10125	antisense	ENSMUST00000161096	NA	intron (NM_011546, intron 1 of 7)	-1127	ENSMUSG00000063087	ENSMUSG00000063087	Gm10125	143.72	127.92	137.49	121	156.76	149.93	149.56	137.04
21608	chr11	3647857	3648000	144	1.29	-0.27	1.55	0.138	1	ENSMUSG00000056579	Tug1	antisense	ENSMUST00000144852	NA	promoter-TSS (NR_110490)	-393	ENSMUSG00000056579	ENSMUSG00000056579	Tug1	1.36	0.66	6.74	1	0.55	0.59	1.6	0.59
122811	chr3	5218034	5220303	2270	7.01	7.18	-0.17	0.139	0.651	ENSMUSG00000086224	2700069I18Rik	antisense	ENSMUST00000128815	NA	intron (NM_030708, intron 1 of 10)	615	ENSMUSG00000025255	ENSMUSG00000025255	Zfhx4	138.95	130.56	132.77	115	136.89	141.14	165	138.22
171585	chr6	115838025	115838766	742	4.99	4.62	0.37	0.139	0.65	ENSMUSG00000030321	Efcab12	antisense	ENSMUST00000032468	NA	promoter-TSS (NM_001110506)	16	ENSMUSG00000030321	ENSMUSG00000030321	Efcab12	29.29	30.33	34.37	33	18.22	22.25	35.13	22.45
107472	chr2	31639141	31639313	173	1.18	2.28	-1.1	0.14	0.652	ENSMUSG00000085224	Gm13425	antisense	ENSMUST00000145389	NA	promoter-TSS (NM_001123362)	-810	ENSMUSG00000079466	ENSMUSG00000079466	Prdm12	2.72	2.64	2.7	1	5.52	7.61	1.6	4.73
105035	chr2	25628925	25629154	230	2.67	1.73	0.94	0.142	0.654	NA	Gm13520	antisense	ENSMUST00000163217	NA	Intergenic	-1066	ENSMUSG00000026938	ENSMUSG00000026938	Fcna	4.77	5.28	9.44	6	6.62	2.34	3.73	0.59
32952	chr11	95311392	95311546	155	2.09	0.99	1.1	0.147	0.661	ENSMUSG00000085143	Gm11520	antisense	ENSMUST00000122837	NA	Intergenic	-1223	ENSMUSG00000038909	ENSMUSG00000038909	Kat7	3.41	7.91	4.72	1	3.86	1.17	0.53	2.36
40200	chr11	120649973	120650119	147	0.52	1.83	-1.32	0.147	1	NA	Gm11768	antisense	ENSMUST00000126642	NA	Intergenic	-1709	ENSMUSG00000025141	ENSMUSG00000025141	Myadml2	1.36	0.66	2.7	1	3.86	0.59	7.45	2.36
26823	chr11	61504122	61506138	2017	7.1	6.95	0.15	0.148	0.663	NA	3110043A19Rik	antisense	ENSMUST00000137010	NA	promoter-TSS (NM_013717)	-42	ENSMUSG00000001039	ENSMUSG00000001039	B9d1	134.86	151.66	141.53	120	122.54	129.43	127.74	113.41
123829	chr3	35931405	35934970	3566	7.25	7.41	-0.16	0.154	0.67	ENSMUSG00000085655	Gm15952	antisense	ENSMUST00000122858	NA	promoter-TSS (NM_001205362)	-222	ENSMUSG00000027708	ENSMUSG00000027708	Dcun1d1	153.93	141.11	173.2	141	185.46	151.1	160.21	181.93
160142	chr5	134098554	134102218	3665	7.78	7.91	-0.13	0.154	0.67	ENSMUSG00000087344	Gm15627	antisense	ENSMUST00000140421	NA	intron (NM_030719, intron 1 of 8)	638		ENSMUSG00000015944	Gatsl2	200.25	205.07	255.43	218	251.15	243.63	231.53	234.51
116267	chr2	144332621	144332807	187	2.25	1.28	0.97	0.157	0.674	ENSMUSG00000084837	1700108N11Rik	antisense	ENSMUST00000153051	NA	promoter-TSS (NM_026924)	-634	ENSMUSG00000037279	ENSMUSG00000037279	Ovol2	3.41	5.93	6.74	3	0.55	4.69	2.13	2.36
123844	chr3	35999500	36000711	1212	6.51	6.32	0.19	0.157	0.674	NA	A330050B17Rik	antisense	ENSMUST00000137198	NA	non-coding (NR_029456, exon 1 of 3)	193	ENSMUSG00000086392	ENSMUSG00000086392	Mccc1os	94	87.04	88.96	94	79.48	77.89	87.29	74.43
154726	chr5	110270872	110271103	232	2.43	1.39	1.04	0.159	0.675	ENSMUSG00000087439	Gm15788	antisense	ENSMUST00000140087	NA	Intergenic	-1089	ENSMUSG00000029500	ENSMUSG00000029500	Pgam5	1.36	9.89	3.37	7	2.76	0.59	4.79	2.36
188825	chr7	132153899	132154956	1058	5.08	5.35	-0.28	0.164	0.683	ENSMUSG00000086814	Gm15677	antisense	ENSMUST00000152302	NA	exon (NM_018867, exon 1 of 14)	313	ENSMUSG00000030862	ENSMUSG00000030862	Cpxm2	25.2	31.65	28.98	49	43.61	42.75	33	44.3
26113	chr11	59811575	59811766	192	2.61	1.68	0.92	0.167	0.685	ENSMUSG00000087249	Gm16062	antisense	ENSMUST00000151825	NA	intron (NR_045686, intron 1 of 1)	1591	ENSMUSG00000087249	ENSMUSG00000087249	Gm16062	4.77	5.93	2.7	11	3.31	4.1	4.26	1.18
49810	chr13	21944636	21947510	2875	7.64	7.51	0.13	0.168	0.686	ENSMUSG00000085393	Gm11280	antisense	ENSMUST00000124912	NA	intron (NM_183014, intron 2 of 5)	979	ENSMUSG00000006720	ENSMUSG00000006720	Zfp184	184.59	213.65	203.53	196	160.07	179.79	205.45	181.93
157991	chr5	122047443	122050777	3335	7.51	7.37	0.14	0.172	0.691	ENSMUSG00000087386	Gm15637	antisense	ENSMUST00000135544	NA	Intergenic	-1285	ENSMUSG00000042589	ENSMUSG00000042589	Cux2	209.11	158.26	184.66	179	160.63	189.17	149.56	163.03
149848	chr5	31136768	31137807	1040	4.71	4.35	0.36	0.175	0.694	ENSMUSG00000085493	Gm15469	antisense	ENSMUST00000136014	NA	TTS (NM_021290)	1607		ENSMUSG00000038676	Ucn	18.39	26.38	33.02	27	18.77	25.18	18.1	19.49
167983	chr6	83710512	83711071	560	2.53	3.2	-0.67	0.175	0.693	ENSMUSG00000085794	Vax2os	antisense	ENSMUST00000123402	NA	promoter-TSS (NM_011912)	14	ENSMUSG00000085794	ENSMUSG00000085794	Vax2os	6.13	7.91	2.02	7	5.52	10.54	11.71	8.86
25373	chr11	54820571	54820718	148	1.01	-0.51	1.52	0.177	1	NA	Gm12228	antisense	ENSMUST00000154044	NA	intron (NR_040284, intron 1 of 2)	726	ENSMUSG00000086789	ENSMUSG00000086789	Lyrm7os	1.36	0.66	2.02	4	1.1	0.59	0.53	0.59
127783	chr3	96267864	96269496	1633	5.46	5.19	0.27	0.181	0.699	ENSMUSG00000093656	Gm20628	antisense	ENSMUST00000177363	NA	promoter-TSS (NM_178215)	26	ENSMUSG00000074403	ENSMUSG00000074403	Hist2h3b	51.77	45.5	55.26	24	41.95	38.07	36.19	30.13
217376	chrX	103483686	103484089	404	2.71	3.34	-0.64	0.181	0.699	ENSMUSG00000085715	Tsix	antisense	ENSMUST00000152916	NA	promoter-TSS (NR_001570)	-655	ENSMUSG00000086503	ENSMUSG00000086503	Xist	8.17	7.25	0.67	10	12.7	11.13	8.52	8.27
147265	chr4	153949526	153949677	152	1.89	0.74	1.15	0.185	1	ENSMUSG00000086272	BC039966	antisense	ENSMUST00000141582	NA	intron (NR_040670, intron 2 of 2)	874		ENSMUSG00000086272	BC039966	7.49	1.32	2.02	4	0.55	0.59	3.19	2.36
217375	chrX	103481779	103483560	1782	5.71	6.13	-0.42	0.198	0.717	ENSMUSG00000085715	Tsix	antisense	ENSMUST00000152916	NA	non-coding (NR_001570, exon 1 of 8)	563	ENSMUSG00000086503	ENSMUSG00000086503	Xist	72.2	52.75	26.96	58	95.49	61.49	56.42	67.34
107109	chr2	30807220	30809123	1904	7.19	7.05	0.14	0.199	0.717	ENSMUSG00000085491	4930527E20Rik	antisense	ENSMUST00000135700	NA	intron (NM_170592, intron 1 of 3)	195	ENSMUSG00000026857	ENSMUSG00000026857	Ntmt1	137.59	151	142.2	153	128.06	128.26	147.43	125.82
34547	chr11	99422573	99422707	135	-0.41	0.98	-1.39	0.201	1	ENSMUSG00000084890	A830036E02Rik	antisense	ENSMUST00000128904	NA	promoter-TSS (NM_010661)	-381	ENSMUSG00000020912	ENSMUSG00000020912	Krt12	0.68	0.66	0.67	1	4.42	1.76	0.53	1.18
170654	chr6	113075318	113075586	269	2.92	2.17	0.75	0.201	0.719	ENSMUSG00000086429	Gt(ROSA)26Sor	antisense	ENSMUST00000167415	NA	intron (NR_027009, intron 1 of 1)	1792	ENSMUSG00000086429	ENSMUSG00000086429	Gt(ROSA)26Sor	10.9	3.96	7.41	8	4.97	0.59	5.32	7.09
147692	chr4	154867724	154867861	138	1.95	0.9	1.05	0.202	0.72	ENSMUSG00000087437	Gm13112	antisense	ENSMUST00000138795	NA	TTS (NM_172878)	-1792	ENSMUSG00000058183	ENSMUSG00000058183	Mmel1	7.49	2.64	3.37	2	0.55	5.27	1.06	0.59
152369	chr5	65762102	65765855	3754	8.19	8.3	-0.11	0.204	0.722	NA	1700022K14Rik	antisense	ENSMUST00000131859	NA	intron (NM_001024917, intron 1 of 19)	458	ENSMUSG00000037795	ENSMUSG00000037795	N4bp2	315.36	250.57	322.82	282	320.7	332.65	308.71	298.89
146501	chr4	150854235	150854980	746	5.37	5.1	0.27	0.205	0.723	ENSMUSG00000078492	1700045H11Rik	antisense	ENSMUST00000128056	NA	promoter-TSS (NM_133753)	341	ENSMUSG00000078492	ENSMUSG00000078492	1700045H11Rik	38.82	38.9	45.15	43	31.46	42.17	39.92	23.63
28024	chr11	69685984	69686406	423	3.6	3.09	0.51	0.207	0.725	NA	2010012P19Rik	antisense	ENSMUST00000144033	NA	promoter-TSS (NM_023517)	-641	ENSMUSG00000089669	ENSMUSG00000089669	Tnfsf13	8.17	15.83	11.46	13	7.18	11.13	6.92	8.86
74951	chr16	18591221	18591355	135	2.2	1.36	0.85	0.208	0.726	ENSMUSG00000075335	4930588K23Rik	antisense	ENSMUST00000156827	-636	promoter-TSS (NM_001285472)	-617	ENSMUSG00000009097	ENSMUSG00000009097	Tbx1	3.41	6.59	7.41	1	1.1	3.51	2.66	2.95
9910	chr1	171501808	171502010	203	2.85	2.13	0.72	0.209	0.727	ENSMUSG00000091993	B930036N10Rik	antisense	ENSMUST00000181170	NA	Intergenic	-1569	ENSMUSG00000060244	ENSMUSG00000060244	Alyref2	6.13	4.62	6.07	12	4.42	4.1	4.26	4.73
18783	chr10	87859462	87859928	467	3.64	3.17	0.47	0.209	0.727	NA	Gm10055	antisense	ENSMUST00000146581	NA	intron (NM_010512, intron 1 of 4)	639	ENSMUSG00000020053	ENSMUSG00000020053	Igf1	12.26	11.87	16.85	9	9.38	7.61	9.05	10.04
79352	chr16	96081528	96083653	2126	7.29	7.43	-0.14	0.209	0.727	ENSMUSG00000022915	1700093J21Rik	antisense	ENSMUST00000143671	NA	promoter-TSS (NM_001103179)	-163	ENSMUSG00000022914	ENSMUSG00000022914	Brwd1	180.5	145.73	169.83	131	170.01	183.31	180.43	158.31
104119	chr2	9878720	9879589	870	2.93	3.48	-0.55	0.211	0.729	ENSMUSG00000086618	Gm13256	antisense	ENSMUST00000131297	NA	promoter-TSS (NM_008091)	-555	ENSMUSG00000015619	ENSMUSG00000015619	Gata3	12.26	5.28	4.04	9	13.8	8.2	14.37	8.27
113869	chr2	120025538	120025724	187	1.56	2.35	-0.8	0.211	0.729	ENSMUSG00000087458	Gm13999	antisense	ENSMUST00000141511	NA	3' UTR (NM_011941, exon 30 of 30)	-1852		NA	Jmjd7-pla2g4b	3.41	0.66	2.7	5	4.97	8.2	3.73	3.54
128491	chr3	102734159	102735922	1764	7.09	7.22	-0.12	0.213	0.731	NA	2410057H14Rik	antisense	ENSMUST00000146624	NA	promoter-TSS (NM_001243132)	-174	ENSMUSG00000027858	ENSMUSG00000027858	Tspan2	126.01	129.24	145.57	146	144.07	150.51	152.76	148.86
71139	chr15	98567887	98569296	1410	6.98	6.83	0.15	0.214	0.732	ENSMUSG00000091050	9330020H09Rik	antisense	ENSMUST00000163781	NA	promoter-TSS (NM_009833)	-956	ENSMUSG00000011960	ENSMUSG00000011960	Ccnt1	128.05	123.97	139.51	113	91.63	123.57	126.14	114.6
71703	chr15	99715413	99716281	869	4.58	4.24	0.33	0.215	0.733	ENSMUSG00000089671	Gm16537	antisense	ENSMUST00000161529	NA	Intergenic	-1746	ENSMUSG00000023019	ENSMUSG00000023019	Gpd1	22.48	27.04	22.91	23	18.77	15.81	22.89	18.31
25609	chr11	57646399	57646563	165	2.1	1.11	0.98	0.217	0.734	ENSMUSG00000085719	4933424L21Rik	antisense	ENSMUST00000142486	NA	intron (NM_134189, intron 1 of 11)	1039	ENSMUSG00000020520	ENSMUSG00000020520	Galnt10	4.77	3.3	4.04	5	0.55	6.44	1.06	0.59
115877	chr2	132846556	132848480	1925	6.74	6.59	0.15	0.218	0.736	ENSMUSG00000086575	Gm14104	antisense	ENSMUST00000135990	NA	promoter-TSS (NM_025646)	-216	ENSMUSG00000027357	ENSMUSG00000027357	Crls1	122.6	104.84	107.83	92	105.43	91.95	93.14	95.69
140084	chr4	124986149	124986426	278	2.67	3.3	-0.63	0.218	0.735	ENSMUSG00000087011	Gm12930	antisense	ENSMUST00000146679	NA	promoter-TSS (NM_138683)	-142	ENSMUSG00000028871	ENSMUSG00000028871	Rspo1	7.49	4.62	7.41	6	3.86	18.16	7.98	9.45
201698	chr8	121907805	121908301	497	4.09	3.7	0.39	0.219	0.736	ENSMUSG00000074052	BC048644	antisense	ENSMUST00000181944	NA	promoter-TSS (NM_011404)	220		ENSMUSG00000074052	BC048644	17.71	14.51	24.94	11	12.14	14.64	13.84	11.22
22517	chr11	7190219	7190370	152	2.18	1.32	0.86	0.221	0.737	ENSMUSG00000087512	Gm11985	antisense	ENSMUST00000122910	-3929	Intergenic	-1726		ENSMUSG00000087512	Gm11985	6.81	3.96	5.39	2	1.66	0.59	4.79	2.95
105026	chr2	25619118	25619280	163	1.42	0.35	1.08	0.222	1	NA	Gm13520	antisense	ENSMUST00000155684	NA	TTS (NM_001109993)	-1521	ENSMUSG00000026940	ENSMUSG00000026940	Ccdc183	3.41	2.64	2.7	2	2.21	1.76	0.53	0.59
25015	chr11	52283260	52283703	444	3.82	3.39	0.42	0.223	0.739	ENSMUSG00000086395	A630014C17Rik	antisense	ENSMUST00000150973	NA	promoter-TSS (NM_009331)	-911	ENSMUSG00000000782	ENSMUSG00000000782	Tcf7	16.35	14.51	13.48	12	9.38	11.71	8.52	12.4
158815	chr5	124111299	124113487	2189	7.2	7.07	0.13	0.224	0.739	ENSMUSG00000085433	Gm16001	antisense	ENSMUST00000127989	NA	promoter-TSS (NM_025671)	55	ENSMUSG00000023707	ENSMUSG00000023707	Ogfod2	151.89	146.39	139.51	151	124.75	132.36	147.43	133.5
165551	chr6	39117711	39118896	1186	5.57	5.35	0.22	0.225	0.74	ENSMUSG00000073144	4930599N23Rik	antisense	ENSMUST00000101511	NA	promoter-TSS (NR_045813)	45	ENSMUSG00000038507	ENSMUSG00000038507	Parp12	51.08	48.8	51.22	39	39.74	52.12	38.32	32.49
107571	chr2	31887246	31887623	378	2.88	3.45	-0.56	0.227	0.741	ENSMUSG00000086356	Gm13441	antisense	ENSMUST00000140104	NA	exon (NM_011836, exon 1 of 28)	154	ENSMUSG00000026840	ENSMUSG00000026840	Lamc3	9.54	7.91	8.09	4	12.14	7.61	8.52	15.36
28021	chr11	69682893	69683498	606	5.15	4.87	0.28	0.231	0.745	NA	2010012P19Rik	antisense	ENSMUST00000144033	NA	3' UTR (NM_001159503, exon 13 of 13)	-1112	ENSMUSG00000005204	ENSMUSG00000005204	Senp3	34.06	26.38	46.5	35	33.12	31.04	30.34	22.45
65087	chr15	56693967	56694111	145	2.4	1.64	0.76	0.232	0.746	NA	Has2as	antisense	ENSMUST00000125401	NA	non-coding (NR_002874, exon 3 of 4)	507	ENSMUSG00000022367	ENSMUSG00000022367	Has2	4.09	7.25	4.72	5	1.1	2.34	4.26	4.73
30589	chr11	79674511	79674648	138	0.13	1.39	-1.26	0.233	1	NA	4930542H20Rik	antisense	ENSMUST00000132921	NA	intron (NR_045898, intron 1 of 2)	506	ENSMUSG00000086569	ENSMUSG00000086569	Rab11fip4os2	2.04	0.66	0.67	1	0.55	6.44	0.53	2.95
157240	chr5	119669777	119669975	199	2.45	1.65	0.8	0.236	0.749	NA	Gm2301	antisense	ENSMUST00000129108	NA	promoter-TSS (NM_198052)	-986	ENSMUSG00000018604	ENSMUSG00000018604	Tbx3	8.85	6.59	5.39	1	2.76	0.59	2.13	7.09
35285	chr11	101952589	101953091	503	3.55	3.04	0.51	0.237	0.751	ENSMUSG00000071818	4930417O22Rik	antisense	ENSMUST00000123249	NA	intron (NR_045806, intron 1 of 3)	419	ENSMUSG00000071818	ENSMUSG00000071818	4930417O22Rik	9.54	11.87	11.46	14	3.31	11.71	10.11	7.68
88663	chr17	57042895	57043214	320	3.19	2.6	0.59	0.237	0.75	ENSMUSG00000091390	Gm17168	antisense	ENSMUST00000169146	NA	TTS (NM_025877)	-1401	ENSMUSG00000011486	ENSMUSG00000011486	Slc25a41	8.85	8.57	6.07	13	7.73	3.51	5.32	7.68
217712	chrX	151343666	151345714	2049	6.59	6.45	0.14	0.239	0.752	ENSMUSG00000084771	A230072E10Rik	antisense	ENSMUST00000175942	NA	exon (NM_198105, exon 1 of 16)	467		ENSMUSG00000025262	Fam120c	99.44	104.84	106.48	75	82.8	89.02	90.48	87.42
11225	chr1	185441793	185442472	680	3.19	3.67	-0.48	0.242	0.755	ENSMUSG00000051295	9630028B13Rik	antisense	ENSMUST00000143787	NA	promoter-TSS (NR_038006)	-314	ENSMUSG00000051295	ENSMUSG00000051295	9630028B13Rik	10.9	9.23	7.41	9	9.94	18.16	16.5	6.5
107572	chr2	31888972	31889348	377	2.53	3.1	-0.56	0.243	0.755	ENSMUSG00000086356	Gm13441	antisense	ENSMUST00000140104	NA	intron (NM_011836, intron 1 of 27)	1879	ENSMUSG00000026840	ENSMUSG00000026840	Lamc3	6.13	3.3	6.74	7	4.97	8.78	12.24	8.27
199562	chr8	109868067	109869767	1701	6.74	6.88	-0.14	0.243	0.756	ENSMUSG00000078143	Gm17344	antisense	ENSMUST00000173980	NA	intron (NM_001122594, intron 1 of 18)	314	ENSMUSG00000031732	ENSMUSG00000031732	Phlpp2	108.3	86.38	120.64	111	124.75	115.37	105.92	124.64
136984	chr4	103013410	103013709	300	2.39	3.04	-0.65	0.246	0.758	ENSMUSG00000085041	BB031773	antisense	ENSMUST00000148892	-1445	Intergenic	-1595	ENSMUSG00000085041	ENSMUSG00000085041	BB031773	2.04	9.23	6.74	3	7.73	7.03	6.92	11.22
197962	chr8	94385614	94388207	2594	7.9	7.8	0.1	0.246	0.758	ENSMUSG00000090105	Gm15890	antisense	ENSMUST00000161024	NA	intron (NM_022331, intron 1 of 7)	411	ENSMUSG00000031770	ENSMUSG00000031770	Herpud1	239.76	234.09	241.95	237	208.65	228.99	233.13	220.92
200288	chr8	115705258	115706112	855	4.71	5.01	-0.3	0.248	0.759	ENSMUSG00000086717	Gm15655	antisense	ENSMUST00000134649	NA	3' UTR (NM_001025577, exon 1 of 1)	1209		ENSMUSG00000055435	Maf	22.48	21.1	39.76	21	31.46	35.14	27.68	34.26
57131	chr14	21742120	21742388	269	1.07	2.07	-1	0.251	0.761	ENSMUSG00000084940	Gm15935	antisense	ENSMUST00000141656	NA	intron (NM_001007268, intron 5 of 7)	625	ENSMUSG00000021768	ENSMUSG00000021768	Dusp13	0.68	1.98	4.72	1	2.76	8.2	0.53	5.32
120705	chr2	168011224	168011372	149	0.88	1.74	-0.86	0.254	1	ENSMUSG00000086411	Gm14236	antisense	ENSMUST00000142374	NA	promoter-TSS (NM_001080708)	-705	ENSMUSG00000074577	ENSMUSG00000074577	Fam65c	2.04	0.66	0.67	4	4.97	1.76	3.73	2.95
8914	chr1	161158679	161158857	179	1.18	0.01	1.17	0.258	1	ENSMUSG00000049160	4930469G21Rik	antisense	ENSMUST00000135643	NA	intron (NM_001195189, intron 1 of 1)	546		ENSMUSG00000049160	4930469G21Rik	0.68	0.66	6.74	1	0.55	0.59	0.53	2.36
25016	chr11	52284251	52284866	616	3.77	3.35	0.42	0.265	0.771	ENSMUSG00000086395	A630014C17Rik	antisense	ENSMUST00000150973	NA	Intergenic	-1988	ENSMUSG00000000782	ENSMUSG00000000782	Tcf7	11.58	19.12	14.83	9	11.04	5.86	14.37	9.45
110393	chr2	71537399	71538210	812	4.45	4.75	-0.3	0.266	0.771	ENSMUSG00000084946	Dlx1as	antisense	ENSMUST00000137251	NA	promoter-TSS (NR_002854)	86		ENSMUSG00000084946	Dlx1as	25.88	24.4	16.17	21	19.87	26.94	34.06	26.58
40101	chr11	120491258	120493728	2471	6.92	7.04	-0.12	0.27	0.773	ENSMUSG00000086929	Gm11788	antisense	ENSMUST00000142520	NA	intron (NM_013770, intron 1 of 10)	656		ENSMUSG00000025792	Slc25a10	131.46	111.44	123.33	118	134.13	137.04	124.55	131.73
114280	chr2	121865885	121868321	2437	7.72	7.63	0.09	0.271	0.775	ENSMUSG00000086913	Gm14019	antisense	ENSMUST00000131514	NA	promoter-TSS (NM_001205371)	133	ENSMUSG00000060227	ENSMUSG00000060227	Casc4	223.41	211.01	217.01	193	181.05	196.78	213.96	199.07
105473	chr2	26640625	26640842	218	1.98	2.68	-0.7	0.275	0.777	NA	5730588L14Rik	antisense	ENSMUST00000131841	NA	promoter-TSS (NR_024068)	-490	ENSMUSG00000097052	ENSMUSG00000097052	Snhg7	4.77	4.62	5.39	1	8.28	8.2	3.19	5.91
113035	chr2	113440595	113441118	524	3.05	3.52	-0.47	0.275	0.777	ENSMUSG00000087545	Gm13966	antisense	ENSMUST00000148420	NA	promoter-TSS (NM_001285459)	-207	ENSMUSG00000044042	ENSMUSG00000044042	Fmn1	10.9	7.91	7.41	7	7.18	9.96	17.03	11.81
2873	chr1	64689870	64690727	858	4.96	5.23	-0.26	0.276	0.778	ENSMUSG00000087213	2810408I11Rik	antisense	ENSMUST00000150749	NA	intron (NR_038009, intron 1 of 1)	360	ENSMUSG00000087213	ENSMUSG00000087213	2810408I11Rik	29.29	37.59	37.74	20	37.53	36.31	35.13	40.76
123943	chr3	37348161	37349277	1117	5.76	5.53	0.23	0.281	0.781	NA	Gm12541	antisense	ENSMUST00000153785	NA	promoter-TSS (NM_008006)	66	ENSMUSG00000037225	ENSMUSG00000037225	Fgf2	47	49.46	46.5	74	54.09	49.19	31.94	49.62
57219	chr14	23095010	23095574	565	3.71	4.05	-0.34	0.282	0.782	ENSMUSG00000068680	Gm10248	antisense	ENSMUST00000090409	-439	promoter-TSS (NR_033550)	-721	ENSMUSG00000068680	ENSMUSG00000068680	Gm10248	14.3	9.89	12.13	16	15.46	15.23	15.44	20.08
76026	chr16	31428057	31430507	2451	7.98	8.08	-0.09	0.285	0.784	ENSMUSG00000086645	Gm15743	antisense	ENSMUST00000129645	NA	intron (NM_001122683, intron 1 of 6)	529	ENSMUSG00000046598	ENSMUSG00000046598	Bdh1	256.78	254.53	261.49	239	236.8	286.97	288.48	267
70949	chr15	97766480	97768673	2194	6.68	6.54	0.14	0.286	0.785	NA	Gm16256	antisense	ENSMUST00000124374	NA	promoter-TSS (NM_001177811)	89	ENSMUSG00000022469	ENSMUSG00000022469	Rapgef3	100.13	118.03	91.66	100	101.01	83.75	92.08	96.28
172576	chr6	124718174	124718344	171	2.12	1.42	0.7	0.289	0.786	ENSMUSG00000087327	Gm15884	antisense	ENSMUST00000143765	NA	promoter-TSS (NR_029554)	131		ENSMUSG00000065462	Mir200c	3.41	7.91	4.04	2	3.31	1.76	2.66	2.95
126718	chr3	89391587	89392579	993	5.42	5.61	-0.19	0.29	0.787	ENSMUSG00000074466	Gm15417	antisense	ENSMUST00000145400	NA	non-coding (NR_040403, exon 1 of 2)	219	ENSMUSG00000074466	ENSMUSG00000074466	Gm15417	36.1	47.48	39.76	48	44.71	45.1	52.69	52.57
167728	chr6	83167263	83167456	194	2.24	1.54	0.69	0.29	0.787	ENSMUSG00000085782	Gm15624	antisense	ENSMUST00000154953	NA	intron (NM_001198866, intron 1 of 31)	1436	ENSMUSG00000031865	ENSMUSG00000031865	Dctn1	8.17	4.62	4.04	2	3.86	1.76	4.26	1.77
25454	chr11	55196397	55196576	180	-0.41	0.74	-1.15	0.291	1	NA	4921508A21Rik	antisense	ENSMUST00000157010	NA	intron (NR_046034, intron 1 of 2)	1195	ENSMUSG00000084980	ENSMUSG00000084980	Slc36a1os	0.68	0.66	0.67	1	0.55	2.34	3.19	0.59
128749	chr3	105451000	105454298	3299	7.62	7.71	-0.09	0.295	0.79	NA	1700095B22Rik	antisense	ENSMUST00000130683	NA	non-coding (NR_040759, exon 1 of 4)	306	ENSMUSG00000074346	ENSMUSG00000074346	Kcnd3os	200.93	183.31	196.79	206	202.02	217.86	209.71	207.33
18784	chr10	87859966	87861345	1380	5.45	5.2	0.25	0.299	0.793	NA	Gm10055	antisense	ENSMUST00000146581	NA	promoter-TSS (NM_001111274)	-455	ENSMUSG00000020053	ENSMUSG00000020053	Igf1	42.23	49.46	29.65	53	34.22	52.12	34.06	26.58
22516	chr11	7187680	7187822	143	0.34	1.32	-0.98	0.306	1	ENSMUSG00000087512	Gm11985	antisense	ENSMUST00000122910	-1390	intron (NR_045101, intron 1 of 3)	818		ENSMUSG00000087512	Gm11985	2.04	0.66	1.35	1	4.97	0.59	2.66	1.77
111157	chr2	84660937	84661135	199	-0.12	0.94	-1.06	0.308	1	NA	Gm13718	antisense	ENSMUST00000144684	NA	intron (NM_001145100, intron 2 of 4)	1957		ENSMUSG00000086598	Btbd18	0.68	1.32	0.67	1	3.31	0.59	3.19	0.59
58762	chr14	44988562	44989888	1327	5.96	6.13	-0.17	0.31	0.8	ENSMUSG00000090709	Gm17173	antisense	ENSMUST00000168000	NA	exon (NM_008964, exon 1 of 2)	1114	ENSMUSG00000037759	ENSMUSG00000037759	Ptger2	53.13	73.19	68.07	54	77.83	60.91	78.24	62.61
120704	chr2	168010233	168010665	433	2.83	3.33	-0.5	0.311	0.8	ENSMUSG00000086411	Gm14236	antisense	ENSMUST00000142374	NA	intron (NM_001080708, intron 1 of 21)	144	ENSMUSG00000074577	ENSMUSG00000074577	Fam65c	7.49	9.89	8.09	3	6.62	13.47	9.58	10.63
84668	chr17	31152694	31152974	281	1.84	2.49	-0.65	0.313	0.802	ENSMUSG00000086010	Gm15318	antisense	ENSMUST00000139773	NA	promoter-TSS (NR_110503)	82		NA	LOC102631757	1.36	4.62	5.39	3	6.07	2.34	5.85	8.27
105651	chr2	27163701	27164050	350	1.97	2.69	-0.73	0.313	0.801	NA	Gm13399	antisense	ENSMUST00000150024	-998	Intergenic	-1173	ENSMUSG00000085008	ENSMUSG00000085008	Dbhos	2.72	9.23	2.7	1	8.83	1.17	5.85	10.04
165642	chr6	39592058	39593782	1725	7.27	7.16	0.11	0.316	0.803	ENSMUSG00000086582	Gm16272	antisense	ENSMUST00000128218	NA	intron (NM_026612, intron 1 of 3)	337	ENSMUSG00000002416	ENSMUSG00000002416	Ndufb2	145.76	141.77	159.05	172	134.13	148.17	145.84	144.72
198911	chr8	105943468	105943640	173	1.75	0.94	0.81	0.318	1	ENSMUSG00000087436	Gm16156	antisense	ENSMUST00000141168	NA	promoter-TSS (NM_008490)	-152	ENSMUSG00000035237	ENSMUSG00000035237	Lcat	4.77	3.3	3.37	2	2.76	0.59	3.73	0.59
83435	chr17	27636853	27637093	241	1.81	2.4	-0.58	0.323	0.807	ENSMUSG00000087387	Gm15420	antisense	ENSMUST00000133274	NA	Intergenic	-1731	ENSMUSG00000052146	ENSMUSG00000052146	Rps10	2.72	1.98	3.37	6	5.52	2.93	9.05	3.54
125355	chr3	81038169	81038323	155	2.16	1.5	0.65	0.323	0.807	ENSMUSG00000085106	Gm16000	antisense	ENSMUST00000146657	NA	intron (NM_019971, intron 1 of 5)	1830	ENSMUSG00000028019	ENSMUSG00000028019	Pdgfc	4.77	2.64	7.41	3	2.21	4.69	2.66	1.77
194726	chr8	67972305	67972866	562	3.27	2.74	0.52	0.323	0.807	ENSMUSG00000087266	Gm15991	antisense	ENSMUST00000127631	NA	intron (NM_177698, intron 1 of 14)	1988	ENSMUSG00000030465	ENSMUSG00000030465	Psd3	4.09	11.21	16.17	7	4.42	14.64	4.79	2.95
81454	chr17	23771805	23772153	349	2.6	3.09	-0.5	0.324	0.808	ENSMUSG00000086719	Gm16275	antisense	ENSMUST00000147774	NA	promoter-TSS (NM_153791)	-388	ENSMUSG00000040097	ENSMUSG00000040097	Flywch1	9.54	3.96	4.72	6	4.97	9.37	13.31	6.5
186214	chr7	116028709	116032816	4108	7.62	7.71	-0.09	0.325	0.808	NA	1110006G14Rik	antisense	ENSMUST00000032900	NA	intron (NM_001025559, intron 1 of 15)	284	ENSMUSG00000051910	ENSMUSG00000051910	Sox6	180.5	211.01	200.16	194	193.19	210.25	215.56	217.38
115770	chr2	132251770	132253911	2142	6.46	6.58	-0.12	0.33	0.811	ENSMUSG00000087377	AV099323	antisense	ENSMUST00000124336	NA	exon (NM_011045, exon 1 of 6)	339	ENSMUSG00000027342	ENSMUSG00000027342	Pcna	87.18	84.4	75.48	106	88.87	101.9	104.85	87.42
25608	chr11	57644129	57646225	2097	6.93	6.82	0.11	0.333	0.813	ENSMUSG00000085719	4933424L21Rik	antisense	ENSMUST00000142486	NA	promoter-TSS (NM_134189)	-265	ENSMUSG00000020520	ENSMUSG00000020520	Galnt10	132.82	121.33	113.22	121	112.05	114.2	113.37	113.41
144254	chr4	139180669	139180879	211	0.68	1.63	-0.95	0.335	1	ENSMUSG00000073739	Gm16287	antisense	ENSMUST00000097827	-14	promoter-TSS (NR_033543)	-119	ENSMUSG00000073739	ENSMUSG00000073739	Gm16287	3.41	0.66	1.35	1	7.73	0.59	0.53	3.54
160378	chr5	135012359	135012502	144	2.4	1.83	0.57	0.335	0.814	NA	2010001M06Rik	antisense	ENSMUST00000136022	NA	TTS (NM_145215)	726	ENSMUSG00000085042	ENSMUSG00000085042	Abhd11os	4.09	5.93	8.09	3	4.42	4.69	1.6	3.54
191775	chr8	11839560	11839717	158	1.99	1.29	0.7	0.336	0.814	ENSMUSG00000086500	Gm15875	antisense	ENSMUST00000152264	NA	promoter-TSS (NM_029326)	-882	ENSMUSG00000031512	ENSMUSG00000031512	Tex29	7.49	2.64	4.72	1	0.55	2.34	2.13	4.73
201725	chr8	121950573	121950799	227	3.36	3.72	-0.35	0.337	0.814	NA	RP23-428C21.5	antisense	ENSMUST00000182352	NA	intron (NM_001285981, intron 1 of 12)	194	ENSMUSG00000025316	ENSMUSG00000025316	Banp	8.17	7.25	10.78	15	16.01	18.16	9.05	9.45
208344	chr9	55540436	55541505	1070	5.27	5.48	-0.21	0.337	0.814	ENSMUSG00000090270	Gm17226	antisense	ENSMUST00000171441	NA	promoter-TSS (NM_027397)	-178	ENSMUSG00000032318	ENSMUSG00000032318	Isl2	49.72	36.27	38.41	30	44.71	56.22	37.79	40.17
84013	chr17	28905139	28905292	154	1.37	2.05	-0.67	0.338	0.815	ENSMUSG00000085333	1700030A11Rik	antisense	ENSMUST00000125317	NA	promoter-TSS (NR_045457)	-49	ENSMUSG00000085333	ENSMUSG00000085333	1700030A11Rik	2.04	3.3	2.02	3	3.86	2.93	2.66	7.09
85710	chr17	34980220	34980546	327	2.94	2.36	0.58	0.341	0.817	ENSMUSG00000073415	Gm10501	antisense	ENSMUST00000151136	NA	Intergenic	-1471	ENSMUSG00000007050	ENSMUSG00000007050	Lsm2	3.41	13.19	4.04	10	3.31	1.76	4.79	10.63
178694	chr7	30515109	30515352	244	3	2.52	0.48	0.341	0.817	NA	Gm1082	antisense	ENSMUST00000124276	NA	intron (NR_036630, intron 1 of 11)	109	ENSMUSG00000062132	ENSMUSG00000062132	Arhgap33os	4.77	10.55	8.76	8	3.86	4.1	8.52	6.5
130594	chr3	135438281	135441141	2861	7.68	7.76	-0.08	0.342	0.817	NA	RP24-372J15.1	antisense	ENSMUST00000182865	NA	5' UTR (NM_025356, exon 2 of 8)	952	ENSMUSG00000078578	ENSMUSG00000078578	Ube2d3	202.98	198.48	212.29	206	210.86	220.2	226.74	209.11
12670	chr10	17795924	17796591	668	2.93	3.35	-0.42	0.343	0.818	ENSMUSG00000093672	Gm20655	antisense	ENSMUST00000176132	NA	promoter-TSS (NM_138628)	39	ENSMUSG00000039891	ENSMUSG00000039891	Txlnb	10.9	5.93	6.74	7	7.73	10.54	10.11	12.4
139131	chr4	119255108	119255519	412	3.24	3.62	-0.38	0.343	0.818	ENSMUSG00000085203	Gm12927	antisense	ENSMUST00000150252	NA	promoter-TSS (NM_001038590)	-127	ENSMUSG00000066058	ENSMUSG00000066058	Cldn19	3.41	13.19	10.11	11	13.25	10.54	11.71	13.59
60742	chr14	63605984	63606805	822	5.16	5.35	-0.19	0.346	0.819	ENSMUSG00000087652	Gm15918	antisense	ENSMUST00000137259	NA	promoter-TSS (NM_173393)	-135	ENSMUSG00000035067	ENSMUSG00000035067	Xkr6	35.42	38.9	35.05	34	46.37	38.07	37.79	41.35
35941	chr11	103363643	103363794	152	1.64	0.88	0.77	0.348	1	NA	Gm11641	antisense	ENSMUST00000130556	NA	promoter-TSS (NM_183288)	-27	ENSMUSG00000034255	ENSMUSG00000034255	Arhgap27	6.13	0.66	4.72	1	1.1	2.34	2.13	1.77
13283	chr10	33625114	33625259	146	2.23	1.52	0.71	0.349	0.821	ENSMUSG00000090087	Gm15939	antisense	ENSMUST00000160756	NA	promoter-TSS (NM_175448)	-587	ENSMUSG00000019785	ENSMUSG00000019785	Clvs2	6.13	3.3	3.37	6	1.1	1.17	7.45	1.77
136981	chr4	102985095	102985229	135	1.06	1.83	-0.77	0.349	0.821	ENSMUSG00000085181	Gm12709	antisense	ENSMUST00000149348	NA	intron (NR_040444, intron 1 of 3)	-1217	ENSMUSG00000028523	ENSMUSG00000028523	Tctex1d1	0.68	3.3	3.37	1	3.31	4.1	2.66	4.13
154727	chr5	110271228	110271375	148	-0.11	0.85	-0.96	0.349	1	ENSMUSG00000087439	Gm15788	antisense	ENSMUST00000140087	NA	Intergenic	-1403	ENSMUSG00000029500	ENSMUSG00000029500	Pgam5	1.36	0.66	0.67	1	2.76	0.59	2.66	1.18
31917	chr11	87125704	87126957	1254	5.53	5.7	-0.18	0.35	0.822	ENSMUSG00000085310	Gm11491	antisense	ENSMUST00000129441	NA	promoter-TSS (NM_197987)	-744	ENSMUSG00000018548	ENSMUSG00000018548	Trim37	50.4	38.9	55.94	39	56.3	44.51	56.95	50.8
153724	chr5	100078993	100079796	804	4.75	4.49	0.26	0.351	0.822	NA	5830403M04Rik	antisense	ENSMUST00000143245	NA	3' UTR (NM_182841, exon 8 of 8)	1433	ENSMUSG00000086259	ENSMUSG00000086259	Tmem150cos	27.25	22.42	25.61	32	18.22	23.43	29.27	18.9
213064	chr9	106159694	106160561	868	6.05	5.91	0.15	0.351	0.822	ENSMUSG00000086296	D030055H07Rik	antisense	ENSMUST00000150953	NA	Intergenic	-1990	ENSMUSG00000020258	ENSMUSG00000020258	Glyctk	67.43	71.22	68.07	59	50.23	65.59	71.85	52.57
20299	chr10	120898351	120899493	1143	5.63	5.79	-0.16	0.352	0.823	ENSMUSG00000086522	Gm4473	antisense	ENSMUST00000145987	NA	promoter-TSS (NM_177092)	49	ENSMUSG00000051236	ENSMUSG00000051236	Msrb3	55.85	52.09	43.81	47	54.65	55.05	58.02	54.34
26181	chr11	59947362	59949019	1658	7.14	7.02	0.12	0.353	0.823	NA	1700013G23Rik	antisense	ENSMUST00000129175	NA	promoter-TSS (NM_138675)	-23		ENSMUSG00000061650	Med9	136.91	118.69	157.03	151	153.45	131.77	128.27	105.14
65088	chr15	56694213	56696173	1961	5.78	5.61	0.16	0.353	0.823	NA	Has2as	antisense	ENSMUST00000125401	NA	promoter-TSS (NM_008216)	-647	ENSMUSG00000022367	ENSMUSG00000022367	Has2	53.81	58.69	59.98	47	62.93	36.31	45.77	50.8
69948	chr15	86184367	86186695	2329	7.54	7.45	0.09	0.357	0.826	ENSMUSG00000086424	Gm15569	antisense	ENSMUST00000133675	NA	exon (NM_145475, exon 1 of 13)	610	ENSMUSG00000035891	ENSMUSG00000035891	Cerk	183.9	191.23	173.88	196	176.63	175.11	182.03	166.58
115691	chr2	131561897	131563158	1262	5.16	5.36	-0.2	0.357	0.825	ENSMUSG00000087524	Gm14285	antisense	ENSMUST00000146049	NA	promoter-TSS (NM_013460)	-243		ENSMUSG00000027335	Adra1d	37.46	38.9	39.09	28	45.81	37.48	44.71	36.62
97740	chr19	5731080	5732240	1161	6.19	6.04	0.15	0.358	0.826	ENSMUSG00000089766	Gm16538	antisense	ENSMUST00000162407	NA	promoter-TSS (NM_020491)	72	ENSMUSG00000079478	ENSMUSG00000079478	Sssca1	72.88	69.24	68.07	81	59.06	69.11	76.64	57.89
209264	chr9	59951842	59951976	135	0.5	1.44	-0.94	0.358	1	ENSMUSG00000084913	Gm7616	antisense	ENSMUST00000143112	NA	intron (NM_001101600, intron 2 of 3)	615		ENSMUSG00000084913	Gm7616	0.68	3.3	0.67	1	4.42	0.59	0.53	5.32
63	chr1	6213399	6213552	154	1.11	1.85	-0.74	0.359	0.826	ENSMUSG00000090031	4732440D04Rik	antisense	ENSMUST00000159618	NA	Intergenic	-1186	ENSMUSG00000025907	ENSMUSG00000025907	Rb1cc1	0.68	3.3	0.67	4	2.76	5.27	0.53	5.91
153863	chr5	100672392	100672535	144	0.94	1.77	-0.83	0.359	1	ENSMUSG00000085269	Gm15777	antisense	ENSMUST00000123463	NA	intron (NM_027978, intron 1 of 6)	1792	ENSMUSG00000029319	ENSMUSG00000029319	Coq2	2.04	3.96	0.67	1	6.62	3.51	0.53	2.95
147693	chr4	154868243	154868377	135	0.82	1.62	-0.8	0.36	1	ENSMUSG00000087437	Gm13112	antisense	ENSMUST00000138795	NA	Intergenic	-1275	ENSMUSG00000058183	ENSMUSG00000058183	Mmel1	2.04	1.32	2.7	1	4.42	4.1	3.19	0.59
40578	chr12	3234884	3236377	1494	6.9	6.8	0.1	0.361	0.827	NA	1700012B15Rik	antisense	ENSMUST00000178074	NA	promoter-TSS (NR_015551)	-160	ENSMUSG00000079179	ENSMUSG00000079179	Rab10os	117.83	127.92	117.27	116	114.26	112.44	109.11	111.05
51494	chr13	48871032	48872188	1157	6.27	6.39	-0.12	0.361	0.827	NA	Gm8619	antisense	ENSMUST00000123212	NA	promoter-TSS (NM_011078)	-725	ENSMUSG00000038025	ENSMUSG00000038025	Phf2	72.88	66.6	88.29	81	88.87	85.51	77.71	84.47
164060	chr6	6869823	6871641	1819	5.67	5.84	-0.17	0.364	0.828	NA	Dlx6as1	antisense	ENSMUST00000159568	NA	Intergenic	-1199		ENSMUSG00000090063	Dlx6os1	63.34	46.16	43.13	51	41.4	57.98	76.64	53.75
162741	chr5	143402446	143402630	185	2.09	1.43	0.66	0.365	0.829	ENSMUSG00000093720	Gm20635	antisense	ENSMUST00000176473	NA	Intergenic	-1282	ENSMUSG00000079111	ENSMUSG00000079111	Kdelr2	2.04	5.28	6.74	3	0.55	5.86	3.19	1.18
36321	chr11	106065441	106066972	1532	6.77	6.87	-0.1	0.366	0.829	NA	5330430P22Rik	antisense	ENSMUST00000140736	NA	promoter-TSS (NM_027346)	100	ENSMUSG00000001983	ENSMUSG00000001983	Taco1	104.89	108.8	108.51	113	105.98	119.47	127.74	114
167984	chr6	83711189	83711797	609	4.09	4.36	-0.26	0.366	0.83	ENSMUSG00000085794	Vax2os	antisense	ENSMUST00000123402	NA	promoter-TSS (NR_002873)	229	ENSMUSG00000034777	ENSMUSG00000034777	Vax2	17.03	21.76	11.46	18	20.98	20.5	19.16	21.27
80926	chr17	13758317	13760438	2122	8.07	8	0.07	0.367	0.831	ENSMUSG00000086292	Gm16052	antisense	ENSMUST00000129681	NA	intron (NM_022311, intron 1 of 2)	-1163	ENSMUSG00000068036	ENSMUSG00000068036	Mllt4	277.22	258.49	279.01	259	234.04	255.34	263.46	269.95
31709	chr11	86201291	86202632	1342	6.52	6.63	-0.11	0.368	0.831	NA	4632419I22Rik	antisense	ENSMUST00000128960	NA	promoter-TSS (NM_178309)	-769	ENSMUSG00000034329	ENSMUSG00000034329	Brip1	92.63	78.47	86.27	110	105.43	104.25	100.06	85.65
53521	chr13	67754156	67755663	1508	5.98	5.84	0.15	0.368	0.831	NA	4930441O14Rik	antisense	ENSMUST00000143812	NA	non-coding (NR_027969, exon 3 of 3)	224	ENSMUSG00000058331	ENSMUSG00000058331	Zfp85	60.62	69.24	57.29	66	50.78	56.22	64.93	56.71
36631	chr11	107026746	107026930	185	1.78	2.35	-0.57	0.372	0.834	ENSMUSG00000086772	Gm11705	antisense	ENSMUST00000131925	839	Intergenic	-1385		ENSMUSG00000078607	1810010H24Rik	2.72	3.96	2.02	5	1.1	7.61	6.92	4.73
28022	chr11	69685298	69685476	179	2.37	1.8	0.57	0.373	0.834	NA	2010012P19Rik	antisense	ENSMUST00000144033	NA	TTS (NM_011614)	167	ENSMUSG00000089669	ENSMUSG00000089669	Tnfsf13	4.09	7.91	2.7	6	4.42	2.93	4.26	2.36
200152	chr8	112569099	112572159	3061	7.44	7.34	0.09	0.373	0.834	NA	RP23-407D18.1	antisense	ENSMUST00000182027	NA	intron (NM_130457, intron 1 of 23)	586	ENSMUSG00000031772	ENSMUSG00000031772	Cntnap4	179.14	164.85	162.42	187	149.03	158.13	176.71	165.99
125354	chr3	81036180	81038097	1918	7.28	7.36	-0.09	0.374	0.834	ENSMUSG00000085106	Gm16000	antisense	ENSMUST00000146657	NA	5' UTR (NM_019971, exon 1 of 6)	723	ENSMUSG00000028019	ENSMUSG00000028019	Pdgfc	160.06	143.75	157.03	159	161.18	174.52	160.74	161.26
178912	chr7	30955040	30958286	3247	7.43	7.52	-0.1	0.375	0.835	ENSMUSG00000090357	Gm17077	antisense	ENSMUST00000133179	NA	intron (NM_011680, intron 1 of 9)	140	ENSMUSG00000058239	ENSMUSG00000058239	Usf2	190.72	139.79	194.77	163	187.67	193.85	165.53	189.61
183321	chr7	80637348	80637584	237	2.78	2.27	0.51	0.375	0.835	ENSMUSG00000084821	Gm15880	antisense	ENSMUST00000142678	NA	intron (NR_040343, intron 2 of 4)	1449	ENSMUSG00000084821	ENSMUSG00000084821	Gm15880	4.77	9.23	7.41	6	6.07	2.34	8.52	2.36
156195	chr5	114771675	114776604	4930	8.3	8.23	0.07	0.379	0.837	ENSMUSG00000092183	4930515G01Rik	antisense	ENSMUST00000173208	NA	promoter-TSS (NM_019834)	-648	ENSMUSG00000041890	ENSMUSG00000041890	Git2	335.8	289.48	326.19	307	301.38	310.98	304.45	285.9
46555	chr12	102127969	102130103	2135	6.82	6.7	0.12	0.38	0.837	ENSMUSG00000090050	Gm16339	antisense	ENSMUST00000160954	NA	promoter-TSS (NM_172152)	-383	ENSMUSG00000041771	ENSMUSG00000041771	Slc24a4	90.59	108.8	117.27	135	102.12	97.8	110.71	103.96
109206	chr2	38997539	38998697	1159	5.48	5.3	0.18	0.385	0.839	ENSMUSG00000085755	Gm13496	antisense	ENSMUST00000141133	NA	promoter-TSS (NM_029687)	-191	ENSMUSG00000035295	ENSMUSG00000035295	Wdr38	49.72	38.9	39.76	50	30.36	49.78	38.85	38.4
193865	chr8	41040845	41041059	215	2.23	2.74	-0.51	0.386	0.839	ENSMUSG00000086773	Gm16192	antisense	ENSMUST00000148357	NA	intron (NM_001005863, intron 5 of 13)	979	ENSMUSG00000045636	ENSMUSG00000045636	Mtus1	5.45	1.98	5.39	6	6.07	2.34	5.32	13
30148	chr11	78031755	78033298	1544	6.58	6.47	0.11	0.39	0.841	NA	A030003K02Rik	antisense	ENSMUST00000150471	NA	intron (NM_183286, intron 1 of 4)	214	ENSMUSG00000020834	ENSMUSG00000020834	Dhrs13	96.72	93.64	102.44	90	93.84	94.88	76.64	90.38
191989	chr8	12830223	12830360	138	1.08	1.82	-0.74	0.39	0.841	ENSMUSG00000084780	Gm15350	antisense	ENSMUST00000147398	NA	intron (NR_121603, intron 12 of 29)	1627	ENSMUSG00000084780	ENSMUSG00000084780	Gm15350	5.45	1.32	0.67	1	2.21	5.86	4.26	1.77
210587	chr9	66834098	66834827	730	5.62	5.47	0.15	0.39	0.841	ENSMUSG00000091745	Gm17098	antisense	ENSMUST00000166507	NA	intron (NM_026674, intron 1 of 5)	243	ENSMUSG00000053040	ENSMUSG00000053040	Aph1c	49.72	48.8	54.59	43	40.29	46.85	39.39	50.8
213501	chr9	107576916	107577474	559	3.53	3.18	0.35	0.392	0.841	ENSMUSG00000089935	Gm16343	antisense	ENSMUST00000162027	NA	intron (NM_008317, intron 1 of 3)	243		ENSMUSG00000010051	Hyal1	14.98	12.53	6.74	12	6.62	7.03	10.11	12.4
148228	chr4	156025951	156026085	135	0.13	0.97	-0.84	0.393	1	ENSMUSG00000087381	Gm16008	antisense	ENSMUST00000151836	NA	promoter-TSS (NM_021985)	-324	ENSMUSG00000041954	ENSMUSG00000041954	Tnfrsf18	2.04	0.66	0.67	1	1.66	2.34	2.66	1.18
213331	chr9	106892084	106893126	1043	6.74	6.63	0.1	0.395	0.843	ENSMUSG00000090207	4930524O07Rik	antisense	ENSMUST00000161822	NA	promoter-TSS (NM_029103)	-667	ENSMUSG00000032575	ENSMUSG00000032575	Manf	100.81	121.99	105.81	98	81.14	100.73	108.58	106.33
213500	chr9	107576640	107576873	234	1.28	1.9	-0.62	0.395	0.843	ENSMUSG00000089935	Gm16343	antisense	ENSMUST00000162027	NA	promoter-TSS (NM_008317)	-195		ENSMUSG00000010051	Hyal1	0.68	0.66	3.37	5	3.86	2.93	1.6	6.5
85838	chr17	35125648	35125939	292	2.9	2.46	0.44	0.397	0.844	ENSMUSG00000092241	Gm20522	antisense	ENSMUST00000173576	NA	promoter-TSS (NM_033477)	-608	ENSMUSG00000043311	ENSMUSG00000043311	D17H6S53E	6.13	5.93	12.8	5	4.97	2.34	5.85	8.86
85998	chr17	35379435	35380773	1339	5.55	5.69	-0.14	0.397	0.844	ENSMUSG00000079505	Gm11131	antisense	ENSMUST00000113886	NA	exon (NM_001143689, exon 2 of 6)	487	ENSMUSG00000035929	ENSMUSG00000035929	H2-Q4	38.82	53.41	43.13	52	48.02	53.88	54.82	50.21
153709	chr5	99976273	99980011	3739	8.07	8.14	-0.07	0.397	0.844	ENSMUSG00000091623	Gm17092	antisense	ENSMUST00000166606	NA	intron (NM_001077265, intron 1 of 8)	796		ENSMUSG00000000568	Hnrnpd	252.7	284.86	286.43	252	262.19	277.01	290.08	302.44
20209	chr10	119761459	119762586	1128	5.01	4.81	0.19	0.398	0.844	NA	4930564G21Rik	antisense	ENSMUST00000153898	NA	promoter-TSS (NR_045359)	-324	ENSMUSG00000084764	ENSMUSG00000084764	Grip1os2	28.61	30.99	37.07	32	24.84	24.6	33	30.13
86169	chr17	35860828	35862135	1308	6.58	6.69	-0.1	0.401	0.846	NA	5530401N12Rik	antisense	ENSMUST00000145804	NA	exon (NM_134122, exon 1 of 4)	164	ENSMUSG00000059791	ENSMUSG00000059791	Nrm	88.55	104.19	95.7	95	104.32	102.49	106.98	98.06
67795	chr15	79227509	79227735	227	0.81	1.6	-0.79	0.402	1	ENSMUSG00000075555	Gm10863	antisense	ENSMUST00000144651	NA	Intergenic	-1551	ENSMUSG00000068206	ENSMUSG00000068206	Pick1	1.36	3.96	0.67	1	2.76	5.86	0.53	2.95
110392	chr2	71535841	71537358	1518	6	5.87	0.13	0.408	0.849	ENSMUSG00000084946	Dlx1as	antisense	ENSMUST00000137251	NA	intron (NR_002854, intron 1 of 1)	1291		ENSMUSG00000084946	Dlx1as	62.66	63.3	64.7	66	45.26	61.49	63.34	63.8
216372	chrX	7574410	7575366	957	5.11	4.92	0.19	0.408	0.849	NA	4930524L23Rik	antisense	ENSMUST00000144719	NA	promoter-TSS (NM_138605)	-607	ENSMUSG00000039556	ENSMUSG00000039556	Ppp1r3f	34.06	26.38	43.13	35	26.49	31.04	36.19	27.76
57218	chr14	23094737	23094906	170	2.28	2.72	-0.44	0.41	0.85	ENSMUSG00000068680	Gm10248	antisense	ENSMUST00000090409	-166	promoter-TSS (NR_033550)	-251	ENSMUSG00000068680	ENSMUSG00000068680	Gm10248	7.49	3.3	0.67	8	7.18	5.27	7.45	6.5
136252	chr4	88029169	88034549	5381	8.52	8.58	-0.06	0.411	0.85	ENSMUSG00000084809	Gm12631	antisense	ENSMUST00000130576	NA	intron (NM_027326, intron 1 of 10)	1548	ENSMUSG00000028496	ENSMUSG00000028496	Mllt3	382.79	346.85	379.43	361	382.52	407.03	385.35	355.6
140017	chr4	124894132	124895475	1344	5.53	5.36	0.17	0.413	0.851	ENSMUSG00000085263	1700125G02Rik	antisense	ENSMUST00000154947	NA	promoter-TSS (NR_040651)	-22	ENSMUSG00000085263	ENSMUSG00000085263	1700125G02Rik	45.64	32.97	56.61	49	43.61	46.27	34.06	40.17
188363	chr7	128004215	128004649	435	2.36	2.87	-0.51	0.413	0.852	ENSMUSG00000087530	Gm15533	antisense	ENSMUST00000126205	NA	promoter-TSS (NM_001079932)	54	ENSMUSG00000042828	ENSMUSG00000042828	Trim72	7.49	5.28	6.74	1	5.52	8.78	3.73	11.22
187166	chr7	123981722	123983068	1347	5.12	5.3	-0.18	0.416	0.853	NA	RP23-142J2.1	antisense	ENSMUST00000181984	NA	promoter-TSS (NM_001252072)	-786	ENSMUSG00000078591	ENSMUSG00000078591	Hs3st4	41.55	34.29	32.35	31	40.85	38.65	31.94	46.07
90216	chr17	85617918	85618533	616	3.94	4.2	-0.26	0.422	0.856	ENSMUSG00000093460	Six3os1	antisense	ENSMUST00000176958	NA	non-coding (NR_015385, exon 1 of 3)	170	ENSMUSG00000093460	ENSMUSG00000093460	Six3os1	17.03	14.51	16.85	13	12.7	21.08	19.69	20.08
127775	chr3	96245480	96246672	1193	0.13	-0.82	0.95	0.424	1	ENSMUSG00000093553	Gm20633	antisense	ENSMUST00000176742	NA	promoter-TSS (NM_178216).2	579	ENSMUSG00000063954	ENSMUSG00000063954	Hist2h2aa1	2.04	0.66	0.67	1	0.55	0.59	0.53	0.59
80348	chr17	7924734	7924868	135	0.13	-0.82	0.95	0.425	1	ENSMUSG00000090069	E430024P14Rik	antisense	ENSMUST00000160177	NA	Intergenic	-1199	ENSMUSG00000033450	ENSMUSG00000033450	Tagap	0.68	0.66	2.02	1	0.55	0.59	0.53	0.59
103542	chr19	59456612	59456753	142	1.33	0.65	0.68	0.426	1	ENSMUSG00000087095	Emx2os	antisense	ENSMUST00000136990	NA	intron (NR_002863, intron 1 of 3)	1952	ENSMUSG00000087095	ENSMUSG00000087095	Emx2os	2.72	3.96	1.35	2	0.55	1.76	1.6	2.36
194736	chr8	68368909	68369163	255	2.55	2.01	0.54	0.432	0.861	ENSMUSG00000085197	1700125H03Rik	antisense	ENSMUST00000124929	NA	intron (NR_038181, intron 1 of 3)	577	ENSMUSG00000085197	ENSMUSG00000085197	1700125H03Rik	1.36	4.62	11.46	6	3.86	0.59	6.39	5.32
407	chr1	19103305	19104887	1583	4.61	4.4	0.21	0.437	0.862	ENSMUSG00000089787	Gm15825	antisense	ENSMUST00000159108	NA	intron (NM_153154, intron 1 of 7)	1074	ENSMUSG00000042596	ENSMUSG00000042596	Tfap2d	29.29	23.08	31	14	12.7	28.7	22.89	20.08
204259	chr9	20606743	20608446	1704	7.78	7.68	0.1	0.44	0.864	NA	5730577I03Rik	antisense	ENSMUST00000136376	NA	non-coding (NR_033729, exon 1 of 3)	120	ENSMUSG00000062470	ENSMUSG00000062470	Fbxl12os	224.77	205.07	249.36	197	177.74	219.62	238.98	182.53
23145	chr11	23894016	23895580	1565	7.03	7.12	-0.09	0.446	0.866	ENSMUSG00000084769	Gm12061	antisense	ENSMUST00000151881	NA	intron (NM_172555, intron 1 of 21)	472	ENSMUSG00000020273	ENSMUSG00000020273	Papolg	118.52	152.98	131.42	120	136.89	155.2	144.77	121.09
103543	chr19	59456896	59457422	527	3.34	3.03	0.31	0.446	0.866	ENSMUSG00000087095	Emx2os	antisense	ENSMUST00000136990	NA	intron (NR_002863, intron 1 of 3)	1476	ENSMUSG00000087095	ENSMUSG00000087095	Emx2os	11.58	9.89	10.11	9	11.04	8.2	6.92	6.5
104437	chr2	19445265	19446630	1366	5.16	4.99	0.17	0.446	0.867	NA	Gm13336	antisense	ENSMUST00000122978	NA	exon (NM_018809, exon 1 of 2)	285	ENSMUSG00000026735	ENSMUSG00000026735	Ptf1a	36.1	30.99	35.72	40	34.77	28.11	29.81	34.26
140083	chr4	124985369	124985541	173	2.3	1.83	0.47	0.446	0.866	ENSMUSG00000087011	Gm12930	antisense	ENSMUST00000146679	NA	promoter-TSS (NM_138683)	-975	ENSMUSG00000028871	ENSMUSG00000028871	Rspo1	6.13	7.91	2.7	3	1.66	2.34	3.73	6.5
34224	chr11	98598319	98598463	145	0.34	-0.52	0.86	0.448	1	ENSMUSG00000086545	Gm12	antisense	ENSMUST00000142268	NA	promoter-TSS (NM_001195544)	100		ENSMUSG00000086545	Gm12	2.72	0.66	0.67	1	0.55	0.59	1.06	0.59
116781	chr2	151541583	151545678	4096	7.73	7.66	0.07	0.46	0.872	ENSMUSG00000087433	Gm14167	antisense	ENSMUST00000148705	NA	intron (NM_008019, intron 2 of 4)	1132	ENSMUSG00000032966	ENSMUSG00000032966	Fkbp1a	220	204.41	200.84	224	177.19	203.22	221.42	206.15
153723	chr5	100078167	100078364	198	2.49	2.07	0.42	0.464	0.874	NA	5830403M04Rik	antisense	ENSMUST00000143245	NA	3' UTR (NM_182841, exon 8 of 8)	304	ENSMUSG00000086259	ENSMUSG00000086259	Tmem150cos	6.13	7.25	4.04	5	3.31	4.1	5.85	3.54
27127	chr11	64078805	64080536	1732	7.08	7.16	-0.08	0.465	0.874	ENSMUSG00000087497	2810001G20Rik	antisense	ENSMUST00000135037	NA	promoter-TSS (NM_178379)	187	ENSMUSG00000087497	ENSMUSG00000087497	2810001G20Rik	132.14	131.22	138.83	139	130.82	159.3	144.77	135.86
208623	chr9	57129830	57132163	2334	7.04	6.95	0.08	0.466	0.874	NA	2410133F24Rik	antisense	ENSMUST00000162738	NA	non-coding (NR_102289, exon 1 of 2)	220	ENSMUSG00000032295	ENSMUSG00000032295	Man2c1	134.86	127.26	137.49	125	109.29	120.06	148.5	116.96
148149	chr4	155839395	155840396	1002	4.26	4.45	-0.19	0.468	0.875	NA	Gm10562	antisense	ENSMUST00000097740	NA	intron (NM_024263, intron 1 of 9)	216	ENSMUSG00000029070	ENSMUSG00000029070	Mxra8	16.35	15.17	20.22	25	25.39	25.77	22.89	13.59
115876	chr2	132846307	132846502	196	2.55	2.14	0.41	0.47	0.876	ENSMUSG00000086575	Gm14104	antisense	ENSMUST00000135990	NA	promoter-TSS (NM_001024385)	-261	ENSMUSG00000027357	ENSMUSG00000027357	Crls1	4.77	9.89	4.72	4	4.42	1.76	3.73	7.68
31131	chr11	83294354	83294488	135	-0.12	0.62	-0.75	0.471	1	ENSMUSG00000093483	AA465934	antisense	ENSMUST00000177150	NA	TTS (NM_134025)	117	ENSMUSG00000065715	ENSMUSG00000065715	Snord7	0.68	1.32	0.67	1	2.21	1.17	1.6	1.18
132474	chr4	28813054	28816443	3390	8.34	8.29	0.06	0.473	0.877	ENSMUSG00000086774	Gm11915	antisense	ENSMUST00000153669	NA	intron (NM_001290434, intron 1 of 16)	1604	ENSMUSG00000028289	ENSMUSG00000028289	Epha7	346.01	304.64	324.17	324	286.48	335.58	326.27	301.85
148147	chr4	155838722	155838866	145	1.43	0.76	0.67	0.473	1	NA	Gm10562	antisense	ENSMUST00000097740	625	promoter-TSS (NM_024263)	-886	ENSMUSG00000029070	ENSMUSG00000029070	Mxra8	0.68	0.66	7.41	2	1.1	0.59	2.13	2.95
187167	chr7	123983244	123984349	1106	5.59	5.7	-0.11	0.473	0.877	NA	RP23-142J2.1	antisense	ENSMUST00000181984	NA	exon (NM_001252072, exon 1 of 2)	616	ENSMUSG00000078591	ENSMUSG00000078591	Hs3st4	44.95	40.22	49.87	57	48.02	49.78	52.16	57.89
11226	chr1	185442552	185442740	189	1.18	0.51	0.67	0.474	1	ENSMUSG00000051295	9630028B13Rik	antisense	ENSMUST00000143787	-733	promoter-TSS (NR_038006)	-827	ENSMUSG00000051295	ENSMUSG00000051295	9630028B13Rik	2.04	1.98	2.02	3	1.1	2.93	1.06	0.59
193345	chr8	27042150	27043827	1678	6.76	6.84	-0.08	0.479	0.879	NA	1700024N20Rik	antisense	ENSMUST00000178990	NA	intron (NM_054057, intron 1 of 7)	434	ENSMUSG00000031485	ENSMUSG00000031485	Prosc	114.43	91.66	108.51	118	119.23	101.9	119.22	116.37
71706	chr15	99723765	99724060	296	2.54	2.9	-0.36	0.483	0.88	ENSMUSG00000089671	Gm16537	antisense	ENSMUST00000161529	NA	3' UTR (NM_010271, exon 8 of 8)	-1705	ENSMUSG00000023020	ENSMUSG00000023020	Cox14	7.49	3.3	7.41	5	7.18	5.27	9.05	8.27
40121	chr11	120530302	120531586	1285	5.17	5.02	0.16	0.485	0.881	ENSMUSG00000084983	Gm11789	antisense	ENSMUST00000140989	NA	intron (NM_008101, intron 1 of 13)	217	ENSMUSG00000025127	ENSMUSG00000025127	Gcgr	42.91	29.67	33.7	38	30.91	26.94	36.73	34.85
60743	chr14	63606830	63608743	1914	6.63	6.54	0.09	0.487	0.882	ENSMUSG00000087652	Gm15918	antisense	ENSMUST00000137259	NA	intron (NM_173393, intron 1 of 2)	1257	ENSMUSG00000035067	ENSMUSG00000035067	Xkr6	99.44	107.48	92.33	97	103.22	90.78	87.82	91.56
76273	chr16	32811845	32811982	138	2.28	1.76	0.52	0.488	0.882	NA	RP23-324J8.6	antisense	ENSMUST00000180469	639	Intergenic	-1468		ENSMUSG00000094430	Gm933	1.36	3.96	6.07	8	1.66	6.44	4.26	1.18
114400	chr2	122738019	122738419	401	4.73	4.56	0.18	0.489	0.882	NA	4930580A09Rik	antisense	ENSMUST00000150154	NA	promoter-TSS (NM_019788)	-286	ENSMUSG00000005804	ENSMUSG00000005804	Bloc1s6	24.52	31.65	22.24	28	20.42	27.53	25.55	20.67
162715	chr5	143330046	143330267	222	1.37	0.78	0.59	0.49	1	ENSMUSG00000089889	0610040B10Rik	antisense	ENSMUST00000160231	NA	promoter-TSS (NM_028379)	849	ENSMUSG00000089889	ENSMUSG00000089889	0610040B10Rik	2.04	6.59	0.67	1	0.55	2.34	1.6	2.36
140156	chr4	125084194	125084331	138	1.13	1.73	-0.59	0.491	1	ENSMUSG00000086342	Gm12932	antisense	ENSMUST00000143705	NA	promoter-TSS (NM_027310)	-871	ENSMUSG00000028863	ENSMUSG00000028863	Meaf6	5.45	0.66	0.67	2	1.66	5.27	1.6	4.73
178675	chr7	30465491	30465644	154	1.07	1.66	-0.59	0.491	1	NA	Nphs1as	antisense	ENSMUST00000152625	NA	promoter-TSS (NR_004443)	23	ENSMUSG00000087009	ENSMUSG00000087009	Nphs1os	2.04	2.64	2.7	1	2.76	2.93	1.6	5.32
140157	chr4	125084381	125085084	704	5.22	5.08	0.14	0.492	0.883	ENSMUSG00000086342	Gm12932	antisense	ENSMUST00000143705	NA	promoter-TSS (NM_027310)	-401	ENSMUSG00000028863	ENSMUSG00000028863	Meaf6	40.87	34.29	37.74	36	36.43	30.45	34.6	33.67
84015	chr17	28906651	28906853	203	-0.41	0.33	-0.74	0.494	1	ENSMUSG00000085333	1700030A11Rik	antisense	ENSMUST00000125317	NA	TTS (NR_045457)	1487	ENSMUSG00000085333	ENSMUSG00000085333	1700030A11Rik	0.68	0.66	0.67	1	2.21	1.17	1.06	0.59
18782	chr10	87858684	87858834	151	2	1.51	0.49	0.498	0.885	NA	Gm10055	antisense	ENSMUST00000146581	NA	promoter-TSS (NM_001111275)	-297	ENSMUSG00000020053	ENSMUSG00000020053	Igf1	2.72	7.91	3.37	2	0.55	1.17	3.19	6.5
216811	chrX	52612971	52613158	188	2.21	2.56	-0.36	0.5	0.886	ENSMUSG00000055110	A630012P03Rik	antisense	ENSMUST00000114854	NA	intron (NR_045367, intron 4 of 4)	909	ENSMUSG00000055653	ENSMUSG00000055653	Gpc3	6.81	1.98	2.7	7	7.73	4.69	5.32	5.91
28019	chr11	69680877	69682490	1614	6.48	6.39	0.1	0.501	0.887	NA	2010012P19Rik	antisense	ENSMUST00000144033	NA	TTS (NM_001159503)	286	ENSMUSG00000005204	ENSMUSG00000005204	Senp3	89.91	85.06	84.24	99	69	83.16	94.21	88.01
22788	chr11	17954585	17954765	181	1.37	0.77	0.6	0.502	1	NA	2900053O20Rik	antisense	ENSMUST00000148496	NA	promoter-TSS (NM_026576)	-800	ENSMUSG00000016984	ENSMUSG00000016984	Etaa1	0.68	3.3	3.37	3	0.55	3.51	1.6	1.18
153864	chr5	100672700	100672851	152	1.48	0.91	0.57	0.502	1	ENSMUSG00000085269	Gm15777	antisense	ENSMUST00000123463	NA	intron (NM_027978, intron 1 of 6)	1480	ENSMUSG00000029319	ENSMUSG00000029319	Coq2	6.13	0.66	3.37	1	1.1	1.76	0.53	4.13
80349	chr17	7926168	7926413	246	0.5	1.15	-0.65	0.506	1	ENSMUSG00000090069	E430024P14Rik	antisense	ENSMUST00000160177	NA	intron (NM_145968, intron 1 of 9)	291	ENSMUSG00000033450	ENSMUSG00000033450	Tagap	0.68	3.3	0.67	1	2.76	2.34	3.19	0.59
111287	chr2	85197297	85197580	284	2.35	1.86	0.48	0.506	0.888	ENSMUSG00000086905	Gm13716	antisense	ENSMUST00000126401	NA	promoter-TSS (NM_001033346)	-740	ENSMUSG00000075224	ENSMUSG00000075224	Lrrc55	4.09	9.89	1.35	5	0.55	5.86	6.39	1.77
114154	chr2	121294389	121297607	3219	7.41	7.34	0.07	0.506	0.888	ENSMUSG00000087704	Gm14978	antisense	ENSMUST00000129000	NA	intron (NM_001173506, intron 1 of 5)	544	ENSMUSG00000027254	ENSMUSG00000027254	Map1a	164.15	164.19	188.71	162	140.2	172.18	155.95	180.75
191991	chr8	12832337	12832620	284	2.47	2.07	0.4	0.508	0.889	ENSMUSG00000084780	Gm15350	antisense	ENSMUST00000135138	NA	promoter-TSS (NR_045775)	-560	ENSMUSG00000084780	ENSMUSG00000084780	Gm15350	8.85	5.28	4.04	4	1.66	6.44	6.39	2.36
40199	chr11	120649652	120649889	238	2.1	1.4	0.7	0.513	0.89	NA	Gm11768	antisense	ENSMUST00000126642	NA	Intergenic	-1434	ENSMUSG00000025141	ENSMUSG00000025141	Myadml2	8.17	3.3	2.7	3	8.83	0.59	0.53	0.59
7229	chr1	133907788	133907939	152	2.21	1.75	0.46	0.519	0.892	ENSMUSG00000090208	Gm15851	antisense	ENSMUST00000160564	NA	promoter-TSS (NM_054076)	135	ENSMUSG00000010311	ENSMUSG00000010311	Optc	2.72	2.64	8.09	5	2.76	0.59	4.79	5.32
119484	chr2	164183646	164183818	173	0.32	1.01	-0.69	0.52	1	ENSMUSG00000085649	A730032A03Rik	antisense	ENSMUST00000143202	NA	promoter-TSS (NM_145369)	-990	ENSMUSG00000040154	ENSMUSG00000040154	Wfdc5	0.68	2.64	0.67	1	2.21	0.59	0.53	4.73
86381	chr17	36923000	36923137	138	1.06	1.65	-0.59	0.521	1	ENSMUSG00000092239	1700031A10Rik	antisense	ENSMUST00000174380	-654	promoter-TSS (NR_045439)	-723	ENSMUSG00000092239	ENSMUSG00000092239	1700031A10Rik	0.68	4.62	2.02	1	1.1	6.44	3.19	1.77
133332	chr4	41640501	41640645	145	2.44	2.06	0.38	0.521	0.893	ENSMUSG00000084761	Gm12406	antisense	ENSMUST00000155382	NA	promoter-TSS (NM_027147)	-271	ENSMUSG00000028445	ENSMUSG00000028445	Enho	5.45	7.25	4.04	5	2.76	3.51	6.92	3.54
172577	chr6	124718990	124719272	283	2.87	2.53	0.34	0.527	0.895	ENSMUSG00000087327	Gm15884	antisense	ENSMUST00000143765	-159	promoter-TSS (NR_029792)	-741		ENSMUSG00000065462	Mir200c	8.17	5.28	8.76	7	3.86	7.03	1.6	10.63
113429	chr2	118745974	118748056	2083	6.78	6.72	0.06	0.543	0.9	ENSMUSG00000074918	5430417L22Rik	antisense	ENSMUST00000149978	NA	non-coding (NR_030716, exon 1 of 1)	1253	ENSMUSG00000074918	NA	Inafm2	105.57	114.74	125.35	95	104.32	114.79	99.53	102.78
142391	chr4	133480055	133480609	555	4	3.82	0.18	0.544	0.9	ENSMUSG00000086850	Gm13257	antisense	ENSMUST00000132840	NA	exon (NM_175307, exon 1 of 2)	199	ENSMUSG00000046694	ENSMUSG00000046694	Fam46b	19.07	15.17	18.87	11	15.46	17.57	11.18	12.4
113870	chr2	120027012	120028687	1676	6.42	6.5	-0.08	0.547	0.901	ENSMUSG00000087458	Gm13999	antisense	ENSMUST00000141511	NA	TTS (NM_011941)	367	ENSMUSG00000098789	ENSMUSG00000098789	Jmjd7	89.91	95.61	73.46	83	92.18	91.95	91.55	86.24
142390	chr4	133479636	133479939	304	2.98	3.24	-0.26	0.552	0.902	ENSMUSG00000086850	Gm13257	antisense	ENSMUST00000132840	NA	promoter-TSS (NM_175307)	-345	ENSMUSG00000046694	ENSMUSG00000046694	Fam46b	8.17	7.25	8.09	8	10.49	5.27	10.11	11.81
35932	chr11	103346344	103346598	255	2.35	2.02	0.34	0.558	0.904	NA	Gm11648	antisense	ENSMUST00000124462	NA	intron (NR_045346, intron 2 of 3)	1718	ENSMUSG00000085887	ENSMUSG00000085887	Arhgap27os3	6.13	6.59	4.72	3	6.07	4.1	4.26	1.77
36632	chr11	107027480	107027919	440	4.39	4.54	-0.15	0.56	0.904	ENSMUSG00000078607	1810010H24Rik	antisense	ENSMUST00000140447	-198	promoter-TSS (NM_001163473)	-523		ENSMUSG00000078607	1810010H24Rik	27.93	14.51	17.52	24	22.63	21.08	21.29	28.35
148148	chr4	155839083	155839261	179	2.02	1.63	0.39	0.566	0.906	NA	Gm10562	antisense	ENSMUST00000097740	230	promoter-TSS (NM_024263)	-508	ENSMUSG00000029070	ENSMUSG00000029070	Mxra8	6.81	0.66	6.74	2	3.86	2.34	3.19	2.95
162672	chr5	143233853	143233997	145	-0.12	-0.82	0.71	0.569	1	ENSMUSG00000089879	4930448H16Rik	antisense	ENSMUST00000159838	NA	intron (NR_040700, intron 4 of 4)	-1238	ENSMUSG00000029587	ENSMUSG00000029587	Zfp12	0.68	0.66	1.35	1	0.55	0.59	0.53	0.59
72912	chr16	4036168	4036335	168	1.37	1.9	-0.53	0.57	0.908	ENSMUSG00000084790	Gm15879	antisense	ENSMUST00000150906	NA	promoter-TSS (NM_010061)	-893	ENSMUSG00000005980	ENSMUSG00000005980	Dnase1	2.72	5.93	0.67	1	5.52	1.17	0.53	7.68
30588	chr11	79673742	79673938	197	0.95	1.54	-0.6	0.571	1	NA	4930542H20Rik	antisense	ENSMUST00000132921	NA	intron (NR_045898, intron 2 of 2)	1246	ENSMUSG00000086569	ENSMUSG00000086569	Rab11fip4os2	0.68	1.98	4.04	1	0.55	0.59	1.06	9.45
178693	chr7	30514598	30514759	162	0.94	0.35	0.59	0.577	1	NA	Gm1082	antisense	ENSMUST00000124276	-362	promoter-TSS (NR_036630)	-443	ENSMUSG00000062132	ENSMUSG00000062132	Arhgap33os	0.68	3.3	0.67	3	2.21	0.59	0.53	1.77
91541	chr18	23751405	23754004	2600	7.35	7.4	-0.05	0.578	0.911	ENSMUSG00000086287	Gm15972	antisense	ENSMUST00000132571	NA	intron (NM_001162942, intron 1 of 7)	372	ENSMUSG00000024277	ENSMUSG00000024277	Mapre2	170.28	141.11	168.49	174	154.55	164.57	181.5	177.21
113428	chr2	118744946	118745638	693	4.32	4.47	-0.14	0.579	0.911	ENSMUSG00000074918	5430417L22Rik	antisense	ENSMUST00000149978	-119	promoter-TSS (NR_030716)	-466	ENSMUSG00000074918	NA	Inafm2	12.94	14.51	25.61	27	24.84	21.08	27.14	15.36
174406	chr6	147475622	147477088	1467	6.89	6.83	0.06	0.579	0.911	ENSMUSG00000072660	Gm6288	antisense	ENSMUST00000128634	NA	intron (NM_025911, intron 1 of 12)	484	ENSMUSG00000030301	ENSMUSG00000030301	Ccdc91	115.79	121.33	115.92	122	112.05	122.4	110.18	109.87
201724	chr8	121949552	121950504	953	6.25	6.17	0.08	0.58	0.911	NA	RP23-428C21.5	antisense	ENSMUST00000182352	NA	promoter-TSS (NM_016812)	-464	ENSMUSG00000025316	ENSMUSG00000025316	Banp	75.6	66.6	89.63	72	70.65	68.52	80.9	67.34
174421	chr6	148046726	148047885	1160	5.86	5.96	-0.09	0.583	0.912	NA	B230104C08Rik	antisense	ENSMUST00000149815	NA	promoter-TSS (NM_178797)	-110	ENSMUSG00000030303	ENSMUSG00000030303	Far2	55.17	61.98	60.66	55	53.54	67.94	60.14	66.75
175471	chr7	15894334	15894626	293	-0.41	0.2	-0.6	0.588	1	NA	Crxos1	antisense	ENSMUST00000125993	NA	intron (NR_038092, intron 3 of 4)	-1644	ENSMUSG00000074365	ENSMUSG00000074365	Crxos	0.68	0.66	0.67	1	1.1	1.17	0.53	1.77
141995	chr4	132508391	132508532	142	1.6	1.05	0.54	0.593	1	ENSMUSG00000086997	Gm12981	antisense	ENSMUST00000131733	NA	intron (NM_144907, intron 1 of 9)	1994		ENSMUSG00000028893	Sesn2	4.77	0.66	0.67	6	1.1	0.59	4.26	2.36
85709	chr17	34979728	34980113	386	2.57	2.2	0.37	0.595	0.916	ENSMUSG00000073415	Gm10501	antisense	ENSMUST00000151136	NA	TTS (NM_013558)	-1933	ENSMUSG00000007050	ENSMUSG00000007050	Lsm2	4.77	4.62	5.39	9	2.21	7.61	7.98	0.59
28023	chr11	69685563	69685900	338	2.9	2.62	0.28	0.598	0.917	NA	2010012P19Rik	antisense	ENSMUST00000144033	NA	promoter-TSS (NM_023517)	-178	ENSMUSG00000089669	ENSMUSG00000089669	Tnfsf13	10.9	5.93	6.07	7	2.21	5.86	10.65	5.91
134893	chr4	52438009	52440085	2077	7.05	6.99	0.06	0.598	0.917	NA	2700081L22Rik	antisense	ENSMUST00000141473	NA	promoter-TSS (NM_008017)	-83	ENSMUSG00000085763	ENSMUSG00000085763	Smc2os	149.85	123.31	130.07	127	124.2	118.3	130.4	137.04
121601	chr2	174294085	174295477	1393	6.63	6.57	0.07	0.601	0.918	ENSMUSG00000086537	Nespas	antisense	ENSMUST00000151472	NA	intron (NR_002846, intron 1 of 4)	655	ENSMUSG00000086537	ENSMUSG00000086537	Nespas	106.26	94.29	107.16	89	82.8	91.36	116.03	88.6
126719	chr3	89392630	89392795	166	1.84	2.19	-0.35	0.601	0.918	ENSMUSG00000074466	Gm15417	antisense	ENSMUST00000145400	NA	intron (NR_040403, intron 1 of 1)	490	ENSMUSG00000028042	ENSMUSG00000028042	Zbtb7b	1.36	7.25	0.67	5	2.76	5.86	4.26	5.32
166340	chr6	52158332	52158990	659	4.58	4.46	0.11	0.602	0.918	NA	Gm15051	antisense	ENSMUST00000129546	NA	promoter-TSS (NM_010449)	-344	ENSMUSG00000029844	ENSMUSG00000029844	Hoxa1	21.8	29.01	29.65	15	20.42	22.84	21.29	23.63
127173	chr3	94400708	94400940	233	2.23	1.89	0.34	0.606	0.919	ENSMUSG00000091954	Gm17179	antisense	ENSMUST00000172113	NA	intron (NM_177250, intron 1 of 1)	1605	ENSMUSG00000044505	ENSMUSG00000044505	Lingo4	2.72	3.3	8.76	4	0.55	5.86	3.73	4.73
107473	chr2	31639390	31639585	196	2.47	2.19	0.28	0.61	0.92	ENSMUSG00000085224	Gm13425	antisense	ENSMUST00000145389	NA	promoter-TSS (NM_001123362)	-549	ENSMUSG00000079466	ENSMUSG00000079466	Prdm12	4.77	5.28	8.09	4	4.42	8.2	2.66	2.95
129194	chr3	108282579	108285718	3140	7.32	7.27	0.05	0.61	0.92	ENSMUSG00000084863	Gm12523	antisense	ENSMUST00000148844	NA	promoter-TSS (NM_001271599)	85	ENSMUSG00000068747	ENSMUSG00000068747	Sort1	149.17	164.19	179.94	145	155.11	153.44	146.37	163.62
140153	chr4	125083281	125083429	149	1.23	0.78	0.45	0.612	1	ENSMUSG00000086342	Gm12932	antisense	ENSMUST00000143705	NA	Intergenic	-1779	ENSMUSG00000028863	ENSMUSG00000028863	Meaf6	0.68	2.64	4.04	2	2.21	3.51	0.53	0.59
28025	chr11	69686898	69687343	446	3.4	3.21	0.19	0.614	0.922	NA	2010012P19Rik	antisense	ENSMUST00000144033	NA	intron (NM_001034097, intron 6 of 12)	-1567	ENSMUSG00000089669	ENSMUSG00000089669	Tnfsf13	7.49	13.19	17.52	4	9.94	7.61	11.71	7.68
31655	chr11	85775592	85775745	154	1.6	1.2	0.4	0.617	1	NA	9530048J24Rik	antisense	ENSMUST00000134305	NA	promoter-TSS (NR_046194)	11	ENSMUSG00000085514	ENSMUSG00000085514	Bcas3os2	3.41	1.98	4.72	2	0.55	0.59	2.13	5.91
127766	chr3	96218995	96222634	3640	7.6	7.55	0.04	0.618	0.923	ENSMUSG00000086556	Gm15444	antisense	ENSMUST00000148335	NA	promoter-TSS (NM_175662)	65		ENSMUSG00000068855	Hist2h2ac	216.6	187.93	186.68	183	192.64	169.84	191.61	196.7
7228	chr1	133906425	133906829	405	2.57	2.79	-0.22	0.62	0.923	ENSMUSG00000090208	Gm15851	antisense	ENSMUST00000160564	NA	intron (NM_001160421, intron 1 of 5)	546	ENSMUSG00000010311	ENSMUSG00000010311	Optc	4.09	3.96	6.74	9	7.18	8.2	6.39	5.91
71138	chr15	98566475	98567746	1272	6.63	6.56	0.07	0.62	0.923	ENSMUSG00000091050	9330020H09Rik	antisense	ENSMUST00000163781	NA	promoter-TSS (NR_028442)	-213		ENSMUSG00000091050	9330020H09Rik	113.07	98.25	93	91	74.52	106	112.84	83.88
60457	chr14	60784482	60785550	1069	6.05	5.98	0.07	0.621	0.923	NA	Gm15919	antisense	ENSMUST00000155855	NA	intron (NM_027436, intron 1 of 18)	450	ENSMUSG00000021993	ENSMUSG00000021993	Mipep	68.79	62.64	66.72	67	54.65	69.11	60.68	67.34
38802	chr11	117875109	117875272	164	0.95	1.36	-0.41	0.624	1	ENSMUSG00000085434	Gm11725	antisense	ENSMUST00000125607	NA	Intergenic	-1665	ENSMUSG00000017713	ENSMUSG00000017713	Tha1	1.36	0.66	2.7	3	4.42	1.17	0.53	4.13
107474	chr2	31639841	31640480	640	3.6	3.77	-0.17	0.625	0.924	ENSMUSG00000085224	Gm13425	antisense	ENSMUST00000145389	NA	exon (NM_001123362, exon 1 of 5)	124	ENSMUSG00000079466	ENSMUSG00000079466	Prdm12	13.62	9.23	12.8	13	11.04	9.96	20.76	13
34226	chr11	98599962	98600116	155	1.71	1.3	0.4	0.626	0.925	ENSMUSG00000086545	Gm12	antisense	ENSMUST00000142268	889	TTS (NM_001195544)	1748		ENSMUSG00000086545	Gm12	2.72	3.96	3.37	3	0.55	1.17	6.39	1.77
194366	chr8	54600549	54601213	665	4.19	4.31	-0.12	0.629	0.926	ENSMUSG00000089708	5330439A09Rik	antisense	ENSMUST00000162770	NA	promoter-TSS (NM_133711)	100	ENSMUSG00000031518	ENSMUSG00000031518	Spata4	18.39	12.53	16.17	26	14.35	24.6	23.42	17.13
80796	chr17	12768040	12770360	2321	6.8	6.74	0.06	0.63	0.926	ENSMUSG00000078247	Airn	antisense	ENSMUST00000162826	NA	intron (NM_010515, intron 1 of 47)	506	ENSMUSG00000023830	ENSMUSG00000023830	Igf2r	115.11	94.95	128.05	107	121.99	111.86	87.29	105.73
110234	chr2	69885053	69886191	1139	6.16	6.23	-0.07	0.631	0.926	NA	4930550G17Rik	antisense	ENSMUST00000129114	NA	promoter-TSS (NM_029280)	-7	ENSMUSG00000051730	ENSMUSG00000051730	Mettl5	70.84	71.87	76.83	67	81.69	69.69	78.24	71.47
86234	chr17	35993842	35995863	2022	6.76	6.7	0.07	0.632	0.926	ENSMUSG00000092368	A930015D03Rik	antisense	ENSMUST00000173900	NA	intron (NR_015618, intron 1 of 1)	349		ENSMUSG00000092368	A930015D03Rik	98.08	120.67	100.42	115	84.45	109.52	121.89	98.65
17893	chr10	81195282	81195491	210	2.67	2.41	0.25	0.634	0.927	NA	2310050B05Rik	antisense	ENSMUST00000129834	NA	intron (NR_015477, intron 1 of 2)	696		ENSMUSG00000085779	Atcayos	4.09	8.57	6.74	6	6.62	2.93	5.85	5.91
22421	chr11	6476114	6476806	693	6.19	6.13	0.06	0.634	0.927	ENSMUSG00000086839	Gm11973	antisense	ENSMUST00000127488	NA	promoter-TSS (NM_011221)	-384	ENSMUSG00000094483	ENSMUSG00000094483	Purb	71.52	74.51	76.83	70	64.58	76.72	70.79	67.93
57132	chr14	21742777	21743212	436	3.23	3.4	-0.17	0.636	0.927	ENSMUSG00000084940	Gm15935	antisense	ENSMUST00000141656	NA	promoter-TSS (NM_013849)	-116	ENSMUSG00000021768	ENSMUSG00000021768	Dusp13	8.85	8.57	6.07	14	13.25	4.69	14.9	9.45
67764	chr15	79165287	79165444	158	1.75	2.11	-0.36	0.636	0.927	ENSMUSG00000075555	Gm10863	antisense	ENSMUST00000131710	-596	promoter-TSS (NM_011437)	-700	ENSMUSG00000075555	ENSMUSG00000075555	Gm10863	5.45	3.3	2.7	2	1.66	4.1	3.19	8.27
133899	chr4	43632852	43633143	292	1.99	2.31	-0.32	0.636	0.927	ENSMUSG00000086043	Gm12473	antisense	ENSMUST00000137535	NA	intron (NM_173788, intron 1 of 21)	1063	ENSMUSG00000028469	ENSMUSG00000028469	Npr2	8.85	1.32	2.7	3	3.86	4.1	5.32	6.5
13572	chr10	40349235	40350788	1554	7.15	7.21	-0.06	0.643	0.929	NA	4930520K10Rik	antisense	ENSMUST00000143103	NA	intron (NM_001291816, intron 1 of 11)	704	ENSMUSG00000038481	ENSMUSG00000038481	Cdk19	147.12	134.52	159.05	129	139.65	165.15	138.92	148.86
53494	chr13	67359932	67361162	1231	5.31	5.21	0.1	0.643	0.929	ENSMUSG00000092103	Gm17039	antisense	ENSMUST00000165145	NA	promoter-TSS (NM_001038651)	25	ENSMUSG00000098905	ENSMUSG00000098905	Zfp953	34.74	52.75	31.68	40	30.91	38.07	46.31	33.08
86565	chr17	44735424	44736656	1233	6.08	6.01	0.07	0.643	0.929	NA	Gm10497	antisense	ENSMUST00000097320	NA	non-coding (NR_073425, exon 1 of 6)	136	ENSMUSG00000039153	ENSMUSG00000039153	Runx2	81.05	67.92	57.29	64	67.89	58.57	64.4	66.75
164059	chr6	6868134	6869510	1377	6.11	6.18	-0.07	0.643	0.929	NA	Dlx6as1	antisense	ENSMUST00000159568	NA	TTS (NM_010057)	711		ENSMUSG00000090063	Dlx6os1	83.1	62.64	68.07	62	73.41	65.01	84.1	67.93
25457	chr11	55197958	55198111	154	1.23	0.77	0.46	0.644	1	NA	4921508A21Rik	antisense	ENSMUST00000142953	-94	promoter-TSS (NR_046034)	-353	ENSMUSG00000084980	ENSMUSG00000084980	Slc36a1os	2.72	0.66	2.02	4	1.66	3.51	1.06	0.59
32951	chr11	95310411	95311333	923	5.85	5.78	0.07	0.648	0.93	ENSMUSG00000085143	Gm11520	antisense	ENSMUST00000122837	NA	promoter-TSS (NM_001195003)	-626	ENSMUSG00000038909	ENSMUSG00000038909	Kat7	60.62	54.07	70.76	45	50.78	49.78	62.81	56.71
33568	chr11	97278608	97280575	1968	7.36	7.32	0.04	0.648	0.93	ENSMUSG00000086680	Gm11592	antisense	ENSMUST00000133160	NA	intron (NM_008942, intron 1 of 22)	984	ENSMUSG00000001441	ENSMUSG00000001441	Npepps	180.5	138.47	187.36	152	153.45	174.52	150.09	160.08
36296	chr11	105967462	105968860	1399	6.42	6.48	-0.06	0.649	0.931	ENSMUSG00000085297	Gm11651	antisense	ENSMUST00000152925	NA	exon (NM_001281819, exon 1 of 24)	216	ENSMUSG00000020681	ENSMUSG00000020681	Ace	89.91	70.56	94.35	87	87.21	94.29	87.29	87.42
57136	chr14	21744536	21744738	203	2.05	2.37	-0.33	0.651	0.931	ENSMUSG00000084940	Gm15935	antisense	ENSMUST00000141656	NA	intron (NM_001007268, intron 4 of 7)	-1758	ENSMUSG00000021768	ENSMUSG00000021768	Dusp13	8.85	3.3	3.37	1	6.07	6.44	5.85	2.36
4441	chr1	87263947	87265510	1564	6.13	6.2	-0.07	0.653	0.932	NA	Gm16535	antisense	ENSMUST00000138844	NA	exon (NM_028889, exon 1 of 4)	365	ENSMUSG00000026255	ENSMUSG00000026255	Efhd1	59.94	82.43	64.7	73	73.41	77.89	58.02	85.06
130593	chr3	135436978	135438169	1192	6.26	6.2	0.06	0.653	0.932	NA	RP24-372J15.1	antisense	ENSMUST00000182865	NA	intron (NR_030689, intron 1 of 2)	1091	ENSMUSG00000097032	ENSMUSG00000097032	4930539J05Rik	79.01	74.51	80.2	73	75.62	73.21	72.92	72.66
120706	chr2	168011571	168011773	203	2.01	1.69	0.32	0.655	0.932	ENSMUSG00000086411	Gm14236	antisense	ENSMUST00000142374	65	Intergenic	-1079	ENSMUSG00000074577	ENSMUSG00000074577	Fam65c	4.09	1.98	6.07	4	2.21	0.59	4.79	5.32
122812	chr3	5220411	5222635	2225	5.86	5.79	0.07	0.655	0.932	ENSMUSG00000086224	2700069I18Rik	antisense	ENSMUST00000128815	NA	promoter-TSS (NR_045905)	-700		ENSMUSG00000086224	2700069I18Rik	63.34	57.37	54.59	57	47.47	54.47	63.34	55.53
108112	chr2	32847412	32847731	320	3.65	3.48	0.17	0.656	0.933	ENSMUSG00000085397	Gm13524	antisense	ENSMUST00000125869	NA	promoter-TSS (NM_009295)	-335	ENSMUSG00000026797	ENSMUSG00000026797	Stxbp1	12.26	13.85	10.11	14	7.18	11.13	13.84	12.4
132677	chr4	32571149	32571722	574	3.36	3.18	0.18	0.657	0.933	NA	BC024582	antisense	ENSMUST00000126225	NA	intron (NR_026843, intron 1 of 4)	226	ENSMUSG00000086150	ENSMUSG00000086150	Bach2os	8.17	12.53	11.46	9	11.59	6.44	10.65	7.68
40120	chr11	120528880	120529033	154	2.12	2.39	-0.27	0.659	0.933	ENSMUSG00000084983	Gm11789	antisense	ENSMUST00000140989	NA	Intergenic	-1770	ENSMUSG00000025127	ENSMUSG00000025127	Gcgr	2.04	6.59	4.72	4	4.97	7.03	4.79	4.13
84014	chr17	28905442	28905586	145	2.12	1.8	0.32	0.665	0.935	ENSMUSG00000085333	1700030A11Rik	antisense	ENSMUST00000125317	NA	intron (NM_172450, intron 4 of 11)	249	ENSMUSG00000085333	ENSMUSG00000085333	1700030A11Rik	4.09	3.3	4.04	6	1.1	1.76	6.92	4.13
109899	chr2	60552635	60553564	930	4.3	4.42	-0.12	0.665	0.935	ENSMUSG00000086578	Gm13583	antisense	ENSMUST00000151931	NA	exon (NM_008867, exon 1 of 30)	208	ENSMUSG00000054580	ENSMUSG00000054580	Pla2r1	19.75	23.08	16.17	20	17.66	19.91	22.35	25.99
216371	chrX	7573410	7574358	949	5.34	5.44	-0.1	0.665	0.935	NA	4930524L23Rik	antisense	ENSMUST00000144719	NA	non-coding (NR_029473, exon 1 of 3)	284	ENSMUSG00000039545	ENSMUSG00000039545	Ppp1r3fos	29.97	36.93	56.61	39	44.71	52.71	37.79	38.4
26681	chr11	60931111	60933918	2808	7.25	7.22	0.04	0.666	0.935	NA	Gm16516	antisense	ENSMUST00000123544	NA	promoter-TSS (NR_027800)	458	ENSMUSG00000018932	ENSMUSG00000018932	Map2k3	171.64	148.37	157.7	132	139.1	152.27	149.56	153.58
17892	chr10	81194088	81195085	998	4.46	4.36	0.11	0.671	0.936	NA	2310050B05Rik	antisense	ENSMUST00000129834	NA	promoter-TSS (NR_015477)	-104		ENSMUSG00000085779	Atcayos	19.07	20.44	33.7	15	16.56	26.35	21.29	17.72
86109	chr17	35703639	35705454	1816	6.37	6.31	0.06	0.671	0.936	ENSMUSG00000086867	Gm4577	antisense	ENSMUST00000135203	NA	promoter-TSS (NM_172962)	-408	ENSMUSG00000003534	ENSMUSG00000003534	Ddr1	94	75.83	74.81	87	74.52	74.38	84.1	84.47
137954	chr4	109406007	109406306	300	2.79	2.45	0.34	0.671	0.936	ENSMUSG00000085873	Gm12750	antisense	ENSMUST00000150239	NA	promoter-TSS (NM_153392)	-943	ENSMUSG00000028555	ENSMUSG00000028555	Ttc39a	3.41	9.23	4.04	11	7.18	4.1	0.53	10.04
30456	chr11	79024675	79024874	200	0.67	1.11	-0.44	0.673	1	ENSMUSG00000085941	Gm11201	antisense	ENSMUST00000143473	NA	intron (NR_045873, intron 1 of 5)	1178		ENSMUSG00000085941	Gm11201	0.68	1.32	3.37	1	0.55	0.59	6.92	0.59
127172	chr3	94398483	94400581	2099	6.3	6.25	0.05	0.676	0.937	ENSMUSG00000091954	Gm17179	antisense	ENSMUST00000172113	NA	intron (NM_177250, intron 1 of 1)	313	ENSMUSG00000044505	ENSMUSG00000044505	Lingo4	71.52	79.79	95.03	69	69	89.02	76.64	69.11
190452	chr7	142660529	142660702	174	1.68	1.99	-0.32	0.681	0.938	NA	Igf2as	antisense	ENSMUST00000141681	NA	non-coding (NR_002855, exon 1 of 4)	419	ENSMUSG00000048583	ENSMUSG00000048583	Igf2	3.41	0.66	6.74	2	3.86	4.1	2.66	5.32
120575	chr2	167661724	167662248	525	4.99	5.09	-0.1	0.687	0.94	ENSMUSG00000085914	Gm14320	antisense	ENSMUST00000137275	NA	promoter-TSS (NM_145538)	-442		ENSMUSG00000090213	Tmem189	30.65	30.33	39.09	27	24.29	31.04	42.05	38.99
129155	chr3	108185697	108186286	590	3.87	3.99	-0.12	0.699	0.943	ENSMUSG00000085318	Gm12524	antisense	ENSMUST00000143109	NA	promoter-TSS (NM_146137)	-297	ENSMUSG00000050947	ENSMUSG00000050947	Amigo1	17.03	11.21	16.17	14	16.01	15.81	16.5	15.36
115761	chr2	132145172	132145958	787	5.89	5.82	0.07	0.701	0.943	ENSMUSG00000086756	Gm14051	antisense	ENSMUST00000131603	NA	promoter-TSS (NM_018824)	-457	ENSMUSG00000027340	ENSMUSG00000027340	Slc23a2	55.17	54.73	58.63	69	50.23	57.39	58.02	60.25
64	chr1	6213634	6216669	3036	7.79	7.75	0.03	0.705	0.944	ENSMUSG00000090031	4732440D04Rik	antisense	ENSMUST00000159618	NA	intron (NM_009826, intron 1 of 23)	490	ENSMUSG00000025907	ENSMUSG00000025907	Rb1cc1	227.5	199.14	235.21	221	211.41	228.99	216.63	205.56
172575	chr6	124717502	124717691	190	1.95	1.7	0.25	0.707	0.945	ENSMUSG00000087327	Gm15884	antisense	ENSMUST00000143765	NA	TTS (NM_007531)	388	miRBase:MI0000166	ENSMUSG00000065474	Mir141	3.41	1.32	8.76	2	1.66	2.34	3.73	5.32
199205	chr8	107031111	107032670	1560	6.73	6.78	-0.05	0.707	0.945	ENSMUSG00000085464	Gm16208	antisense	ENSMUST00000128476	NA	intron (NM_126165, intron 1 of 10)	565	ENSMUSG00000031913	ENSMUSG00000031913	Vps4a	106.94	96.27	119.29	102	108.74	112.44	105.39	112.23
191990	chr8	12831814	12832191	378	2.85	3.02	-0.17	0.712	0.945	ENSMUSG00000084780	Gm15350	antisense	ENSMUST00000147398	NA	promoter-TSS (NR_045775)	-84	ENSMUSG00000084780	ENSMUSG00000084780	Gm15350	9.54	2.64	8.76	8	9.38	8.2	9.58	5.32
11223	chr1	185440529	185440663	135	-0.41	0.01	-0.42	0.715	1	ENSMUSG00000051295	9630028B13Rik	antisense	ENSMUST00000143787	NA	intron (NR_038006, intron 1 of 1)	1223	ENSMUSG00000051295	ENSMUSG00000051295	9630028B13Rik	0.68	0.66	0.67	1	0.55	0.59	0.53	2.36
112778	chr2	105660565	105662090	1526	4.23	4.33	-0.11	0.715	0.946	ENSMUSG00000086029	Pax6os1	antisense	ENSMUST00000149133	NA	promoter-TSS (NR_117095)	15		NA	Paupar	17.03	22.42	17.52	18	19.32	21.67	25.55	14.18
34225	chr11	98598790	98599744	955	4.52	4.6	-0.08	0.719	0.947	ENSMUSG00000086545	Gm12	antisense	ENSMUST00000142268	NA	exon (NM_001195544, exon 2 of 2)	976		ENSMUSG00000086545	Gm12	17.71	21.76	23.59	29	19.87	23.43	31.94	21.86
62038	chr14	75844063	75847008	2946	7.74	7.78	-0.04	0.719	0.947	ENSMUSG00000085829	Gm4285	antisense	ENSMUST00000131222	NA	promoter-TSS (NR_045294)	280		ENSMUSG00000060126	Tpt1	238.39	180.02	244.64	193	215.82	213.18	230.46	220.33
121597	chr2	174284511	174284648	138	0.5	0.91	-0.41	0.721	1	ENSMUSG00000086537	Nespas	antisense	ENSMUST00000143738	NA	non-coding (NR_002846, exon 3 of 5)	260	ENSMUSG00000027523	ENSMUSG00000027523	Gnas	1.36	2.64	0.67	1	0.55	5.86	0.53	0.59
110025	chr2	65237822	65239512	1691	6.22	6.28	-0.05	0.726	0.949	ENSMUSG00000086881	Gm13594	antisense	ENSMUST00000137582	NA	promoter-TSS (NM_027225)	-41	ENSMUSG00000034903	ENSMUSG00000034903	Cobll1	65.39	72.53	86.94	74	78.38	79.65	64.4	88.01
167985	chr6	83711812	83711992	181	2.64	2.45	0.18	0.729	0.949	ENSMUSG00000085794	Vax2os	antisense	ENSMUST00000123402	NA	promoter-TSS (NR_002873)	299	ENSMUSG00000085794	ENSMUSG00000085794	Vax2os	7.49	4.62	6.74	6	4.97	5.86	6.92	4.13
186951	chr7	122157323	122157613	291	2.4	2.65	-0.24	0.729	0.949	ENSMUSG00000086942	Gm15489	antisense	ENSMUST00000132811	NA	Intergenic	-1969	ENSMUSG00000030867	ENSMUSG00000030867	Plk1	4.77	5.28	10.11	1	11.04	4.69	6.39	2.95
71704	chr15	99717460	99718015	556	3.82	3.71	0.11	0.73	0.949	ENSMUSG00000089671	Gm16537	antisense	ENSMUST00000161529	NA	intron (NM_010271, intron 1 of 7)	145	ENSMUSG00000023019	ENSMUSG00000023019	Gpd1	16.35	12.53	15.5	12	14.35	11.13	14.9	11.81
136454	chr4	95052396	95053990	1595	6.91	6.87	0.03	0.736	0.951	NA	BC042782	antisense	ENSMUST00000142292	NA	promoter-TSS (NM_010591)	-971	ENSMUSG00000052684	ENSMUSG00000052684	Jun	119.2	127.92	126.03	107	116.47	127.67	124.55	100.42
216841	chrX	53716096	53717059	964	4.97	4.89	0.08	0.737	0.951	ENSMUSG00000085998	AW822252	antisense	ENSMUST00000138201	NA	promoter-TSS (NR_110489)	0		ENSMUSG00000085998	AW822252	34.74	30.99	26.28	33	33.12	27.53	29.27	28.35
170655	chr6	113075603	113080715	5113	8.47	8.45	0.02	0.739	0.951	ENSMUSG00000086429	Gt(ROSA)26Sor	antisense	ENSMUST00000167415	NA	promoter-TSS (NR_027010)	520	ENSMUSG00000034269	ENSMUSG00000034269	Setd5	335.11	370.58	375.39	338	331.19	361.35	368.85	336.7
145589	chr4	148002225	148002368	144	1.59	1.35	0.24	0.744	0.953	ENSMUSG00000086806	Gm13054	antisense	ENSMUST00000154192	NA	TTS (NM_008725)	1551	ENSMUSG00000041616	ENSMUSG00000041616	Nppa	0.68	2.64	6.74	2	2.76	1.17	2.13	4.13
210588	chr9	66834912	66835845	934	5.53	5.57	-0.05	0.745	0.953	ENSMUSG00000091745	Gm17098	antisense	ENSMUST00000166507	NA	promoter-TSS (NM_026674)	-673	ENSMUSG00000053040	ENSMUSG00000053040	Aph1c	35.42	49.46	44.48	55	45.26	51.54	50.03	43.71
101907	chr19	44833883	44834017	135	-0.12	-0.51	0.39	0.749	1	ENSMUSG00000092369	1700039E22Rik	antisense	ENSMUST00000174082	NA	intron (NM_011037, intron 8 of 9)	1988	ENSMUSG00000092369	ENSMUSG00000092369	1700039E22Rik	0.68	1.32	0.67	1	1.1	0.59	0.53	0.59
173347	chr6	128399491	128400502	1012	5.16	5.07	0.08	0.749	0.954	ENSMUSG00000085739	Gm15862	antisense	ENSMUST00000146349	NA	5' UTR (NM_001162858, exon 1 of 6)	231	ENSMUSG00000001520	ENSMUSG00000001520	Nrip2	30.65	39.56	34.37	38	31.46	21.67	50.03	31.31
31018	chr11	82779625	82779844	220	1.94	1.52	0.42	0.751	0.954	ENSMUSG00000085175	Gm11423	antisense	ENSMUST00000152784	NA	Intergenic	-1374	ENSMUSG00000020697	ENSMUSG00000020697	Lig3	2.04	0.66	0.67	12	3.31	6.44	0.53	1.18
121457	chr2	173276633	173277311	679	5.39	5.32	0.07	0.753	0.954	NA	Gm14454	antisense	ENSMUST00000150185	NA	promoter-TSS (NM_022995)	-439	ENSMUSG00000038400	ENSMUSG00000038400	Pmepa1	40.87	32.97	47.18	47	29.81	44.51	43.11	42.53
213503	chr9	107578028	107578423	396	2.88	2.71	0.18	0.753	0.955	ENSMUSG00000089935	Gm16343	antisense	ENSMUST00000162027	NA	exon (NM_008317, exon 2 of 4)	1274		ENSMUSG00000010051	Hyal1	9.54	6.59	5.39	8	3.86	3.51	12.24	6.5
141996	chr4	132508973	132510553	1581	6.78	6.83	-0.05	0.754	0.955	ENSMUSG00000086997	Gm12981	antisense	ENSMUST00000131733	NA	intron (NM_144907, intron 1 of 9)	693		ENSMUSG00000028893	Sesn2	113.07	127.26	113.22	86	102.67	116.54	110.18	127
208622	chr9	57128804	57128969	166	1.28	1.03	0.25	0.754	1	NA	2410133F24Rik	antisense	ENSMUST00000162738	NA	TTS (NM_001110351)	-1890	ENSMUSG00000032295	ENSMUSG00000032295	Man2c1	3.41	3.3	2.02	1	0.55	0.59	0.53	6.5
33729	chr11	97576880	97577021	142	0.83	1.15	-0.32	0.756	1	ENSMUSG00000086394	Gm11612	antisense	ENSMUST00000145845	694	Intergenic	-1825	ENSMUSG00000038453	ENSMUSG00000038453	Srcin1	4.77	0.66	0.67	1	0.55	2.93	4.79	0.59
217788	chrX	155622572	155623342	771	5.24	5.18	0.06	0.756	0.955	ENSMUSG00000084932	Gm15156	antisense	ENSMUST00000148217	NA	intron (NM_001093750, intron 1 of 2)	370		ENSMUSG00000041552	Ptchd1	35.42	40.22	42.46	33	30.36	33.38	42.58	38.99
31019	chr11	82780008	82782634	2627	7.33	7.3	0.03	0.761	0.956	ENSMUSG00000085175	Gm11423	antisense	ENSMUST00000152784	NA	intron (NM_001291247, intron 1 of 19)	212	ENSMUSG00000020697	ENSMUSG00000020697	Lig3	182.54	150.34	157.03	154	164.49	154.03	159.68	152.99
58761	chr14	44987662	44987796	135	-0.41	-0.82	0.42	0.762	1	ENSMUSG00000090709	Gm17173	antisense	ENSMUST00000168000	NA	promoter-TSS (NM_008964)	-382	ENSMUSG00000037759	ENSMUSG00000037759	Ptger2	0.68	0.66	0.67	1	0.55	0.59	0.53	0.59
76805	chr16	35981723	35981869	147	-0.41	-0.82	0.42	0.762	1	ENSMUSG00000086324	Gm15564	antisense	ENSMUST00000173605	NA	Intergenic	-1567	ENSMUSG00000022905	ENSMUSG00000022905	Kpna1	0.68	0.66	0.67	1	0.55	0.59	0.53	0.59
85092	chr17	32790013	32790154	142	-0.41	-0.82	0.42	0.762	1	ENSMUSG00000091968	Gm17115	antisense	ENSMUST00000164075	422	Intergenic	-1797		ENSMUSG00000024298	Zfp871	0.68	0.66	0.67	1	0.55	0.59	0.53	0.59
119313	chr2	163540695	163540832	138	1.37	1.1	0.27	0.762	1	NA	0610008F07Rik	antisense	ENSMUST00000141329	NA	intron (NR_027970, intron 1 of 3)	957	ENSMUSG00000046840	ENSMUSG00000046840	Hnf4aos	0.68	4.62	2.02	3	1.1	5.27	1.6	0.59
133445	chr4	41888278	41888548	271	-0.41	-0.82	0.42	0.762	1	ENSMUSG00000085730	Gm13307	antisense	ENSMUST00000141375	4729	Intergenic	-1382		ENSMUSG00000094293	Gm3893	0.68	0.66	0.67	1	0.55	0.59	0.53	0.59
133446	chr4	41889675	41889825	151	-0.41	-0.82	0.42	0.762	1	ENSMUSG00000085730	Gm13307	antisense	ENSMUST00000141375	3452	promoter-TSS (NR_033506)	-45		ENSMUSG00000094293	Gm3893	0.68	0.66	0.67	1	0.55	0.59	0.53	0.59
133447	chr4	41891250	41891580	331	-0.41	-0.82	0.42	0.762	1	ENSMUSG00000085730	Gm13307	antisense	ENSMUST00000141375	1697	intron (NR_033506, intron 1 of 3)	1620		ENSMUSG00000094293	Gm3893	0.68	0.66	0.67	1	0.55	0.59	0.53	0.59
133488	chr4	42053450	42053627	178	-0.41	-0.82	0.42	0.762	1	ENSMUSG00000095348	Gm3892	antisense	ENSMUST00000178043	-1524	intron (NR_033123, intron 2 of 4)	1591		NA	4933409K07Rik	0.68	0.66	0.67	1	0.55	0.59	0.53	0.59
133489	chr4	42053708	42055468	1761	-0.41	-0.82	0.42	0.762	1	ENSMUSG00000095348	Gm3892	antisense	ENSMUST00000178043	NA	intron (NR_033123, intron 2 of 4)	542		NA	4933409K07Rik	0.68	0.66	0.67	1	0.55	0.59	0.53	0.59
131534	chr3	154332100	154332379	280	2.41	2.26	0.15	0.769	0.958	ENSMUSG00000093738	AI606473	antisense	ENSMUST00000177201	NA	intron (NR_040387, intron 1 of 2)	1419	ENSMUSG00000093738	ENSMUSG00000093738	AI606473	12.26	3.96	4.04	1	2.76	3.51	6.39	6.5
76806	chr16	35982273	35983747	1475	6.7	6.66	0.04	0.772	0.959	ENSMUSG00000086324	Gm15564	antisense	ENSMUST00000173605	NA	promoter-TSS (NM_008465)	-353	ENSMUSG00000022905	ENSMUSG00000022905	Kpna1	98.08	91.66	119.96	106	94.94	110.69	111.24	87.42
194735	chr8	68368521	68368722	202	2.18	2.32	-0.15	0.772	0.959	ENSMUSG00000085197	1700125H03Rik	antisense	ENSMUST00000124929	NA	intron (NR_038181, intron 1 of 3)	163	ENSMUSG00000085197	ENSMUSG00000085197	1700125H03Rik	4.77	4.62	2.7	6	4.42	2.93	8.52	4.13
176654	chr7	19922936	19923203	268	1.91	2.17	-0.25	0.776	0.96	ENSMUSG00000090075	Gm16251	antisense	ENSMUST00000162649	NA	Intergenic	-1927	ENSMUSG00000040511	ENSMUSG00000040511	Pvr	4.77	6.59	2.7	1	2.76	4.1	1.06	10.04
144912	chr4	140957169	140958079	911	5.93	5.88	0.05	0.783	0.962	ENSMUSG00000087698	Gm13031	antisense	ENSMUST00000140501	NA	intron (NR_045911, intron 1 of 3)	278	ENSMUSG00000087698	ENSMUSG00000087698	Gm13031	52.45	64.62	62.68	64	51.89	68.52	62.27	53.16
110528	chr2	72978898	72981528	2631	8.23	8.21	0.02	0.786	0.962	NA	1700011J10Rik	antisense	ENSMUST00000123087	NA	promoter-TSS (NM_001098425)	233	ENSMUSG00000027109	ENSMUSG00000027109	Sp3	317.4	263.1	325.52	295	293.65	303.37	281.03	305.98
133898	chr4	43632602	43632746	145	2.12	2.25	-0.13	0.786	0.962	ENSMUSG00000086043	Gm12473	antisense	ENSMUST00000137535	NA	exon (NM_173788, exon 1 of 22)	739	ENSMUSG00000028469	ENSMUSG00000028469	Npr2	4.09	3.96	3.37	6	4.97	4.1	5.85	4.13
179061	chr7	34389705	34390824	1120	6.77	6.73	0.03	0.786	0.962	ENSMUSG00000086184	Gm12764	antisense	ENSMUST00000145961	NA	promoter-TSS (NM_025948)	-725	ENSMUSG00000066568	ENSMUSG00000066568	Lsm14a	109.66	96.27	120.64	109	101.56	109.52	112.84	101.6
216428	chrX	8145835	8146372	538	4.11	4.01	0.1	0.788	0.963	NA	2900002K06Rik	antisense	ENSMUST00000124018	NA	promoter-TSS (NM_016809)	-224	ENSMUSG00000031167	ENSMUSG00000031167	Rbm3	13.62	17.8	17.52	20	14.9	15.81	20.76	13
112779	chr2	105662297	105662813	517	1.63	1.81	-0.18	0.793	0.964	ENSMUSG00000086029	Pax6os1	antisense	ENSMUST00000149133	NA	intron (NR_002867, intron 1 of 3)	-1212		NA	Paupar	3.41	3.3	2.7	3	2.21	2.93	4.79	4.13
208113	chr9	54286288	54287048	761	5.23	5.29	-0.05	0.794	0.964	NA	1700104A03Rik	antisense	ENSMUST00000149237	NA	exon (NM_177350, exon 1 of 10)	182	ENSMUSG00000046167	ENSMUSG00000046167	Gldn	44.27	35.61	35.72	35	38.09	34.55	49.5	34.26
74952	chr16	18591469	18591956	488	3.7	3.61	0.09	0.795	0.965	ENSMUSG00000075335	4930588K23Rik	antisense	ENSMUST00000156827	-35	Intergenic	-1042	ENSMUSG00000009097	ENSMUSG00000009097	Tbx1	8.85	13.85	18.2	11	11.04	11.13	14.9	11.81
110592	chr2	73596824	73597030	207	2.15	1.97	0.18	0.797	0.965	NA	Gm13704	antisense	ENSMUST00000147420	NA	non-coding (NR_040623, exon 1 of 4)	401	ENSMUSG00000086544	ENSMUSG00000086544	Chn1os3	3.41	3.96	5.39	5	1.1	4.69	6.39	3.54
63420	chr15	5184337	5187044	2708	7.55	7.53	0.02	0.798	0.965	ENSMUSG00000087532	Gm15938	antisense	ENSMUST00000150079	NA	5' UTR (NM_026213, exon 1 of 5)	131	ENSMUSG00000022151	ENSMUSG00000022151	Ttc33	183.9	193.2	193.42	178	174.43	188.58	193.21	181.93
25125	chr11	53118458	53118602	145	0.74	0.47	0.27	0.8	1	ENSMUSG00000087668	Gm11186	antisense	ENSMUST00000137096	NA	intron (NR_046047, intron 2 of 3)	1526	ENSMUSG00000087668	ENSMUSG00000087668	Gm11186	0.68	1.98	2.02	2	2.76	0.59	1.6	0.59
119138	chr2	162392017	162392182	166	1.38	1.57	-0.18	0.806	0.967	NA	C330008G21Rik	antisense	ENSMUST00000151688	NA	intron (NR_040617, intron 2 of 2)	1287	ENSMUSG00000084919	ENSMUSG00000084919	Ptprtos	4.77	1.98	0.67	3	1.1	2.34	4.26	4.13
67765	chr15	79165880	79166350	471	3.38	3.52	-0.14	0.807	0.967	ENSMUSG00000075555	Gm10863	antisense	ENSMUST00000131710	NA	promoter-TSS (NR_029470)	49	ENSMUSG00000075555	ENSMUSG00000075555	Gm10863	17.71	10.55	9.44	4	7.73	9.96	12.24	15.95
104310	chr2	14072950	14075995	3046	8.1	8.08	0.02	0.807	0.967	NA	4921530L18Rik	antisense	ENSMUST00000152524	NA	promoter-TSS (NR_038162)	361	ENSMUSG00000026718	ENSMUSG00000026718	Stam	305.83	255.85	267.56	267	273.78	262.96	280.5	264.63
57133	chr14	21743222	21743476	255	2.35	2.49	-0.14	0.813	0.968	ENSMUSG00000084940	Gm15935	antisense	ENSMUST00000141656	NA	promoter-TSS (NM_013849)	-470	ENSMUSG00000021768	ENSMUSG00000021768	Dusp13	5.45	4.62	5.39	5	2.76	2.93	8.52	8.27
188880	chr7	132599272	132600234	963	4.89	4.82	0.07	0.82	0.969	ENSMUSG00000087657	Gm16764	antisense	ENSMUST00000138891	NA	promoter-TSS (NM_009123)	-116		ENSMUSG00000048528	Nkx1-2	23.16	29.01	30.33	36	38.64	28.11	28.74	17.13
40100	chr11	120491005	120491215	211	2.15	2.23	-0.08	0.823	0.97	ENSMUSG00000086929	Gm11788	antisense	ENSMUST00000142520	NA	promoter-TSS (NM_013770)	-727		ENSMUSG00000025792	Slc25a10	2.72	1.98	4.04	9	7.18	3.51	6.92	1.18
139130	chr4	119253889	119254764	876	4.28	4.33	-0.05	0.83	0.971	ENSMUSG00000085203	Gm12927	antisense	ENSMUST00000150252	NA	Intergenic	-1114	ENSMUSG00000066058	ENSMUSG00000066058	Cldn19	21.11	15.17	17.52	24	18.22	18.16	18.63	25.4
17899	chr10	81201664	81202670	1007	4.41	4.34	0.06	0.831	0.971	NA	2310050B05Rik	antisense	ENSMUST00000129950	NA	promoter-TSS (NM_027120)	-130	ENSMUSG00000004939	ENSMUSG00000004939	Nmrk2	22.48	19.78	19.54	23	14.35	24.6	18.1	24.22
156262	chr5	114969527	114970062	536	3.35	3.49	-0.13	0.831	0.971	NA	Gm13825	antisense	ENSMUST00000138108	NA	intron (NM_009327, intron 1 of 9)	1267	ENSMUSG00000029556	ENSMUSG00000029556	Hnf1a	12.26	15.83	10.78	2	8.28	8.78	15.97	11.81
172578	chr6	124719564	124719705	142	1.24	1.03	0.21	0.831	1	ENSMUSG00000087327	Gm15884	antisense	ENSMUST00000143765	-733	Intergenic	-1245		ENSMUSG00000065462	Mir200c	4.77	0.66	2.02	2	2.76	0.59	4.26	0.59
179062	chr7	34390838	34391089	252	2.63	2.74	-0.11	0.838	0.973	ENSMUSG00000086184	Gm12764	antisense	ENSMUST00000145961	NA	Intergenic	-1424	ENSMUSG00000066568	ENSMUSG00000066568	Lsm14a	5.45	7.25	6.07	6	3.86	9.37	5.85	7.68
27299	chr11	67236573	67236743	171	0.01	0.13	-0.13	0.839	1	ENSMUSG00000085348	Gm12300	antisense	ENSMUST00000149070	NA	Intergenic	-1154	ENSMUSG00000057003	ENSMUSG00000057003	Myh4	0.68	0.66	0.67	2	0.55	0.59	2.66	0.59
170758	chr6	113326050	113326719	670	5.38	5.44	-0.06	0.844	0.973	ENSMUSG00000085012	Gm15492	antisense	ENSMUST00000156734	NA	promoter-TSS (NM_010957)	-591	ENSMUSG00000030271	ENSMUSG00000030271	Ogg1	38.82	48.14	49.87	30	39.74	49.78	39.39	44.89
132181	chr4	14929856	14930500	645	5.39	5.43	-0.04	0.845	0.974	ENSMUSG00000086587	Gm11837	antisense	ENSMUST00000137532	NA	promoter-TSS (NM_001243100)	-463		ENSMUSG00000086587	Gm11837	37.46	44.84	44.48	41	35.88	48.02	54.82	33.67
111288	chr2	85197953	85199097	1145	6.29	6.32	-0.03	0.848	0.974	ENSMUSG00000086905	Gm13716	antisense	ENSMUST00000126401	NA	Intergenic	-1826	ENSMUSG00000075224	ENSMUSG00000075224	Lrrc55	71.52	87.04	78.85	75	78.93	84.92	76.64	78.56
216812	chrX	52613383	52614684	1302	5.28	5.23	0.04	0.849	0.974	ENSMUSG00000055110	A630012P03Rik	antisense	ENSMUST00000114854	NA	promoter-TSS (NM_016697)	-60	ENSMUSG00000055653	ENSMUSG00000055653	Gpc3	33.38	48.14	34.37	39	48.57	40.41	30.87	30.72
140085	chr4	124986653	124987314	662	4.08	4.14	-0.06	0.85	0.974	ENSMUSG00000087011	Gm12930	antisense	ENSMUST00000146679	NA	intron (NM_138683, intron 1 of 5)	554	ENSMUSG00000028871	ENSMUSG00000028871	Rspo1	15.67	17.14	16.85	18	14.9	20.5	15.44	19.49
117781	chr2	155591676	155593461	1786	6.38	6.41	-0.03	0.851	0.974	NA	Gm14256	antisense	ENSMUST00000130859	NA	intron (NM_008180, intron 1 of 12)	241	ENSMUSG00000027610	ENSMUSG00000027610	Gss	81.05	89.68	81.55	81	83.9	81.99	85.69	88.01
154394	chr5	107430827	107430977	151	0.93	0.79	0.14	0.851	1	ENSMUSG00000090558	Gm17202	antisense	ENSMUST00000171723	NA	promoter-TSS (NM_027599)	-647	ENSMUSG00000033794	ENSMUSG00000033794	Lpcat2b	0.68	5.28	0.67	1	1.1	2.34	0.53	2.95
204525	chr9	21131414	21131809	396	4.29	4.22	0.07	0.854	0.975	ENSMUSG00000086016	1700084C06Rik	antisense	ENSMUST00000135674	3021	promoter-TSS (NM_018793)	-337	ENSMUSG00000032175	ENSMUSG00000032175	Tyk2	15.67	17.8	20.89	24	17.11	16.98	23.95	16.54
153865	chr5	100673304	100674620	1317	6.12	6.14	-0.03	0.857	0.976	ENSMUSG00000085269	Gm15777	antisense	ENSMUST00000123463	NA	intron (NM_027978, intron 1 of 6)	294	ENSMUSG00000029319	ENSMUSG00000029319	Coq2	73.56	64.62	70.09	69	72.86	70.86	64.93	73.84
133843	chr4	43508005	43508879	875	4.08	4.13	-0.05	0.858	0.976	ENSMUSG00000087142	Gm12454	antisense	ENSMUST00000149817	NA	intron (NM_139305, intron 2 of 10)	1416	ENSMUSG00000028463	ENSMUSG00000028463	Car9	20.43	14.51	14.83	18	23.18	11.71	18.63	16.54
37641	chr11	115462381	115462755	375	2.73	2.86	-0.13	0.859	0.976	ENSMUSG00000085651	Gm11695	antisense	ENSMUST00000144230	NA	promoter-TSS (NM_001080934)	95		ENSMUSG00000045775	Slc16a5	5.45	5.28	12.8	3	6.07	11.13	5.85	5.91
50353	chr13	33935348	33936440	1093	6.24	6.27	-0.03	0.862	0.976	ENSMUSG00000085457	1110046J04Rik	antisense	ENSMUST00000180906	NA	promoter-TSS (NR_040707)	-138	ENSMUSG00000085457	ENSMUSG00000085457	1110046J04Rik	79.01	77.15	81.55	64	65.69	76.72	92.61	73.84
115759	chr2	132143920	132144855	936	6.1	6.13	-0.03	0.866	0.977	ENSMUSG00000086756	Gm14051	antisense	ENSMUST00000131603	NA	intron (NM_018824, intron 1 of 15)	720	ENSMUSG00000027340	ENSMUSG00000027340	Slc23a2	65.39	69.24	73.46	66	67.89	78.48	75.58	57.3
37639	chr11	115461442	115461645	204	1.74	1.57	0.18	0.867	0.977	ENSMUSG00000085651	Gm11695	antisense	ENSMUST00000144230	399	promoter-TSS (NM_001080934)	-929		ENSMUSG00000045775	Slc16a5	2.04	1.98	3.37	6	0.55	5.86	4.26	1.18
200289	chr8	115706431	115707880	1450	6.35	6.33	0.02	0.867	0.977	ENSMUSG00000086717	Gm15655	antisense	ENSMUST00000134649	NA	promoter-TSS (NM_001025577)	-262		ENSMUSG00000055435	Maf	85.82	75.83	83.57	81	84.45	76.72	75.05	85.06
32953	chr11	95311548	95311693	146	1.95	2.09	-0.14	0.87	0.978	ENSMUSG00000085143	Gm11520	antisense	ENSMUST00000122837	NA	Intergenic	-1375	ENSMUSG00000038909	ENSMUSG00000038909	Kat7	3.41	4.62	5.39	2	7.73	2.34	1.6	5.32
144911	chr4	140956952	140957093	142	1.59	1.72	-0.13	0.87	0.978	ENSMUSG00000087698	Gm13031	antisense	ENSMUST00000140501	NA	intron (NR_045911, intron 1 of 3)	879	ENSMUSG00000087698	ENSMUSG00000087698	Gm13031	2.72	3.96	3.37	2	4.42	2.34	5.85	0.59
128608	chr3	103966823	103969308	2486	7.45	7.47	-0.02	0.873	0.978	NA	A130049A11Rik	antisense	ENSMUST00000160110	NA	promoter-TSS (NM_013629)	-44	ENSMUSG00000058388	ENSMUSG00000058388	Phtf1	188.67	159.58	179.94	170	155.11	199.12	175.11	177.8
147695	chr4	154870967	154871111	145	2.03	1.91	0.12	0.873	0.979	ENSMUSG00000087437	Gm13112	antisense	ENSMUST00000151696	NA	intron (NM_013783, intron 1 of 23)	1454	ENSMUSG00000058183	ENSMUSG00000058183	Mmel1	3.41	4.62	3.37	5	5.52	2.93	4.26	2.36
192913	chr8	23149366	23150416	1051	5.96	5.94	0.02	0.873	0.979	ENSMUSG00000086741	Gm15816	antisense	ENSMUST00000141930	NA	promoter-TSS (NM_001282148)	-306	ENSMUSG00000086741	ENSMUSG00000086741	Gm15816	59.26	61.98	71.44	57	66.79	62.66	59.61	57.3
76470	chr16	33965841	33967469	1629	6.87	6.9	-0.02	0.876	0.979	ENSMUSG00000086083	Gm15829	antisense	ENSMUST00000145415	NA	intron (NM_009471, intron 1 of 5)	348	ENSMUSG00000022814	ENSMUSG00000022814	Umps	117.83	123.97	122.66	104	124.75	112.44	122.95	116.37
132182	chr4	14930662	14931035	374	3.39	3.48	-0.09	0.88	0.98	ENSMUSG00000086587	Gm11837	antisense	ENSMUST00000137532	NA	intron (NM_001243100, intron 1 of 5)	208		ENSMUSG00000086587	Gm11837	11.58	9.89	13.48	7	7.73	13.47	7.98	15.36
128858	chr3	107033987	107034472	486	2.99	3.08	-0.1	0.884	0.981	NA	RP23-469H5.2	antisense	ENSMUST00000182400	NA	Intergenic	-1932	ENSMUSG00000047959	ENSMUSG00000047959	Kcna3	14.98	3.96	8.76	4	7.18	8.78	9.05	8.86
115954	chr2	135582502	135582713	212	1.47	1.35	0.12	0.887	1	ENSMUSG00000085631	9630028H03Rik	antisense	ENSMUST00000129868	NA	non-coding (NR_015544, exon 2 of 2)	612	ENSMUSG00000085631	ENSMUSG00000085631	9630028H03Rik	3.41	1.98	2.7	3	1.66	0.59	2.66	5.32
11984	chr1	193243841	193243993	153	1.19	1.08	0.12	0.889	1	ENSMUSG00000089688	1600010F14Rik	antisense	ENSMUST00000162977	NA	intron (NM_008288, intron 1 of 6)	-1557	ENSMUSG00000016194	ENSMUSG00000016194	Hsd11b1	6.81	0.66	0.67	1	4.97	2.34	0.53	0.59
85381	chr17	34204364	34205394	1031	5.81	5.83	-0.03	0.891	0.982	ENSMUSG00000092550	Gm20496	antisense	ENSMUST00000172796	NA	intron (NM_011530, intron 1 of 11)	400		ENSMUSG00000024339	Tap2	61.3	56.05	54.59	52	58.51	46.27	60.68	62.61
107475	chr2	31640514	31640698	185	1.82	1.74	0.08	0.892	0.982	ENSMUSG00000085224	Gm13425	antisense	ENSMUST00000145389	NA	intron (NM_001123362, intron 1 of 4)	569	ENSMUSG00000079466	ENSMUSG00000079466	Prdm12	7.49	1.98	2.7	2	6.07	2.34	3.19	1.77
132676	chr4	32569971	32571057	1087	4.63	4.58	0.05	0.892	0.982	NA	BC024582	antisense	ENSMUST00000126225	NA	intron (NR_026843, intron 1 of 4)	1148	ENSMUSG00000086150	ENSMUSG00000086150	Bach2os	26.56	17.8	24.94	30	27.05	21.67	21.29	25.99
135765	chr4	74251084	74251855	772	5.85	5.82	0.03	0.895	0.982	ENSMUSG00000085482	A230083N12Rik	antisense	ENSMUST00000126646	NA	promoter-TSS (NM_144787)	-409	ENSMUSG00000028397	ENSMUSG00000028397	Kdm4c	57.21	56.05	47.85	70	60.72	56.22	48.43	60.25
33102	chr11	95712251	95712848	598	4.82	4.88	-0.05	0.899	0.983	NA	1110035M17Rik	antisense	ENSMUST00000155531	NA	intron (NR_045780, intron 1 of 1)	204	ENSMUSG00000086191	ENSMUSG00000086191	Zfp652os	26.56	30.33	38.41	18	27.6	22.25	35.66	31.9
176585	chr7	19715938	19716857	920	5.26	5.25	0.01	0.899	0.983	ENSMUSG00000092381	Gm20512	antisense	ENSMUST00000172483	NA	promoter-TSS (NM_001109748)	-969	ENSMUSG00000002984	ENSMUSG00000002984	Tomm40	31.33	46.16	47.85	28	32.01	43.92	44.71	31.31
134727	chr4	47207825	47209073	1249	6.06	6.05	0.01	0.903	0.984	ENSMUSG00000087500	Gm12426	antisense	ENSMUST00000153083	NA	exon (NM_009928, exon 2 of 40)	437	ENSMUSG00000028339	ENSMUSG00000028339	Col15a1	71.52	60.01	78.85	57	67.89	69.69	58.55	69.7
56838	chr14	20546699	20547070	372	2.94	2.99	-0.05	0.908	0.985	ENSMUSG00000084925	1810062O18Rik	antisense	ENSMUST00000129237	NA	promoter-TSS (NM_008914)	-312	ENSMUSG00000021816	ENSMUSG00000021816	Ppp3cb	8.85	9.89	4.04	8	7.18	6.44	11.71	6.5
116266	chr2	144330659	144332177	1519	5.83	5.85	-0.02	0.908	0.985	ENSMUSG00000084837	1700108N11Rik	antisense	ENSMUST00000153051	NA	promoter-TSS (NM_152947)	-56	ENSMUSG00000037279	ENSMUSG00000037279	Ovol2	60.62	55.39	53.92	58	55.75	67.35	49.5	58.48
17898	chr10	81201227	81201570	344	2.96	2.92	0.03	0.909	0.985	NA	2310050B05Rik	antisense	ENSMUST00000129950	NA	intron (NM_027120, intron 1 of 6)	638	ENSMUSG00000004939	ENSMUSG00000004939	Nmrk2	4.09	10.55	11.46	5	7.73	5.27	8.52	8.86
34340	chr11	98809022	98811116	2095	7.19	7.2	-0.01	0.909	0.985	ENSMUSG00000075576	Gm12359	antisense	ENSMUST00000153181	NA	promoter-TSS (NR_033551)	20	ENSMUSG00000075576	ENSMUSG00000075576	Gm12359	162.11	121.99	155.01	143	147.38	137.04	154.89	147.67
150039	chr5	32610086	32612177	2092	7.57	7.56	0.01	0.91	0.985	ENSMUSG00000085234	Gm15614	antisense	ENSMUST00000155976	NA	promoter-TSS (NM_009535)	-39	ENSMUSG00000014932	ENSMUSG00000014932	Yes1	216.6	169.47	196.79	176	195.95	195.61	187.88	175.44
24926	chr11	52001615	52001798	184	1.67	1.77	-0.09	0.911	0.986	ENSMUSG00000086493	Gm12204	antisense	ENSMUST00000147412	NA	Intergenic	-1241	ENSMUSG00000020390	ENSMUSG00000020390	Ube2b	4.09	3.3	3.37	2	4.97	0.59	7.45	0.59
188362	chr7	128003322	128003563	242	1.28	1.4	-0.12	0.911	1	ENSMUSG00000087530	Gm15533	antisense	ENSMUST00000126205	NA	promoter-TSS (NM_001079932)	-935	ENSMUSG00000042828	ENSMUSG00000042828	Trim72	4.09	2.64	2.02	1	2.21	1.17	4.26	2.95
59710	chr14	55072359	55072987	629	3.9	3.9	-0.01	0.912	0.986	ENSMUSG00000093452	Gm20687	antisense	ENSMUST00000176872	NA	promoter-TSS (NR_004444)	-418	ENSMUSG00000093452	NA	Zfhx2os	12.26	13.19	12.13	22	11.59	14.06	16.5	17.72
25788	chr11	58903261	58904663	1403	6.62	6.63	-0.02	0.914	0.986	ENSMUSG00000086063	Gm12257	antisense	ENSMUST00000148244	NA	intron (NM_011758, intron 1 of 4)	263	ENSMUSG00000037001	ENSMUSG00000037001	Zfp39	92.63	102.87	103.79	93	96.6	106	102.72	91.56
127784	chr3	96269684	96270383	700	5.65	5.63	0.02	0.914	0.986	ENSMUSG00000093656	Gm20628	antisense	ENSMUST00000177363	NA	TTS (NM_178215)	334		ENSMUSG00000050936	Hist2h2bb	47	54.07	52.57	47	54.65	45.1	54.29	44.3
9911	chr1	171502258	171502875	618	3.63	3.56	0.07	0.915	0.986	ENSMUSG00000091993	B930036N10Rik	antisense	ENSMUST00000181170	NA	promoter-TSS (NM_019484)	-911	ENSMUSG00000060244	ENSMUSG00000060244	Alyref2	11.58	5.93	14.15	18	6.62	15.23	15.44	10.04
101908	chr19	44835325	44837158	1834	6.06	6.08	-0.02	0.915	0.986	ENSMUSG00000092369	1700039E22Rik	antisense	ENSMUST00000174082	NA	promoter-TSS (NR_045315)	-304	ENSMUSG00000092369	ENSMUSG00000092369	1700039E22Rik	69.47	67.26	69.42	61	61.27	66.76	73.98	69.11
39093	chr11	118454750	118454930	181	0.8	0.72	0.08	0.918	1	ENSMUSG00000086514	Gm11747	antisense	ENSMUST00000142751	NA	intron (NR_045902, intron 1 of 2)	155	ENSMUSG00000086514	ENSMUSG00000086514	Gm11747	0.68	3.96	1.35	1	2.76	0.59	2.66	0.59
197693	chr8	91800854	91802168	1315	5.09	5.06	0.03	0.919	0.987	NA	D230002A01Rik	antisense	ENSMUST00000133337	NA	5' UTR (NM_008393, exon 1 of 4)	143	ENSMUSG00000031734	ENSMUSG00000031734	Irx3	26.56	36.93	33.7	39	34.22	40.41	29.81	28.94
211060	chr9	72984484	72985425	942	5.53	5.51	0.01	0.923	0.987	NA	Gm5918	antisense	ENSMUST00000124565	NA	promoter-TSS (NM_028181)	421	ENSMUSG00000086158	ENSMUSG00000086158	Ccpg1os	66.07	46.16	35.05	37	45.26	35.72	51.63	50.21
163443	chr5	147270174	147270319	146	1.63	1.55	0.08	0.925	0.988	ENSMUSG00000092570	2210019I11Rik	antisense	ENSMUST00000174285	NA	exon (NM_008814, exon 1 of 2)	116		ENSMUSG00000029644	Pdx1	2.72	4.62	2.02	3	7.18	0.59	1.6	2.36
110598	chr2	73659145	73659296	152	2.28	2.21	0.08	0.927	0.988	NA	Gm13706	antisense	ENSMUST00000123613	NA	intron (NM_175752, intron 1 of 6)	1202	ENSMUSG00000056486	ENSMUSG00000056486	Chn1	2.72	2.64	8.09	6	4.97	6.44	5.85	1.18
37640	chr11	115462150	115462287	138	1.55	1.52	0.03	0.929	0.989	ENSMUSG00000085651	Gm11695	antisense	ENSMUST00000144230	NA	promoter-TSS (NM_001080934)	-254		ENSMUSG00000045775	Slc16a5	0.68	4.62	5.39	1	0.55	5.86	2.66	2.36
212760	chr9	103481020	103481161	142	0.94	0.98	-0.04	0.933	1	ENSMUSG00000085168	Gm16252	antisense	ENSMUST00000144420	NA	promoter-TSS (NM_001002896)	-763	ENSMUSG00000032556	ENSMUSG00000032556	Bfsp2	0.68	1.32	2.7	3	2.76	1.17	1.6	2.36
18780	chr10	87857652	87857836	185	1.62	1.55	0.06	0.935	0.99	NA	Gm10055	antisense	ENSMUST00000146581	NA	Intergenic	-1312	ENSMUSG00000020053	ENSMUSG00000020053	Igf1	0.68	7.91	0.67	3	3.31	2.93	3.73	1.77
19551	chr10	105572415	105575642	3228	7.59	7.6	0	0.935	0.99	ENSMUSG00000085282	Gm15663	antisense	ENSMUST00000161364	NA	promoter-TSS (NR_038032)	450	ENSMUSG00000036019	ENSMUSG00000036019	Tmtc2	177.77	191.23	201.51	201	181.6	200.29	217.69	174.26
216810	chrX	52612341	52612721	381	3.14	3.16	-0.02	0.936	0.99	ENSMUSG00000055110	A630012P03Rik	antisense	ENSMUST00000114854	NA	intron (NR_045367, intron 4 of 4)	1443	ENSMUSG00000055653	ENSMUSG00000055653	Gpc3	9.54	5.28	9.44	11	8.28	9.96	7.45	10.04
204524	chr9	21130464	21131400	937	5.24	5.24	0	0.939	0.99	ENSMUSG00000086016	1700084C06Rik	antisense	ENSMUST00000135674	2071	intron (NM_001205312, intron 1 of 24)	343	ENSMUSG00000032175	ENSMUSG00000032175	Tyk2	39.51	30.33	33.02	48	45.81	37.48	31.4	36.03
126720	chr3	89392935	89393250	316	3.35	3.39	-0.03	0.941	0.991	ENSMUSG00000074466	Gm15417	antisense	ENSMUST00000145400	NA	5' UTR (NM_009565, exon 1 of 3)	110	ENSMUSG00000028042	ENSMUSG00000028042	Zbtb7b	8.85	8.57	13.48	10	9.94	12.88	10.11	8.86
216969	chrX	73410928	73411326	399	3.64	3.7	-0.05	0.941	0.991	NA	RP23-95K12.9	antisense	ENSMUST00000181889	NA	promoter-TSS (NM_009566)	24	ENSMUSG00000031374	ENSMUSG00000031374	Zfp92	11.58	11.87	19.54	7	13.25	15.81	12.77	10.04
21609	chr11	3648052	3650028	1977	7.26	7.25	0.01	0.942	0.991	ENSMUSG00000056579	Tug1	antisense	ENSMUST00000144852	NA	promoter-TSS (NR_002321)	-226	ENSMUSG00000056579	ENSMUSG00000056579	Tug1	162.79	139.13	158.38	153	147.38	163.98	170.85	127
31424	chr11	84525250	84526121	872	4.72	4.72	0	0.945	0.992	NA	1500016L03Rik	antisense	ENSMUST00000134800	NA	promoter-TSS (NR_038057)	26	ENSMUSG00000087211	ENSMUSG00000087211	Lhx1os	16.35	36.27	33.02	20	29.25	23.43	25.55	27.17
110600	chr2	73659618	73660528	911	4.49	4.45	0.03	0.945	0.992	NA	Gm13706	antisense	ENSMUST00000123613	NA	5' UTR (NM_001166604, exon 1 of 6)	350	ENSMUSG00000056486	ENSMUSG00000056486	Chn1	15.67	23.08	22.91	28	16.56	21.67	23.42	25.99
127171	chr3	94398109	94398310	202	2.28	2.3	-0.03	0.945	0.992	ENSMUSG00000091954	Gm17179	antisense	ENSMUST00000172113	NA	TTS (NM_011281)	-1009	ENSMUSG00000044505	ENSMUSG00000044505	Lingo4	4.09	6.59	2.7	6	3.86	4.1	5.85	5.91
93054	chr18	38992179	38994578	2400	7.4	7.41	-0.01	0.946	0.992	ENSMUSG00000086991	Gm15334	antisense	ENSMUST00000131421	NA	5' UTR (NM_175164, exon 1 of 23)	234	ENSMUSG00000036452	ENSMUSG00000036452	Arhgap26	172.32	195.84	148.94	158	152.9	196.19	162.34	169.53
98204	chr19	6362929	6363444	516	3.95	3.98	-0.03	0.948	0.992	ENSMUSG00000079467	Gm14966	antisense	ENSMUST00000129675	NA	promoter-TSS (NM_011750)	-503	ENSMUSG00000024949	ENSMUSG00000024949	Sf1	19.75	13.19	16.85	12	21.53	8.78	19.16	13.59
39762	chr11	119941487	119942788	1302	6.27	6.28	-0.01	0.952	0.993	ENSMUSG00000085207	Gm11767	antisense	ENSMUST00000129379	NA	promoter-TSS (NM_001037755)	-954	ENSMUSG00000025372	ENSMUSG00000025372	Baiap2	79.01	75.83	82.22	72	80.59	66.76	78.77	85.65
54527	chr13	91741209	91742038	830	5.07	5.05	0.02	0.952	0.993	ENSMUSG00000074782	4833422C13Rik	antisense	ENSMUST00000160385	NA	non-coding (NR_015501, exon 1 of 2)	103	ENSMUSG00000021620	ENSMUSG00000021620	Acot12	29.97	30.33	35.05	39	31.46	26.35	32.47	41.94
9912	chr1	171502947	171504945	1999	7.52	7.51	0.01	0.953	0.993	ENSMUSG00000091993	B930036N10Rik	antisense	ENSMUST00000181170	NA	exon (NM_019484, exon 1 of 1)	468	ENSMUSG00000060244	ENSMUSG00000060244	Alyref2	170.96	168.81	200.84	193	176.08	190.92	182.56	179.57
17894	chr10	81195661	81196919	1259	4.67	4.67	0	0.961	0.994	NA	2310050B05Rik	antisense	ENSMUST00000129834	NA	intron (NR_015477, intron 1 of 2)	1599		ENSMUSG00000085779	Atcayos	37.46	25.06	19.54	20	31.46	24.6	23.42	22.45
105474	chr2	26641109	26642658	1550	4.72	4.74	-0.02	0.962	0.994	NA	5730588L14Rik	antisense	ENSMUST00000131841	NA	Intergenic	-1640	ENSMUSG00000097052	ENSMUSG00000097052	Snhg7	23.16	30.33	29.65	22	24.29	21.08	34.06	27.17
14060	chr10	45289114	45290038	925	5.61	5.61	0	0.964	0.994	ENSMUSG00000090088	Gm15934	antisense	ENSMUST00000162062	NA	intron (NM_024286, intron 1 of 3)	271	ENSMUSG00000019848	ENSMUSG00000019848	Popdc3	45.64	51.43	52.57	46	55.2	47.44	45.24	47.26
57220	chr14	23095800	23096471	672	2.93	2.95	-0.01	0.967	0.995	ENSMUSG00000068680	Gm10248	antisense	ENSMUST00000090409	-1229	Intergenic	-1565	ENSMUSG00000068680	ENSMUSG00000068680	Gm10248	6.81	5.93	10.78	7	10.49	4.1	13.31	2.95
175470	chr7	15881491	15881784	294	2.26	2.25	0.01	0.969	0.995	NA	Crxos1	antisense	ENSMUST00000125993	-832	promoter-TSS (NR_038092)	-979	ENSMUSG00000074365	ENSMUSG00000074365	Crxos	3.41	1.32	11.46	3	2.76	5.86	7.45	2.95
118274	chr2	156861326	156861460	135	0.95	0.87	0.07	0.97	1	ENSMUSG00000085741	5430405H02Rik	antisense	ENSMUST00000153616	NA	intron (NR_015591, intron 1 of 2)	1552	ENSMUSG00000085741	ENSMUSG00000085741	5430405H02Rik	0.68	0.66	3.37	3	0.55	2.34	2.66	1.77
108111	chr2	32845520	32847252	1733	7.61	7.62	-0.01	0.971	0.995	ENSMUSG00000085397	Gm13524	antisense	ENSMUST00000125869	NA	intron (NM_001113569, intron 1 of 19)	846	ENSMUSG00000026797	ENSMUSG00000026797	Stxbp1	176.41	193.86	223.08	188	188.78	200.29	202.26	193.16
59709	chr14	55071975	55072323	349	3.11	3.08	0.04	0.972	0.996	ENSMUSG00000093452	Gm20687	antisense	ENSMUST00000176872	NA	promoter-TSS (NR_004444)	-942	ENSMUSG00000093452	NA	Zfhx2os	12.26	5.93	5.39	11	6.62	7.03	10.65	9.45
7230	chr1	133907963	133909324	1362	5.97	5.98	-0.01	0.976	0.996	ENSMUSG00000090208	Gm15851	antisense	ENSMUST00000160564	NA	promoter-TSS (NM_001160420)	-645	ENSMUSG00000010311	ENSMUSG00000010311	Optc	62.66	65.94	64.7	57	61.82	56.22	63.34	70.88
67574	chr15	78913477	78913659	183	1.82	1.86	-0.04	0.976	0.996	ENSMUSG00000084864	1700027A07Rik	antisense	ENSMUST00000150472	NA	promoter-TSS (NM_020271)	-351	ENSMUSG00000068221	NA	Pdxp	3.41	3.3	5.39	2	1.66	5.86	6.39	0.59
51495	chr13	48872330	48872467	138	2.1	2.14	-0.04	0.979	0.997	NA	Gm8619	antisense	ENSMUST00000123212	NA	Intergenic	-1514	ENSMUSG00000038025	ENSMUSG00000038025	Phf2	6.81	1.98	5.39	3	3.31	6.44	3.73	4.13
147362	chr4	154096146	154096381	236	2.33	2.3	0.03	0.981	0.997	NA	Gm13116	antisense	ENSMUST00000143429	NA	intron (NM_011642, intron 3 of 13)	909	ENSMUSG00000029026	ENSMUSG00000029026	Trp73	4.77	3.96	5.39	6	6.07	5.27	4.26	4.13
21869	chr11	4629878	4630015	138	1.28	1.33	-0.05	0.983	1	ENSMUSG00000056288	Gm11961	antisense	ENSMUST00000141157	NA	promoter-TSS (NR_027797)	64	ENSMUSG00000056288	ENSMUSG00000056288	Gm11961	2.72	4.62	1.35	1	2.76	0.59	3.73	2.95
156263	chr5	114971259	114971549	291	2.58	2.56	0.03	0.983	0.998	NA	Gm13825	antisense	ENSMUST00000138108	NA	promoter-TSS (NM_009327)	-342	ENSMUSG00000029556	ENSMUSG00000029556	Hnf1a	0.68	6.59	4.72	12	4.42	5.27	2.66	11.22
13571	chr10	40347885	40349180	1296	6.04	6.04	0	0.984	0.998	NA	4930520K10Rik	antisense	ENSMUST00000143103	NA	promoter-TSS (NM_001291816)	-775	ENSMUSG00000038481	ENSMUSG00000038481	Cdk19	62.66	60.01	72.11	69	52.99	65.59	69.19	76.2
13490	chr10	39613048	39613374	327	2.54	2.53	0.01	0.985	0.998	ENSMUSG00000086915	Gm16365	antisense	ENSMUST00000143877	NA	5' UTR (NM_134000, exon 1 of 9)	277	ENSMUSG00000019842	ENSMUSG00000019842	Traf3ip2	5.45	2.64	10.11	5	2.76	4.1	7.98	8.27
113149	chr2	115581030	115582295	1266	6.57	6.57	0	0.985	0.998	ENSMUSG00000086735	Gm13977	antisense	ENSMUST00000133648	NA	promoter-TSS (NM_001145898)	-53	ENSMUSG00000040282	ENSMUSG00000040282	BC052040	87.87	89.02	99.74	103	94.94	98.39	91.55	93.92
80792	chr17	12741358	12742794	1437	5.75	5.75	-0.01	0.986	0.998	ENSMUSG00000078247	Airn	antisense	ENSMUST00000162826	NA	intron (NR_027773, intron 1 of 2)	765	ENSMUSG00000078247	ENSMUSG00000078247	Airn	41.55	56.05	66.05	51	52.99	57.39	60.14	44.89
105650	chr2	27162521	27162886	366	1.85	1.84	0.01	0.989	0.998	NA	Gm13399	antisense	ENSMUST00000150024	NA	promoter-TSS (NR_040524)	-1	ENSMUSG00000085008	ENSMUSG00000085008	Dbhos	4.77	3.96	2.7	3	4.97	1.76	6.39	1.18
59708	chr14	55071496	55071915	420	3.47	3.47	0	0.998	1	ENSMUSG00000093452	Gm20687	antisense	ENSMUST00000176872	NA	intron (NM_001039198, intron 4 of 9)	-1385	ENSMUSG00000093452	NA	Zfhx2os	10.22	11.87	12.13	10	11.04	9.96	13.84	9.45
117462	chr2	153648823	153650770	1948	6.89	6.9	0	0.998	1	NA	7530422B04Rik	antisense	ENSMUST00000124988	NA	intron (NM_001271747, intron 1 of 19)	348	ENSMUSG00000027478	ENSMUSG00000027478	Dnmt3b	109.66	119.35	136.81	109	115.92	120.64	122.95	116.96
129670	chr3	118429722	118436577	6856	9.2	8.92	0.28	5.63e-06	0.0101	NA	mmu-mir-137	lincRNA	ENSMUST00000180774	NA	promoter-TSS (NR_029551)	-707		ENSMUSG00000065569	Mir137	557.84	569.72	592.4	633	462.56	493.7	504.57	477.28
113145	chr2	115509559	115515875	6317	6.98	6.51	0.47	7.51e-05	0.0399	ENSMUSG00000085582	3110099E03Rik	lincRNA	ENSMUST00000134580	NA	promoter-TSS (NR_030712)	-516	ENSMUSG00000085582	ENSMUSG00000085582	3110099E03Rik	130.78	125.29	141.53	106	88.87	95.46	85.69	93.33
214691	chr9	112228226	112236469	8244	9.56	9.35	0.21	0.000122	0.05	ENSMUSG00000089718	2310075C17Rik	lincRNA	ENSMUST00000161216	NA	5' UTR (NM_001177616, exon 1 of 19)	153	ENSMUSG00000032503	ENSMUSG00000032503	Arpp21	719.27	733.26	782.45	788	615.46	671.16	663.72	658.04
154162	chr5	104112133	104114300	2168	6.13	5.49	0.64	0.000165	0.0573	NA	AL714024.1	lincRNA	ENSMUST00000181370	NA	intron (NM_010097, intron 1 of 10)	871	ENSMUSG00000029309	ENSMUSG00000029309	Sparcl1	56.53	81.11	70.09	73	39.74	48.61	49.5	42.53
165298	chr6	35253763	35254062	300	0.22	2.89	-2.67	0.000327	0.0746	ENSMUSG00000073155	1810058I24Rik	lincRNA	ENSMUST00000152147	NA	intron (NR_027875, intron 1 of 2)	1181	ENSMUSG00000073155	ENSMUSG00000073155	1810058I24Rik	0.68	1.32	0.67	2	11.04	9.37	6.39	2.95
124098	chr3	40892635	40895011	2377	6.73	6.31	0.42	0.00108	0.119	NA	AC160757.1	lincRNA	ENSMUST00000181813	NA	promoter-TSS (NM_026622)	-454	ENSMUSG00000037818	ENSMUSG00000037818	3110057O12Rik	100.13	100.23	108.51	116	76.17	86.68	80.37	73.25
28619	chr11	71031440	71033690	2251	7.85	7.56	0.29	0.00178	0.142	ENSMUSG00000018451	6330403K07Rik	lincRNA	ENSMUST00000156068	NA	3' UTR (NM_134022, exon 1 of 2)	1052		ENSMUSG00000018451	6330403K07Rik	232.26	238.04	230.49	224	163.39	185.07	192.67	216.2
182174	chr7	67803182	67804262	1081	5.35	4.61	0.75	0.00226	0.153	NA	AC158296.1	lincRNA	ENSMUST00000181235	NA	promoter-TSS (NR_045954)	-226	ENSMUSG00000097697	ENSMUSG00000097697	4833412C05Rik	40.19	58.03	32.35	33	27.6	31.04	21.82	17.13
204448	chr9	21029228	21029949	722	4.59	3.63	0.96	0.00248	0.159	NA	mmu-mir-1900	lincRNA	ENSMUST00000181169	NA	TTS (NM_010493)	216	ENSMUSG00000001014	ENSMUSG00000001014	Icam4	25.88	19.12	22.24	29	8.28	9.96	17.56	13.59
73206	chr16	4938575	4939018	444	3.89	2.63	1.26	0.00252	0.16	NA	AC167018.1	lincRNA	ENSMUST00000181498	NA	promoter-TSS (NM_025839)	-314	ENSMUSG00000022516	ENSMUSG00000022516	Nudt16l1	11.58	12.53	14.15	21	4.42	5.86	7.45	7.09
6888	chr1	132475484	132475632	149	2.04	-0.82	2.86	0.00272	1	NA	AC107846.1	lincRNA	ENSMUST00000180835	NA	Intergenic	-1809	ENSMUSG00000026439	ENSMUSG00000026439	Rbbp5	4.77	2.64	4.04	5	0.55	0.59	0.53	0.59
92405	chr18	35557540	35557739	200	-0.41	2.28	-2.68	0.00287	0.168	NA	AC121821.1	lincRNA	ENSMUST00000181664	NA	TTS (NR_002905)	610	ENSMUSG00000065649	ENSMUSG00000065649	Snora74a	0.68	0.66	0.67	1	5.52	4.1	2.66	7.09
173427	chr6	129532598	129536318	3721	8.12	7.87	0.26	0.00299	0.17	NA	AC161602.1	lincRNA	ENSMUST00000181594	NA	intron (NM_020590, intron 1 of 3)	-1174	ENSMUSG00000097675	ENSMUSG00000097675	1700101I11Rik	281.99	278.93	302.6	252	223.55	249.49	255.48	204.97
41850	chr12	27159833	27160547	715	4.41	3.49	0.92	0.00423	0.193	ENSMUSG00000094002	Gm9866	lincRNA	ENSMUST00000182473	NA	intron (NR_045868, intron 1 of 3)	326	ENSMUSG00000094002	ENSMUSG00000094002	Gm9866	21.8	21.76	21.57	20	10.49	6.44	14.37	13.59
82670	chr17	25809040	25810806	1767	7.45	7.15	0.29	0.00465	0.2	NA	AC159277.1	lincRNA	ENSMUST00000180868	NA	intron (NM_001164225, intron 1 of 5)	838	ENSMUSG00000025738	ENSMUSG00000025738	Fbxl16	161.43	170.13	194.1	172	137.44	144.66	157.55	129.95
87140	chr17	46544951	46545239	289	2.87	1.1	1.77	0.00476	0.202	NA	CT030702.1	lincRNA	ENSMUST00000181301	NA	intron (NM_001081335, intron 1 of 40)	1293	ENSMUSG00000040327	ENSMUSG00000040327	Cul9	6.13	7.25	10.78	5	1.1	4.1	1.6	1.77
63372	chr15	3996839	3996986	148	1.94	-0.82	2.76	0.00521	1	NA	AC137902.1	lincRNA	ENSMUST00000180518	NA	intron (NR_045740, intron 1 of 2)	874	ENSMUSG00000097662	NA	A630020A06	2.72	7.91	2.7	2	0.55	0.59	0.53	0.59
184280	chr7	98177241	98178685	1445	6.63	6.21	0.42	0.00531	0.21	NA	AC119880.1	lincRNA	ENSMUST00000181891	NA	intron (NR_045972, intron 1 of 2)	311	ENSMUSG00000035547	ENSMUSG00000035547	Capn5	81.74	104.84	111.88	99	82.24	77.89	83.03	53.75
194153	chr8	47349773	47352922	3150	5.02	5.61	-0.58	0.00563	0.215	NA	AC102862.1	lincRNA	ENSMUST00000181417	NA	intron (NM_175162, intron 1 of 4)	1000	ENSMUSG00000038143	ENSMUSG00000038143	Stox2	29.29	30.99	37.74	32	40.29	60.91	39.39	54.34
83300	chr17	27317380	27317808	429	1.98	3.45	-1.47	0.00633	0.225	ENSMUSG00000073430	Gm10505	lincRNA	ENSMUST00000151398	-24651	promoter-TSS (NR_106073)	-499		NA	Mir7214	6.81	4.62	3.37	1	16.01	11.13	9.58	7.09
141082	chr4	129135648	129135950	303	2.27	-0.27	2.53	0.00706	0.236	ENSMUSG00000087416	Gm15906	lincRNA	ENSMUST00000124746	NA	Intergenic	-1261	ENSMUSG00000001334	ENSMUSG00000001334	Fndc5	0.68	11.21	3.37	4	0.55	0.59	1.6	0.59
24969	chr11	52215418	52215608	191	2.13	-0.51	2.64	0.00787	1	NA	AL935177.1	lincRNA	ENSMUST00000181262	NA	Intergenic	-1526	ENSMUSG00000060170	ENSMUSG00000060170	Olfr1371	8.85	1.98	0.67	6	1.1	0.59	0.53	0.59
92404	chr18	35556928	35557332	405	3.2	1.77	1.43	0.00851	0.253	NA	AC121821.1	lincRNA	ENSMUST00000181664	NA	promoter-TSS (NR_002905)	100	ENSMUSG00000065649	ENSMUSG00000065649	Snora74a	4.77	11.87	14.15	6	3.86	4.1	2.13	3.54
163871	chr5	151367579	151368546	968	6.52	6.18	0.35	0.00879	0.256	NA	AC115871.1	lincRNA	ENSMUST00000181114	-162	promoter-TSS (NR_045699)	-612	ENSMUSG00000097321	ENSMUSG00000097321	1700028E10Rik	95.36	94.95	93.68	84	64.58	73.79	72.39	78.56
120757	chr2	168152426	168152623	198	2.45	0.47	1.98	0.0102	0.274	ENSMUSG00000087648	E130018N17Rik	lincRNA	ENSMUST00000129713	NA	TTS (NR_040327)	1988	ENSMUSG00000087648	ENSMUSG00000087648	E130018N17Rik	7.49	2.64	4.72	7	2.76	0.59	1.6	0.59
41601	chr12	21415280	21419308	4029	8.25	8.06	0.19	0.0105	0.277	NA	AC140457.1	lincRNA	ENSMUST00000180671	NA	5' UTR (NM_011739, exon 1 of 5)	142	ENSMUSG00000076432	ENSMUSG00000076432	Ywhaq	307.19	311.9	318.78	280	266.61	282.28	260.27	258.13
24955	chr11	52097951	52098668	718	5.22	4.63	0.59	0.0107	0.278	NA	AL935177.1	lincRNA	ENSMUST00000181262	NA	promoter-TSS (NM_019411)	-514		ENSMUSG00000020349	Ppp2ca	37.46	46.16	35.72	30	17.11	27.53	29.27	25.4
181980	chr7	66108750	66109698	949	5.34	5.82	-0.48	0.011	0.282	NA	AC127595.1	lincRNA	ENSMUST00000181911	NA	promoter-TSS (NM_001081163)	-291	ENSMUSG00000032640	ENSMUSG00000032640	Chsy1	40.19	38.9	49.87	33	59.06	60.91	48.97	56.71
215045	chr9	118150369	118150527	159	2.15	0.01	2.14	0.0127	1	NA	AC159900.1	lincRNA	ENSMUST00000181824	NA	promoter-TSS (NM_026442)	-252	ENSMUSG00000039163	ENSMUSG00000039163	Cmc1	2.04	5.28	7.41	3	0.55	0.59	0.53	2.36
199077	chr8	106338205	106339061	857	5.62	5.1	0.52	0.0128	0.297	NA	AC134615.1	lincRNA	ENSMUST00000180410	NA	promoter-TSS (NM_021491)	-645	ENSMUSG00000031906	ENSMUSG00000031906	Smpd3	53.13	50.11	39.09	54	35.88	23.43	40.45	37.21
86613	chr17	45435159	45435536	378	3.48	2.3	1.18	0.0146	0.312	NA	AC163677.1	lincRNA	ENSMUST00000181149	NA	Intergenic	-1641	ENSMUSG00000023932	ENSMUSG00000023932	Cdc5l	5.45	15.83	9.44	14	6.07	4.69	4.79	4.13
50177	chr13	29014805	29017249	2445	6.99	6.7	0.29	0.0148	0.314	ENSMUSG00000086363	A330102I10Rik	lincRNA	ENSMUST00000146336	NA	promoter-TSS (NR_045075)	-228	ENSMUSG00000086363	ENSMUSG00000086363	A330102I10Rik	121.92	143.75	123.33	118	93.84	118.3	102.72	101.01
81342	chr17	22816550	22818578	2029	7.27	7.01	0.26	0.0171	0.333	NA	AC154486.1	lincRNA	ENSMUST00000181397	NA	non-coding (NR_030709, exon 1 of 5)	183		ENSMUSG00000096975	Gm16386	153.25	139.13	163.1	164	121.99	138.8	138.92	116.96
216054	chr9	122573593	122573752	160	2.78	1.24	1.54	0.0172	0.333	NA	AC164612.1	lincRNA	ENSMUST00000181107	NA	intron (NR_015610, intron 1 of 1)	1172	ENSMUSG00000097736	ENSMUSG00000097736	9530059O14Rik	8.85	6.59	6.07	6	1.1	0.59	4.79	2.95
163668	chr5	149182218	149182361	144	2.53	0.86	1.67	0.0178	0.336	NA	AC122546.1	lincRNA	ENSMUST00000180733	NA	promoter-TSS (NR_015478)	-254	ENSMUSG00000097191	ENSMUSG00000097191	5730422E09Rik	7.49	3.3	5.39	7	0.55	1.76	3.19	1.77
87269	chr17	46763646	46763903	258	2.96	1.49	1.48	0.018	0.338	NA	CT030702.1	lincRNA	ENSMUST00000181301	NA	promoter-TSS (NM_011195)	-63		ENSMUSG00000036858	Ptcra	6.81	3.96	11.46	9	4.97	0.59	2.13	3.54
24908	chr11	51965717	51965908	192	-0.41	1.82	-2.23	0.0185	1	NA	AL935177.1	lincRNA	ENSMUST00000181262	NA	Intergenic	-1818	ENSMUSG00000020392	ENSMUSG00000020392	Cdkn2aipnl	0.68	0.66	0.67	1	2.76	4.1	3.73	3.54
116501	chr2	147710831	147711031	201	0.67	2.34	-1.67	0.0205	0.355	ENSMUSG00000051986	A530006G24Rik	lincRNA	ENSMUST00000152542	NA	intron (NR_046014, intron 1 of 2)	238	ENSMUSG00000051986	ENSMUSG00000051986	A530006G24Rik	0.68	1.32	1.35	3	3.86	5.86	6.39	4.13
154801	chr5	110384366	110388069	3704	7.45	7.66	-0.21	0.0206	0.356	NA	AC123699.1	lincRNA	ENSMUST00000180866	NA	intron (NM_001142642, intron 5 of 18)	909	ENSMUSG00000043323	ENSMUSG00000043323	Fbrsl1	170.96	175.4	174.55	179	205.89	210.83	203.32	188.43
19062	chr10	92161456	92165857	4402	6.99	7.28	-0.29	0.0219	0.364	NA	AC125204.1	lincRNA	ENSMUST00000181480	NA	intron (NR_028262, intron 2 of 12)	1521	ENSMUSG00000097348	ENSMUSG00000097348	Rmst	160.75	126.61	124.68	97	147.93	149.34	175.64	150.63
83312	chr17	27355669	27356357	689	2.91	3.81	-0.9	0.025	0.382	ENSMUSG00000073430	Gm10505	lincRNA	ENSMUST00000151398	10844	TTS (NR_106076)	275		NA	Mir7217	3.41	7.91	8.76	10	13.8	15.23	10.11	17.13
4938	chr1	91299907	91300124	218	0.89	2.54	-1.65	0.0253	0.384	NA	AC102874.1	lincRNA	ENSMUST00000181737	NA	intron (NM_016717, intron 1 of 11)	1678	ENSMUSG00000026307	ENSMUSG00000026307	Scly	3.41	1.32	0.67	2	8.83	4.69	7.98	1.77
141885	chr4	132308288	132310388	2101	7.42	7.2	0.22	0.0254	0.385	ENSMUSG00000086290	Snhg12	lincRNA	ENSMUST00000137343	NA	promoter-TSS (NR_029412)	-127	ENSMUSG00000065097	ENSMUSG00000065097	Snora16a	160.06	166.83	182.64	175	149.59	141.73	150.63	145.31
35615	chr11	102623824	102623998	175	1.92	-0.22	2.14	0.0258	1	ENSMUSG00000086283	2810433D01Rik	lincRNA	ENSMUST00000154798	NA	intron (NR_033474, intron 1 of 3)	505		ENSMUSG00000086283	2810433D01Rik	6.81	0.66	2.7	5	0.55	1.76	0.53	0.59
80745	chr17	12319536	12319938	403	3.82	2.95	0.87	0.0259	0.387	NA	AC087901.1	lincRNA	ENSMUST00000181774	NA	intron (NR_045290, intron 1 of 1)	884	ENSMUSG00000097350	ENSMUSG00000097350	4732491K20Rik	10.9	13.85	14.83	17	6.62	8.2	9.05	7.09
146249	chr4	149775989	149776328	340	1.6	2.97	-1.37	0.0275	0.394	ENSMUSG00000085368	Gm16188	lincRNA	ENSMUST00000142019	NA	Intergenic	-1892	ENSMUSG00000028982	ENSMUSG00000028982	Slc25a33	2.72	0.66	4.72	4	2.76	8.78	7.98	11.81
73785	chr16	10833620	10833766	147	-0.41	1.78	-2.19	0.0284	1	NA	CT010583.1	lincRNA	ENSMUST00000181732	113	Intergenic	-1366	ENSMUSG00000037991	ENSMUSG00000037991	Rmi2	0.68	0.66	0.67	1	3.31	6.44	1.06	2.95
186124	chr7	114414522	114418093	3572	7.68	7.88	-0.2	0.0288	0.401	ENSMUSG00000087475	4933406I18Rik	lincRNA	ENSMUST00000163996	NA	exon (NM_011055, exon 1 of 16)	1054		ENSMUSG00000030671	Pde3b	205.7	187.27	236.56	191	234.59	241.29	224.61	243.37
157238	chr5	119625974	119626169	196	2.38	0.88	1.5	0.029	0.402	ENSMUSG00000085708	Gm16063	lincRNA	ENSMUST00000156235	NA	intron (NR_046178, intron 1 of 3)	130	ENSMUSG00000085708	ENSMUSG00000085708	Gm16063	7.49	5.93	5.39	2	1.66	1.76	1.6	2.36
93714	chr18	54983418	54993552	10135	10.03	9.92	0.11	0.0293	0.403	NA	AC127314.1	lincRNA	ENSMUST00000181829	NA	exon (NM_175751, exon 2 of 10)	1695	ENSMUSG00000052713	ENSMUSG00000052713	Zfp608	986.95	1046.47	1106.62	1040	911.87	1007.32	999.03	952.8
165001	chr6	31064924	31065192	269	2.61	1.16	1.44	0.0298	0.405	NA	RP23-459L15.5	lincRNA	ENSMUST00000183056	-1429	Intergenic	-1965	miRBase:MI0000143	ENSMUSG00000065604	Mir29b-1	3.41	9.89	6.07	5	2.76	0.59	2.66	2.95
201563	chr8	121653114	121654517	1404	7.34	7.11	0.23	0.0302	0.407	NA	RP24-365B9.1	lincRNA	ENSMUST00000182551	NA	Intergenic	-1883	ENSMUSG00000061410	ENSMUSG00000061410	Zcchc14	153.93	166.17	159.05	170	141.31	128.26	158.08	124.05
19250	chr10	94686839	94686986	148	1.46	-0.82	2.28	0.032	1	NA	AC153506.1	lincRNA	ENSMUST00000181906	NA	intron (NR_015524, intron 1 of 2)	1700	ENSMUSG00000097164	ENSMUSG00000097164	Cep83os	2.04	6.59	1.35	1	0.55	0.59	0.53	0.59
163663	chr5	149154350	149154609	260	1.84	-0.22	2.07	0.032	1	NA	AC122546.1	lincRNA	ENSMUST00000180733	NA	non-coding (NR_028061, exon 1 of 1)	1712		ENSMUSG00000024437	Gm8615	2.72	3.3	1.35	7	0.55	1.76	0.53	0.59
214692	chr9	112236632	112236972	341	3.06	1.78	1.27	0.0323	0.417	ENSMUSG00000087038	2900079G21Rik	lincRNA	ENSMUST00000144424	NA	TTS (NR_015468)	-1961	ENSMUSG00000032503	ENSMUSG00000032503	Arpp21	13.62	5.28	7.41	7	2.21	2.34	7.45	1.77
77361	chr16	44331875	44333379	1505	6.9	6.63	0.26	0.0327	0.418	NA	AC125191.1	lincRNA	ENSMUST00000181807	NA	5' UTR (NM_001159419, exon 1 of 25)	211	ENSMUSG00000022696	ENSMUSG00000022696	Sidt1	106.94	133.2	117.94	118	85.56	99.56	109.11	102.78
7181	chr1	133612064	133612410	347	1.89	3.03	-1.14	0.0338	0.424	NA	AC124338.1	lincRNA	ENSMUST00000180718	NA	Intergenic	-1957	ENSMUSG00000090553	ENSMUSG00000090553	Snrpe	4.09	1.32	3.37	6	11.04	8.2	7.45	5.91
204933	chr9	22086926	22087139	214	2.38	0.86	1.52	0.0341	0.425	NA	AC163623.1	lincRNA	ENSMUST00000180419	804	TTS (NR_040407)	-1606	ENSMUSG00000066839	ENSMUSG00000066839	Ecsit	8.85	4.62	3.37	4	1.66	0.59	2.66	2.36
82763	chr17	25946713	25947062	350	2.03	3.17	-1.14	0.0345	0.427	NA	AC159277.1	lincRNA	ENSMUST00000180868	NA	Intergenic	-1957	ENSMUSG00000090113	ENSMUSG00000090113	Nhlrc4	2.04	3.96	5.39	5	9.94	4.1	9.05	13
91870	chr18	31448226	31448631	406	3.36	2.37	0.99	0.0395	0.447	NA	AC161167.1	lincRNA	ENSMUST00000181067	NA	Intergenic	-1014	ENSMUSG00000024261	ENSMUSG00000024261	Syt4	11.58	9.89	6.74	13	6.07	5.27	6.39	2.95
183037	chr7	79922247	79922422	176	1.84	-0.04	1.88	0.0398	1	NA	AC109221.2	lincRNA	ENSMUST00000181717	NA	Intergenic	-1695	ENSMUSG00000063801	ENSMUSG00000063801	Ap3s2	2.04	7.91	3.37	1	1.66	0.59	1.06	0.59
19320	chr10	95418143	95418280	138	0.32	2.12	-1.8	0.0421	0.456	NA	AC167222.1	lincRNA	ENSMUST00000181781	NA	intron (NR_045339, intron 1 of 4)	837	ENSMUSG00000097766	ENSMUSG00000097766	5730420D15Rik	0.68	1.98	1.35	1	5.52	7.03	4.26	0.59
178977	chr7	31162161	31162305	145	1.28	-0.82	2.11	0.0422	1	NA	AC158993.1	lincRNA	ENSMUST00000181958	9454	promoter-TSS (NR_046062)	-125		NA	Gm10640	2.72	2.64	3.37	1	0.55	0.59	0.53	0.59
72545	chr15	102469625	102469849	225	1.48	-0.82	2.31	0.0447	1	NA	AC137156.1	lincRNA	ENSMUST00000181328	NA	promoter-TSS (NM_001103166)	-895	ENSMUSG00000056851	ENSMUSG00000056851	Pcbp2	8.85	0.66	0.67	1	0.55	0.59	0.53	0.59
199636	chr8	110266922	110267525	604	3.55	2.56	0.99	0.0458	0.468	NA	AC163615.1	lincRNA	ENSMUST00000181456	NA	intron (NM_172916, intron 1 of 86)	247	ENSMUSG00000059854	ENSMUSG00000059854	Hydin	14.3	11.21	9.44	12	6.07	2.93	12.24	2.36
197721	chr8	92355095	92355238	144	1.07	2.47	-1.4	0.0469	0.471	NA	4933436C20Rik	lincRNA	ENSMUST00000179222	NA	intron (NR_033641, intron 1 of 6)	953	ENSMUSG00000031736	ENSMUSG00000031736	Crnde	2.72	1.98	2.7	1	7.18	5.27	3.19	6.5
215044	chr9	118149066	118150250	1185	5.85	6.16	-0.31	0.0485	0.477	NA	AC159900.1	lincRNA	ENSMUST00000181824	NA	intron (NM_026442, intron 1 of 3)	538	ENSMUSG00000039163	ENSMUSG00000039163	Cmc1	57.9	50.11	68.74	54	77.28	72.04	73.45	63.8
12602	chr10	13964234	13968648	4415	8.99	8.86	0.13	0.0487	0.477	NA	AC158608.1	lincRNA	ENSMUST00000181888	NA	promoter-TSS (NM_010437)	62	ENSMUSG00000015501	ENSMUSG00000015501	Hivep2	511.53	472.79	535.11	512	432.75	493.7	456.67	476.69
87954	chr17	55958470	55960166	1697	6.43	6.15	0.28	0.0493	0.48	NA	AC154235.1	lincRNA	ENSMUST00000181962	NA	promoter-TSS (NR_108021)	83	ENSMUSG00000097077	ENSMUSG00000097077	Gm16712	98.76	84.4	76.16	85	65.13	71.45	78.77	68.52
105470	chr2	26637634	26637804	171	0.33	2.01	-1.68	0.051	1	NA	AL732311.1	lincRNA	ENSMUST00000180659	NA	TTS (NR_028572)	266	ENSMUSG00000064858	ENSMUSG00000064858	Snora43	1.36	1.32	1.35	1	2.76	4.1	7.45	1.77
151902	chr5	52617855	52617998	144	2.13	0.61	1.52	0.052	0.488	ENSMUSG00000052295	8030423F21Rik	lincRNA	ENSMUST00000064097	NA	intron (NR_045738, intron 1 of 2)	1084	ENSMUSG00000052295	ENSMUSG00000052295	8030423F21Rik	3.41	3.96	8.09	2	2.21	0.59	2.13	1.18
54274	chr13	80940471	80940710	240	2.04	0.33	1.71	0.0522	1	NA	CT009711.1	lincRNA	ENSMUST00000181103	16954	non-coding (NR_103550, exon 1 of 5)	188		NA	5430425K12Rik	2.72	3.96	8.76	1	3.31	0.59	0.53	0.59
82664	chr17	25798866	25799071	206	1.91	0.32	1.59	0.0524	1	NA	AC159277.1	lincRNA	ENSMUST00000180868	NA	Intergenic	-1924	ENSMUSG00000002274	ENSMUSG00000002274	Metrn	4.09	4.62	3.37	3	1.1	1.17	2.13	0.59
89694	chr17	79353395	79356404	3010	8.24	8.1	0.14	0.0526	0.489	NA	CT030740.1	lincRNA	ENSMUST00000181408	NA	5' UTR (NM_026514, exon 1 of 2)	191	ENSMUSG00000036533	ENSMUSG00000036533	Cdc42ep3	296.29	316.51	302.6	295	258.88	271.74	285.82	278.81
150774	chr5	35387964	35388219	256	1.93	0.13	1.79	0.0558	1	ENSMUSG00000055944	E130018O15Rik	lincRNA	ENSMUST00000069741	NA	Intergenic	-1025	ENSMUSG00000067438	ENSMUSG00000067438	Hmx1	8.85	1.32	2.02	3	0.55	0.59	2.66	0.59
85257	chr17	33903703	33903852	150	-0.41	1.49	-1.9	0.0559	1	ENSMUSG00000092349	BC033916	lincRNA	ENSMUST00000172817	-1282	Intergenic	-1357	ENSMUSG00000092349	ENSMUSG00000092349	BC033916	0.68	0.66	0.67	1	1.66	3.51	3.73	2.36
93941	chr18	58211638	58211798	161	1.3	-0.82	2.12	0.0576	1	NA	AC102317.1	lincRNA	ENSMUST00000181838	NA	Intergenic	-1792	ENSMUSG00000024598	ENSMUSG00000024598	Fbn2	6.81	0.66	1.35	1	0.55	0.59	0.53	0.59
12098	chr1	194976053	194977354	1302	6.61	6.36	0.25	0.0577	0.503	NA	AC162692.1	lincRNA	ENSMUST00000180780	NA	non-coding (NR_033564, exon 1 of 5)	255	ENSMUSG00000097325	ENSMUSG00000097325	Gm16897	100.81	108.14	107.16	75	89.42	88.43	67.6	82.7
75847	chr16	30039203	30039346	144	2.23	0.85	1.38	0.0579	0.504	NA	CT030736.1	lincRNA	ENSMUST00000181485	17773	intron (NR_045878, intron 1 of 3)	204		NA	9030404E10Rik	4.09	3.96	6.74	4	2.21	1.76	2.66	0.59
196382	chr8	81012619	81014936	2318	7.12	6.92	0.2	0.0579	0.504	ENSMUSG00000037982	Gm9725	lincRNA	ENSMUST00000123595	NA	exon (NM_027554, exon 1 of 10)	1128	ENSMUSG00000038250	ENSMUSG00000038250	Usp38	133.5	138.47	141.53	143	117.02	119.47	125.61	121.09
32380	chr11	88718362	88719587	1226	6.26	6.52	-0.25	0.0586	0.506	ENSMUSG00000087574	C030037D09Rik	lincRNA	ENSMUST00000138007	NA	promoter-TSS (NM_001201341)	332		ENSMUSG00000087574	C030037D09Rik	77.65	83.08	69.42	77	87.21	93.7	89.95	95.1
97940	chr19	6017169	6017327	159	0.51	2.15	-1.64	0.0586	0.506	NA	AC131692.1	lincRNA	ENSMUST00000180505	NA	intron (NR_045783, intron 4 of 4)	-1423	ENSMUSG00000024942	ENSMUSG00000024942	Capn1	0.68	0.66	3.37	1	4.97	7.03	1.06	4.73
73878	chr16	11177934	11178112	179	0.51	2.12	-1.6	0.059	0.507	NA	AC087541.1	lincRNA	ENSMUST00000181206	-63	Intergenic	-1630	ENSMUSG00000037965	ENSMUSG00000037965	Zc3h7a	0.68	0.66	3.37	1	8.28	2.93	3.19	2.95
93661	chr18	54610938	54612171	1234	4.89	5.31	-0.42	0.0594	0.509	NA	AC147219.1	lincRNA	ENSMUST00000181269	158098	promoter-TSS (NR_045400)	-189		NA	9330117O12Rik	30.65	32.97	31	24	41.4	30.45	40.98	46.07
65454	chr15	62037179	62038721	1543	6.66	6.4	0.26	0.0596	0.509	ENSMUSG00000097039	Pvt1	lincRNA	ENSMUST00000182956	NA	promoter-TSS (NR_003368)	-37	ENSMUSG00000097039	ENSMUSG00000097039	Pvt1	108.98	102.87	97.05	97	78.38	67.35	101.66	91.56
205806	chr9	36767940	36768853	914	6.15	5.84	0.32	0.0617	0.514	NA	AC155921.1	lincRNA	ENSMUST00000180474	NA	promoter-TSS (NM_008408)	-819	ENSMUSG00000032116	ENSMUSG00000032116	Stt3a	61.3	71.87	72.79	79	61.82	44.51	69.72	52.57
81295	chr17	21535243	21536544	1302	6.01	5.67	0.34	0.062	0.515	NA	CT010433.2	lincRNA	ENSMUST00000180842	NA	intron (NM_144515, intron 1 of 4)	355		ENSMUSG00000051341	Zfp52	76.97	61.32	53.24	66	36.98	65.59	53.76	46.67
7894	chr1	137966253	137966699	447	3.4	2.53	0.88	0.064	0.52	NA	RP23-44N5.2	lincRNA	ENSMUST00000182680	NA	promoter-TSS (NR_029820)	21	miRBase:MI0000697	ENSMUSG00000065565	Mir181a-1	12.26	9.89	8.09	12	2.76	7.03	8.52	4.73
70333	chr15	89209939	89210335	397	3.83	2.98	0.85	0.0656	0.524	NA	AC160538.1	lincRNA	ENSMUST00000181384	1223	Intergenic	-1422	ENSMUSG00000036561	ENSMUSG00000036561	Ppp6r2	12.94	7.91	14.15	22	4.97	4.69	14.9	7.09
9685	chr1	169968114	169970253	2140	6.82	7.04	-0.22	0.0671	0.528	NA	AC139673.1	lincRNA	ENSMUST00000180638	NA	promoter-TSS (NM_010476)	21	ENSMUSG00000026675	ENSMUSG00000026675	Hsd17b7	115.79	123.97	109.18	104	144.07	124.16	140.51	117.55
78075	chr16	77599828	77600025	198	1.38	-0.51	1.89	0.0671	1	ENSMUSG00000090386	2810055G20Rik	lincRNA	ENSMUST00000183099	NA	TTS (NR_029535)	270	miRBase:MI0000559	ENSMUSG00000065557	Mirlet7c-1	4.09	2.64	0.67	3	1.1	0.59	0.53	0.59
75384	chr16	21795780	21795932	153	2.42	1.16	1.26	0.0678	0.53	NA	AC130214.1	lincRNA	ENSMUST00000181780	NA	non-coding (NR_037958, exon 2 of 3)	1509	ENSMUSG00000097290	ENSMUSG00000097290	1300002E11Rik	6.13	6.59	2.7	6	3.31	0.59	2.66	2.36
207030	chr9	45429765	45434292	4528	8.52	8.39	0.13	0.0688	0.531	NA	AC119237.1	lincRNA	ENSMUST00000181230	NA	promoter-TSS (NR_040732)	-797	ENSMUSG00000097074	ENSMUSG00000097074	4833428L15Rik	397.1	388.39	358.54	324	324.01	349.05	334.25	336.7
11228	chr1	185454313	185456541	2229	7.61	7.45	0.17	0.0691	0.531	NA	AC131980.1	lincRNA	ENSMUST00000180623	NA	non-coding (NR_040305, exon 1 of 3)	141	ENSMUSG00000097615	ENSMUSG00000097615	Gm2061	195.48	216.28	181.97	189	175.53	183.89	169.26	168.35
129089	chr3	108019019	108019187	169	-0.41	1.44	-1.85	0.0707	1	ENSMUSG00000087357	Gm12498	lincRNA	ENSMUST00000138374	NA	Intergenic	-1130	ENSMUSG00000058135	ENSMUSG00000058135	Gstm1	0.68	0.66	0.67	1	1.66	5.27	1.6	2.36
38472	chr11	117078318	117078506	189	0.51	2.05	-1.54	0.0713	0.537	ENSMUSG00000086859	2810008D09Rik	lincRNA	ENSMUST00000149822	NA	TTS (NR_105853)	1064		NA	Mir6516	1.36	1.98	1.35	1	3.31	8.78	2.13	2.36
130875	chr3	142880552	142883135	2584	7.27	7.46	-0.19	0.0714	0.537	NA	AC137970.1	lincRNA	ENSMUST00000181882	NA	5' UTR (NM_178654, exon 1 of 22)	160	ENSMUSG00000004591	ENSMUSG00000004591	Pkn2	165.51	141.77	171.18	138	179.94	180.38	168.19	173.67
138656	chr4	117495942	117497214	1273	4.85	5.24	-0.39	0.0736	0.541	ENSMUSG00000087228	Gm12827	lincRNA	ENSMUST00000132690	NA	intron (NM_025739, intron 1 of 14)	337	ENSMUSG00000028677	ENSMUSG00000028677	Rnf220	27.25	27.04	35.72	25	35.33	38.65	39.39	37.8
181981	chr7	66109880	66111523	1644	6.93	6.73	0.21	0.0744	0.543	NA	AC127595.1	lincRNA	ENSMUST00000181911	NA	intron (NM_001081163, intron 1 of 2)	1187	ENSMUSG00000032640	ENSMUSG00000032640	Chsy1	117.83	116.71	136.81	117	105.98	100.15	112.84	104.55
105008	chr2	25579914	25580169	256	3.02	2.01	1.01	0.075	0.544	NA	AL732590.1	lincRNA	ENSMUST00000181730	NA	promoter-TSS (NM_001005424)	57	ENSMUSG00000029419	ENSMUSG00000029419	Gm996	6.13	7.25	12.13	7	5.52	0.59	5.32	4.73
181686	chr7	63444109	63444246	138	0.51	2.04	-1.53	0.0763	1	NA	AC127280.1	lincRNA	ENSMUST00000181327	NA	promoter-TSS (NM_130880)	-594	ENSMUSG00000033510	ENSMUSG00000033510	Otud7a	0.68	1.32	2.7	1	1.1	7.03	4.79	3.54
64885	chr15	44788593	44788750	158	1.52	-0.27	1.79	0.0781	1	NA	AC100730.1	lincRNA	ENSMUST00000181839	NA	promoter-TSS (NM_001032727)	-609	ENSMUSG00000022340	ENSMUSG00000022340	Sybu	6.81	1.98	0.67	2	0.55	0.59	1.6	0.59
76393	chr16	33379702	33381105	1404	6.73	6.5	0.23	0.0787	0.552	NA	AC122247.1	lincRNA	ENSMUST00000180923	NA	promoter-TSS (NM_011749)	332	ENSMUSG00000097318	ENSMUSG00000097318	1700007L15Rik	117.15	99.57	124.68	84	77.83	101.9	97.93	84.47
201210	chr8	120589292	120589959	668	5.12	4.65	0.47	0.0788	0.552	NA	RP24-414A22.2	lincRNA	ENSMUST00000181414	NA	promoter-TSS (NM_178856)	-551		ENSMUSG00000031821	Gins2	34.74	48.8	17.52	38	22.63	21.08	24.48	31.9
90710	chr18	4813741	4814175	435	2.03	3.05	-1.02	0.0794	0.553	NA	AC122004.1	lincRNA	ENSMUST00000180904	NA	intron (NR_045881, intron 1 of 9)	1472	ENSMUSG00000097043	ENSMUSG00000097043	Gm10556	2.72	6.59	2.02	5	8.28	5.86	15.44	3.54
90155	chr17	84956492	84957563	1072	6.41	6.15	0.26	0.0806	0.557	NA	AC142103.1	lincRNA	ENSMUST00000181147	NA	promoter-TSS (NM_011151)	287	ENSMUSG00000061130	ENSMUSG00000061130	Ppm1b	84.46	79.79	93	82	52.99	80.23	78.24	72.07
126185	chr3	88177063	88178508	1446	6.59	6.37	0.22	0.0816	0.56	NA	AC137525.1	lincRNA	ENSMUST00000181837	NA	promoter-TSS (NR_045997)	-1	ENSMUSG00000096935	ENSMUSG00000096935	1700113A16Rik	104.21	95.61	99.07	87	76.72	80.82	83.03	90.97
216053	chr9	122571437	122573314	1878	6.9	6.68	0.22	0.0833	0.563	NA	AC164612.1	lincRNA	ENSMUST00000181107	NA	promoter-TSS (NR_015610)	-125	ENSMUSG00000097736	ENSMUSG00000097736	9530059O14Rik	132.14	108.14	109.18	128	102.12	93.12	114.43	101.01
75842	chr16	30009436	30009639	204	2.44	1.07	1.37	0.0851	0.567	NA	CT030736.1	lincRNA	ENSMUST00000181485	NA	intron (NR_033631, intron 1 of 2)	871	ENSMUSG00000097184	ENSMUSG00000097184	4632428C04Rik	6.13	5.93	0.67	9	0.55	3.51	3.73	0.59
148595	chr5	15932967	15938120	5154	8.45	8.32	0.13	0.0907	0.578	NA	AC163094.1	lincRNA	ENSMUST00000180447	NA	intron (NM_009784, intron 1 of 37)	853	ENSMUSG00000040118	ENSMUSG00000040118	Cacna2d1	328.3	340.91	396.28	336	310.76	328.55	293.27	347.33
94886	chr18	67774145	67776700	2556	7.19	6.99	0.2	0.0915	0.58	NA	AC108434.1	lincRNA	ENSMUST00000180450	NA	TTS (NR_045376)	547	ENSMUSG00000079614	ENSMUSG00000079614	Seh1l	138.27	130.56	170.51	145	124.75	154.03	114.43	114.6
99179	chr19	10389361	10390946	1586	6.87	6.68	0.19	0.0956	0.587	NA	AC124169.1	lincRNA	ENSMUST00000181743	NA	intron (NM_018801, intron 1 of 8)	1064	ENSMUSG00000024743	ENSMUSG00000024743	Syt7	115.79	120.01	124.01	109	106.53	100.15	104.32	100.42
148121	chr4	155775209	155775694	486	3.38	2.46	0.92	0.0959	0.588	NA	AL670236.1	lincRNA	ENSMUST00000180784	NA	promoter-TSS (NM_147776)	-891	ENSMUSG00000042116	ENSMUSG00000042116	Vwa1	8.85	14.51	5.39	13	6.07	5.27	10.11	0.59
206555	chr9	44133133	44133418	286	0.51	2.02	-1.51	0.0981	1	NA	AC148328.2	lincRNA	ENSMUST00000180670	NA	Intergenic	-1382	ENSMUSG00000032135	ENSMUSG00000032135	Mcam	0.68	0.66	3.37	1	0.55	2.93	7.45	5.32
131374	chr3	152668195	152668469	275	2.77	3.57	-0.81	0.0986	0.592	NA	AC116720.1	lincRNA	ENSMUST00000181093	NA	promoter-TSS (NM_001081277)	-192	ENSMUSG00000039058	ENSMUSG00000039058	Ak5	10.22	7.91	8.09	1	9.38	10.54	11.18	16.54
109664	chr2	55435609	55438528	2920	7.9	7.76	0.14	0.0988	0.593	NA	AL845483.1	lincRNA	ENSMUST00000180810	NA	promoter-TSS (NM_008426)	-87	ENSMUSG00000026824	ENSMUSG00000026824	Kcnj3	241.8	248.59	223.08	244	228.52	199.12	226.74	212.65
141049	chr4	129057605	129057953	349	4.01	3.45	0.55	0.105	0.603	ENSMUSG00000085085	1700086P04Rik	lincRNA	ENSMUST00000149472	NA	promoter-TSS (NM_029219)	-492	ENSMUSG00000028793	ENSMUSG00000028793	Rnf19b	18.39	19.78	14.15	12	8.28	14.06	8.52	13
14236	chr10	54073859	54076447	2589	7.4	7.22	0.18	0.108	0.608	NA	AC158642.1	lincRNA	ENSMUST00000181899	NA	promoter-TSS (NR_038016)	643	ENSMUSG00000003746	ENSMUSG00000003746	Man1a	160.75	151.66	163.1	201	154	156.95	138.39	148.27
72683	chr15	103145932	103146075	144	2.09	0.87	1.22	0.108	0.608	NA	AC162693.1	lincRNA	ENSMUST00000181306	NA	intron (NR_045743, intron 1 of 6)	824	ENSMUSG00000097003	ENSMUSG00000097003	D930007P13Rik	2.04	5.93	8.09	1	2.21	2.34	1.6	1.18
201511	chr8	121544318	121544459	142	0.83	2.12	-1.29	0.109	0.609	NA	RP23-76C13.4	lincRNA	ENSMUST00000181133	NA	promoter-TSS (NR_045903)	1		ENSMUSG00000097424	1700030M09Rik	4.09	0.66	1.35	1	4.42	1.76	5.32	5.91
215323	chr9	119894345	119896040	1696	6.73	6.53	0.2	0.111	0.612	NA	AC124662.1	lincRNA	ENSMUST00000180676	NA	intron (NM_026236, intron 1 of 18)	298	ENSMUSG00000032512	ENSMUSG00000032512	Wdr48	95.36	109.46	119.96	100	90.52	92.53	86.22	101.6
18226	chr10	82810092	82810355	264	1.88	0.6	1.29	0.112	1	ENSMUSG00000056821	1700028I16Rik	lincRNA	ENSMUST00000178540	-1767	Intergenic	-1899	ENSMUSG00000056821	ENSMUSG00000056821	1700028I16Rik	4.09	3.96	4.72	2	2.21	0.59	2.66	0.59
102359	chr19	46337438	46339735	2298	7.04	6.87	0.17	0.112	0.615	NA	AC114539.1	lincRNA	ENSMUST00000180538	NA	promoter-TSS (NM_001164293)	73	ENSMUSG00000036748	ENSMUSG00000036748	Cuedc2	133.5	139.13	126.03	128	114.81	121.23	114.43	117.55
7895	chr1	137966757	137967035	279	2.09	0.84	1.25	0.113	0.616	NA	RP23-44N5.2	lincRNA	ENSMUST00000182680	NA	TTS (NR_029820)	257	miRBase:MI0000723	ENSMUSG00000065458	Mir181b-1	2.04	3.96	6.07	5	1.1	1.76	3.73	0.59
164066	chr6	6955383	6955863	481	4.12	3.56	0.56	0.115	0.618	NA	RP23-145L9.8	lincRNA	ENSMUST00000181534	NA	promoter-TSS (NM_001077713)	-395		ENSMUSG00000042505	Acn9	17.71	15.83	12.8	23	11.59	11.13	15.44	8.86
2653	chr1	61376997	61377165	169	2.33	1.19	1.14	0.118	0.623	ENSMUSG00000085447	9530026F06Rik	lincRNA	ENSMUST00000141000	-1266	Intergenic	-1351	ENSMUSG00000085447	ENSMUSG00000085447	9530026F06Rik	8.17	2.64	3.37	6	1.1	5.27	1.6	1.18
148645	chr5	19225738	19228433	2696	7.45	7.59	-0.15	0.119	0.625	NA	AC121774.1	lincRNA	ENSMUST00000180594	NA	promoter-TSS (NM_001170746)	40	ENSMUSG00000040003	ENSMUSG00000040003	Magi2	181.86	170.13	177.92	169	195.95	179.21	206.51	191.39
49285	chr13	10359225	10361507	2283	6.6	6.79	-0.19	0.12	0.626	NA	AC122824.1	lincRNA	ENSMUST00000180807	NA	5' UTR (NM_033269, exon 1 of 5)	437		ENSMUSG00000046159	Chrm3	89.91	93.64	108.51	95	112.05	108.93	101.66	119.91
163644	chr5	149006203	149006901	699	4.57	4.99	-0.43	0.12	0.626	ENSMUSG00000085971	Gm15411	lincRNA	ENSMUST00000133243	NA	promoter-TSS (NR_040429)	-410	ENSMUSG00000086610	ENSMUSG00000086610	Gm15408	33.38	23.74	23.59	14	22.63	33.97	37.26	33.67
92063	chr18	33796023	33796278	256	2.45	1.43	1.01	0.123	0.63	ENSMUSG00000087590	2410004N09Rik	lincRNA	ENSMUST00000146010	37	TTS (NM_013512)	1259	ENSMUSG00000087590	ENSMUSG00000087590	2410004N09Rik	6.13	6.59	6.07	3	1.1	5.86	2.66	1.18
148878	chr5	23850171	23851354	1184	5.96	5.7	0.26	0.123	0.63	NA	AC117663.1	lincRNA	ENSMUST00000181574	NA	intron (NR_045040, intron 1 of 3)	166	ENSMUSG00000097180	ENSMUSG00000097180	2700038G22Rik	68.11	63.3	76.16	42	48.57	43.92	56.42	59.66
194154	chr8	47353239	47353401	163	1.56	0.17	1.39	0.125	1	NA	AC102862.1	lincRNA	ENSMUST00000181417	NA	promoter-TSS (NM_175162)	-972	ENSMUSG00000038143	ENSMUSG00000038143	Stox2	3.41	1.32	6.07	1	0.55	1.17	1.6	1.18
60930	chr14	64585124	64596373	11250	10.28	10.21	0.07	0.127	0.635	NA	mmu-mir-3078	lincRNA	ENSMUST00000181808	NA	promoter-TSS (NR_029813)	92	miRBase:MI0000716	ENSMUSG00000065597	Mir124a-1	1237.61	1252.2	1229.28	1264	1108.37	1216.4	1250.26	1166.04
105167	chr2	26138965	26140552	1588	6.79	6.61	0.18	0.127	0.636	ENSMUSG00000087679	C330006A16Rik	lincRNA	ENSMUST00000133808	NA	promoter-TSS (NM_001256522)	-216		ENSMUSG00000087679	C330006A16Rik	119.2	111.44	106.48	107	96.6	94.88	87.29	112.23
191945	chr8	12719345	12719479	135	1.63	0.3	1.33	0.132	1	ENSMUSG00000074469	Gm15348	lincRNA	ENSMUST00000151188	-218	promoter-TSS (NR_033546)	-285	ENSMUSG00000074469	ENSMUSG00000074469	Gm15348	4.77	3.96	2.7	1	1.1	0.59	2.66	0.59
37356	chr11	114446753	114447292	540	4.02	3.51	0.51	0.134	0.645	ENSMUSG00000062391	4932435O22Rik	lincRNA	ENSMUST00000148405	NA	intron (NR_027643, intron 1 of 2)	1837	ENSMUSG00000062391	ENSMUSG00000062391	4932435O22Rik	21.8	15.83	18.2	9	7.73	12.88	10.11	14.77
2281	chr1	57213335	57213561	227	2.48	1.42	1.05	0.136	0.648	NA	AC161493.1	lincRNA	ENSMUST00000181949	145660	intron (NR_037990, intron 2 of 6)	1548		NA	BC055402	7.49	0.66	8.09	6	1.1	3.51	3.73	2.36
194155	chr8	47353515	47354122	608	1.64	2.69	-1.05	0.137	0.648	NA	AC102862.1	lincRNA	ENSMUST00000181417	NA	Intergenic	-1471	ENSMUSG00000038143	ENSMUSG00000038143	Stox2	8.17	1.98	1.35	1	8.28	2.34	6.39	8.86
123075	chr3	13470578	13473662	3085	7.73	7.59	0.13	0.138	0.65	NA	AC161601.1	lincRNA	ENSMUST00000180838	NA	intron (NM_001163328, intron 1 of 8)	465	ENSMUSG00000039717	ENSMUSG00000096025	Ralyl	205.7	217.6	215.66	208	184.91	196.19	211.84	179.57
204220	chr9	20458812	20460639	1828	7.16	7.31	-0.15	0.14	0.653	NA	AC171206.1	lincRNA	ENSMUST00000180846	NA	intron (NM_011753, intron 1 of 9)	434	ENSMUSG00000063108	ENSMUSG00000063108	Zfp26	136.23	143.75	146.92	146	144.07	160.47	168.72	161.85
42268	chr12	32823162	32823350	189	2.29	1.15	1.13	0.141	0.653	NA	CT572998.1	lincRNA	ENSMUST00000180613	NA	promoter-TSS (NR_045032)	-860		ENSMUSG00000096954	Gdap10	5.45	0.66	7.41	6	4.42	1.17	2.13	1.18
7179	chr1	133611366	133611527	162	2.17	0.82	1.35	0.142	0.655	NA	AC124338.1	lincRNA	ENSMUST00000180718	NA	Intergenic	-1167	ENSMUSG00000090553	ENSMUSG00000090553	Snrpe	2.72	6.59	0.67	8	0.55	0.59	5.32	0.59
189639	chr7	139957370	139957614	245	2.36	1.31	1.05	0.142	0.654	ENSMUSG00000085354	Gm2044	lincRNA	ENSMUST00000130771	NA	TTS (NR_029589)	130		NA	Mir7686	3.41	3.96	10.11	3	2.76	0.59	4.79	1.77
213497	chr9	107562690	107564270	1581	6.39	6.18	0.21	0.142	0.654	NA	AL672219.1	lincRNA	ENSMUST00000181099	NA	exon (NM_019742, exon 1 of 3)	225	ENSMUSG00000010054	ENSMUSG00000010054	Tusc2	89.23	75.83	97.05	74	58.51	69.69	84.1	77.38
217494	chrX	133689149	133691944	2796	6.59	6.77	-0.18	0.142	0.655	NA	AL713863.1	lincRNA	ENSMUST00000181867	NA	Intergenic	-1554	ENSMUSG00000051323	ENSMUSG00000051323	Pcdh19	86.5	92.32	107.16	99	114.81	111.27	101.66	108.1
165297	chr6	35252248	35253758	1511	6.39	6.18	0.21	0.143	0.656	ENSMUSG00000073155	1810058I24Rik	lincRNA	ENSMUST00000152147	NA	non-coding (NR_027875, exon 1 of 3)	271	ENSMUSG00000073155	ENSMUSG00000073155	1810058I24Rik	75.6	89.68	83.57	86	65.69	73.79	80.9	69.7
179785	chr7	43774822	43775167	346	1.12	2.33	-1.21	0.143	0.657	NA	AC151989.1	lincRNA	ENSMUST00000181454	NA	intron (NM_001177373, intron 1 of 5)	378	ENSMUSG00000067616	ENSMUSG00000067616	Klk11	3.41	2.64	0.67	2	5.52	0.59	12.24	1.77
191647	chr8	11479107	11479482	376	2.56	3.29	-0.73	0.143	0.656	NA	AC124475.1	lincRNA	ENSMUST00000180408	NA	promoter-TSS (NM_011227)	-796		ENSMUSG00000031504	Rab20	10.22	3.96	5.39	4	11.59	5.86	12.77	8.86
12108	chr10	3365752	3367899	2148	7.39	7.23	0.15	0.144	0.658	NA	AC162384.1	lincRNA	ENSMUST00000181086	NA	exon (NM_133485, exon 1 of 4)	676	ENSMUSG00000040653	ENSMUSG00000040653	Ppp1r14c	143.72	166.17	189.38	170	152.35	140.56	154.89	154.17
151874	chr5	52192035	52192172	138	-0.41	1.19	-1.6	0.145	1	NA	AC102739.1	lincRNA	ENSMUST00000180601	NA	intron (NR_015537, intron 1 of 3)	1423	ENSMUSG00000097145	ENSMUSG00000097145	9230114K14Rik	0.68	0.66	0.67	1	3.86	0.59	0.53	4.13
60539	chr14	61683738	61683889	152	1.19	-0.27	1.45	0.152	1	ENSMUSG00000097589	Dleu2	lincRNA	ENSMUST00000182768	-1365	Intergenic	-1441	ENSMUSG00000097589	ENSMUSG00000097589	Dleu2	4.09	0.66	3.37	1	0.55	0.59	1.6	0.59
167456	chr6	72955809	72959574	3766	8.61	8.52	0.1	0.153	0.669	NA	AC153842.1	lincRNA	ENSMUST00000180809	NA	intron (NM_001190327, intron 3 of 3)	540	ENSMUSG00000079523	ENSMUSG00000079523	Tmsb10	412.76	367.95	384.82	402	363.75	368.37	371.51	360.92
111524	chr2	91236369	91238010	1642	6.84	6.66	0.18	0.154	0.67	NA	AL691450.2	lincRNA	ENSMUST00000181191	NA	promoter-TSS (NR_015464)	44	ENSMUSG00000097868	ENSMUSG00000097868	A330069E16Rik	107.62	110.78	119.29	121	91.08	91.36	117.1	105.14
131006	chr3	145651579	145651726	148	2.2	1.13	1.07	0.155	0.672	NA	AC136729.1	lincRNA	ENSMUST00000181247	NA	Intergenic	-1668	ENSMUSG00000028195	ENSMUSG00000028195	Cyr61	5.45	7.25	4.72	1	3.31	0.59	4.26	0.59
14270	chr10	57485958	57486173	216	2.15	2.93	-0.78	0.156	0.672	NA	AC153823.1	lincRNA	ENSMUST00000180831	NA	promoter-TSS (NM_008297)	287	ENSMUSG00000097370	ENSMUSG00000097370	4930467K11Rik	3.41	3.96	7.41	3	7.18	6.44	7.45	9.45
185352	chr7	105373624	105373843	220	0.5	1.74	-1.25	0.157	1	NA	RP23-397L11.2	lincRNA	ENSMUST00000180892	NA	3' UTR (NM_001242365, exon 12 of 12)	-1364	ENSMUSG00000078611	ENSMUSG00000078611	Gm5901	0.68	3.3	0.67	1	3.31	2.34	4.79	2.95
83302	chr17	27318245	27318448	204	1.39	2.41	-1.02	0.159	0.676	ENSMUSG00000073430	Gm10505	lincRNA	ENSMUST00000151398	-24011	Intergenic	-1252		NA	Mir7214	4.09	0.66	4.72	1	5.52	5.86	7.45	2.36
95448	chr18	75514655	75515063	409	2.1	2.93	-0.82	0.159	0.676	NA	AC120176.1	lincRNA	ENSMUST00000181913	NA	intron (NR_045879, intron 1 of 3)	214	ENSMUSG00000097712	ENSMUSG00000097712	Gm10532	5.45	0.66	8.09	3	8.28	6.44	7.45	8.27
104196	chr2	11339436	11339570	135	-0.41	1.12	-1.52	0.159	1	ENSMUSG00000086006	Gm13293	lincRNA	ENSMUST00000131188	NA	promoter-TSS (NR_040369)	14		ENSMUSG00000086006	Gm13293	0.68	0.66	0.67	1	1.66	1.76	0.53	4.73
194437	chr8	57487986	57488759	774	5.54	5.24	0.3	0.159	0.675	NA	AC130841.1	lincRNA	ENSMUST00000180690	NA	promoter-TSS (NM_021788)	-513	ENSMUSG00000031609	ENSMUSG00000031609	Sap30	34.06	50.11	49.87	52	26.49	39.82	42.58	42.53
87177	chr17	46629590	46629957	368	2.2	2.98	-0.78	0.16	0.678	NA	CT030702.1	lincRNA	ENSMUST00000181301	NA	promoter-TSS (NM_175168)	-270	ENSMUSG00000023972	ENSMUSG00000023972	Ptk7	3.41	5.28	6.74	3	11.04	4.69	6.39	9.45
191645	chr8	11477798	11478761	964	5.64	5.35	0.3	0.162	0.68	NA	AC124475.1	lincRNA	ENSMUST00000180408	NA	intron (NM_011227, intron 1 of 1)	219		ENSMUSG00000031504	Rab20	42.91	56.71	36.39	64	46.37	37.48	43.11	36.03
72684	chr15	103146398	103147527	1130	6.04	5.84	0.21	0.164	0.682	NA	AC162693.1	lincRNA	ENSMUST00000181306	NA	promoter-TSS (NR_045743)	-135	ENSMUSG00000097003	ENSMUSG00000097003	D930007P13Rik	61.98	71.22	72.79	58	59.06	59.15	54.82	55.53
155232	chr5	111760780	111762548	1769	6.49	6.29	0.2	0.165	0.683	ENSMUSG00000085271	E130006D01Rik	lincRNA	ENSMUST00000137398	NA	promoter-TSS (NR_045834)	64	ENSMUSG00000085271	ENSMUSG00000085271	E130006D01Rik	96.72	83.74	85.59	93	74.52	69.69	94.21	74.43
47647	chr12	109612949	109613362	414	3.14	3.67	-0.53	0.166	0.684	ENSMUSG00000097451	Rian	lincRNA	ENSMUST00000183215	NA	intron (NR_028261, intron 2 of 20)	1334	miRBase:MI0006290	ENSMUSG00000080406	Mir1188	8.85	5.93	7.41	13	13.25	15.23	15.44	7.09
116659	chr2	150747399	150747555	157	1	2.03	-1.02	0.166	0.684	NA	AL845174.1	lincRNA	ENSMUST00000180851	725	Intergenic	-1604	ENSMUSG00000033068	ENSMUSG00000033068	Entpd6	0.68	0.66	0.67	6	6.07	5.27	3.19	1.77
199819	chr8	110901733	110902535	803	4.86	5.15	-0.29	0.168	0.686	NA	AC132945.1	lincRNA	ENSMUST00000180679	NA	intron (NM_172283, intron 1 of 23)	354	ENSMUSG00000033703	ENSMUSG00000033703	Fuk	27.93	26.38	31	31	34.22	35.14	35.13	37.8
96208	chr18	82854767	82854923	157	2.17	1.08	1.09	0.169	0.687	NA	AC113104.1	lincRNA	ENSMUST00000181345	-970	Intergenic	-1052		ENSMUSG00000097738	4930445N18Rik	2.72	2.64	2.7	10	2.21	1.17	2.13	2.95
103918	chr2	5137422	5138503	1082	4.74	5.09	-0.34	0.169	0.687	NA	AL732403.1	lincRNA	ENSMUST00000180479	NA	exon (NM_028804, exon 1 of 3)	187	ENSMUSG00000026676	ENSMUSG00000026676	Ccdc3	40.19	17.8	24.26	25	38.64	32.8	31.94	32.49
181655	chr7	61939724	61939880	157	1.71	0.51	1.2	0.169	1	NA	AC107641.1	lincRNA	ENSMUST00000181804	NA	TTS (NR_030557)	304	miRBase:MI0005495	ENSMUSG00000093187	Mir344-2	3.41	3.3	1.35	5	2.21	1.17	0.53	1.77
163464	chr5	147399862	147400816	955	5.24	4.92	0.32	0.172	0.69	NA	AC134441.1	lincRNA	ENSMUST00000181648	NA	5' UTR (NM_010229, exon 1 of 24)	150	ENSMUSG00000042817	ENSMUSG00000042817	Flt3	32.01	42.86	30.33	46	36.98	30.45	22.35	31.31
166042	chr6	48536723	48539280	2558	7.51	7.38	0.13	0.172	0.69	NA	AC154013.1	lincRNA	ENSMUST00000180937	NA	intron (NM_133764, intron 1 of 3)	433	ENSMUSG00000039347	ENSMUSG00000039347	Atp6v0e2	189.35	195.18	172.53	174	157.31	176.28	180.43	153.58
182097	chr7	67222006	67223429	1424	6.81	6.63	0.18	0.172	0.691	NA	AC158751.1	lincRNA	ENSMUST00000181631	NA	5' UTR (NM_001191051, exon 1 of 3)	102	ENSMUSG00000043831	ENSMUSG00000043831	Lysmd4	126.69	115.4	102.44	104	89.97	113.03	114.43	77.38
130403	chr3	131301895	131303728	1834	6.96	7.11	-0.15	0.174	0.693	NA	AC165416.1	lincRNA	ENSMUST00000181438	NA	exon (NM_027816, exon 1 of 5)	415	ENSMUSG00000027983	ENSMUSG00000027983	Cyp2u1	132.82	126.61	119.29	121	131.37	140.56	149.56	132.32
196383	chr8	81015055	81015635	581	5.71	5.92	-0.21	0.174	0.693	ENSMUSG00000037982	Gm9725	lincRNA	ENSMUST00000123595	NA	promoter-TSS (NM_027554)	-439	ENSMUSG00000038250	ENSMUSG00000038250	Usp38	47.68	48.14	53.24	61	62.37	62.08	62.27	56.12
8045	chr1	150163730	150163931	202	0.75	1.91	-1.16	0.175	1	NA	RP24-160J12.1	lincRNA	ENSMUST00000181308	NA	intron (NR_110420, intron 1 of 1)	1117		ENSMUSG00000097754	Ptgs2os2	1.36	0.66	2.7	2	2.21	3.51	1.06	8.27
153788	chr5	100426717	100430826	4110	8.25	8.15	0.1	0.175	0.694	NA	AC107744.1	lincRNA	ENSMUST00000181873	NA	intron (NR_034038, intron 2 of 4)	763	ENSMUSG00000097772	ENSMUSG00000097772	5430416N02Rik	324.9	305.96	289.8	298	280.96	283.46	298.59	272.9
12522	chr10	12922227	12923773	1547	6.5	6.67	-0.17	0.177	0.696	NA	AL691505.1	lincRNA	ENSMUST00000181073	NA	non-coding (NR_038028, exon 1 of 3)	127	ENSMUSG00000097378	ENSMUSG00000097378	B230208H11Rik	85.82	79.79	99.07	97	99.36	101.32	112.84	92.74
82722	chr17	25873889	25874179	291	1.78	2.62	-0.84	0.177	0.696	NA	AC159277.1	lincRNA	ENSMUST00000180868	NA	Intergenic	-1466	ENSMUSG00000025731	ENSMUSG00000025731	0610011F06Rik	2.04	4.62	4.04	3	3.31	5.86	10.65	4.73
168781	chr6	87912595	87912748	154	1.37	2.35	-0.98	0.178	0.696	NA	AC153872.1	lincRNA	ENSMUST00000181696	NA	3' UTR (NM_017477, exon 24 of 24)	-1304	ENSMUSG00000030060	ENSMUSG00000030060	Hmces	0.68	4.62	4.04	1	3.86	4.1	5.32	7.09
199076	chr8	106335569	106338039	2471	7.96	7.85	0.11	0.179	0.697	NA	AC134615.1	lincRNA	ENSMUST00000180410	NA	intron (NM_021491, intron 1 of 8)	1184	ENSMUSG00000031906	ENSMUSG00000031906	Smpd3	239.76	257.17	246.66	251	230.73	233.09	231.53	227.42
217675	chrX	144153606	144153753	148	1.87	2.7	-0.83	0.179	0.697	ENSMUSG00000085139	A730046J19Rik	lincRNA	ENSMUST00000135687	NA	promoter-TSS (NR_040271)	-15	ENSMUSG00000085139	ENSMUSG00000085139	A730046J19Rik	1.36	7.91	1.35	4	6.62	5.86	5.85	7.68
35718	chr11	102886946	102887101	156	1.97	0.99	0.99	0.18	0.698	NA	AL731670.1	lincRNA	ENSMUST00000181125	NA	TTS (NM_025766)	1855	ENSMUSG00000075510	ENSMUSG00000075510	Fam187a	3.41	7.91	3.37	1	2.21	2.34	1.6	1.77
11202	chr1	185362228	185364588	2361	7.18	7.03	0.15	0.182	0.701	NA	AC129195.1	lincRNA	ENSMUST00000180632	NA	intron (NM_029735, intron 1 of 31)	313	ENSMUSG00000026615	ENSMUSG00000026615	Eprs	164.83	128.58	144.9	142	123.64	131.19	145.3	123.46
132973	chr4	36952972	36953119	148	2.23	1.34	0.89	0.183	0.701	ENSMUSG00000084898	Gm12371	lincRNA	ENSMUST00000144029	NA	Intergenic	-1302	ENSMUSG00000045083	ENSMUSG00000045083	Lingo2	6.13	5.93	2.7	4	3.31	1.76	2.13	2.95
156653	chr5	116314067	116314224	158	2.38	1.5	0.88	0.187	0.705	ENSMUSG00000086715	B230112J18Rik	lincRNA	ENSMUST00000128473	NA	intron (NR_110475, intron 1 of 2)	1786		ENSMUSG00000086715	B230112J18Rik	4.09	3.3	5.39	8	3.31	2.93	2.13	2.95
64886	chr15	44789046	44789202	157	1.32	-0.25	1.57	0.191	1	NA	AC100730.1	lincRNA	ENSMUST00000181839	NA	intron (NR_040309, intron 2 of 2)	-1061	ENSMUSG00000022340	ENSMUSG00000022340	Sybu	0.68	0.66	0.67	8	1.66	0.59	0.53	0.59
20725	chr10	127197541	127197844	304	2.9	2.18	0.72	0.192	0.71	NA	AC144852.1	lincRNA	ENSMUST00000181578	NA	3' UTR (NM_054097, exon 10 of 10)	-1984	ENSMUSG00000040415	ENSMUSG00000040415	Dtx3	10.9	9.23	2.7	7	4.42	3.51	3.73	6.5
85096	chr17	32807738	32810307	2570	7.49	7.37	0.12	0.192	0.71	NA	CT485613.1	lincRNA	ENSMUST00000181318	NA	intron (NM_183177, intron 1 of 3)	908		ENSMUSG00000055202	Zfp811	186.63	173.42	187.36	174	154.55	167.5	180.97	158.9
87232	chr17	46706894	46707110	217	2.42	1.41	1.01	0.193	0.711	NA	CT030702.1	lincRNA	ENSMUST00000181301	NA	Intergenic	-2000	ENSMUSG00000059409	ENSMUSG00000059409	Ppp2r5d	3.41	2.64	7.41	8	7.18	0.59	0.53	2.36
51394	chr13	48273456	48273832	377	3.29	2.71	0.58	0.195	0.713	NA	AC123857.1	lincRNA	ENSMUST00000180777	NA	intron (NR_045162, intron 1 of 2)	240	ENSMUSG00000097326	ENSMUSG00000097326	A330048O09Rik	9.54	10.55	10.11	9	6.07	5.27	4.26	10.63
49112	chr13	3478206	3478899	694	4.74	4.41	0.33	0.196	0.714	NA	AC134826.1	lincRNA	ENSMUST00000181708	NA	intron (NR_015522, intron 1 of 4)	250	ENSMUSG00000097709	ENSMUSG00000097709	2810429I04Rik	29.29	30.99	26.96	20	18.77	17.57	29.81	18.9
64706	chr15	38931902	38932059	158	2.1	1.1	1	0.197	0.715	NA	AC164883.1	lincRNA	ENSMUST00000181362	NA	Intergenic	-1928		ENSMUSG00000022296	Baalc	5.45	0.66	6.07	5	2.76	2.34	0.53	2.95
96174	chr18	82692914	82693595	682	5.92	5.69	0.23	0.197	0.714	NA	AC158975.1	lincRNA	ENSMUST00000181931	NA	promoter-TSS (NM_177832)	-521	ENSMUSG00000041258	ENSMUSG00000041258	Zfp236	51.77	63.96	53.24	73	52.44	51.54	49.5	53.16
81288	chr17	21488529	21490369	1841	6.92	6.76	0.16	0.199	0.717	NA	CT010433.1	lincRNA	ENSMUST00000181938	NA	intron (NM_013843, intron 1 of 4)	461		ENSMUSG00000057409	Zfp53	115.79	139.79	106.48	122	102.12	101.9	123.48	106.33
182444	chr7	73374543	73379033	4491	8.25	8.15	0.1	0.199	0.717	NA	AC169129.1	lincRNA	ENSMUST00000181299	NA	intron (NM_177740, intron 1 of 3)	-1014	ENSMUSG00000097756	ENSMUSG00000097756	A730056A06Rik	301.74	281.56	306.65	332	280.4	283.46	291.67	282.35
29965	chr11	77490867	77491221	355	3.38	2.79	0.58	0.2	0.718	NA	AL607072.1	lincRNA	ENSMUST00000180805	NA	Intergenic	-1366	ENSMUSG00000037907	ENSMUSG00000037907	Ankrd13b	5.45	10.55	15.5	10	7.73	4.69	5.85	9.45
12021	chr1	193505573	193505854	282	2.35	1.45	0.9	0.202	0.719	NA	mmu-mir-205	lincRNA	ENSMUST00000180420	1383	Intergenic	1816	miRBase:MI0000248	ENSMUSG00000065533	Mir205	4.77	11.21	3.37	1	1.1	5.86	1.6	2.36
50481	chr13	34964893	34965040	148	2.14	1.2	0.94	0.202	0.72	ENSMUSG00000085962	Gm16984	lincRNA	ENSMUST00000130003	NA	Intergenic	-1158	ENSMUSG00000021416	ENSMUSG00000021416	Eci3	3.41	7.25	2.02	5	0.55	4.1	1.6	2.95
73207	chr16	4939055	4940304	1250	6.73	6.56	0.16	0.202	0.72	NA	AC167018.1	lincRNA	ENSMUST00000181498	NA	promoter-TSS (NR_037666)	-95	ENSMUSG00000097397	ENSMUSG00000097397	Gm16861	102.17	109.46	100.42	112	90.52	90.78	108.05	89.2
211821	chr9	88520431	88522961	2531	7.71	7.57	0.14	0.202	0.72	ENSMUSG00000097195	Snhg5	lincRNA	ENSMUST00000183045	NA	non-coding (NR_040721, exon 4 of 5)	1201	ENSMUSG00000097195	ENSMUSG00000097195	Snhg5	212.51	193.2	201.51	230	194.3	177.45	225.67	163.62
5665	chr1	96871217	96872691	1475	6.56	6.38	0.18	0.203	0.721	NA	AC102484.1	lincRNA	ENSMUST00000181489	NA	exon (NM_172658, exon 1 of 13)	217	ENSMUSG00000040693	ENSMUSG00000040693	Slco4c1	91.95	86.38	94.35	106	81.14	91.36	67.06	94.51
124065	chr3	40523265	40523630	366	3.22	2.58	0.64	0.203	0.72	ENSMUSG00000037884	1700017G19Rik	lincRNA	ENSMUST00000035860	-353	promoter-TSS (NR_040445)	-536	ENSMUSG00000037884	ENSMUSG00000037884	1700017G19Rik	6.81	7.25	16.17	7	4.42	3.51	4.79	11.22
129796	chr3	121533856	121534006	151	0.13	1.47	-1.34	0.204	1	NA	AC115727.1	lincRNA	ENSMUST00000180804	NA	Intergenic	-1587	ENSMUSG00000039865	ENSMUSG00000039865	Slc44a3	0.68	0.66	2.02	1	0.55	7.03	0.53	2.95
152832	chr5	74704262	74704986	725	4.61	4.27	0.34	0.204	0.722	ENSMUSG00000085657	Gm15984	lincRNA	ENSMUST00000156466	NA	Intergenic	-1721	ENSMUSG00000029228	ENSMUSG00000029228	Lnx1	27.93	25.72	20.89	23	20.98	22.25	19.16	14.77
81341	chr17	22816128	22816465	338	3.32	2.71	0.61	0.205	0.723	NA	AC154486.1	lincRNA	ENSMUST00000181397	NA	non-coding (NR_030709, exon 2 of 5)	1450		ENSMUSG00000096975	Gm16386	12.26	7.25	9.44	11	7.18	2.34	9.05	7.68
163669	chr5	149182676	149183133	458	1.91	2.76	-0.86	0.205	0.723	NA	AC122546.1	lincRNA	ENSMUST00000180733	NA	promoter-TSS (NR_015478)	-869	ENSMUSG00000097191	ENSMUSG00000097191	5730422E09Rik	2.72	6.59	2.7	3	0.55	8.78	9.58	8.27
44597	chr12	80507145	80507301	157	2.4	1.51	0.89	0.207	0.725	NA	AC163282.1	lincRNA	ENSMUST00000181852	2649	promoter-TSS (NR_045490)	17		NA	2310002D06Rik	1.36	4.62	6.07	9	3.31	2.34	1.6	4.13
210989	chr9	72531075	72532085	1011	5.8	5.99	-0.19	0.207	0.725	NA	AC111135.1	lincRNA	ENSMUST00000181405	NA	promoter-TSS (NM_001033536)	278	ENSMUSG00000096986	ENSMUSG00000096986	4930509E16Rik	53.81	47.48	59.98	62	64.58	62.08	62.81	65.57
211261	chr9	75407797	75410789	2993	7.55	7.66	-0.12	0.207	0.725	NA	AC115880.1	lincRNA	ENSMUST00000180574	NA	promoter-TSS (NR_040719)	66	ENSMUSG00000042688	ENSMUSG00000042688	Mapk6	187.31	161.55	205.55	195	206.99	196.78	212.37	195.52
134372	chr4	45682961	45683119	159	-0.41	1.02	-1.43	0.21	1	ENSMUSG00000073860	Gm829	lincRNA	ENSMUST00000123741	-469	promoter-TSS (NM_001033412)	-549		ENSMUSG00000073860	Gm829	0.68	0.66	0.67	1	0.55	0.59	6.39	0.59
2654	chr1	61379652	61379832	181	1.72	0.6	1.12	0.211	1	ENSMUSG00000085447	9530026F06Rik	lincRNA	ENSMUST00000141000	NA	intron (NR_040483, intron 2 of 4)	1310	ENSMUSG00000085447	ENSMUSG00000085447	9530026F06Rik	6.13	1.32	2.7	3	0.55	0.59	3.73	1.18
82761	chr17	25945355	25945599	245	1.29	2.24	-0.95	0.218	0.736	NA	AC159277.1	lincRNA	ENSMUST00000180868	NA	promoter-TSS (NM_001039038)	-546	ENSMUSG00000090113	ENSMUSG00000090113	Nhlrc4	3.41	0.66	4.72	1	4.42	8.2	2.13	4.13
217377	chrX	103492441	103494952	2512	7.23	7.35	-0.12	0.218	0.736	ENSMUSG00000097571	Jpx	lincRNA	ENSMUST00000183027	NA	non-coding (NR_015508, exon 1 of 3)	121	ENSMUSG00000097571	ENSMUSG00000097571	Jpx	155.3	152.32	130.07	161	172.77	160.47	169.79	148.27
19569	chr10	106468743	106472222	3480	8.2	8.08	0.12	0.219	0.736	NA	AC140785.1	lincRNA	ENSMUST00000181196	NA	5' UTR (NM_177373, exon 1 of 32)	173	ENSMUSG00000053825	ENSMUSG00000053825	Ppfia2	254.06	288.82	295.19	335	264.4	289.9	287.95	240.41
42267	chr12	32822514	32822706	193	2.07	1.03	1.04	0.22	0.737	NA	CT572998.1	lincRNA	ENSMUST00000180613	NA	intron (NM_021524, intron 1 of 10)	-1506		ENSMUSG00000096954	Gdap10	2.72	1.98	8.09	4	0.55	0.59	5.85	1.18
197722	chr8	92355435	92356646	1212	5.3	5.53	-0.23	0.22	0.737	NA	4933436C20Rik	lincRNA	ENSMUST00000179222	NA	promoter-TSS (NR_110452)	79	ENSMUSG00000031736	ENSMUSG00000031736	Crnde	33.38	36.93	45.83	42	48.02	48.61	40.98	47.85
196145	chr8	77516814	77518703	1890	6.77	6.91	-0.14	0.221	0.737	NA	AC109139.1	lincRNA	ENSMUST00000181420	NA	exon (NM_030113, exon 1 of 23)	148	ENSMUSG00000037148	ENSMUSG00000037148	Arhgap10	108.98	116.05	102.44	108	126.4	125.91	117.63	110.46
212591	chr9	102351240	102354846	3607	7.71	7.83	-0.12	0.221	0.737	NA	AC132684.1	lincRNA	ENSMUST00000181865	NA	intron (NM_173447, intron 1 of 15)	1650	ENSMUSG00000032537	ENSMUSG00000032537	Ephb1	240.44	203.76	196.79	198	218.03	212.01	258.67	221.51
4937	chr1	91297772	91299232	1461	6.7	6.55	0.15	0.222	0.738	NA	AC102874.1	lincRNA	ENSMUST00000181737	NA	intron (NM_016717, intron 1 of 11)	164	ENSMUSG00000026307	ENSMUSG00000026307	Scly	101.49	110.78	93.68	111	91.08	91.95	89.95	101.6
97939	chr19	6016711	6016887	177	1.41	0.16	1.25	0.222	1	NA	AC131692.1	lincRNA	ENSMUST00000180505	NA	promoter-TSS (NM_001110504)	-974	ENSMUSG00000024942	ENSMUSG00000024942	Capn1	0.68	7.25	0.67	2	2.76	0.59	0.53	0.59
166845	chr6	61178633	61178767	135	0.01	1.16	-1.16	0.222	1	NA	AC113320.1	lincRNA	ENSMUST00000180421	NA	intron (NR_040287, intron 2 of 2)	-1625	ENSMUSG00000039578	ENSMUSG00000039578	Ccser1	0.68	0.66	0.67	2	3.31	2.93	2.13	0.59
165981	chr6	48394935	48397545	2611	7.52	7.39	0.13	0.223	0.739	NA	AC162464.1	lincRNA	ENSMUST00000181943	NA	intron (NM_133922, intron 1 of 17)	654	ENSMUSG00000042810	ENSMUSG00000042810	Krba1	187.99	178.7	173.2	196	192.64	160.47	172.98	147.08
2655	chr1	61379931	61380318	388	2.03	2.69	-0.66	0.225	0.74	ENSMUSG00000085447	9530026F06Rik	lincRNA	ENSMUST00000141000	NA	non-coding (NR_040483, exon 3 of 5)	1693	ENSMUSG00000085447	ENSMUSG00000085447	9530026F06Rik	2.04	2.64	2.7	9	5.52	8.78	7.98	3.54
7828	chr1	136624104	136626265	2162	7.2	7.32	-0.12	0.225	0.74	NA	AC126606.1	lincRNA	ENSMUST00000180797	NA	intron (NM_177643, intron 1 of 1)	284	ENSMUSG00000041483	ENSMUSG00000041483	Zfp281	145.08	129.9	158.38	156	160.63	158.13	163.93	157.13
72546	chr15	102470440	102472090	1651	6.83	6.68	0.14	0.225	0.74	NA	AC137156.1	lincRNA	ENSMUST00000181328	NA	intron (NM_001174073, intron 1 of 12)	633	ENSMUSG00000056851	ENSMUSG00000056851	Pcbp2	110.34	108.8	116.59	118	98.25	104.25	105.92	102.19
84055	chr17	29078870	29079059	190	1.99	1.07	0.92	0.225	0.74	ENSMUSG00000085912	Trp53cor1	lincRNA	ENSMUST00000133221	NA	non-coding (NR_036469, exon 1 of 2)	161	ENSMUSG00000085912	ENSMUSG00000085912	Trp53cor1	8.17	3.3	3.37	1	3.31	2.34	2.13	0.59
50178	chr13	29017329	29017491	163	1.78	2.52	-0.74	0.227	0.742	ENSMUSG00000086363	A330102I10Rik	lincRNA	ENSMUST00000140415	NA	intron (NR_045073, intron 2 of 5)	1155	ENSMUSG00000086363	ENSMUSG00000086363	A330102I10Rik	0.68	2.64	5.39	5	3.86	4.1	8.52	6.5
28913	chr11	73018213	73018945	733	5.74	5.54	0.2	0.228	0.742	ENSMUSG00000086943	4732414G09Rik	lincRNA	ENSMUST00000156243	NA	promoter-TSS (NM_018883)	-429	ENSMUSG00000020785	ENSMUSG00000020785	Camkk1	53.13	53.41	57.96	50	46.92	48.61	46.84	44.3
153789	chr5	100430980	100431184	205	1.82	0.74	1.08	0.229	1	NA	AC107744.1	lincRNA	ENSMUST00000180779	-1464	Intergenic	-1547	ENSMUSG00000097772	ENSMUSG00000097772	5430416N02Rik	7.49	1.98	0.67	4	0.55	0.59	3.19	2.36
155324	chr5	112206545	112206778	234	2.85	2.18	0.67	0.232	0.747	ENSMUSG00000097767	Miat	lincRNA	ENSMUST00000182953	6449	promoter-TSS (NR_045378)	-101		NA	1700028D13Rik	4.09	8.57	8.09	8	1.66	4.1	5.85	6.5
84054	chr17	29078098	29078766	669	3.73	4.14	-0.41	0.236	0.749	ENSMUSG00000085912	Trp53cor1	lincRNA	ENSMUST00000133221	NA	intron (NR_036469, intron 1 of 1)	694	ENSMUSG00000085912	ENSMUSG00000085912	Trp53cor1	7.49	17.14	17.52	11	17.11	16.98	17.03	19.49
54320	chr13	81782559	81787032	4474	7.83	7.71	0.11	0.237	0.75	NA	AC159256.1	lincRNA	ENSMUST00000181520	NA	intron (NM_007684, intron 2 of 4)	1504	ENSMUSG00000021537	ENSMUSG00000021537	Cetn3	231.58	206.39	226.45	244	189.88	219.62	229.93	200.84
133766	chr4	43043817	43046465	2649	7.19	7.05	0.14	0.238	0.751	NA	AL672276.1	lincRNA	ENSMUST00000180426	NA	intron (NR_045567, intron 1 of 7)	1079	ENSMUSG00000036002	ENSMUSG00000036002	Fam214b	123.28	168.81	138.16	153	124.75	130.6	142.11	133.5
173370	chr6	128438828	128439311	484	4.25	3.85	0.4	0.238	0.751	ENSMUSG00000059659	Gm10069	lincRNA	ENSMUST00000144745	NA	promoter-TSS (NM_010219)	313	ENSMUSG00000059659	ENSMUSG00000059659	Gm10069	17.03	19.12	16.85	23	17.11	7.61	16.5	16.54
103763	chr2	4142606	4142781	176	1.43	2.27	-0.84	0.239	0.752	ENSMUSG00000086921	Gm13189	lincRNA	ENSMUST00000138462	NA	Intergenic	-1553	ENSMUSG00000084859	ENSMUSG00000084859	1700080N15Rik	5.45	0.66	2.7	2	4.42	7.61	3.19	4.13
90650	chr17	94833698	94835395	1698	6.95	6.8	0.15	0.24	0.753	NA	AC144860.1	lincRNA	ENSMUST00000181769	NA	intron (NR_045963, intron 1 of 4)	252	ENSMUSG00000066057	ENSMUSG00000066057	Gm1976	132.82	127.26	111.88	122	91.63	105.42	133.59	115.19
144635	chr4	139933696	139933847	152	2.53	1.83	0.7	0.242	0.755	ENSMUSG00000085928	4933427I22Rik	lincRNA	ENSMUST00000153921	NA	promoter-TSS (NR_045160)	-698	ENSMUSG00000085928	ENSMUSG00000085928	4933427I22Rik	6.81	5.93	5.39	5	4.97	5.27	1.06	2.95
176872	chr7	24637011	24637457	447	3.05	3.63	-0.58	0.244	0.756	NA	AC161166.1	lincRNA	ENSMUST00000180699	NA	exon (NM_133743, exon 2 of 5)	664	ENSMUSG00000057454	ENSMUSG00000057454	Lypd3	6.81	13.85	11.46	1	15.46	14.64	11.18	8.27
135159	chr4	57299600	57300385	786	5.43	5.65	-0.22	0.246	0.757	ENSMUSG00000085654	Gm12536	lincRNA	ENSMUST00000129102	NA	intron (NM_011207, intron 1 of 25)	1844	ENSMUSG00000038764	ENSMUSG00000038764	Ptpn3	51.77	41.54	43.13	36	49.68	53.88	45.77	51.98
150338	chr5	33629774	33630556	783	5.87	5.67	0.2	0.247	0.758	NA	AC132233.1	lincRNA	ENSMUST00000181102	NA	promoter-TSS (NM_178390)	-530	ENSMUSG00000037339	ENSMUSG00000037339	Fam53a	51.77	60.01	58.63	63	42.5	52.12	52.16	56.71
178804	chr7	30650465	30650761	297	2.04	2.69	-0.66	0.248	0.759	NA	AC167978.1	lincRNA	ENSMUST00000181529	NA	promoter-TSS (NM_133693)	-385	ENSMUSG00000036733	ENSMUSG00000036733	Rbm42	3.41	5.28	4.72	3	7.73	5.86	6.39	5.91
206556	chr9	44133976	44135643	1668	6.3	6.12	0.18	0.248	0.759	NA	AC148328.2	lincRNA	ENSMUST00000180670	NA	intron (NM_023061, intron 1 of 15)	152	ENSMUSG00000032135	ENSMUSG00000032135	Mcam	59.94	76.49	95.7	83	67.34	75.55	72.39	62.61
6239	chr1	121087645	121087867	223	2.55	1.8	0.75	0.249	0.76	NA	AC117547.1	lincRNA	ENSMUST00000181183	NA	intron (NR_110450, intron 1 of 2)	351	ENSMUSG00000097881	ENSMUSG00000097881	Celrr	6.13	7.25	4.04	6	1.66	7.61	0.53	4.13
174395	chr6	147178765	147179116	352	2.57	3.1	-0.52	0.259	0.766	ENSMUSG00000085600	E330012B07Rik	lincRNA	ENSMUST00000151979	-1127	Intergenic	-1300	ENSMUSG00000085600	ENSMUSG00000085600	E330012B07Rik	5.45	1.32	6.07	11	8.28	8.2	10.11	7.68
503	chr1	21959865	21960201	337	2.92	2.19	0.73	0.262	0.769	NA	AC125483.1	lincRNA	ENSMUST00000181002	NA	intron (NM_001160139, intron 1 of 14)	1909	ENSMUSG00000028033	ENSMUSG00000028033	Kcnq5	6.13	3.3	8.76	12	2.21	11.13	3.73	1.18
175929	chr7	16874223	16874854	632	4.8	4.52	0.28	0.264	0.77	NA	AC148981.1	lincRNA	ENSMUST00000181501	NA	promoter-TSS (NM_001081655)	-778	ENSMUSG00000078794	ENSMUSG00000078794	Dact3	25.88	29.01	31.68	25	23.74	23.43	28.74	15.95
1526	chr1	39649806	39651443	1638	6.54	6.68	-0.14	0.265	0.771	NA	AC119809.1	lincRNA	ENSMUST00000181841	NA	exon (NM_170597, exon 1 of 4)	557	ENSMUSG00000050967	ENSMUSG00000050967	Creg2	83.1	107.48	86.94	94	102.12	106.59	100.6	100.42
97803	chr19	5845977	5847295	1319	6.27	6.09	0.18	0.266	0.771	ENSMUSG00000092274	Neat1	lincRNA	ENSMUST00000173672	-499	Intergenic	-1158		ENSMUSG00000092274	Neat1	81.05	58.69	79.53	90	71.76	70.86	71.85	57.89
60632	chr14	62761422	62762593	1172	6.64	6.48	0.16	0.268	0.772	NA	CT572983.1	lincRNA	ENSMUST00000181344	NA	promoter-TSS (NM_008715)	-896	ENSMUSG00000035161	ENSMUSG00000035161	Ints6	108.98	77.15	103.11	109	78.93	93.7	94.21	90.38
17420	chr10	80578599	80578768	170	1.3	0.13	1.16	0.269	1	NA	AC152058.1	lincRNA	ENSMUST00000181265	NA	Intergenic	-1388	ENSMUSG00000035397	ENSMUSG00000035397	Klf16	7.49	0.66	0.67	1	0.55	0.59	2.66	0.59
41166	chr12	11434988	11438325	3338	7.15	7.02	0.13	0.27	0.774	NA	AC139207.1	lincRNA	ENSMUST00000181268	NA	promoter-TSS (NM_012038)	-8	ENSMUSG00000054459	ENSMUSG00000054459	Vsnl1	120.56	147.05	142.88	159	123.09	131.19	139.45	127
91996	chr18	32375961	32376104	144	1.38	0.32	1.06	0.27	1	NA	AC126026.1	lincRNA	ENSMUST00000181729	NA	intron (NR_045403, intron 1 of 2)	-1184	ENSMUSG00000024381	ENSMUSG00000024381	Bin1	1.36	0.66	7.41	1	1.1	1.17	2.13	0.59
151521	chr5	38319118	38319878	761	5.3	5.06	0.23	0.27	0.774	NA	AC084071.1	lincRNA	ENSMUST00000181240	NA	promoter-TSS (NM_013503)	-11	ENSMUSG00000039358	ENSMUSG00000039358	Drd5	30.65	41.54	49.87	35	37.53	35.14	25.02	36.03
164243	chr6	17198883	17199219	337	2.65	1.93	0.72	0.271	0.775	ENSMUSG00000085171	D830026I12Rik	lincRNA	ENSMUST00000125170	NA	intron (NR_102304, intron 1 of 2)	944	ENSMUSG00000085171	ENSMUSG00000085171	D830026I12Rik	6.81	3.3	4.04	11	1.66	6.44	4.79	2.36
6238	chr1	121087292	121087635	344	2.51	1.78	0.73	0.274	0.777	NA	AC117547.1	lincRNA	ENSMUST00000181183	NA	promoter-TSS (NR_038008)	59	ENSMUSG00000097881	ENSMUSG00000097881	Celrr	6.81	9.23	2.7	4	4.42	2.34	6.39	0.59
180499	chr7	45240644	45241367	724	4.79	4.53	0.27	0.276	0.778	NA	RP23-289F7.2	lincRNA	ENSMUST00000183289	NA	Intergenic	-1891	ENSMUSG00000030798	ENSMUSG00000030798	Cd37	27.25	23.74	37.74	22	19.32	22.25	23.95	26.58
84225	chr17	29489057	29490444	1388	7.29	7.18	0.11	0.277	0.779	NA	AC163629.1	lincRNA	ENSMUST00000181920	NA	Intergenic	-1294		ENSMUSG00000024014	Pim1	152.57	164.19	164.44	143	136.34	155.2	153.82	134.09
153345	chr5	92042053	92043706	1654	6.82	6.68	0.14	0.278	0.779	NA	AC165433.1	lincRNA	ENSMUST00000181481	NA	promoter-TSS (NM_001276315)	162	ENSMUSG00000029403	ENSMUSG00000029403	Cdkl2	102.17	129.24	102.44	117	107.08	106	106.98	89.79
92938	chr18	38248439	38248698	260	1.43	2.25	-0.82	0.28	0.78	NA	AC133646.1	lincRNA	ENSMUST00000181871	NA	intron (NR_015475, intron 1 of 3)	1629	ENSMUSG00000097080	ENSMUSG00000097080	1700086O06Rik	4.77	1.98	2.02	2	3.86	9.96	1.06	4.13
173320	chr6	128354561	128356470	1910	7.03	6.9	0.13	0.282	0.782	NA	AC116573.1	lincRNA	ENSMUST00000180586	NA	intron (NM_011657, intron 1 of 10)	335	ENSMUSG00000001521	ENSMUSG00000001521	Tulp3	141.67	114.08	129.4	137	121.99	110.69	120.82	125.23
160	chr1	9942159	9944652	2494	7.4	7.29	0.11	0.284	0.784	ENSMUSG00000098234	Snhg6	lincRNA	ENSMUST00000182580	NA	promoter-TSS (NR_004410)	712	ENSMUSG00000098234	ENSMUSG00000098234	Snhg6	162.11	172.1	177.92	162	145.17	168.08	168.19	145.31
32188	chr11	88067183	88068175	993	6.39	6.24	0.14	0.286	0.785	ENSMUSG00000087373	Gm15892	lincRNA	ENSMUST00000152627	NA	promoter-TSS (NM_016686)	-600	ENSMUSG00000018377	ENSMUSG00000018377	Vezf1	96.04	82.43	77.5	79	78.38	81.99	72.39	70.29
213498	chr9	107567676	107567896	221	2.35	1.6	0.75	0.286	0.785	NA	AL672219.1	lincRNA	ENSMUST00000181099	NA	Intergenic	-1377	ENSMUSG00000010047	ENSMUSG00000010047	Hyal2	2.72	3.3	9.44	5	2.76	0.59	5.85	2.95
44096	chr12	76403047	76404780	1734	6.7	6.56	0.14	0.289	0.787	NA	AC124453.1	lincRNA	ENSMUST00000180709	NA	promoter-TSS (NM_008301)	-262	ENSMUSG00000059970	ENSMUSG00000059970	Hspa2	98.08	96.93	114.57	106	97.15	90.78	105.39	84.47
92403	chr18	35552784	35554591	1808	6.93	6.81	0.13	0.289	0.786	NA	AC121821.1	lincRNA	ENSMUST00000181664	NA	promoter-TSS (NR_035472)	278	ENSMUSG00000097769	ENSMUSG00000097769	Snhg4	111.7	118.69	126.7	132	113.16	118.3	102.19	114.6
31895	chr11	87072742	87075181	2440	7.74	7.83	-0.1	0.29	0.787	ENSMUSG00000085991	Gm11479	lincRNA	ENSMUST00000134275	NA	exon (NM_025638, exon 1 of 10)	175	ENSMUSG00000061666	ENSMUSG00000061666	Gdpd1	220.68	209.69	223.75	199	208.65	242.46	238.98	222.1
14796	chr10	61031976	61032117	142	0.82	-0.25	1.07	0.292	1	ENSMUSG00000093568	Gm20611	lincRNA	ENSMUST00000177492	NA	intron (NR_040638, intron 1 of 2)	744	ENSMUSG00000093568	ENSMUSG00000093568	Gm20611	2.72	1.98	1.35	1	1.66	0.59	0.53	0.59
47678	chr12	110277977	110278132	156	2.13	2.7	-0.57	0.296	0.791	NA	AL591207.1	lincRNA	ENSMUST00000181693	NA	promoter-TSS (NR_002866)	13	ENSMUSG00000097758	ENSMUSG00000097758	Dio3os	3.41	1.32	6.74	6	5.52	7.03	6.92	6.5
77567	chr16	50524926	50525148	223	1.84	2.5	-0.66	0.296	0.791	NA	AC154781.1	lincRNA	ENSMUST00000180509	-1155	Intergenic	-1208		ENSMUSG00000097694	G730013B05Rik	2.04	7.25	2.02	3	4.97	6.44	5.32	5.91
94356	chr18	61638925	61639071	147	1.89	1.05	0.84	0.296	0.791	NA	RP23-202I21.1	lincRNA	ENSMUST00000183083	-470	promoter-TSS (NR_045420)	-655	ENSMUSG00000098098	ENSMUSG00000098098	Gm20748	2.72	1.98	8.09	2	3.86	1.17	2.66	0.59
181687	chr7	63444248	63444643	396	4.23	4.52	-0.29	0.296	0.79	NA	AC127280.1	lincRNA	ENSMUST00000181327	NA	promoter-TSS (NM_130880)	-326	ENSMUSG00000033510	ENSMUSG00000033510	Otud7a	25.2	15.17	15.5	19	22.08	22.25	21.29	25.99
95449	chr18	75515139	75515325	187	2.24	1.55	0.69	0.297	0.791	NA	AC120176.1	lincRNA	ENSMUST00000181913	NA	intron (NR_045879, intron 1 of 3)	587	ENSMUSG00000097712	ENSMUSG00000097712	Gm10532	7.49	2.64	6.74	2	3.31	2.93	4.26	1.18
54385	chr13	84221347	84223354	2008	7.36	7.25	0.11	0.301	0.794	NA	CT033785.1	lincRNA	ENSMUST00000180894	NA	promoter-TSS (NR_029418)	55	ENSMUSG00000035762	ENSMUSG00000035762	Tmem161b	156.66	162.87	161.75	174	144.62	142.9	150.63	170.12
127986	chr3	97307954	97308604	651	2.56	3.15	-0.59	0.301	0.794	NA	AC140071.1	lincRNA	ENSMUST00000181368	-10176	promoter-TSS (NR_105813)	-977	miRBase:MI0021923	ENSMUSG00000099036	Mir378c	11.58	4.62	5.39	2	12.7	5.27	12.77	4.73
368	chr1	16655671	16657841	2171	7.17	7.06	0.11	0.302	0.795	NA	AC157362.1	lincRNA	ENSMUST00000181371	NA	promoter-TSS (NR_037998)	109	ENSMUSG00000079658	ENSMUSG00000079658	Tceb1	134.86	148.37	150.96	142	145.17	135.87	137.85	114
14785	chr10	60936065	60936339	275	2.69	2.1	0.58	0.303	0.795	ENSMUSG00000037247	Pldi	lincRNA	ENSMUST00000036304	NA	intron (NR_033616, intron 1 of 2)	1930	ENSMUSG00000037247	ENSMUSG00000037247	Pldi	5.45	9.23	4.04	7	2.76	5.86	2.66	5.91
115027	chr2	127790197	127790362	166	2.42	1.77	0.65	0.304	0.796	ENSMUSG00000051319	1500011K16Rik	lincRNA	ENSMUST00000135091	1025	Intergenic	-1389	ENSMUSG00000027378	ENSMUSG00000027378	Nphp1	2.04	4.62	8.76	6	3.86	3.51	2.13	4.13
170554	chr6	112697980	112698117	138	1.56	2.31	-0.74	0.304	0.796	NA	AC153591.1	lincRNA	ENSMUST00000180959	NA	Intergenic	-1379	ENSMUSG00000030254	ENSMUSG00000030254	Rad18	4.77	0.66	5.39	1	3.31	5.86	5.32	5.32
190991	chr7	144894547	144897566	3020	7.1	6.98	0.12	0.307	0.798	NA	AC161763.1	lincRNA	ENSMUST00000180930	NA	promoter-TSS (NM_008003)	-475	ENSMUSG00000031073	ENSMUSG00000031073	Fgf15	149.17	139.79	130.75	129	118.68	115.37	150.09	122.27
176609	chr7	19771640	19771813	174	1.29	0.31	0.98	0.308	1	NA	AC149282.1	lincRNA	ENSMUST00000181637	NA	Intergenic	-1195	ENSMUSG00000002980	ENSMUSG00000002980	Bcam	6.13	1.98	0.67	1	1.66	0.59	2.13	0.59
7708	chr1	136130780	136135011	4232	8.44	8.38	0.07	0.313	0.802	ENSMUSG00000086264	Gm15850	lincRNA	ENSMUST00000134998	NA	intron (NM_001039472, intron 1 of 34)	1495	ENSMUSG00000041642	ENSMUSG00000041642	Kif21b	354.19	354.1	365.95	319	318.49	325.04	333.72	352.65
181657	chr7	61940289	61940807	519	3.51	3.1	0.42	0.313	0.802	NA	AC107641.1	lincRNA	ENSMUST00000181804	NA	promoter-TSS (NR_030557)	-442	miRBase:MI0005495	ENSMUSG00000093187	Mir344-2	12.94	7.25	13.48	12	8.83	7.03	10.11	8.27
49861	chr13	23429560	23433043	3484	7.76	7.85	-0.09	0.315	0.802	ENSMUSG00000085024	C230035I16Rik	lincRNA	ENSMUST00000141543	NA	promoter-TSS (NR_015492)	-285	ENSMUSG00000085024	ENSMUSG00000085024	C230035I16Rik	198.89	220.24	231.16	216	204.78	240.12	259.74	219.15
64554	chr15	37007457	37008352	896	6.65	6.52	0.13	0.315	0.802	NA	AC152181.1	lincRNA	ENSMUST00000181411	NA	promoter-TSS (NM_026521)	-503	ENSMUSG00000062397	ENSMUSG00000062397	Zfp706	116.47	88.36	97.05	100	83.35	93.7	98.47	91.56
71917	chr15	100467412	100467999	588	3.75	3.35	0.4	0.315	0.802	NA	AC139571.1	lincRNA	ENSMUST00000180953	NA	Intergenic	-1328	ENSMUSG00000037353	ENSMUSG00000037353	Letmd1	8.85	13.19	14.83	17	11.04	14.64	6.92	8.27
135161	chr4	57301047	57302460	1414	6.71	6.58	0.13	0.315	0.802	ENSMUSG00000085654	Gm12536	lincRNA	ENSMUST00000129102	NA	promoter-TSS (NM_011207)	83	ENSMUSG00000038764	ENSMUSG00000038764	Ptpn3	96.72	117.37	95.7	110	104.88	98.97	83.56	96.28
7516	chr1	135259113	135259254	142	1.37	2.02	-0.65	0.316	0.803	NA	AC130277.1	lincRNA	ENSMUST00000180981	NA	promoter-TSS (NM_001163131)	-712	ENSMUSG00000003051	ENSMUSG00000003051	Elf3	0.68	2.64	2.02	5	4.42	2.93	4.79	4.13
139846	chr4	124485760	124486001	242	2.6	2.01	0.58	0.316	0.803	ENSMUSG00000084757	1700057H15Rik	lincRNA	ENSMUST00000143859	NA	promoter-TSS (NR_040774)	78		ENSMUSG00000084757	1700057H15Rik	6.13	4.62	9.44	4	1.66	7.03	2.13	5.32
102844	chr19	50679293	50679440	148	0.8	-0.24	1.04	0.317	1	NA	AC100726.1	lincRNA	ENSMUST00000180848	NA	promoter-TSS (NM_001290356)	-721	ENSMUSG00000043531	ENSMUSG00000043531	Sorcs1	0.68	4.62	0.67	1	0.55	1.17	1.06	0.59
174233	chr6	145251325	145251501	177	1.59	2.28	-0.68	0.317	0.803	ENSMUSG00000086013	Gm15706	lincRNA	ENSMUST00000139612	NA	non-coding (NR_045598, exon 2 of 2)	861	ENSMUSG00000086013	ENSMUSG00000086013	Gm15706	2.72	3.3	4.04	2	6.62	2.93	7.45	2.36
29966	chr11	77491378	77493312	1935	6.78	6.65	0.13	0.318	0.805	NA	AL607072.1	lincRNA	ENSMUST00000180805	NA	Intergenic	-1067	ENSMUSG00000011877	ENSMUSG00000011877	Git1	113.75	114.74	111.88	99	80.04	120.06	109.11	93.33
148798	chr5	22745580	22747580	2001	6.94	6.82	0.12	0.318	0.804	NA	AC112688.1	lincRNA	ENSMUST00000181209	NA	non-coding (NR_027362, exon 1 of 3)	304		NA	A930003O13Rik	126.69	112.1	124.68	126	101.56	113.03	127.21	108.69
155335	chr5	112226494	112229302	2809	8.06	7.98	0.08	0.321	0.806	ENSMUSG00000097767	Miat	lincRNA	ENSMUST00000182258	NA	intron (NR_033657, intron 3 of 6)	1050	ENSMUSG00000097767	ENSMUSG00000097767	Miat	271.09	267.06	285.75	243	236.8	253	279.43	241
93662	chr18	54612239	54612819	581	3.93	4.27	-0.34	0.322	0.806	NA	AC147219.1	lincRNA	ENSMUST00000181269	159399	intron (NR_045400, intron 1 of 2)	785		NA	9330117O12Rik	14.3	21.1	17.52	8	19.32	17.57	20.23	20.08
33137	chr11	95857359	95860181	2823	7.33	7.43	-0.1	0.323	0.807	ENSMUSG00000085578	Gm11527	lincRNA	ENSMUST00000153795	NA	promoter-TSS (NR_045187)	-47	ENSMUSG00000086015	ENSMUSG00000086015	4833417C18Rik	158.02	161.55	173.88	148	171.67	162.81	195.87	158.9
57405	chr14	25141950	25142113	164	1.9	1.17	0.73	0.324	0.807	NA	AC157650.1	lincRNA	ENSMUST00000181582	213687	intron (NR_045718, intron 1 of 2)	1209		NA	4930572O13Rik	2.04	7.91	2.02	3	2.76	2.34	2.13	1.77
123305	chr3	27154030	27154572	543	4.39	4.06	0.33	0.324	0.807	NA	AC121099.1	lincRNA	ENSMUST00000181124	NA	promoter-TSS (NM_001177625)	275	ENSMUSG00000097584	ENSMUSG00000097584	1700125G22Rik	16.35	27.69	16.85	23	16.56	15.81	25.02	9.45
204575	chr9	21227291	21228065	775	4.25	3.95	0.3	0.325	0.808	NA	AC163637.1	lincRNA	ENSMUST00000181222	NA	Intergenic	-1397		ENSMUSG00000098764	Mir7667	23.16	27.04	14.83	11	9.94	18.16	17.03	16.54
200967	chr8	120100220	120102324	2105	7.27	7.37	-0.1	0.326	0.809	NA	RP23-441L19.1	lincRNA	ENSMUST00000183021	NA	5' UTR (NM_133967, exon 1 of 8)	200	ENSMUSG00000031823	ENSMUSG00000031823	Zdhhc7	157.34	137.82	171.86	149	168.91	168.67	168.19	154.76
110610	chr2	73892875	73893809	935	6.54	6.41	0.13	0.328	0.81	NA	AL844581.1	lincRNA	ENSMUST00000181596	NA	promoter-TSS (NM_009715)	-703	ENSMUSG00000027104	ENSMUSG00000027104	Atf2	109.66	79.13	97.72	86	83.35	81.99	96.87	77.38
172120	chr6	120036200	120038684	2485	7.72	7.62	0.1	0.328	0.81	NA	mmu-mir-706	lincRNA	ENSMUST00000181872	NA	exon (NM_001185021, exon 1 of 26)	1213	ENSMUSG00000045962	ENSMUSG00000045962	Wnk1	210.47	187.93	210.95	234	202.58	200.88	190.55	195.52
58908	chr14	46830171	46830414	244	0.59	-0.52	1.11	0.33	1	ENSMUSG00000061510	Gm10101	lincRNA	ENSMUST00000181311	NA	Intergenic	-1951	ENSMUSG00000055128	ENSMUSG00000055128	Cgrrf1	0.68	0.66	2.7	2	0.55	0.59	1.06	0.59
23159	chr11	24073263	24084957	11695	10.51	10.47	0.04	0.332	0.812	ENSMUSG00000085167	Gm12063	lincRNA	ENSMUST00000148087	NA	intron (NM_016707, intron 1 of 4)	1054	ENSMUSG00000000861	ENSMUSG00000000861	Bcl11a	1509.38	1414.42	1490.1	1422	1350.14	1437.19	1495.09	1382.23
131373	chr3	152666927	152668072	1146	6	5.83	0.17	0.332	0.812	NA	AC116720.1	lincRNA	ENSMUST00000181093	NA	non-coding (NR_040386, exon 1 of 4)	587	ENSMUSG00000097745	ENSMUSG00000097745	AI115009	64.71	50.77	71.44	69	42.5	66.18	59.61	59.07
17421	chr10	80579178	80579319	142	-0.41	0.64	-1.05	0.333	1	NA	AC152058.1	lincRNA	ENSMUST00000181265	NA	Intergenic	-1953	ENSMUSG00000035397	ENSMUSG00000035397	Klf16	0.68	0.66	0.67	1	2.21	0.59	1.06	2.36
92062	chr18	33794309	33795982	1674	7.31	7.21	0.11	0.334	0.813	ENSMUSG00000087590	2410004N09Rik	lincRNA	ENSMUST00000146010	NA	intron (NR_038152, intron 1 of 1)	254	ENSMUSG00000087590	ENSMUSG00000087590	2410004N09Rik	155.98	157.6	153.66	169	132.47	163.4	159.68	135.86
217424	chrX	105390651	105392574	1924	6.21	6.35	-0.14	0.335	0.813	ENSMUSG00000087620	5330434G04Rik	lincRNA	ENSMUST00000136406	NA	non-coding (NR_015552, exon 1 of 5)	141	ENSMUSG00000087620	ENSMUSG00000087620	5330434G04Rik	72.2	69.9	85.59	69	89.97	83.16	78.24	75.61
8046	chr1	150164833	150165275	443	3.46	3.07	0.39	0.337	0.814	NA	RP24-160J12.1	lincRNA	ENSMUST00000181308	NA	promoter-TSS (NR_110420)	-106		ENSMUSG00000097754	Ptgs2os2	6.81	16.49	12.8	8	6.62	7.61	6.92	12.4
19251	chr10	94687595	94689719	2125	7.5	7.59	-0.09	0.337	0.814	NA	AC153506.1	lincRNA	ENSMUST00000181906	NA	promoter-TSS (NR_015524)	-44	ENSMUSG00000097164	ENSMUSG00000097164	Cep83os	174.37	170.13	199.49	180	172.22	200.88	199.06	199.66
12408	chr10	8885247	8886862	1616	5.84	6	-0.16	0.339	0.815	NA	AC153569.1	lincRNA	ENSMUST00000180770	NA	promoter-TSS (NM_175155)	15	ENSMUSG00000015305	ENSMUSG00000015305	Sash1	56.53	58.69	62	52	76.72	59.15	62.81	57.3
35618	chr11	102625047	102625380	334	2.55	3.01	-0.46	0.342	0.817	ENSMUSG00000086283	2810433D01Rik	lincRNA	ENSMUST00000154798	-631	promoter-TSS (NR_033474)	-798		ENSMUSG00000086283	2810433D01Rik	6.81	4.62	6.07	6	7.18	9.96	7.98	7.09
49401	chr13	12648738	12651531	2794	5.73	5.88	-0.15	0.344	0.818	NA	CT030166.1	lincRNA	ENSMUST00000181570	NA	non-coding (NR_003568, exon 1 of 7)	260		ENSMUSG00000097715	Gpr137b-ps	55.17	52.75	45.15	59	49.68	65.01	61.21	59.66
79806	chr17	5796780	5796968	189	2.2	1.58	0.62	0.344	0.818	NA	RP23-251I6.1	lincRNA	ENSMUST00000180924	-1688	Intergenic	-1783	ENSMUSG00000096965	ENSMUSG00000096965	3300005D01Rik	7.49	7.91	2.02	1	2.21	4.69	2.13	2.95
166846	chr6	61178952	61179145	194	1.38	2.12	-0.74	0.344	0.818	NA	AC113320.1	lincRNA	ENSMUST00000180421	NA	intron (NR_040287, intron 2 of 2)	-1276	ENSMUSG00000039578	ENSMUSG00000039578	Ccser1	2.04	1.32	6.07	1	7.18	5.27	3.19	1.77
35776	chr11	102965508	102965703	196	1.72	0.88	0.84	0.346	1	NA	AL731670.1	lincRNA	ENSMUST00000181125	NA	Intergenic	-1452	ENSMUSG00000085338	ENSMUSG00000085338	2410004I01Rik	8.17	1.32	0.67	3	0.55	3.51	2.13	1.18
49284	chr13	10359043	10359190	148	1.46	0.6	0.86	0.348	1	NA	AC122824.1	lincRNA	ENSMUST00000180807	-288	intron (NM_033269, intron 1 of 4)	1686		ENSMUSG00000046159	Chrm3	1.36	6.59	2.02	1	0.55	0.59	3.73	1.18
143957	chr4	138215544	138215785	242	2.26	1.59	0.68	0.348	0.82	ENSMUSG00000078519	2310026L22Rik	lincRNA	ENSMUST00000146658	NA	promoter-TSS (NM_001122896)	-947	ENSMUSG00000028759	ENSMUSG00000028759	Hp1bp3	7.49	3.3	5.39	3	2.21	1.76	7.45	0.59
172119	chr6	120035916	120036087	172	1.55	2.2	-0.65	0.351	0.822	NA	mmu-mir-706	lincRNA	ENSMUST00000181872	NA	intron (NM_001199083, intron 1 of 27)	-1691		ENSMUSG00000076217	Mir706	2.72	2.64	3.37	3	2.76	8.78	2.13	4.73
54361	chr13	83712787	83743719	30933	12.19	12.23	-0.04	0.353	0.824	NA	RP23-88A13.3	lincRNA	ENSMUST00000181705	NA	non-coding (NR_015561, exon 1 of 4)	147	ENSMUSG00000050334	ENSMUSG00000050334	C130071C03Rik	4714.75	4502.4	4809.28	4700	4464.95	5022.54	4847.74	4854.94
94355	chr18	61637817	61638756	940	4.47	4.7	-0.23	0.362	0.827	NA	RP23-202I21.1	lincRNA	ENSMUST00000183083	-785	Intergenic	-1366	ENSMUSG00000098098	ENSMUSG00000098098	Gm20748	19.07	19.12	24.26	26	29.25	24.01	19.69	30.72
11868	chr1	192091870	192093161	1292	5.93	6.07	-0.14	0.364	0.828	NA	AC175315.1	lincRNA	ENSMUST00000181127	NA	promoter-TSS (NM_011633)	83	ENSMUSG00000026637	ENSMUSG00000026637	Traf5	59.94	59.35	68.07	57	68.45	65.01	67.6	68.52
127987	chr3	97309064	97309246	183	1.92	1.21	0.71	0.365	0.829	NA	AC140071.1	lincRNA	ENSMUST00000181368	-11286	promoter-TSS (NR_105813)	-101	miRBase:MI0021923	ENSMUSG00000099036	Mir378c	4.77	3.96	5.39	1	1.66	1.17	5.85	0.59
459	chr1	20890007	20893430	3424	7.61	7.7	-0.09	0.368	0.831	NA	AC156980.1	lincRNA	ENSMUST00000181654	NA	intron (NM_028829, intron 1 of 2)	1097	ENSMUSG00000025931	ENSMUSG00000025931	Paqr8	193.44	215.62	198.14	175	215.27	207.32	213.96	194.93
7837	chr1	136695763	136695907	145	0.51	1.39	-0.88	0.371	1	NA	RP23-302C16.3	lincRNA	ENSMUST00000181274	-303	promoter-TSS (NR_037986)	-376		ENSMUSG00000097448	Gm16880	2.04	1.32	1.35	1	0.55	0.59	6.39	2.95
92030	chr18	32938392	32940576	2185	7.32	7.21	0.1	0.374	0.834	NA	AC140983.1	lincRNA	ENSMUST00000180941	NA	exon (NM_009793, exon 1 of 11)	443	ENSMUSG00000038128	ENSMUSG00000038128	Camk4	147.12	151.66	161.07	178	137.44	150.51	131.47	174.85
178974	chr7	31148172	31152235	4064	8.47	8.41	0.06	0.374	0.834	NA	AC158993.1	lincRNA	ENSMUST00000181958	NA	intron (NM_027898, intron 1 of 18)	846	ENSMUSG00000001248	ENSMUSG00000001248	Gramd1a	369.17	334.98	355.84	359	325.67	344.95	359.27	327.25
184650	chr7	99640214	99640365	152	1.68	0.96	0.72	0.376	1	NA	RP23-152P5.2	lincRNA	ENSMUST00000182342	8503	Intergenic	1259	miRBase:MI0016972	ENSMUSG00000093311	Mir3965	6.81	1.98	2.02	2	2.21	2.34	2.66	0.59
77568	chr16	50528290	50530856	2567	7.76	7.84	-0.08	0.378	0.836	NA	AC154781.1	lincRNA	ENSMUST00000180509	NA	intron (NR_040379, intron 1 of 5)	1071		ENSMUSG00000097694	G730013B05Rik	192.76	202.44	252.73	217	218.58	222.55	231.53	242.78
100297	chr19	29521562	29524072	2511	7.34	7.44	-0.1	0.378	0.836	NA	AC093339.1	lincRNA	ENSMUST00000180737	NA	promoter-TSS (NR_015567)	535	ENSMUSG00000038658	NA	Ric1	176.41	132.54	188.71	150	171.67	176.28	167.13	178.39
183775	chr7	84528626	84529506	881	5.63	5.47	0.17	0.379	0.837	NA	AC129605.1	lincRNA	ENSMUST00000180387	NA	non-coding (NR_045098, exon 1 of 3)	112	ENSMUSG00000097789	ENSMUSG00000097789	Gm2115	53.13	38.9	56.61	50	46.92	39.24	50.03	40.76
47890	chr12	110841019	110841363	345	2.9	2.46	0.44	0.38	0.837	NA	AC101875.1	lincRNA	ENSMUST00000181348	NA	promoter-TSS (NM_011973)	-252	ENSMUSG00000056458	ENSMUSG00000056458	Mok	8.85	8.57	5.39	7	3.31	5.86	6.92	5.91
153459	chr5	92808610	92809500	891	4.87	4.67	0.2	0.381	0.838	NA	AC124560.1	lincRNA	ENSMUST00000180431	NA	promoter-TSS (NM_001077595)	-327	ENSMUSG00000029381	ENSMUSG00000029381	Shroom3	26.56	28.35	35.72	26	28.15	25.18	23.95	24.22
72104	chr15	101221577	101222254	678	3.52	3.87	-0.34	0.382	0.838	NA	AC161812.1	lincRNA	ENSMUST00000180639	NA	non-coding (NR_045328, exon 3 of 3)	669		NA	AU021063	13.62	6.59	14.83	11	12.7	23.43	12.77	9.45
97780	chr19	5803687	5804543	857	5.68	5.51	0.16	0.382	0.838	ENSMUSG00000092341	Malat1	lincRNA	ENSMUST00000172812	-1015	Intergenic	-1444	ENSMUSG00000092341	ENSMUSG00000092341	Malat1	56.53	52.09	55.94	40	28.15	51.54	52.16	50.8
42286	chr12	32953143	32955346	2204	7.4	7.31	0.09	0.383	0.839	NA	AC155258.1	lincRNA	ENSMUST00000181670	NA	promoter-TSS (NM_198710)	59	ENSMUSG00000020570	ENSMUSG00000020570	Sypl	186.63	147.71	183.99	159	154.55	143.48	170.32	168.35
5303	chr1	92909874	92910783	910	5.5	5.65	-0.15	0.384	0.839	NA	AC119846.1	lincRNA	ENSMUST00000181575	NA	promoter-TSS (NM_181405)	-496	ENSMUSG00000026269	ENSMUSG00000026269	Rnpepl1	45.64	44.84	45.15	45	48.57	45.68	51.1	55.53
44599	chr12	80518203	80520940	2738	7.59	7.67	-0.08	0.39	0.841	NA	AC163282.1	lincRNA	ENSMUST00000181852	NA	intron (NM_001081421, intron 1 of 14)	582	ENSMUSG00000021130	ENSMUSG00000021130	Galnt16	193.44	197.82	189.38	189	225.21	214.93	181.5	193.16
45879	chr12	90738333	90739131	799	4.57	4.34	0.23	0.396	0.843	NA	CT573100.1	lincRNA	ENSMUST00000181874	NA	promoter-TSS (NM_010050)	-294	ENSMUSG00000007682	ENSMUSG00000007682	Dio2	27.25	25.06	21.57	21	17.11	19.33	14.37	30.13
215124	chr9	118924845	118926695	1851	6.47	6.61	-0.13	0.399	0.845	ENSMUSG00000087041	Gm16295	lincRNA	ENSMUST00000139512	NA	promoter-TSS (NM_133710)	-766	ENSMUSG00000047409	ENSMUSG00000047409	Ctdspl	94	91	105.81	65	93.28	103.66	103.79	89.2
18231	chr10	82834391	82834593	203	2.31	1.76	0.55	0.4	0.845	ENSMUSG00000056821	1700028I16Rik	lincRNA	ENSMUST00000178540	10149	intron (NM_001042523, intron 1 of 14)	541	ENSMUSG00000020250	ENSMUSG00000020250	Txnrd1	8.85	3.3	2.7	5	5.52	2.34	2.13	3.54
68621	chr15	81802033	81803454	1422	5.09	5.27	-0.18	0.401	0.846	NA	AC158970.1	lincRNA	ENSMUST00000181220	NA	promoter-TSS (NM_153484)	71	ENSMUSG00000022389	ENSMUSG00000022389	Tef	35.42	38.9	29.65	32	32.57	36.9	43.64	40.76
72103	chr15	101220502	101220653	152	1.79	1.08	0.72	0.401	0.846	NA	AC161812.1	lincRNA	ENSMUST00000180639	542	promoter-TSS (NR_045996)	-669		NA	AU021063	8.17	0.66	2.02	3	1.1	0.59	3.19	3.54
89210	chr17	69438894	69440197	1304	6.17	6.3	-0.13	0.401	0.846	NA	AC122487.1	lincRNA	ENSMUST00000181032	NA	intron (NM_001145192, intron 1 of 1)	220	ENSMUSG00000091636	ENSMUSG00000091636	A330050F15Rik	65.39	72.53	85.59	64	84.45	89.02	68.66	73.25
27295	chr11	67118301	67118435	135	0.51	1.23	-0.72	0.403	1	ENSMUSG00000087410	2310065F04Rik	lincRNA	ENSMUST00000125538	NA	intron (NR_038055, intron 2 of 4)	1712	ENSMUSG00000087410	ENSMUSG00000087410	2310065F04Rik	0.68	0.66	1.35	3	1.1	1.76	5.32	1.18
48136	chr12	111572992	111576583	3592	7.74	7.67	0.07	0.405	0.848	NA	AC163357.1	lincRNA	ENSMUST00000180698	NA	promoter-TSS (NR_045295)	278	ENSMUSG00000007411	ENSMUSG00000007411	Mark3	219.32	195.84	237.23	205	189.88	212.01	203.32	210.29
166067	chr6	48626649	48627865	1217	6.19	6.07	0.12	0.405	0.848	ENSMUSG00000053297	AI854703	lincRNA	ENSMUST00000095938	NA	promoter-TSS (NR_027236)	-910	ENSMUSG00000053297	ENSMUSG00000053297	AI854703	65.39	83.74	84.24	58	69.55	74.38	69.19	54.93
87270	chr17	46764657	46764909	253	1.19	1.9	-0.71	0.406	0.848	NA	CT030702.1	lincRNA	ENSMUST00000181301	NA	Intergenic	-1071		ENSMUSG00000036858	Ptcra	4.09	0.66	3.37	1	1.1	7.61	2.66	3.54
18687	chr10	86686501	86686652	152	0.68	1.44	-0.76	0.409	1	NA	AC152453.1	lincRNA	ENSMUST00000181587	NA	intron (NR_015572, intron 2 of 2)	1050		ENSMUSG00000097412	1810014B01Rik	3.41	0.66	1.35	1	3.31	2.93	1.06	3.54
141919	chr4	132352003	132354126	2124	7.07	6.98	0.1	0.409	0.849	ENSMUSG00000091021	Gm17300	lincRNA	ENSMUST00000172202	NA	intron (NR_003270, intron 1 of 2)	621	ENSMUSG00000085241	ENSMUSG00000085241	Snhg3	147.8	139.79	116.59	135	121.99	125.91	140.51	116.37
58888	chr14	46576705	46576843	139	1.06	1.77	-0.7	0.41	1	ENSMUSG00000085123	Gm15219	lincRNA	ENSMUST00000151828	-858	promoter-TSS (NR_046459)	-923		NA	Rubie	2.72	3.96	0.67	1	4.97	4.69	1.6	2.36
2282	chr1	57213654	57213975	322	3.2	2.77	0.43	0.411	0.851	NA	AC161493.1	lincRNA	ENSMUST00000181949	145246	non-coding (NR_037990, exon 2 of 7)	1181		NA	BC055402	6.13	9.23	7.41	14	4.97	7.03	11.18	4.13
13313	chr10	34296591	34298874	2284	7.95	7.88	0.08	0.412	0.851	NA	AC113059.1	lincRNA	ENSMUST00000181185	NA	exon (NM_030203, exon 1 of 1)	312	ENSMUSG00000039485	ENSMUSG00000039485	Tspyl4	243.16	247.28	241.95	258	205.34	230.75	270.92	232.14
216612	chrX	21334533	21334674	142	1.33	1.93	-0.6	0.413	0.852	ENSMUSG00000087586	Gm6938	lincRNA	ENSMUST00000123014	NA	non-coding (NR_033482, exon 1 of 3)	123	ENSMUSG00000087586	ENSMUSG00000087586	Gm6938	3.41	2.64	2.02	2	2.76	2.93	4.79	4.73
55181	chr13	99412155	99412415	261	2.57	2.09	0.48	0.415	0.853	NA	AC132347.1	lincRNA	ENSMUST00000180808	NA	non-coding (NR_015515, exon 1 of 2)	541		ENSMUSG00000097828	6430562O15Rik	3.41	9.89	5.39	5	1.66	7.03	4.79	3.54
105471	chr2	26637954	26640390	2437	7.05	6.96	0.09	0.415	0.853	NA	AL732311.1	lincRNA	ENSMUST00000180659	NA	TTS (NR_028571)	149	ENSMUSG00000077192	ENSMUSG00000077192	Snora17	126.69	141.11	140.18	121	125.3	121.82	139.45	111.05
110519	chr2	72811971	72812212	242	2.52	2.97	-0.46	0.416	0.853	ENSMUSG00000085427	6430710C18Rik	lincRNA	ENSMUST00000136807	NA	intron (NR_102349, intron 1 of 5)	1625	ENSMUSG00000085427	ENSMUSG00000085427	6430710C18Rik	9.54	3.96	5.39	4	3.86	7.03	6.92	13.59
146360	chr4	150119234	150119648	415	3.01	3.37	-0.36	0.417	0.853	ENSMUSG00000087094	Gm13093	lincRNA	ENSMUST00000126212	NA	promoter-TSS (NM_019741)	97	ENSMUSG00000028976	ENSMUSG00000028976	Slc2a5	12.26	5.93	8.09	6	8.83	9.96	13.84	8.86
186663	chr7	120676716	120677577	862	5.7	5.84	-0.14	0.418	0.854	NA	AC099930.1	lincRNA	ENSMUST00000180933	NA	promoter-TSS (NM_001164580)	-473	ENSMUSG00000046096	ENSMUSG00000046096	BC030336	51.77	52.75	51.89	52	54.65	65.59	62.81	46.07
134923	chr4	53263832	53264197	366	2.93	2.48	0.45	0.419	0.855	ENSMUSG00000086712	AI427809	lincRNA	ENSMUST00000123127	NA	intron (NR_033139, intron 1 of 1)	1477		ENSMUSG00000086712	AI427809	4.77	8.57	6.07	11	2.76	9.96	4.26	5.32
47644	chr12	109540123	109542862	2740	7.24	7.15	0.09	0.42	0.855	ENSMUSG00000021268	Meg3	lincRNA	ENSMUST00000129245	NA	intron (NR_027651, intron 1 of 8)	497	ENSMUSG00000021268	ENSMUSG00000021268	Meg3	163.47	149.02	148.27	142	119.78	144.66	160.21	143.54
174202	chr6	145044467	145049245	4779	8.44	8.37	0.06	0.422	0.856	NA	AC140416.1	lincRNA	ENSMUST00000180763	NA	intron (NM_007532, intron 2 of 10)	1956	ENSMUSG00000030268	ENSMUSG00000030268	Bcat1	336.48	350.8	336.97	361	309.11	323.28	368.85	324.88
139	chr1	9748666	9748949	284	2.67	2.23	0.44	0.424	0.857	NA	AC158928.1	lincRNA	ENSMUST00000181821	NA	promoter-TSS (NM_173443)	-426		ENSMUSG00000045210	Vcpip1	7.49	6.59	9.44	2	4.97	3.51	7.98	2.36
49995	chr13	24637931	24640172	2242	7.22	7.14	0.08	0.424	0.857	NA	AL513014.1	lincRNA	ENSMUST00000181373	NA	intron (NM_029679, intron 1 of 22)	404	ENSMUSG00000036006	ENSMUSG00000036006	Fam65b	147.8	160.89	150.29	137	142.41	146.41	132.53	144.13
50179	chr13	29017510	29017798	289	2.38	2.83	-0.45	0.425	0.857	ENSMUSG00000086363	A330102I10Rik	lincRNA	ENSMUST00000140415	NA	intron (NR_045073, intron 2 of 5)	1399	ENSMUSG00000086363	ENSMUSG00000086363	A330102I10Rik	3.41	1.32	10.11	6	4.97	8.78	5.32	9.45
43533	chr12	70226884	70227998	1115	5.85	5.98	-0.12	0.427	0.859	ENSMUSG00000085298	F730035M05Rik	lincRNA	ENSMUST00000145871	NA	promoter-TSS (NR_045174)	242	ENSMUSG00000021069	ENSMUSG00000021069	Pygl	50.4	60.66	61.33	59	57.96	66.18	66	62.02
147117	chr4	152697118	152697812	695	3.86	4.11	-0.25	0.427	0.859	ENSMUSG00000073699	Gm833	lincRNA	ENSMUST00000143133	NA	promoter-TSS (NR_033138)	-75		ENSMUSG00000073699	Gm833	8.17	17.8	14.15	18	14.9	16.98	17.03	20.08
156652	chr5	116312046	116312791	746	4.49	4.24	0.24	0.427	0.859	ENSMUSG00000086715	B230112J18Rik	lincRNA	ENSMUST00000128473	NA	promoter-TSS (NR_110475)	59		ENSMUSG00000086715	B230112J18Rik	18.39	25.06	18.2	28	19.32	14.06	22.35	20.08
62860	chr14	115041929	115043060	1132	5.73	5.59	0.14	0.429	0.859	ENSMUSG00000089726	Mir17hg	lincRNA	ENSMUST00000134140	NA	Intergenic	-1176	miRBase:MI0000687	ENSMUSG00000065508	Mir17	63.34	45.5	67.39	36	56.85	50.95	45.24	39.58
102843	chr19	50676750	50679228	2479	6.99	7.07	-0.08	0.43	0.86	NA	AC100726.1	lincRNA	ENSMUST00000180848	NA	exon (NM_001290356, exon 1 of 25)	657	ENSMUSG00000043531	ENSMUSG00000043531	Sorcs1	120.56	121.33	134.79	132	126.96	138.8	129.34	144.13
122183	chr2	180387238	180387375	138	1.5	2.05	-0.55	0.43	0.86	ENSMUSG00000084843	B230312C02Rik	lincRNA	ENSMUST00000145549	-1353	intron (NR_045331, intron 1 of 3)	-1422		ENSMUSG00000084843	B230312C02Rik	2.04	3.96	1.35	4	4.42	7.03	1.6	3.54
174232	chr6	145250256	145251271	1016	5.42	5.57	-0.15	0.43	0.86	ENSMUSG00000086013	Gm15706	lincRNA	ENSMUST00000139612	NA	promoter-TSS (NM_021284)	212	ENSMUSG00000086013	ENSMUSG00000086013	Gm15706	37.46	46.16	45.15	42	58.51	52.12	40.98	38.4
72547	chr15	102472308	102472542	235	0.88	1.54	-0.66	0.431	1	NA	AC137156.1	lincRNA	ENSMUST00000181328	NA	intron (NM_001174073, intron 1 of 12)	1793	ENSMUSG00000056851	ENSMUSG00000056851	Pcbp2	0.68	1.32	1.35	4	1.1	5.27	0.53	4.73
120069	chr2	166273319	166274056	738	3.97	4.26	-0.29	0.431	0.86	ENSMUSG00000084840	Gm11468	lincRNA	ENSMUST00000152987	NA	promoter-TSS (NR_033467)	-220	ENSMUSG00000084840	ENSMUSG00000084840	Gm11468	14.3	23.74	14.83	10	17.66	26.94	20.23	11.81
62863	chr14	115045740	115045887	148	2.09	1.58	0.52	0.433	0.861	ENSMUSG00000089726	Mir17hg	lincRNA	ENSMUST00000134140	NA	non-coding (NR_029382, exon 1 of 1)	1387	miRBase:MI0000719	ENSMUSG00000076062	Mir92-1	4.09	7.25	4.72	1	0.55	3.51	3.73	4.13
1261	chr1	37864154	37866122	1969	7.12	7.05	0.08	0.434	0.862	NA	AC119189.1	lincRNA	ENSMUST00000181885	NA	promoter-TSS (NM_207228)	-56	ENSMUSG00000060771	ENSMUSG00000060771	Tsga10	132.82	147.05	155.01	123	132.47	129.43	132	135.27
86134	chr17	35771993	35772130	138	1.38	1.99	-0.6	0.434	0.861	ENSMUSG00000092171	4833427F10Rik	lincRNA	ENSMUST00000172874	-319	promoter-TSS (NR_045459)	-388	ENSMUSG00000092171	ENSMUSG00000092171	4833427F10Rik	4.09	1.98	3.37	1	3.31	6.44	3.73	2.36
217378	chrX	103495068	103495231	164	2.59	2.15	0.44	0.437	0.863	ENSMUSG00000097571	Jpx	lincRNA	ENSMUST00000181020	NA	intron (NR_015508, intron 1 of 2)	1574	ENSMUSG00000097571	ENSMUSG00000097571	Jpx	4.77	7.91	7.41	4	3.31	4.1	7.98	2.36
217676	chrX	144153866	144154003	138	1.18	1.76	-0.58	0.437	0.863	ENSMUSG00000085139	A730046J19Rik	lincRNA	ENSMUST00000135687	NA	intron (NR_040271, intron 1 of 2)	240	ENSMUSG00000085139	ENSMUSG00000085139	A730046J19Rik	2.72	0.66	2.7	3	3.31	5.27	3.19	1.77
390	chr1	17727033	17727878	846	5.27	5.42	-0.15	0.44	0.864	ENSMUSG00000085125	Gm16070	lincRNA	ENSMUST00000149914	NA	promoter-TSS (NM_031402)	39	ENSMUSG00000025776	ENSMUSG00000025776	Crispld1	40.19	36.27	41.78	36	37.53	45.68	46.31	41.94
44662	chr12	80759052	80761183	2132	7.64	7.72	-0.07	0.441	0.864	NA	AC134537.1	lincRNA	ENSMUST00000181092	NA	intron (NM_001008423, intron 1 of 1)	597		ENSMUSG00000062961	Ccdc177	207.74	195.18	212.97	183	202.58	207.91	215.03	215.01
101032	chr19	40869511	40869645	135	0.52	1.25	-0.73	0.441	1	NA	AC117253.1	lincRNA	ENSMUST00000181195	NA	intron (NR_045343, intron 1 of 4)	1262		ENSMUSG00000097740	E030044B06Rik	2.72	0.66	1.35	1	2.76	0.59	3.19	2.95
109878	chr2	60125106	60127212	2107	6.96	7.06	-0.09	0.441	0.864	ENSMUSG00000086603	Gm13620	lincRNA	ENSMUST00000131198	NA	promoter-TSS (NM_001001182)	-419	ENSMUSG00000026987	ENSMUSG00000026987	Baz2b	140.99	106.16	136.14	116	140.2	144.66	122.42	125.82
216733	chrX	48284007	48285492	1486	6.38	6.27	0.11	0.442	0.865	NA	AL672246.1	lincRNA	ENSMUST00000180584	NA	intron (NR_045916, intron 1 of 3)	676	ENSMUSG00000097197	ENSMUSG00000097197	9530027J09Rik	76.97	91.66	77.5	88	66.79	70.28	85.69	86.24
134924	chr4	53264255	53264443	189	1.01	0.16	0.85	0.443	1	ENSMUSG00000086712	AI427809	lincRNA	ENSMUST00000123127	NA	intron (NR_033139, intron 1 of 1)	1143		ENSMUSG00000086712	AI427809	1.36	1.32	1.35	4	2.76	0.59	0.53	0.59
64707	chr15	38932368	38932521	154	0.33	1	-0.67	0.444	1	NA	AC164883.1	lincRNA	ENSMUST00000181362	NA	Intergenic	-1464		ENSMUSG00000022296	Baalc	0.68	0.66	0.67	3	0.55	1.76	2.13	3.54
150767	chr5	35360578	35361011	434	1.97	2.39	-0.42	0.444	0.865	ENSMUSG00000055944	E130018O15Rik	lincRNA	ENSMUST00000069741	18140	promoter-TSS (NR_046060)	-758		NA	4930478P22Rik	2.72	3.3	2.7	7	6.07	7.03	3.19	4.73
72105	chr15	101223469	101223620	152	2.26	1.82	0.45	0.447	0.867	NA	AC161812.1	lincRNA	ENSMUST00000180639	NA	promoter-TSS (NM_019518)	576	ENSMUSG00000097915	ENSMUSG00000097915	A330009N23Rik	8.17	4.62	5.39	1	4.42	2.93	3.19	3.54
217390	chrX	103621488	103622389	902	5.69	5.55	0.14	0.449	0.867	ENSMUSG00000086370	Ftx	lincRNA	ENSMUST00000130063	NA	intron (NR_028380, intron 1 of 10)	1815	ENSMUSG00000086370	ENSMUSG00000086370	Ftx	66.75	43.52	50.55	46	56.3	45.68	47.9	37.8
154856	chr5	110515912	110516049	138	0.51	1.27	-0.77	0.45	1	ENSMUSG00000048215	A630023P12Rik	lincRNA	ENSMUST00000141532	NA	intron (NR_102290, intron 1 of 2)	1058	ENSMUSG00000048215	ENSMUSG00000048215	A630023P12Rik	0.68	1.98	2.02	1	0.55	5.86	2.66	0.59
157456	chr5	120648561	120649195	635	4.05	4.29	-0.24	0.45	0.868	ENSMUSG00000089830	Gm15749	lincRNA	ENSMUST00000161848	NA	promoter-TSS (NM_013832)	66	ENSMUSG00000029602	ENSMUSG00000029602	Rasal1	10.22	22.42	17.52	16	19.32	18.74	14.9	25.4
163645	chr5	149006985	149007324	340	2.53	2.93	-0.4	0.453	0.869	ENSMUSG00000085971	Gm15411	lincRNA	ENSMUST00000133243	NA	non-coding (NR_040429, exon 1 of 4)	193	ENSMUSG00000086610	ENSMUSG00000086610	Gm15408	8.17	6.59	3.37	5	9.94	4.1	6.39	10.04
150775	chr5	35388231	35389158	928	4.47	4.27	0.21	0.455	0.87	ENSMUSG00000055944	E130018O15Rik	lincRNA	ENSMUST00000069741	NA	promoter-TSS (NM_010445)	-422	ENSMUSG00000067438	ENSMUSG00000067438	Hmx1	19.75	20.44	29.65	19	19.87	22.84	20.76	13.59
155322	chr5	112206007	112206158	152	1.85	1.31	0.54	0.458	0.871	ENSMUSG00000097767	Miat	lincRNA	ENSMUST00000182953	7069	promoter-TSS (NR_045378)	-680		NA	1700028D13Rik	6.13	4.62	2.7	1	2.21	1.17	4.79	1.77
215860	chr9	121758687	121759995	1309	6.64	6.55	0.09	0.461	0.872	NA	AC165080.1	lincRNA	ENSMUST00000181325	NA	promoter-TSS (NM_001166644)	602		ENSMUSG00000097820	E530011L22Rik	97.4	95.61	117.27	89	102.12	83.75	93.68	95.69
77715	chr16	57166589	57167912	1324	6.19	6.09	0.11	0.466	0.874	NA	AC154625.1	lincRNA	ENSMUST00000180999	NA	promoter-TSS (NM_023175)	81	ENSMUSG00000022751	ENSMUSG00000022751	Nit2	85.14	75.83	76.83	55	69	60.91	83.56	58.48
62861	chr14	115043230	115043364	135	1.07	1.68	-0.61	0.467	1	ENSMUSG00000089726	Mir17hg	lincRNA	ENSMUST00000134140	NA	promoter-TSS (NR_029736)	-374	miRBase:MI0000687	ENSMUSG00000065508	Mir17	2.04	1.32	4.04	1	4.97	2.34	3.73	1.77
163643	chr5	149005862	149006111	250	1.99	1.43	0.56	0.467	0.875	ENSMUSG00000085971	Gm15411	lincRNA	ENSMUST00000133243	NA	promoter-TSS (NR_040429)	-975	ENSMUSG00000086610	ENSMUSG00000086610	Gm15408	10.9	0.66	3.37	1	1.1	4.69	2.66	2.36
2764	chr1	63272752	63274449	1698	5.65	5.77	-0.13	0.468	0.875	ENSMUSG00000087561	Gm11608	lincRNA	ENSMUST00000153049	NA	intron (NM_001267872, intron 1 of 5)	332	ENSMUSG00000027520	ENSMUSG00000027520	Zdbf2	51.77	41.54	53.92	53	56.3	67.35	50.03	44.89
209345	chr9	60686398	60688502	2105	7.35	7.27	0.07	0.468	0.875	NA	AC127370.1	lincRNA	ENSMUST00000181046	NA	promoter-TSS (NM_001146047)	84	ENSMUSG00000047766	ENSMUSG00000047766	Lrrc49	166.19	149.68	182.64	152	149.59	154.03	170.85	144.13
59348	chr14	52198274	52198489	216	2.1	1.63	0.48	0.47	0.876	NA	AC159323.1	lincRNA	ENSMUST00000180857	NA	3' UTR (NM_201637, exon 37 of 37)	-1143	ENSMUSG00000035726	ENSMUSG00000035726	Supt16	5.45	1.98	8.76	1	2.76	4.1	3.73	1.77
47481	chr12	108554034	108554923	890	5.46	5.32	0.13	0.474	0.877	NA	AC154910.1	lincRNA	ENSMUST00000180576	NA	promoter-TSS (NM_001163394)	-241	ENSMUSG00000021262	ENSMUSG00000021262	Evl	41.55	37.59	58.63	38	41.4	39.24	38.32	41.35
35805	chr11	103018883	103019063	181	1.59	0.95	0.64	0.476	1	NA	AL731670.1	lincRNA	ENSMUST00000181125	NA	Intergenic	-1826	ENSMUSG00000020935	ENSMUSG00000020935	Dcakd	0.68	2.64	6.74	2	4.97	0.59	1.6	0.59
60637	chr14	62836852	62837246	395	4.67	4.48	0.19	0.476	0.878	NA	AC154861.1	lincRNA	ENSMUST00000181072	NA	promoter-TSS (NM_175546)	-641	ENSMUSG00000014547	ENSMUSG00000014547	Wdfy2	22.48	24.4	24.94	30	27.05	19.33	20.76	21.86
212592	chr9	102355481	102355628	148	1.46	0.86	0.59	0.476	1	NA	AC132684.1	lincRNA	ENSMUST00000181865	787	promoter-TSS (NM_001168296)	-862	ENSMUSG00000032537	ENSMUSG00000032537	Ephb1	0.68	5.93	3.37	1	2.21	0.59	2.13	2.36
204449	chr9	21031136	21032581	1446	6.47	6.38	0.09	0.477	0.878	NA	mmu-mir-1900	lincRNA	ENSMUST00000181169	NA	promoter-TSS (NM_008319)	-179	ENSMUSG00000032174	ENSMUSG00000032174	Icam5	83.1	98.91	93	80	75.07	91.36	93.68	72.66
60130	chr14	57570996	57572163	1168	6.06	5.95	0.1	0.478	0.879	NA	AC154675.1	lincRNA	ENSMUST00000180397	NA	promoter-TSS (NM_026526)	-11	ENSMUSG00000021951	ENSMUSG00000021951	N6amt2	68.11	70.56	75.48	52	51.89	57.39	72.92	65.57
141332	chr4	129959660	129960890	1231	5.94	6.05	-0.11	0.482	0.88	ENSMUSG00000085389	1700003M07Rik	lincRNA	ENSMUST00000147634	NA	promoter-TSS (NR_040647)	-99		ENSMUSG00000085389	1700003M07Rik	61.98	63.96	58.63	61	66.79	59.74	64.4	73.84
208743	chr9	57536694	57539447	2754	7.42	7.35	0.07	0.482	0.88	NA	AC164548.1	lincRNA	ENSMUST00000181462	NA	exon (NM_001166364, exon 2 of 5)	543	ENSMUSG00000032305	ENSMUSG00000032305	Fam219b	165.51	168.15	185.34	165	163.94	171.01	168.19	150.04
148879	chr5	23851408	23852127	720	2.58	2.19	0.39	0.483	0.88	NA	AC117663.1	lincRNA	ENSMUST00000181574	NA	promoter-TSS (NR_028536)	-465		ENSMUSG00000095205	Snord93	8.85	6.59	7.41	1	3.31	2.34	3.73	8.86
183751	chr7	84152129	84152665	537	4.04	3.77	0.27	0.483	0.88	NA	AC101659.1	lincRNA	ENSMUST00000180424	NA	promoter-TSS (NM_133722)	-504	ENSMUSG00000038459	ENSMUSG00000038459	Abhd17c	18.39	9.89	13.48	24	13.8	14.06	14.37	12.4
211832	chr9	88598928	88600097	1170	4.87	4.69	0.18	0.485	0.881	NA	AC163666.1	lincRNA	ENSMUST00000180723	NA	promoter-TSS (NR_040766)	-270	ENSMUSG00000097073	ENSMUSG00000097073	9430037G07Rik	24.52	28.35	26.96	37	25.39	28.11	22.35	27.17
127489	chr3	95427541	95428990	1450	3.18	2.87	0.31	0.487	0.882	NA	AC092202.1	lincRNA	ENSMUST00000181809	NA	intron (NR_033637, intron 1 of 2)	917		ENSMUSG00000097532	Gm4349	14.3	6.59	7.41	8	7.73	8.2	7.98	5.32
98745	chr19	8723450	8725678	2229	6.88	6.96	-0.08	0.49	0.883	NA	AC025794.1	lincRNA	ENSMUST00000180819	NA	intron (NR_002896, intron 3 of 9)	1077		ENSMUSG00000097188	Snhg1	119.88	100.23	127.38	124	139.65	121.23	116.56	119.91
169464	chr6	91440337	91441774	1438	7.07	6.99	0.08	0.49	0.883	NA	AC161456.1	lincRNA	ENSMUST00000181849	NA	promoter-TSS (NR_045980)	69		NA	1810044D09Rik	121.92	127.26	144.22	145	118.12	139.38	123.48	128.18
184652	chr7	99641900	99642181	282	1.78	2.29	-0.51	0.492	0.883	NA	RP23-152P5.2	lincRNA	ENSMUST00000182342	10189	promoter-TSS (NR_039544)	-492	miRBase:MI0016972	ENSMUSG00000093311	Mir3965	4.09	4.62	4.04	1	2.76	7.61	2.13	7.09
91871	chr18	31449271	31449494	224	2.44	2	0.44	0.493	0.883	NA	AC161167.1	lincRNA	ENSMUST00000181067	172	Intergenic	-1968	ENSMUSG00000024261	ENSMUSG00000024261	Syt4	6.13	10.55	2.02	3	6.62	5.27	0.53	3.54
216916	chrX	68678154	68680201	2048	6.6	6.7	-0.09	0.495	0.884	NA	AC055766.1	lincRNA	ENSMUST00000181533	NA	promoter-TSS (NR_033481)	637	ENSMUSG00000000838	ENSMUSG00000000838	Fmr1	104.21	92.98	105.14	87	107.64	102.49	102.19	102.19
129090	chr3	108019314	108019547	234	1.88	2.29	-0.41	0.496	0.885	ENSMUSG00000087357	Gm12498	lincRNA	ENSMUST00000138374	NA	Intergenic	-1458	ENSMUSG00000058135	ENSMUSG00000058135	Gstm1	2.72	3.3	2.7	6	3.86	8.2	2.13	5.32
87271	chr17	46764972	46765197	226	0.96	1.57	-0.61	0.497	1	NA	CT030702.1	lincRNA	ENSMUST00000181301	NA	Intergenic	-1373		ENSMUSG00000036858	Ptcra	4.09	0.66	2.02	1	1.1	5.27	3.73	1.77
143612	chr4	137164587	137165100	514	3.76	3.51	0.25	0.498	0.885	ENSMUSG00000085833	Gm13003	lincRNA	ENSMUST00000151040	NA	non-coding (NR_040443, exon 1 of 4)	222	ENSMUSG00000085833	ENSMUSG00000085833	Gm13003	19.07	10.55	11.46	13	13.25	11.71	11.18	9.45
115029	chr2	127790917	127792761	1845	6.4	6.29	0.11	0.5	0.886	ENSMUSG00000051319	1500011K16Rik	lincRNA	ENSMUST00000135091	NA	intron (NR_015476, intron 1 of 1)	649	ENSMUSG00000051319	ENSMUSG00000051319	1500011K16Rik	86.5	76.49	86.94	89	66.24	60.91	102.19	84.47
120759	chr2	168156240	168156401	162	0.81	0.15	0.66	0.503	1	ENSMUSG00000087648	E130018N17Rik	lincRNA	ENSMUST00000129713	-1727	Intergenic	-1808	ENSMUSG00000087648	ENSMUSG00000087648	E130018N17Rik	1.36	3.96	0.67	1	1.66	0.59	1.6	0.59
90416	chr17	87281324	87284131	2808	7.21	7.28	-0.07	0.504	0.887	ENSMUSG00000085287	4833418N02Rik	lincRNA	ENSMUST00000161759	NA	promoter-TSS (NR_015506)	86	ENSMUSG00000085287	ENSMUSG00000085287	4833418N02Rik	151.89	145.07	151.64	144	142.41	166.32	151.16	162.44
14788	chr10	60937688	60937910	223	1.89	2.33	-0.45	0.512	0.89	ENSMUSG00000037247	Pldi	lincRNA	ENSMUST00000036304	NA	intron (NR_033616, intron 1 of 2)	333	ENSMUSG00000037247	ENSMUSG00000037247	Pldi	5.45	3.96	3.37	2	9.94	3.51	3.73	2.95
132257	chr4	20041489	20041922	434	4.31	4.12	0.19	0.512	0.89	NA	AL732527.1	lincRNA	ENSMUST00000180742	NA	promoter-TSS (NM_010281)	-346		ENSMUSG00000073987	Ggh	17.71	24.4	20.22	17	21.53	18.74	17.03	12.4
25776	chr11	58866870	58868276	1407	6.36	6.45	-0.09	0.515	0.891	ENSMUSG00000085744	Gm12259	lincRNA	ENSMUST00000138391	NA	intron (NM_172403, intron 1 of 4)	333		ENSMUSG00000020491	2810021J22Rik	78.33	85.06	80.2	86	84.45	91.36	100.6	73.25
120091	chr2	166445952	166446120	169	1.48	1.99	-0.51	0.516	0.891	ENSMUSG00000085129	5031425F14Rik	lincRNA	ENSMUST00000127920	-1330	Intergenic	-1415		ENSMUSG00000085129	5031425F14Rik	5.45	1.32	3.37	1	5.52	5.27	2.13	2.95
96209	chr18	82855348	82856425	1078	5.58	5.7	-0.13	0.517	0.892	NA	AC113104.1	lincRNA	ENSMUST00000180631	NA	promoter-TSS (NR_125720)	-10		ENSMUSG00000097738	4930445N18Rik	55.17	52.09	40.44	43	49.13	65.01	52.16	41.94
56422	chr14	8665661	8666578	918	5.84	5.97	-0.12	0.518	0.892	NA	AC102575.1	lincRNA	ENSMUST00000180444	NA	promoter-TSS (NR_045968)	170	ENSMUSG00000021747	ENSMUSG00000021747	4930452B06Rik	59.26	52.09	73.46	45	73.97	60.91	56.95	58.48
51093	chr13	44120936	44121552	617	3.28	2.99	0.29	0.522	0.893	ENSMUSG00000089815	Gm5083	lincRNA	ENSMUST00000163056	NA	promoter-TSS (NR_045285)	77	ENSMUSG00000089815	ENSMUSG00000089815	Gm5083	8.17	12.53	10.11	8	11.59	2.93	9.58	7.68
29964	chr11	77489739	77490858	1120	5.94	5.85	0.09	0.53	0.896	NA	AL607072.1	lincRNA	ENSMUST00000180805	NA	promoter-TSS (NM_172945)	-621	ENSMUSG00000037907	ENSMUSG00000037907	Ankrd13b	68.79	59.35	66.05	52	54.65	61.49	52.69	62.61
120006	chr2	165992240	165993994	1755	6.74	6.83	-0.09	0.53	0.896	ENSMUSG00000087351	Gm11464	lincRNA	ENSMUST00000146963	NA	intron (NM_008679, intron 1 of 22)	480	ENSMUSG00000027678	ENSMUSG00000027678	Ncoa3	128.73	108.14	96.37	95	109.29	125.33	103.26	116.96
80577	chr17	9169817	9170135	319	2.67	2.25	0.42	0.534	0.898	NA	CT025573.1	lincRNA	ENSMUST00000181618	-1981	Intergenic	-1954	ENSMUSG00000097049	ENSMUSG00000097049	6530411M01Rik	2.72	6.59	6.07	10	0.55	9.96	3.19	5.32
86612	chr17	45432135	45435060	2926	7.65	7.59	0.06	0.534	0.898	NA	AC163677.1	lincRNA	ENSMUST00000181149	NA	5' UTR (NM_152810, exon 1 of 16)	109	ENSMUSG00000023932	ENSMUSG00000023932	Cdc5l	223.41	195.84	191.4	195	183.26	185.07	232.06	170.12
91066	chr18	10706021	10707223	1203	6.3	6.39	-0.09	0.535	0.898	NA	AC105947.1	lincRNA	ENSMUST00000180948	NA	promoter-TSS (NM_134130)	74	ENSMUSG00000002475	ENSMUSG00000002475	Abhd3	70.16	79.79	88.29	77	80.59	81.99	90.48	81.52
92255	chr18	34751706	34752336	631	4.82	4.97	-0.15	0.538	0.899	NA	AC145591.1	lincRNA	ENSMUST00000181453	NA	promoter-TSS (NM_009860)	-488	ENSMUSG00000044201	ENSMUSG00000044201	Cdc25c	27.93	21.1	37.07	27	25.39	34.55	33.53	31.9
182241	chr7	68275790	68276560	771	4.63	4.48	0.15	0.538	0.899	ENSMUSG00000086628	Gm16157	lincRNA	ENSMUST00000124813	NA	intron (NR_040340, intron 1 of 3)	419	ENSMUSG00000086628	ENSMUSG00000086628	Gm16157	23.84	25.72	27.63	22	21.53	21.08	26.08	20.67
139772	chr4	123904179	123906007	1829	6.38	6.29	0.08	0.539	0.899	NA	AL606962.1	lincRNA	ENSMUST00000181292	NA	promoter-TSS (NM_019660)	80	ENSMUSG00000028647	ENSMUSG00000028647	Mycbp	87.87	81.11	94.35	69	88.32	72.62	60.68	92.15
83299	chr17	27315416	27315742	327	2.3	2.61	-0.31	0.542	0.9	ENSMUSG00000073430	Gm10505	lincRNA	ENSMUST00000151398	-26717	Intergenic	1516		NA	Mir7214	2.72	5.28	2.7	9	11.04	2.93	6.39	4.13
59347	chr14	52195874	52198122	2249	7.25	7.19	0.06	0.544	0.9	NA	AC159323.1	lincRNA	ENSMUST00000180857	NA	intron (NM_033618, intron 1 of 25)	241	ENSMUSG00000035726	ENSMUSG00000035726	Supt16	161.43	167.49	141.53	138	158.97	136.46	155.42	132.32
87273	chr17	46765436	46765573	138	0.51	1.1	-0.59	0.544	1	NA	CT030702.1	lincRNA	ENSMUST00000181301	NA	Intergenic	-1793		ENSMUSG00000036858	Ptcra	1.36	1.98	1.35	1	1.66	4.1	1.06	1.77
149341	chr5	28070266	28071216	951	6.13	6.03	0.1	0.544	0.9	NA	AC156021.1	lincRNA	ENSMUST00000180740	NA	promoter-TSS (NM_153526)	-671	ENSMUSG00000045294	ENSMUSG00000045294	Insig1	59.26	65.28	82.22	73	60.17	66.18	67.06	68.52
38471	chr11	117076122	117077862	1741	7.08	7.01	0.07	0.546	0.901	ENSMUSG00000086859	2810008D09Rik	lincRNA	ENSMUST00000145438	NA	promoter-TSS (NR_105853)	209	ENSMUSG00000086859	ENSMUSG00000086859	2810008D09Rik	131.46	134.52	137.49	136	123.64	125.91	139.98	125.82
54996	chr13	97435266	97435527	262	0.12	0.74	-0.62	0.55	1	NA	Gm2373	lincRNA	ENSMUST00000109431	NA	intron (NR_110432, intron 1 of 1)	427		ENSMUSG00000078952	Lincenc1	1.36	1.32	0.67	1	0.55	0.59	3.19	2.36
157239	chr5	119626559	119627198	640	4.08	3.79	0.28	0.551	0.902	ENSMUSG00000085708	Gm16063	lincRNA	ENSMUST00000156235	NA	intron (NR_046178, intron 1 of 3)	937	ENSMUSG00000085708	ENSMUSG00000085708	Gm16063	16.35	12.53	21.57	17	3.86	21.08	13.31	17.13
71325	chr15	98982711	98988897	6187	8.99	8.95	0.04	0.552	0.902	NA	AC157610.1	lincRNA	ENSMUST00000180490	NA	promoter-TSS (NR_045991)	-161	ENSMUSG00000097587	ENSMUSG00000097587	4930578M01Rik	504.03	503.12	502.09	521	493.47	515.96	480.62	489.69
144384	chr4	139379669	139380449	781	5.39	5.28	0.11	0.554	0.903	NA	AL807833.1	lincRNA	ENSMUST00000181556	NA	promoter-TSS (NM_001160319)	-600	ENSMUSG00000066036	ENSMUSG00000066036	Ubr4	47	38.9	57.96	24	39.19	35.72	44.18	36.62
151770	chr5	45638821	45640416	1596	6.98	7.05	-0.06	0.556	0.904	NA	AC093341.1	lincRNA	ENSMUST00000181335	NA	promoter-TSS (NM_021416)	-118	ENSMUSG00000015879	ENSMUSG00000015879	Fam184b	117.15	129.9	131.42	127	124.75	135.29	133.59	134.68
7178	chr1	133610596	133610747	152	2.45	2.09	0.36	0.557	0.904	NA	AC124338.1	lincRNA	ENSMUST00000180718	NA	promoter-TSS (NM_009227)	-392	ENSMUSG00000090553	ENSMUSG00000090553	Snrpe	7.49	4.62	2.7	7	4.97	4.1	3.19	4.73
60638	chr14	62837636	62839810	2175	6.93	7.02	-0.09	0.558	0.904	NA	AC154861.1	lincRNA	ENSMUST00000181072	NA	TTS (NR_106174)	1002	miRBase:MI0026026	ENSMUSG00000099245	Mir8098	135.54	112.76	145.57	95	130.82	141.73	136.26	109.87
61460	chr14	69732748	69734785	2038	6.72	6.65	0.07	0.558	0.904	NA	AC162936.1	lincRNA	ENSMUST00000180465	NA	Intergenic	-1197	ENSMUSG00000034190	ENSMUSG00000034190	Chmp7	102.17	105.5	117.27	97	96.6	101.32	112.3	92.15
77703	chr16	56886025	56886729	705	4.83	4.98	-0.15	0.558	0.904	ENSMUSG00000084999	Gm15839	lincRNA	ENSMUST00000138684	NA	promoter-TSS (NM_019631)	-214	ENSMUSG00000022754	ENSMUSG00000022754	Tmem45a	35.42	26.38	28.31	24	25.39	29.87	37.26	33.67
191648	chr8	11480248	11480484	237	1.99	1.57	0.42	0.558	0.904	NA	AC124475.1	lincRNA	ENSMUST00000180408	7	Intergenic	-1867		ENSMUSG00000031504	Rab20	10.22	1.32	3.37	1	3.86	1.17	2.13	4.73
211154	chr9	74848352	74849635	1284	5.44	5.33	0.11	0.558	0.904	ENSMUSG00000066477	Gm16551	lincRNA	ENSMUST00000160979	NA	intron (NR_045284, intron 1 of 2)	557	ENSMUSG00000066477	ENSMUSG00000066477	Gm16551	39.51	42.2	50.55	41	37.53	37.48	42.05	43.71
53510	chr13	67551969	67553762	1794	6.98	6.91	0.06	0.56	0.904	NA	RP23-206J9.5	lincRNA	ENSMUST00000180908	NA	intron (NM_001035231, intron 1 of 3)	286	ENSMUSG00000095432	ENSMUSG00000095432	Zfp748	128.05	118.03	136.81	121	125.3	108.93	127.74	119.91
53146	chr13	59734593	59734737	145	0.42	-0.26	0.67	0.563	1	NA	AC134869.1	lincRNA	ENSMUST00000181528	NA	non-coding (NR_045977, exon 2 of 3)	1015	ENSMUSG00000097502	ENSMUSG00000097502	4930528D03Rik	0.68	1.98	0.67	2	1.1	0.59	1.06	0.59
113240	chr2	116898971	116899275	305	2.47	2.12	0.36	0.564	0.906	ENSMUSG00000085316	D330050G23Rik	lincRNA	ENSMUST00000126467	-876	Intergenic	-1029	ENSMUSG00000085316	ENSMUSG00000085316	D330050G23Rik	4.77	3.96	11.46	2	9.38	3.51	2.66	1.77
64884	chr15	44787272	44788451	1180	6.24	6.33	-0.09	0.565	0.906	NA	AC100730.1	lincRNA	ENSMUST00000181839	NA	promoter-TSS (NR_040309)	99	ENSMUSG00000097102	ENSMUSG00000097102	2310069G16Rik	68.11	73.19	90.98	70	84.45	89.6	77.71	69.7
104195	chr2	11338992	11339134	143	-0.11	0.5	-0.61	0.566	1	ENSMUSG00000086006	Gm13293	lincRNA	ENSMUST00000131188	-354	promoter-TSS (NR_040369)	-426		ENSMUSG00000086006	Gm13293	1.36	0.66	0.67	1	2.76	1.17	0.53	1.18
13517	chr10	39898223	39899481	1259	6.47	6.39	0.08	0.567	0.906	NA	AC118733.2	lincRNA	ENSMUST00000181590	NA	intron (NR_033628, intron 1 of 3)	386		ENSMUSG00000096687	AA474331	90.59	72.53	102.44	90	77.28	89.02	85.69	84.47
53434	chr13	64248380	64249059	680	4.98	4.86	0.12	0.568	0.907	NA	CT030159.1	lincRNA	ENSMUST00000181403	NA	promoter-TSS (NR_045798)	20	ENSMUSG00000097101	ENSMUSG00000097101	1810034E14Rik	37.46	38.9	24.94	25	25.94	31.63	29.81	28.94
71261	chr15	98809034	98809326	293	2.74	2.41	0.33	0.569	0.907	NA	AC161165.1	lincRNA	ENSMUST00000181510	NA	Intergenic	-1255	ENSMUSG00000059213	ENSMUSG00000059213	Ddn	1.36	10.55	8.76	6	8.28	2.93	5.85	4.13
78452	chr16	90728943	90729077	135	1.68	1.23	0.45	0.569	1	NA	AC160759.1	lincRNA	ENSMUST00000181232	NA	Intergenic	-1639	ENSMUSG00000022978	ENSMUSG00000022978	Mis18a	4.09	1.98	4.72	2	4.42	1.17	3.19	0.59
133767	chr4	43046635	43046991	357	3.07	2.8	0.27	0.569	0.907	NA	AL672276.1	lincRNA	ENSMUST00000180426	NA	promoter-TSS (NM_172691)	-593	ENSMUSG00000036002	ENSMUSG00000036002	Fam214b	12.94	3.3	9.44	8	5.52	7.61	5.85	8.86
150768	chr5	35361328	35361520	193	-0.11	0.53	-0.64	0.57	1	ENSMUSG00000055944	E130018O15Rik	lincRNA	ENSMUST00000069741	17631	promoter-TSS (NR_046060)	-129		NA	4930478P22Rik	1.36	0.66	0.67	1	0.55	4.1	0.53	0.59
5764	chr1	105354679	105357065	2387	8.01	7.97	0.05	0.571	0.908	NA	AC124553.1	lincRNA	ENSMUST00000181383	NA	intron (NM_178779, intron 1 of 2)	838	ENSMUSG00000047496	ENSMUSG00000047496	Rnf152	252.02	247.28	277.67	257	242.32	245.97	259.21	254.59
64267	chr15	32242692	32243218	527	-0.12	0.48	-0.59	0.576	1	NA	AC137123.1	lincRNA	ENSMUST00000181536	NA	intron (NR_038186, intron 1 of 1)	-1023	ENSMUSG00000089317	ENSMUSG00000089317	Snord123	0.68	0.66	1.35	1	0.55	1.76	2.66	0.59
53435	chr13	64249179	64249313	135	-0.12	0.46	-0.58	0.579	1	NA	CT030159.1	lincRNA	ENSMUST00000181403	NA	promoter-TSS (NM_001122989)	546	ENSMUSG00000097101	ENSMUSG00000097101	1810034E14Rik	0.68	1.32	0.67	1	1.66	0.59	2.66	0.59
162880	chr5	143757902	143759586	1685	5.82	5.91	-0.09	0.579	0.911	NA	AC136746.1	lincRNA	ENSMUST00000180951	NA	non-coding (NR_015486, exon 1 of 2)	390		ENSMUSG00000097287	D130017N08Rik	70.16	48.8	51.89	55	60.72	68.52	56.95	54.93
144634	chr4	139933193	139933694	502	3.98	4.13	-0.16	0.581	0.911	ENSMUSG00000085928	4933427I22Rik	lincRNA	ENSMUST00000153921	NA	promoter-TSS (NR_045160)	-370	ENSMUSG00000085928	ENSMUSG00000085928	4933427I22Rik	17.03	14.51	11.46	20	13.8	18.16	17.03	21.27
217391	chrX	103622798	103623846	1049	5.34	5.44	-0.1	0.581	0.911	ENSMUSG00000086370	Ftx	lincRNA	ENSMUST00000130063	NA	intron (NR_028380, intron 1 of 10)	432	ENSMUSG00000086370	ENSMUSG00000086370	Ftx	34.74	35.61	43.81	48	33.67	46.27	44.71	49.03
91081	chr18	11052408	11053831	1424	5.2	5.31	-0.11	0.582	0.911	NA	AC130654.1	lincRNA	ENSMUST00000181316	NA	promoter-TSS (NR_105023)	-553	ENSMUSG00000097222	ENSMUSG00000097222	1010001N08Rik	33.38	44.84	27.63	41	37.53	41	38.32	41.35
51392	chr13	48260180	48260771	592	4.16	4.31	-0.16	0.583	0.912	NA	AC140293.1	lincRNA	ENSMUST00000181053	NA	promoter-TSS (NM_031166)	-951	ENSMUSG00000021379	ENSMUSG00000021379	Id4	15.67	20.44	14.15	21	20.42	25.77	15.44	17.72
128474	chr3	102203470	102205775	2306	6.29	6.23	0.07	0.585	0.912	ENSMUSG00000089916	Gm16160	lincRNA	ENSMUST00000160105	NA	promoter-TSS (NM_001165951)	70	ENSMUSG00000027860	ENSMUSG00000027860	Vangl1	74.24	89.02	84.24	66	72.86	72.62	78.24	75.61
14786	chr10	60936743	60936886	144	2.15	1.83	0.32	0.586	0.913	ENSMUSG00000037247	Pldi	lincRNA	ENSMUST00000036304	NA	intron (NR_033616, intron 1 of 2)	1317	ENSMUSG00000037247	ENSMUSG00000037247	Pldi	2.04	6.59	8.09	1	2.76	4.69	3.19	3.54
173321	chr6	128357492	128357643	152	0.96	1.47	-0.51	0.589	1	NA	AC116573.1	lincRNA	ENSMUST00000180586	NA	non-coding (NR_027360, exon 3 of 3)	-1717	ENSMUSG00000001521	ENSMUSG00000001521	Tulp3	5.45	0.66	0.67	1	4.42	2.34	3.73	0.59
92939	chr18	38249258	38251099	1842	7.29	7.24	0.05	0.591	0.914	NA	AC133646.1	lincRNA	ENSMUST00000181871	NA	promoter-TSS (NR_015475)	19	ENSMUSG00000097080	ENSMUSG00000097080	1700086O06Rik	160.06	166.83	171.86	128	150.69	145.83	178.3	128.77
100981	chr19	40590339	40590483	145	0.6	1.11	-0.52	0.591	1	NA	AC142101.1	lincRNA	ENSMUST00000181109	NA	Intergenic	-1948	ENSMUSG00000025007	ENSMUSG00000025007	Aldh18a1	1.36	0.66	2.02	2	0.55	0.59	6.92	0.59
109615	chr2	52857286	52861421	4136	8.16	8.2	-0.04	0.591	0.914	NA	AL844859.1	lincRNA	ENSMUST00000181380	NA	intron (NM_172409, intron 1 of 26)	1486	ENSMUSG00000036053	ENSMUSG00000036053	Fmnl2	288.12	273.65	300.58	281	274.33	317.42	285.82	300.67
90695	chr18	4375319	4376743	1425	6.62	6.7	-0.08	0.592	0.914	NA	AC138768.1	lincRNA	ENSMUST00000180970	NA	intron (NM_026157, intron 1 of 8)	439	ENSMUSG00000024234	ENSMUSG00000024234	Mtpap	100.13	96.27	105.14	92	119.23	116.54	85.16	93.92
166847	chr6	61179304	61180341	1038	5.82	5.92	-0.1	0.592	0.914	NA	AC113320.1	lincRNA	ENSMUST00000180421	NA	promoter-TSS (NM_001164316)	-502	ENSMUSG00000039578	ENSMUSG00000039578	Ccser1	70.84	50.77	57.29	47	54.09	60.32	69.72	57.89
128086	chr3	97931433	97931567	135	0.66	1.2	-0.54	0.593	1	ENSMUSG00000074388	Gm5544	lincRNA	ENSMUST00000098828	NA	intron (NM_001033779, intron 1 of 1)	1327		ENSMUSG00000074388	Gm5544	1.36	3.3	0.67	1	0.55	2.34	1.6	4.73
152399	chr5	66150661	66151908	1248	5.14	5.27	-0.12	0.594	0.915	NA	AC132284.1	lincRNA	ENSMUST00000180652	NA	promoter-TSS (NM_178446)	-307	ENSMUSG00000070780	ENSMUSG00000070780	Rbm47	34.06	36.93	42.46	28	38.09	41.58	37.79	36.62
157293	chr5	120138248	120138445	198	1.7	2.11	-0.41	0.594	0.915	NA	AC110567.1	lincRNA	ENSMUST00000181905	NA	intron (NM_028762, intron 16 of 23)	916	ENSMUSG00000097368	ENSMUSG00000097368	Gm10390	2.04	7.91	2.02	1	4.97	3.51	5.85	2.95
201512	chr8	121544611	121545845	1235	4.97	4.84	0.13	0.594	0.915	NA	RP23-76C13.4	lincRNA	ENSMUST00000181133	NA	intron (NR_045903, intron 1 of 2)	840		ENSMUSG00000097424	1700030M09Rik	25.88	33.63	31	35	27.6	27.53	31.4	28.35
55182	chr13	99412507	99413119	613	3.73	3.91	-0.19	0.595	0.915	NA	AC132347.1	lincRNA	ENSMUST00000180808	NA	promoter-TSS (NR_015515)	13		ENSMUSG00000097828	6430562O15Rik	10.22	11.21	17.52	14	9.94	18.74	13.31	18.31
13312	chr10	34296282	34296508	227	-0.41	0.16	-0.57	0.596	1	NA	AC113059.1	lincRNA	ENSMUST00000181185	NA	Intergenic	-1026	ENSMUSG00000039485	ENSMUSG00000039485	Tspyl4	0.68	0.66	0.67	1	1.66	1.17	1.06	0.59
158342	chr5	123075510	123077834	2325	7.07	7.02	0.05	0.599	0.917	NA	AC158114.1	lincRNA	ENSMUST00000181022	NA	intron (NM_001039723, intron 1 of 11)	397	ENSMUSG00000054434	ENSMUSG00000054434	Tmem120b	133.5	141.77	143.55	119	125.3	145.83	129.87	118.14
199818	chr8	110901105	110901394	290	2.86	2.58	0.28	0.6	0.917	NA	AC132945.1	lincRNA	ENSMUST00000180679	NA	intron (NM_172283, intron 1 of 23)	1238	ENSMUSG00000033703	ENSMUSG00000033703	Fuk	8.17	10.55	3.37	7	4.42	4.69	10.65	4.13
160957	chr5	136918680	136920161	1482	6.79	6.86	-0.07	0.602	0.918	NA	AC147987.1	lincRNA	ENSMUST00000181045	NA	non-coding (NR_015555, exon 1 of 4)	275	ENSMUSG00000097908	ENSMUSG00000097908	4933404O12Rik	104.89	118.03	113.9	107	129.71	123.57	106.45	104.55
75840	chr16	30006888	30007031	144	1.42	0.99	0.43	0.604	1	NA	CT030736.1	lincRNA	ENSMUST00000181485	-1635	Intergenic	-1707	ENSMUSG00000097184	ENSMUSG00000097184	4632428C04Rik	0.68	1.32	6.74	2	1.66	2.93	1.6	1.77
204768	chr9	21722863	21724283	1421	6.36	6.3	0.06	0.608	0.92	NA	AC161371.1	lincRNA	ENSMUST00000181400	NA	promoter-TSS (NM_010700)	-3	ENSMUSG00000032193	ENSMUSG00000032193	Ldlr	85.14	94.29	79.53	70	71.76	75.55	86.76	80.93
100980	chr19	40587104	40589874	2771	7.24	7.29	-0.05	0.609	0.92	NA	AC142101.1	lincRNA	ENSMUST00000181109	NA	promoter-TSS (NM_019698)	-26	ENSMUSG00000025007	ENSMUSG00000025007	Aldh18a1	144.4	154.96	160.4	145	150.14	161.05	167.66	148.86
72685	chr15	103147641	103147935	295	2.57	2.82	-0.25	0.611	0.921	NA	AC162693.1	lincRNA	ENSMUST00000181306	-813	promoter-TSS (NR_045743)	-960	ENSMUSG00000097003	ENSMUSG00000097003	D930007P13Rik	4.09	4.62	8.09	7	4.42	7.03	7.98	8.86
60219	chr14	57998452	57999551	1100	6.36	6.28	0.08	0.612	0.921	NA	AC125399.1	lincRNA	ENSMUST00000180534	NA	intron (NM_028643, intron 1 of 11)	260	ENSMUSG00000021973	ENSMUSG00000021973	Micu2	79.01	66.6	92.33	90	83.35	82.58	72.39	72.07
70335	chr15	89211562	89212810	1249	6.91	6.85	0.06	0.613	0.921	NA	AC160538.1	lincRNA	ENSMUST00000181384	NA	intron (NM_026813, intron 1 of 24)	627	ENSMUSG00000036561	ENSMUSG00000036561	Ppp6r2	126.69	108.14	126.7	119	129.16	111.86	107.51	112.82
190182	chr7	141612358	141612583	226	2.42	2.09	0.33	0.613	0.921	NA	AC102524.1	lincRNA	ENSMUST00000181275	NA	intron (NR_040337, intron 2 of 3)	1276	ENSMUSG00000097170	ENSMUSG00000097170	Gm16982	5.45	7.91	2.02	6	4.97	8.2	2.66	1.18
211156	chr9	74862706	74863721	1016	4.8	4.66	0.13	0.614	0.922	ENSMUSG00000093662	Gm20649	lincRNA	ENSMUST00000160950	NA	exon (NM_008262, exon 1 of 2)	1293		ENSMUSG00000043013	Onecut1	25.2	36.27	18.87	31	23.18	22.25	27.68	28.35
155235	chr5	111763602	111763745	144	2.01	2.3	-0.29	0.615	0.922	ENSMUSG00000085271	E130006D01Rik	lincRNA	ENSMUST00000129065	-1877	Intergenic	-1946	ENSMUSG00000085271	ENSMUSG00000085271	E130006D01Rik	2.72	1.32	6.07	6	6.62	2.34	4.79	5.91
35775	chr11	102963225	102964388	1164	5.23	5.13	0.1	0.619	0.923	ENSMUSG00000085338	2410004I01Rik	lincRNA	ENSMUST00000138424	NA	intron (NR_037963, intron 1 of 2)	347	ENSMUSG00000085338	ENSMUSG00000085338	2410004I01Rik	31.33	41.54	41.11	36	30.36	33.38	36.73	39.58
10116	chr1	172549944	172551059	1116	5.21	5.1	0.11	0.621	0.924	ENSMUSG00000085184	4933439K11Rik	lincRNA	ENSMUST00000140307	NA	intron (NR_040558, intron 1 of 2)	304	ENSMUSG00000085184	ENSMUSG00000085184	4933439K11Rik	44.27	31.65	34.37	38	34.22	31.04	25.55	46.67
24909	chr11	51967242	51967412	171	2.13	1.82	0.3	0.621	0.924	NA	AL935177.1	lincRNA	ENSMUST00000181262	NA	promoter-TSS (NM_029976)	-304	ENSMUSG00000020392	ENSMUSG00000020392	Cdkn2aipnl	5.45	4.62	5.39	2	0.55	4.1	4.79	4.73
11292	chr1	186748103	186750241	2139	7.2	7.25	-0.05	0.622	0.924	NA	AC110232.1	lincRNA	ENSMUST00000180869	NA	exon (NM_026041, exon 1 of 5)	186	ENSMUSG00000001305	ENSMUSG00000001305	Rrp15	135.54	159.58	152.99	140	150.69	150.51	165	144.13
47482	chr12	108554995	108557241	2247	6.89	6.84	0.05	0.622	0.924	NA	AC154910.1	lincRNA	ENSMUST00000180576	NA	promoter-TSS (NR_045753)	-500	ENSMUSG00000097788	ENSMUSG00000097788	Gm16596	128.05	114.74	125.35	107	119.23	113.62	103.26	122.87
86233	chr17	35992497	35992842	346	2.61	2.88	-0.27	0.622	0.924	ENSMUSG00000092604	Gm20508	lincRNA	ENSMUST00000172480	NA	Intergenic	-1834		ENSMUSG00000092368	A930015D03Rik	3.41	7.91	8.09	5	11.04	5.86	4.79	7.68
51522	chr13	48968153	48969510	1358	6.35	6.41	-0.06	0.623	0.924	NA	CT010439.1	lincRNA	ENSMUST00000180775	NA	intron (NR_015601, intron 1 of 1)	720		ENSMUSG00000097059	Fam120aos	83.78	71.22	87.61	83	84.45	79.06	89.95	86.83
75848	chr16	30039356	30039504	149	2.26	1.97	0.29	0.623	0.924	NA	CT030736.1	lincRNA	ENSMUST00000181485	17926	promoter-TSS (NR_045878)	49		NA	9030404E10Rik	6.81	6.59	2.7	3	4.97	3.51	4.79	2.36
211844	chr9	88858320	88859426	1107	5.36	5.46	-0.1	0.625	0.925	NA	CT030259.1	lincRNA	ENSMUST00000181448	NA	promoter-TSS (NR_037983)	-3	ENSMUSG00000097177	ENSMUSG00000097177	9330159M07Rik	36.78	43.52	46.5	37	35.88	41.58	60.14	38.4
103345	chr19	57360019	57360902	884	5.03	5.13	-0.1	0.627	0.925	NA	AC131756.1	lincRNA	ENSMUST00000181921	NA	promoter-TSS (NM_145505)	438	ENSMUSG00000097785	ENSMUSG00000097785	B230217O12Rik	28.61	33.63	31	37	29.25	39.24	45.77	25.4
199817	chr8	110900695	110900866	172	0.12	0.64	-0.52	0.628	1	NA	AC132945.1	lincRNA	ENSMUST00000180679	NA	intron (NM_172283, intron 1 of 23)	1707	ENSMUSG00000033703	ENSMUSG00000033703	Fuk	0.68	1.98	0.67	1	0.55	0.59	2.13	2.95
151873	chr5	52190664	52191528	865	4.52	4.63	-0.12	0.629	0.926	NA	AC102739.1	lincRNA	ENSMUST00000180601	NA	promoter-TSS (NM_007839)	415	ENSMUSG00000097145	ENSMUSG00000097145	9230114K14Rik	27.93	19.12	17.52	27	29.25	19.33	22.89	27.76
7401	chr1	134645860	134647521	1662	5.79	5.88	-0.09	0.63	0.926	NA	AC122771.1	lincRNA	ENSMUST00000181197	NA	promoter-TSS (NM_009307)	10	ENSMUSG00000026452	ENSMUSG00000026452	Syt2	51.77	56.05	66.05	48	55.75	50.95	71.32	57.89
139847	chr4	124486077	124486825	749	3.61	3.79	-0.18	0.633	0.926	ENSMUSG00000084757	1700057H15Rik	lincRNA	ENSMUST00000143859	-118	promoter-TSS (NR_040774)	-492		ENSMUSG00000084757	1700057H15Rik	12.26	13.19	11.46	12	11.59	16.98	9.58	17.13
176503	chr7	19602261	19602778	518	2.92	2.68	0.24	0.635	0.927	NA	AC149052.1	lincRNA	ENSMUST00000180681	NA	intron (NM_016680, intron 2 of 20)	1948	ENSMUSG00000061028	ENSMUSG00000061028	Clasrp	9.54	7.91	8.76	4	3.86	2.34	11.18	8.27
209890	chr9	64049756	64050711	956	4.78	4.67	0.11	0.637	0.928	NA	AC114674.1	lincRNA	ENSMUST00000181151	NA	intron (NR_040713, intron 1 of 2)	405	ENSMUSG00000097036	ENSMUSG00000097036	1110036E04Rik	27.25	27.69	28.98	26	24.29	26.94	29.27	21.27
12099	chr1	195017060	195017582	523	4.08	4.23	-0.15	0.639	0.928	NA	mmu-mir-29b-2	lincRNA	ENSMUST00000181226	NA	promoter-TSS (NR_015566)	-78	ENSMUSG00000096929	ENSMUSG00000096929	A330023F24Rik	14.98	19.12	17.52	16	18.77	21.67	14.37	20.08
101031	chr19	40868299	40868488	190	2.18	1.86	0.32	0.639	0.928	NA	AC117253.1	lincRNA	ENSMUST00000181195	NA	promoter-TSS (NR_045343)	78		ENSMUSG00000097740	E030044B06Rik	6.13	3.3	4.72	4	0.55	2.34	6.92	4.73
141083	chr4	129136421	129136909	489	4.68	4.57	0.11	0.639	0.928	ENSMUSG00000087416	Gm15906	lincRNA	ENSMUST00000124746	NA	promoter-TSS (NM_027402)	-395	ENSMUSG00000001334	ENSMUSG00000001334	Fndc5	23.84	25.06	38.41	15	21.53	28.7	17.03	27.76
87231	chr17	46705164	46705973	810	5.56	5.65	-0.09	0.641	0.928	NA	CT030702.1	lincRNA	ENSMUST00000181301	NA	promoter-TSS (NM_009358)	-567	ENSMUSG00000059409	ENSMUSG00000059409	Ppp2r5d	53.81	47.48	43.81	44	55.2	50.37	47.9	47.26
193703	chr8	35587275	35589697	2423	7.18	7.13	0.05	0.641	0.928	NA	AC129082.1	lincRNA	ENSMUST00000181322	NA	exon (NM_001081279, exon 1 of 3)	534	ENSMUSG00000097357	ENSMUSG00000097357	Gm16793	155.98	132.54	160.4	131	149.03	151.1	134.13	127.59
35768	chr11	102947326	102947463	138	0.52	1.02	-0.51	0.642	1	NA	AL731670.1	lincRNA	ENSMUST00000181125	NA	promoter-TSS (NM_011795)	-934	ENSMUSG00000045532	ENSMUSG00000045532	C1ql1	2.72	1.32	0.67	1	0.55	5.86	0.53	1.18
133768	chr4	43047281	43048028	748	3.59	3.74	-0.15	0.642	0.929	NA	AL672276.1	lincRNA	ENSMUST00000180426	NA	Intergenic	-1435	ENSMUSG00000036002	ENSMUSG00000036002	Fam214b	7.49	6.59	16.17	18	14.35	11.71	14.9	12.4
177402	chr7	25816017	25817001	985	5.86	5.77	0.08	0.642	0.929	NA	AC119211.1	lincRNA	ENSMUST00000181552	NA	promoter-TSS (NM_028775)	21	ENSMUSG00000040703	ENSMUSG00000040703	Cyp2s1	49.72	50.77	71.44	60	53.54	57.39	60.14	47.85
110520	chr2	72812314	72812897	584	3.81	3.67	0.15	0.646	0.93	ENSMUSG00000085427	6430710C18Rik	lincRNA	ENSMUST00000136807	NA	intron (NR_102349, intron 1 of 5)	1111	ENSMUSG00000085427	ENSMUSG00000085427	6430710C18Rik	13.62	18.46	16.17	8	12.14	9.37	18.1	11.22
195968	chr8	72492801	72494077	1277	6	5.93	0.08	0.646	0.93	NA	AC172623.1	lincRNA	ENSMUST00000181452	NA	promoter-TSS (NM_177766)	-825	ENSMUSG00000019731	ENSMUSG00000019731	Slc35e1	53.81	65.28	70.76	67	61.27	52.71	69.19	60.25
158333	chr5	123048713	123048876	164	1.27	1.64	-0.37	0.649	0.93	NA	AC158114.1	lincRNA	ENSMUST00000181022	NA	Intergenic	-1975	ENSMUSG00000029477	ENSMUSG00000029477	Morn3	0.68	3.3	2.7	3	2.76	7.03	2.13	0.59
11884	chr1	192136128	192139267	3140	8.02	7.98	0.03	0.65	0.931	NA	CAAA01201205.1	lincRNA	ENSMUST00000180598	NA	intron (NM_001290278, intron 1 of 10)	342	ENSMUSG00000037395	ENSMUSG00000037395	Rcor3	273.81	250.57	266.88	245	264.95	263.54	245.9	238.05
75660	chr16	24392670	24394845	2176	7	7.05	-0.05	0.65	0.931	NA	AC116484.1	lincRNA	ENSMUST00000181640	NA	promoter-TSS (NR_037954)	-103		ENSMUSG00000097867	1110054M08Rik	143.72	106.82	136.81	123	139.65	143.48	122.95	124.05
105168	chr2	26140622	26141338	717	5.44	5.35	0.09	0.654	0.932	ENSMUSG00000087679	C330006A16Rik	lincRNA	ENSMUST00000133808	-101	promoter-TSS (NM_001256521)	-474		ENSMUSG00000087679	C330006A16Rik	35.42	44.84	52.57	41	41.4	43.34	48.97	29.53
212349	chr9	98954657	98956255	1599	5.54	5.62	-0.08	0.654	0.932	NA	AC120148.1	lincRNA	ENSMUST00000181706	NA	promoter-TSS (NM_012020)	-146	ENSMUSG00000097072	ENSMUSG00000097072	Foxl2os	49.72	37.59	53.24	45	49.13	45.1	45.77	56.71
6889	chr1	132476085	132478433	2349	7.55	7.6	-0.04	0.655	0.932	NA	AC107846.1	lincRNA	ENSMUST00000180835	NA	promoter-TSS (NM_172517)	-108	ENSMUSG00000026439	ENSMUSG00000026439	Rbbp5	213.87	181.34	173.88	183	189.88	202.64	205.98	176.62
1619	chr1	40085139	40086320	1182	5.83	5.76	0.07	0.656	0.933	NA	AC161534.1	lincRNA	ENSMUST00000181756	NA	non-coding (NR_037980, exon 1 of 4)	121	ENSMUSG00000097899	ENSMUSG00000097899	Gm16894	61.3	56.71	55.26	54	49.13	49.78	59.08	58.48
54276	chr13	80962442	80962589	148	1.94	2.26	-0.31	0.656	0.933	NA	CT009711.1	lincRNA	ENSMUST00000181103	NA	Intergenic	-1558	ENSMUSG00000097098	ENSMUSG00000097098	9330111N05Rik	5.45	6.59	1.35	2	4.97	3.51	5.32	5.32
18807	chr10	88378795	88380995	2201	7.21	7.16	0.05	0.657	0.933	NA	AC125486.1	lincRNA	ENSMUST00000181000	NA	intron (NM_001004164, intron 1 of 20)	483	ENSMUSG00000035311	ENSMUSG00000035311	Gnptab	132.82	138.47	169.83	151	139.65	159.3	135.19	138.22
136889	chr4	101356555	101358030	1476	6.76	6.82	-0.06	0.659	0.933	ENSMUSG00000087361	0610043K17Rik	lincRNA	ENSMUST00000123107	NA	intron (NR_040640, intron 1 of 3)	-1045	ENSMUSG00000086782	ENSMUSG00000086782	E130102H24Rik	108.3	117.37	111.2	98	104.32	101.32	129.34	118.14
217747	chrX	152327624	152328048	425	3.01	3.23	-0.22	0.66	0.933	NA	2900056M20Rik	lincRNA	ENSMUST00000148326	-129	promoter-TSS (NR_040270)	-343		ENSMUSG00000087403	Kantr	6.13	7.25	12.8	6	10.49	2.93	11.18	13
54995	chr13	97434958	97435167	210	2.23	2.49	-0.27	0.661	0.934	NA	Gm2373	lincRNA	ENSMUST00000109431	NA	promoter-TSS (NR_110432)	93		ENSMUSG00000078952	Lincenc1	3.41	6.59	4.72	4	4.97	2.34	6.92	8.27
166273	chr6	51379023	51380363	1341	6.33	6.4	-0.07	0.661	0.934	NA	AC168278.1	lincRNA	ENSMUST00000180553	NA	promoter-TSS (NR_110455)	-17		NA	Gm6559	83.78	83.74	82.9	72	76.72	87.26	92.08	81.52
189196	chr7	135652007	135652211	205	1.98	2.28	-0.3	0.662	0.934	NA	AC151841.1	lincRNA	ENSMUST00000181940	NA	exon (NM_011212, exon 5 of 21)	205	ENSMUSG00000097471	ENSMUSG00000097471	5830432E09Rik	4.77	3.96	4.04	3	1.66	9.96	3.73	4.13
144633	chr4	139931198	139932367	1170	4.89	4.79	0.11	0.663	0.934	ENSMUSG00000087628	Gm13028	lincRNA	ENSMUST00000128563	NA	intron (NR_045159, intron 2 of 2)	1291	ENSMUSG00000085928	ENSMUSG00000085928	4933427I22Rik	29.97	25.72	30.33	33	26.49	26.35	29.81	27.76
171485	chr6	115134395	115135892	1498	6.39	6.3	0.09	0.663	0.934	NA	AC147047.1	lincRNA	ENSMUST00000181883	NA	exon (NM_013681, exon 1 of 11)	242	ENSMUSG00000009394	ENSMUSG00000009394	Syn2	83.1	63.96	75.48	113	70.1	84.92	76.64	84.47
83301	chr17	27317893	27318198	306	2.47	2.69	-0.22	0.664	0.934	ENSMUSG00000073430	Gm10505	lincRNA	ENSMUST00000151398	-24261	promoter-TSS (NR_106073)	-951		NA	Mir7214	4.77	1.32	8.09	8	9.94	3.51	5.32	7.09
44539	chr12	80132094	80133000	907	6.14	6.21	-0.07	0.665	0.935	NA	AC108401.2	lincRNA	ENSMUST00000180643	NA	intron (NR_033514, intron 1 of 2)	297	ENSMUSG00000097729	ENSMUSG00000097729	2310015A10Rik	76.29	62.64	76.83	67	73.97	73.79	66.53	82.11
113241	chr2	116899639	116899990	352	3.1	2.93	0.17	0.666	0.935	ENSMUSG00000085316	D330050G23Rik	lincRNA	ENSMUST00000126467	-161	promoter-TSS (NR_040336)	-337	ENSMUSG00000085316	ENSMUSG00000085316	D330050G23Rik	12.26	10.55	7.41	4	6.07	8.78	7.98	7.68
182567	chr7	75307732	75309464	1733	6.44	6.37	0.07	0.667	0.935	NA	AC127355.1	lincRNA	ENSMUST00000181846	NA	promoter-TSS (NM_001109753)	-98	ENSMUSG00000097247	ENSMUSG00000097247	1500012K07Rik	83.78	76.49	84.92	102	82.24	76.13	92.61	79.15
212096	chr9	95954110	95955836	1727	7.09	7.14	-0.05	0.667	0.935	NA	AC121499.1	lincRNA	ENSMUST00000181139	NA	intron (NM_011916, intron 1 of 41)	213	ENSMUSG00000032410	ENSMUSG00000032410	Xrn1	139.63	142.43	126.7	137	136.89	128.26	147.43	150.63
92752	chr18	37766156	37766371	216	1.47	1.81	-0.35	0.671	0.936	NA	AC020971.1	lincRNA	ENSMUST00000180922	NA	exon (NM_033595, exon 1 of 4)	684	ENSMUSG00000023036	ENSMUSG00000023036	Pcdhga12	2.04	3.3	4.72	1	4.42	4.1	3.19	2.36
75383	chr16	21793621	21795611	1991	7.31	7.27	0.04	0.672	0.936	NA	AC130214.1	lincRNA	ENSMUST00000181780	NA	intron (NR_037957, intron 1 of 4)	269	ENSMUSG00000097290	ENSMUSG00000097290	1300002E11Rik	184.59	147.71	157.7	146	144.07	151.1	162.87	160.67
149425	chr5	29377373	29379186	1814	7.39	7.43	-0.04	0.674	0.937	NA	AC171500.1	lincRNA	ENSMUST00000181005	NA	5' UTR (NM_020295, exon 1 of 17)	110	ENSMUSG00000010721	ENSMUSG00000010721	Lmbr1	153.93	191.89	159.73	164	170.01	175.7	172.98	171.3
155323	chr5	112206283	112206494	212	2.53	2.75	-0.22	0.675	0.937	ENSMUSG00000097767	Miat	lincRNA	ENSMUST00000182953	6733	promoter-TSS (NR_045378)	-374		NA	1700028D13Rik	5.45	5.28	5.39	7	2.76	9.37	4.79	10.04
215243	chr9	119444520	119446594	2075	7.25	7.21	0.04	0.675	0.937	NA	AC166052.1	lincRNA	ENSMUST00000181600	NA	intron (NM_001172136, intron 2 of 6)	634	ENSMUSG00000042787	ENSMUSG00000042787	Exog	144.4	144.41	175.9	143	141.31	148.76	154.35	146.49
83311	chr17	27355198	27355342	145	2.01	2.29	-0.28	0.676	0.937	ENSMUSG00000073430	Gm10505	lincRNA	ENSMUST00000151398	10373	promoter-TSS (NR_106076)	-468		NA	Mir7217	4.77	5.93	3.37	2	4.42	2.93	6.92	5.32
84056	chr17	29079170	29079304	135	1	1.35	-0.35	0.678	1	ENSMUSG00000085912	Trp53cor1	lincRNA	ENSMUST00000133221	-209	promoter-TSS (NR_036469)	-111	ENSMUSG00000085912	ENSMUSG00000085912	Trp53cor1	1.36	2.64	2.02	2	2.76	1.76	2.13	3.54
75678	chr16	25058539	25059966	1428	6.22	6.28	-0.06	0.679	0.938	NA	AC133967.1	lincRNA	ENSMUST00000181655	NA	promoter-TSS (NR_040374)	-386	ENSMUSG00000096960	ENSMUSG00000096960	A230028O05Rik	77.65	79.79	66.72	74	69	86.09	75.05	80.93
211830	chr9	88598352	88598486	135	-0.12	0.31	-0.43	0.68	1	NA	AC163666.1	lincRNA	ENSMUST00000180723	NA	intron (NR_040766, intron 4 of 4)	824	ENSMUSG00000097073	ENSMUSG00000097073	9430037G07Rik	0.68	0.66	1.35	1	1.66	0.59	2.13	0.59
110668	chr2	74752807	74752978	172	1.88	1.63	0.25	0.681	0.938	ENSMUSG00000085015	Gm14424	lincRNA	ENSMUST00000143191	NA	non-coding (NR_110447, exon 1 of 2)	209		NA	LOC102634401	3.41	5.93	3.37	2	3.86	2.93	3.19	2.36
99178	chr19	10389022	10389274	253	3.51	3.68	-0.17	0.682	0.938	NA	AC124169.1	lincRNA	ENSMUST00000181743	NA	promoter-TSS (NM_173068)	58	ENSMUSG00000024743	ENSMUSG00000024743	Syt7	15.67	9.23	10.78	10	12.14	14.06	7.45	17.72
51391	chr13	48259494	48260050	557	3.22	3.41	-0.19	0.686	0.94	NA	AC140293.1	lincRNA	ENSMUST00000181053	NA	intron (NR_102303, intron 1 of 2)	-1655	ENSMUSG00000021379	ENSMUSG00000021379	Id4	12.94	13.19	4.04	7	11.59	8.78	9.05	13
80041	chr17	6451189	6451606	418	0.68	1.09	-0.41	0.686	1	NA	AC183097.1	lincRNA	ENSMUST00000181052	NA	promoter-TSS (NR_033520)	-404		ENSMUSG00000096780	Tmem181b-ps	2.72	0.66	2.02	1	3.31	4.1	0.53	0.59
47016	chr12	105336014	105337943	1930	7.03	6.99	0.04	0.688	0.94	NA	AC122013.1	lincRNA	ENSMUST00000180458	NA	promoter-TSS (NR_125773)	-14	ENSMUSG00000097929	ENSMUSG00000097929	Tunar	128.73	131.22	130.75	133	137.99	132.94	119.76	116.96
94364	chr18	61665011	61665238	228	2.23	2.48	-0.25	0.688	0.94	NA	RP23-202I21.2	lincRNA	ENSMUST00000182244	NA	intron (NR_045402, intron 1 of 4)	413		ENSMUSG00000097324	Mir143hg	3.41	7.25	4.04	4	4.97	9.37	2.66	5.32
47648	chr12	109617194	109617483	290	2.31	2.1	0.2	0.689	0.94	ENSMUSG00000097451	Rian	lincRNA	ENSMUST00000183215	NA	promoter-TSS (NR_029918)	-919	miRBase:MI0001165	ENSMUSG00000065433	Mir370	6.13	7.25	5.39	1	3.31	7.61	2.13	4.13
204934	chr9	22087152	22087319	168	1.34	1.67	-0.34	0.689	0.94	NA	AC163623.1	lincRNA	ENSMUST00000180419	1030	intron (NR_030448, intron 3 of 4)	-1809	ENSMUSG00000066839	ENSMUSG00000066839	Ecsit	4.77	1.98	1.35	2	7.73	0.59	2.66	1.77
204221	chr9	20461364	20461560	197	0.95	1.32	-0.37	0.69	1	NA	AC171206.1	lincRNA	ENSMUST00000180846	NA	Intergenic	-1302	ENSMUSG00000063108	ENSMUSG00000063108	Zfp26	0.68	0.66	3.37	3	8.28	0.59	0.53	0.59
28620	chr11	71033768	71034198	431	3.67	3.54	0.13	0.691	0.941	ENSMUSG00000018451	6330403K07Rik	lincRNA	ENSMUST00000156068	-255	promoter-TSS (NM_134022)	-366		ENSMUSG00000018451	6330403K07Rik	14.98	10.55	15.5	10	11.04	16.98	9.05	9.45
196255	chr8	79295025	79295656	632	4.88	4.99	-0.11	0.692	0.941	NA	AC101790.1	lincRNA	ENSMUST00000181030	NA	promoter-TSS (NM_133823)	263	ENSMUSG00000097174	ENSMUSG00000097174	Gm4890	32.01	42.86	18.2	25	35.33	25.18	37.79	28.94
216106	chr9	122886550	122887679	1130	5.91	5.98	-0.08	0.694	0.942	NA	AC125374.1	lincRNA	ENSMUST00000180486	NA	Intergenic	-1356	ENSMUSG00000063488	ENSMUSG00000063488	Zkscan7	59.94	59.35	68.74	52	59.61	80.23	57.48	55.53
100296	chr19	29521314	29521529	216	1.38	1.1	0.28	0.696	1	NA	AC093339.1	lincRNA	ENSMUST00000180737	NA	promoter-TSS (NM_001081319)	565	ENSMUSG00000097855	ENSMUSG00000097855	A930007I19Rik	4.09	2.64	2.7	1	1.1	1.76	1.6	4.13
217119	chrX	81070170	81072227	2058	6.87	6.82	0.05	0.696	0.942	NA	AL671873.1	lincRNA	ENSMUST00000180684	NA	intron (NM_138751, intron 1 of 2)	555	ENSMUSG00000025666	ENSMUSG00000025666	Tmem47	112.39	113.42	115.92	127	108.19	120.64	104.85	119.32
47677	chr12	110277834	110277977	144	1.98	2.25	-0.27	0.697	0.942	NA	AL591207.1	lincRNA	ENSMUST00000181693	NA	TTS (NR_037204)	162	ENSMUSG00000097758	ENSMUSG00000097758	Dio3os	4.09	0.66	8.09	3	5.52	2.93	5.85	4.73
58909	chr14	46831296	46833198	1903	6.49	6.55	-0.06	0.697	0.942	ENSMUSG00000061510	Gm10101	lincRNA	ENSMUST00000181311	NA	promoter-TSS (NM_026832)	3	ENSMUSG00000055128	ENSMUSG00000055128	Cgrrf1	91.27	87.7	103.79	77	97.7	89.6	92.61	95.1
190181	chr7	141611685	141611874	190	1.88	2.08	-0.2	0.697	0.942	NA	AC102524.1	lincRNA	ENSMUST00000181275	NA	non-coding (NR_040337, exon 4 of 4)	1967	ENSMUSG00000097170	ENSMUSG00000097170	Gm16982	1.36	0.66	4.72	8	2.76	5.27	4.79	4.13
87261	chr17	46752343	46752770	428	4.14	4.26	-0.11	0.699	0.943	NA	CT030702.1	lincRNA	ENSMUST00000181301	NA	promoter-TSS (NM_028065)	-345	ENSMUSG00000023973	ENSMUSG00000023973	Cnpy3	20.43	19.78	11.46	19	15.46	23.43	23.42	14.18
92261	chr18	34758645	34761088	2444	7.85	7.82	0.03	0.7	0.943	NA	AC145591.1	lincRNA	ENSMUST00000181641	NA	intron (NM_175104, intron 1 of 4)	961	ENSMUSG00000034300	ENSMUSG00000034300	Fam53c	237.03	220.9	235.88	232	222.45	245.39	225.67	211.47
141918	chr4	132351564	132351971	408	3.09	3.25	-0.15	0.701	0.943	ENSMUSG00000091021	Gm17300	lincRNA	ENSMUST00000172202	NA	TTS (NR_003270)	1918	ENSMUSG00000085241	ENSMUSG00000085241	Snhg3	8.17	9.89	6.07	10	7.73	11.71	8.52	10.04
124859	chr3	63962424	63964841	2418	7.04	7.08	-0.04	0.707	0.945	NA	AC116732.1	lincRNA	ENSMUST00000181653	NA	exon (NM_015728, exon 1 of 6)	1100	ENSMUSG00000027822	ENSMUSG00000027822	Slc33a1	142.36	119.35	140.18	123	143.51	130.01	149.56	118.14
105007	chr2	25579346	25579765	420	3.58	3.45	0.14	0.709	0.945	NA	AL732590.1	lincRNA	ENSMUST00000181730	NA	exon (NM_001005424, exon 1 of 1)	543	ENSMUSG00000029419	ENSMUSG00000029419	Gm996	16.35	11.21	9.44	11	7.73	15.81	11.18	8.86
130404	chr3	131304429	131304563	135	0.81	1.17	-0.37	0.709	1	NA	AC165416.1	lincRNA	ENSMUST00000181438	NA	Intergenic	-1269	ENSMUSG00000027983	ENSMUSG00000027983	Cyp2u1	0.68	3.3	2.02	1	3.31	2.93	1.6	1.18
127988	chr3	97309394	97310346	953	5.08	5	0.08	0.71	0.945	NA	AC140071.1	lincRNA	ENSMUST00000181368	-11616	intron (NR_105813, intron 1 of 1)	614	miRBase:MI0021923	ENSMUSG00000099036	Mir378c	38.82	30.33	35.05	31	32.57	31.04	36.73	27.76
62862	chr14	115043431	115043627	197	1.48	1.17	0.3	0.711	1	ENSMUSG00000089726	Mir17hg	lincRNA	ENSMUST00000134140	NA	promoter-TSS (NR_029382)	-142	miRBase:MI0000687	ENSMUSG00000065508	Mir17	4.09	0.66	5.39	1	0.55	4.69	3.19	0.59
14787	chr10	60936973	60937454	482	2.92	2.73	0.19	0.714	0.946	ENSMUSG00000037247	Pldi	lincRNA	ENSMUST00000036304	NA	intron (NR_033616, intron 1 of 2)	918	ENSMUSG00000037247	ENSMUSG00000037247	Pldi	8.85	8.57	8.76	4	14.9	4.69	1.6	5.32
9289	chr1	166002931	166003938	1008	5.77	5.83	-0.06	0.722	0.947	NA	AC138358.1	lincRNA	ENSMUST00000181378	NA	promoter-TSS (NM_011137)	-801	ENSMUSG00000026565	ENSMUSG00000099187	Pou2f1	51.77	58.69	51.22	57	50.78	56.81	61.74	57.89
140327	chr4	125921552	125921737	186	2	1.76	0.24	0.725	0.948	ENSMUSG00000085562	2610028E06Rik	lincRNA	ENSMUST00000144539	NA	intron (NR_015560, intron 2 of 5)	665	ENSMUSG00000085562	ENSMUSG00000085562	2610028E06Rik	1.36	4.62	6.07	4	1.66	5.86	4.26	1.77
154666	chr5	109995962	109997640	1679	6.18	6.13	0.05	0.726	0.949	NA	AC123679.2	lincRNA	ENSMUST00000181488	NA	intron (NM_145563, intron 1 of 3)	274	ENSMUSG00000066613	ENSMUSG00000066613	Zfp932	78.33	77.81	66.05	67	68.45	70.86	72.92	67.93
24959	chr11	52128571	52128798	228	2	2.17	-0.17	0.728	0.949	NA	AL935177.1	lincRNA	ENSMUST00000181262	NA	Intergenic	1939	miRBase:MI0014023	ENSMUSG00000092870	Mir3061	0.68	4.62	0.67	10	5.52	5.86	4.26	2.36
46511	chr12	101081721	101084867	3147	8.33	8.3	0.02	0.728	0.949	NA	AC131759.1	lincRNA	ENSMUST00000180800	NA	non-coding (NR_038050, exon 1 of 2)	408	ENSMUSG00000041846	ENSMUSG00000041846	Smek1	324.22	310.58	344.39	305	294.76	336.16	316.69	316.61
97802	chr19	5845203	5845935	733	4.67	4.77	-0.1	0.731	0.95	ENSMUSG00000092274	Neat1	lincRNA	ENSMUST00000174287	NA	promoter-TSS (NR_003513)	-91		ENSMUSG00000092274	Neat1	29.29	29.67	22.91	20	25.39	25.77	25.02	33.08
158400	chr5	123184437	123184855	419	0.88	1.19	-0.3	0.731	1	NA	AC158114.1	lincRNA	ENSMUST00000181022	NA	Intergenic	-1960	ENSMUSG00000029445	ENSMUSG00000029445	Hpd	2.04	1.32	2.02	2	1.1	4.69	2.13	1.18
116660	chr2	150748980	150750246	1267	6.68	6.73	-0.05	0.733	0.95	NA	AL845174.1	lincRNA	ENSMUST00000180851	NA	intron (NM_172117, intron 1 of 13)	532	ENSMUSG00000033068	ENSMUSG00000033068	Entpd6	100.81	111.44	112.55	85	97.15	113.03	111.24	103.96
216734	chrX	48285563	48286233	671	4.72	4.82	-0.09	0.735	0.95	NA	AL672246.1	lincRNA	ENSMUST00000180584	-137	promoter-TSS (NR_045916)	-472	ENSMUSG00000097197	ENSMUSG00000097197	9530027J09Rik	22.48	30.99	31	21	29.81	26.35	29.27	27.17
71262	chr15	98809445	98809639	195	2.2	2.37	-0.17	0.737	0.951	NA	AC161165.1	lincRNA	ENSMUST00000181510	NA	Intergenic	-1617	ENSMUSG00000059213	ENSMUSG00000059213	Ddn	4.77	3.3	3.37	7	9.38	2.34	4.26	4.73
149219	chr5	25499064	25500874	1811	7.11	7.15	-0.03	0.737	0.951	NA	AC134910.1	lincRNA	ENSMUST00000181942	NA	non-coding (NR_030700, exon 1 of 1)	172		ENSMUSG00000097236	4831440E17Rik	146.44	132.54	132.77	142	138.55	141.73	142.64	143.54
198792	chr8	105636394	105638949	2556	7.58	7.62	-0.03	0.737	0.951	NA	RP24-242N1.1	lincRNA	ENSMUST00000182863	NA	intron (NM_181322, intron 1 of 11)	1134	ENSMUSG00000005698	ENSMUSG00000005698	Ctcf	201.61	164.85	217.68	183	197.61	194.44	198	195.52
189640	chr7	139957686	139958196	511	3.02	3.12	-0.1	0.738	0.951	ENSMUSG00000085354	Gm2044	lincRNA	ENSMUST00000130771	NA	promoter-TSS (NR_029589)	-181	miRBase:MI0000245	ENSMUSG00000065502	Mir202	5.45	5.28	6.74	15	11.04	8.2	9.05	6.5
44538	chr12	80131119	80131351	233	2.46	2.65	-0.19	0.74	0.952	NA	AC108401.2	lincRNA	ENSMUST00000180643	NA	intron (NR_033514, intron 2 of 2)	1609	ENSMUSG00000097729	ENSMUSG00000097729	2310015A10Rik	2.72	5.93	7.41	6	6.62	5.27	2.66	10.63
120758	chr2	168154333	168154957	625	3.68	3.56	0.12	0.741	0.952	ENSMUSG00000087648	E130018N17Rik	lincRNA	ENSMUST00000129713	NA	promoter-TSS (NR_040327)	-132	ENSMUSG00000087648	ENSMUSG00000087648	E130018N17Rik	19.75	10.55	10.11	11	7.18	13.47	15.97	10.63
82762	chr17	25945627	25946144	518	3.01	2.87	0.13	0.742	0.952	NA	AC159277.1	lincRNA	ENSMUST00000180868	NA	promoter-TSS (NM_001039038)	-955	ENSMUSG00000090113	ENSMUSG00000090113	Nhlrc4	8.17	11.21	6.74	6	8.28	6.44	7.45	7.09
193850	chr8	40861914	40863197	1284	6.39	6.44	-0.05	0.742	0.952	NA	AC116511.1	lincRNA	ENSMUST00000180551	NA	5' UTR (NM_001044740, exon 1 of 12)	189	ENSMUSG00000031596	ENSMUSG00000031596	Slc7a2	74.24	96.93	90.31	74	86.66	90.19	86.22	85.06
115028	chr2	127790373	127790568	196	1.51	1.78	-0.27	0.743	0.952	ENSMUSG00000051319	1500011K16Rik	lincRNA	ENSMUST00000135091	819	TTS (NR_015476)	-1580	ENSMUSG00000027378	ENSMUSG00000027378	Nphp1	2.04	3.3	4.04	2	1.66	7.61	2.13	2.36
83308	chr17	27329064	27329201	138	0.82	0.53	0.29	0.744	1	ENSMUSG00000073430	Gm10505	lincRNA	ENSMUST00000151398	-13258	TTS (NR_106075)	748	miRBase:MI0023711	ENSMUSG00000099237	Mir7216	2.72	1.98	1.35	1	0.55	4.1	0.53	0.59
112268	chr2	94262739	94262890	152	1.68	1.94	-0.25	0.745	0.953	ENSMUSG00000075020	E530001K10Rik	lincRNA	ENSMUST00000134563	NA	Intergenic	-1416	miRBase:MI0004295	ENSMUSG00000076335	Mir670	6.81	0.66	3.37	2	4.42	4.69	2.66	3.54
110088	chr2	67174848	67175041	194	2.12	1.94	0.18	0.746	0.953	ENSMUSG00000086908	Gm13598	lincRNA	ENSMUST00000147939	NA	intron (NM_001033477, intron 1 of 1)	1111		ENSMUSG00000075314	Gm1322	2.72	8.57	4.04	2	2.76	6.44	3.19	2.95
83313	chr17	27359226	27359643	418	3.08	3.21	-0.13	0.748	0.953	ENSMUSG00000073430	Gm10505	lincRNA	ENSMUST00000151398	14401	Intergenic	1338		NA	Mir7218	8.85	11.21	4.72	9	8.83	7.61	11.18	9.45
47190	chr12	106447135	106447269	135	0.52	0.84	-0.32	0.749	1	ENSMUSG00000092066	1700121N20Rik	lincRNA	ENSMUST00000167922	NA	intron (NR_036593, intron 1 of 3)	464	ENSMUSG00000092066	ENSMUSG00000092066	1700121N20Rik	2.72	0.66	1.35	1	3.86	0.59	2.13	0.59
128475	chr3	102205789	102205966	178	1.91	1.61	0.29	0.75	0.954	ENSMUSG00000089916	Gm16160	lincRNA	ENSMUST00000160105	NA	Intergenic	-1185	ENSMUSG00000027860	ENSMUSG00000027860	Vangl1	1.36	4.62	2.02	7	1.1	3.51	5.85	1.77
12961	chr10	22402782	22403204	423	-0.11	-0.49	0.37	0.752	1	NA	RP23-91L18.2	lincRNA	ENSMUST00000180537	NA	non-coding (NR_028580, exon 1 of 2)	180	ENSMUSG00000096937	ENSMUSG00000096937	Gm10825	1.36	0.66	0.67	1	0.55	0.59	0.53	1.18
131005	chr3	145650771	145651042	272	2.15	1.94	0.21	0.752	0.954	NA	AC136729.1	lincRNA	ENSMUST00000181247	NA	promoter-TSS (NM_010516)	-922	ENSMUSG00000028195	ENSMUSG00000028195	Cyr61	5.45	5.28	4.04	3	4.42	2.93	7.45	0.59
211843	chr9	88857989	88858172	184	-0.12	-0.49	0.37	0.752	1	NA	CT030259.1	lincRNA	ENSMUST00000181448	NA	intron (NR_037982, intron 3 of 4)	720	ENSMUSG00000097177	ENSMUSG00000097177	9330159M07Rik	0.68	0.66	1.35	1	0.55	1.17	0.53	0.59
216849	chrX	56374203	56375436	1234	5.95	5.89	0.06	0.752	0.954	NA	AL683799.1	lincRNA	ENSMUST00000181581	NA	non-coding (NR_028086, exon 1 of 2)	234		ENSMUSG00000054850	6330419J24Rik	53.13	64.62	59.98	70	60.17	52.12	62.81	62.61
12482	chr10	11280090	11280310	221	2.64	2.48	0.15	0.753	0.955	NA	AC167234.1	lincRNA	ENSMUST00000181330	NA	Intergenic	-1130	ENSMUSG00000047648	ENSMUSG00000047648	Fbxo30	10.22	4.62	6.07	4	4.97	4.1	7.98	5.32
28956	chr11	73088523	73088672	150	1.43	1.69	-0.26	0.755	0.955	NA	RP23-263M10.13	lincRNA	ENSMUST00000182245	-138	Intergenic	-1997	ENSMUSG00000005947	ENSMUSG00000005947	Itgae	2.04	0.66	6.07	2	6.62	1.76	1.6	2.95
7707	chr1	136130280	136130707	428	3.37	3.23	0.14	0.756	0.955	ENSMUSG00000086264	Gm15850	lincRNA	ENSMUST00000134998	NA	promoter-TSS (NM_001039472)	689	ENSMUSG00000086264	ENSMUSG00000086264	Gm15850	12.26	5.93	12.13	11	7.73	9.96	13.31	6.5
127177	chr3	94412215	94413068	854	5.85	5.9	-0.05	0.756	0.955	NA	AC122808.1	lincRNA	ENSMUST00000181305	NA	promoter-TSS (NM_028307)	-676	ENSMUSG00000041912	ENSMUSG00000041912	Tdrkh	57.21	61.32	54.59	57	55.75	66.76	64.4	51.39
81444	chr17	23750083	23750296	214	1.63	1.9	-0.27	0.757	0.955	NA	AC122821.1	lincRNA	ENSMUST00000181291	NA	intron (NR_015472, intron 2 of 2)	954	ENSMUSG00000097006	ENSMUSG00000097006	9530082P21Rik	4.09	3.96	3.37	1	0.55	1.76	8.52	4.13
87146	chr17	46556376	46557081	706	4.88	4.81	0.07	0.757	0.956	NA	CT030702.1	lincRNA	ENSMUST00000181301	NA	promoter-TSS (NM_020493)	-567	ENSMUSG00000015605	ENSMUSG00000015605	Srf	31.33	30.99	30.33	25	22.63	30.45	36.19	23.04
198791	chr8	105635562	105636326	765	5.41	5.34	0.07	0.757	0.956	NA	RP24-242N1.1	lincRNA	ENSMUST00000182863	NA	promoter-TSS (NM_181322)	-594	ENSMUSG00000005698	ENSMUSG00000005698	Ctcf	44.27	36.93	41.78	47	41.4	45.1	44.71	30.72
151875	chr5	52217899	52218446	548	3.74	3.85	-0.11	0.758	0.956	NA	AC102739.1	lincRNA	ENSMUST00000180601	19915	Intergenic	-1740		NA	C130083M11Rik	10.22	19.12	12.13	12	14.9	14.64	17.03	11.22
12960	chr10	22402219	22402353	135	-0.41	-0.82	0.42	0.762	1	NA	RP23-91L18.2	lincRNA	ENSMUST00000180537	-529	promoter-TSS (NR_028580)	-527	ENSMUSG00000096937	ENSMUSG00000096937	Gm10825	0.68	0.66	0.67	1	0.55	0.59	0.53	0.59
61433	chr14	69336646	69337881	1236	-0.41	-0.82	0.42	0.762	1	NA	AC134575.1	lincRNA	ENSMUST00000181229	NA	promoter-TSS (NR_045091)	113	ENSMUSG00000095463	ENSMUSG00000095463	Entpd4	0.68	0.66	0.67	1	0.55	0.59	0.53	0.59
78076	chr16	77601169	77601411	243	-0.41	-0.82	0.42	0.762	1	ENSMUSG00000090386	2810055G20Rik	lincRNA	ENSMUST00000183099	NA	Intergenic	1633	miRBase:MI0000559	ENSMUSG00000065557	Mirlet7c-1	0.68	0.66	0.67	1	0.55	0.59	0.53	0.59
79978	chr17	6319169	6319354	186	-0.41	-0.82	0.42	0.762	1	NA	AC183097.1	lincRNA	ENSMUST00000181052	NA	Intergenic	-1788		ENSMUSG00000092074	Dynlt1a	0.68	0.66	0.67	1	0.55	0.59	0.53	0.59
80039	chr17	6450474	6450635	162	-0.41	-0.82	0.42	0.762	1	NA	AC183097.1	lincRNA	ENSMUST00000181052	NA	non-coding (NR_033520, exon 1 of 10)	439		ENSMUSG00000096780	Tmem181b-ps	0.68	0.66	0.67	1	0.55	0.59	0.53	0.59
80040	chr17	6450672	6450852	181	-0.41	-0.82	0.42	0.762	1	NA	AC183097.1	lincRNA	ENSMUST00000181052	NA	non-coding (NR_033520, exon 1 of 10)	232		ENSMUSG00000096780	Tmem181b-ps	0.68	0.66	0.67	1	0.55	0.59	0.53	0.59
96175	chr18	82694388	82694872	485	-0.41	-0.82	0.42	0.762	1	NA	AC158975.1	lincRNA	ENSMUST00000181931	NA	Intergenic	-1896	ENSMUSG00000041258	ENSMUSG00000041258	Zfp236	0.68	0.66	0.67	1	0.55	0.59	0.53	0.59
111140	chr2	84505902	84506406	505	-0.41	-0.82	0.42	0.762	1	ENSMUSG00000087362	Gm13710	lincRNA	ENSMUST00000126679	NA	intron (NR_046046, intron 1 of 2)	719	ENSMUSG00000087362	ENSMUSG00000087362	Gm13710	0.68	0.66	0.67	1	0.55	0.59	0.53	0.59
111141	chr2	84506456	84506984	529	-0.41	-0.82	0.42	0.762	1	ENSMUSG00000087362	Gm13710	lincRNA	ENSMUST00000126679	NA	intron (NR_046046, intron 1 of 2)	153	ENSMUSG00000087362	ENSMUSG00000087362	Gm13710	0.68	0.66	0.67	1	0.55	0.59	0.53	0.59
133592	chr4	42293635	42295330	1696	-0.41	-0.82	0.42	0.762	1	ENSMUSG00000096327	Gm21980	lincRNA	ENSMUST00000180032	NA	intron (NM_001270431, intron 2 of 3).2	619	ENSMUSG00000078747	ENSMUSG00000078747	Gm20878	0.68	0.66	0.67	1	0.55	0.59	0.53	0.59
136322	chr4	88786576	88786777	202	-0.41	-0.82	0.42	0.762	1	NA	AL928605.1	lincRNA	ENSMUST00000180666	NA	TTS (NM_001085532)	-1300	ENSMUSG00000095695	ENSMUSG00000100234	Gm13277	0.68	0.66	0.67	1	0.55	0.59	0.53	0.59
136325	chr4	88789628	88789856	229	-0.41	-0.82	0.42	0.762	1	NA	AL928605.1	lincRNA	ENSMUST00000180666	NA	TTS (NM_001098840)	1110		ENSMUSG00000095101	Gm13285	0.68	0.66	0.67	1	0.55	0.59	0.53	0.59
136328	chr4	88792801	88793152	352	-0.41	-0.82	0.42	0.762	1	NA	AL928605.1	lincRNA	ENSMUST00000180666	NA	promoter-TSS (NM_001085533).2	-765	ENSMUSG00000094331	ENSMUSG00000099518	Gm13275	0.68	0.66	0.67	1	0.55	0.59	0.53	0.59
136331	chr4	88796475	88797342	868	-0.41	-0.82	0.42	0.762	1	NA	AL928605.2	lincRNA	ENSMUST00000180963	NA	promoter-TSS (NM_001161609).2	167	ENSMUSG00000094376	ENSMUSG00000101163	Gm13278	0.68	0.66	0.67	1	0.55	0.59	0.53	0.59
136332	chr4	88797378	88797672	295	-0.41	-0.82	0.42	0.762	1	NA	AL928605.2	lincRNA	ENSMUST00000180963	NA	exon (NM_001161609, exon 1 of 1).2	128		ENSMUSG00000095101	Gm13285	0.68	0.66	0.67	1	0.55	0.59	0.53	0.59
136333	chr4	88797734	88797994	261	-0.41	-0.82	0.42	0.762	1	NA	AL928605.2	lincRNA	ENSMUST00000180963	NA	TTS (NM_001161609).2	467		ENSMUSG00000095101	Gm13285	0.68	0.66	0.67	1	0.55	0.59	0.53	0.59
136334	chr4	88798454	88798884	431	-0.41	-0.82	0.42	0.762	1	NA	AL928605.2	lincRNA	ENSMUST00000180963	NA	promoter-TSS (NM_001085533)	-906	ENSMUSG00000094331	ENSMUSG00000099518	Gm13275	0.68	0.66	0.67	1	0.55	0.59	0.53	0.59
136335	chr4	88799519	88800615	1097	-0.41	-0.82	0.42	0.762	1	NA	AL928605.2	lincRNA	ENSMUST00000180963	NA	promoter-TSS (NM_001161610)	-253	ENSMUSG00000094648	ENSMUSG00000094648	Gm13287	0.68	0.66	0.67	1	0.55	0.59	0.53	0.59
145514	chr4	146270200	146270981	782	-0.41	-0.82	0.42	0.762	1	ENSMUSG00000085525	Gm13166	lincRNA	ENSMUST00000154592	NA	intron (NM_001083918, intron 1 of 6).2	206	ENSMUSG00000067916	ENSMUSG00000067916	Gm13139	0.68	0.66	0.67	1	0.55	0.59	0.53	0.59
164310	chr6	18846748	18846968	221	-0.41	-0.82	0.42	0.762	1	NA	AC136215.1	lincRNA	ENSMUST00000180863	NA	Intergenic	-1777	ENSMUSG00000044155	ENSMUSG00000044155	Lsm8	0.68	0.66	0.67	1	0.55	0.59	0.53	0.59
211831	chr9	88598623	88598812	190	-0.41	-0.82	0.42	0.762	1	NA	AC163666.1	lincRNA	ENSMUST00000180723	NA	intron (NR_040766, intron 3 of 4)	525	ENSMUSG00000097073	ENSMUSG00000097073	9430037G07Rik	0.68	0.66	0.67	1	0.55	0.59	0.53	0.59
217202	chrX	94796534	94797170	637	-0.41	-0.82	0.42	0.762	1	NA	CR293526.1	lincRNA	ENSMUST00000180381	NA	non-coding (NR_003292, exon 1 of 1)	1437		ENSMUSG00000073060	Zxda	0.68	0.66	0.67	1	0.55	0.59	0.53	0.59
217203	chrX	94797642	94797841	200	-0.41	-0.82	0.42	0.762	1	NA	CR293526.1	lincRNA	ENSMUST00000180381	NA	non-coding (NR_003292, exon 1 of 1)	547		ENSMUSG00000073060	Zxda	0.68	0.66	0.67	1	0.55	0.59	0.53	0.59
217204	chrX	94797906	94798648	743	-0.41	-0.82	0.42	0.762	1	NA	CR293526.1	lincRNA	ENSMUST00000180381	NA	promoter-TSS (NR_003292)	12		ENSMUSG00000073060	Zxda	0.68	0.66	0.67	1	0.55	0.59	0.53	0.59
166068	chr6	48628984	48630023	1040	6.07	6.04	0.04	0.763	0.957	ENSMUSG00000053297	AI854703	lincRNA	ENSMUST00000154570	NA	non-coding (NR_027236, exon 2 of 4)	1337	ENSMUSG00000053297	ENSMUSG00000053297	AI854703	72.2	63.96	73.46	60	69	65.59	67.6	60.25
72686	chr15	103148057	103148298	242	1.23	1.48	-0.26	0.766	1	NA	AC162693.1	lincRNA	ENSMUST00000181306	-1229	Intergenic	-1350	ENSMUSG00000097003	ENSMUSG00000097003	D930007P13Rik	0.68	2.64	4.04	2	1.66	4.69	4.26	0.59
47649	chr12	109745956	109746093	138	1.02	1.29	-0.27	0.767	1	ENSMUSG00000097391	Mirg	lincRNA	ENSMUST00000183068	NA	intron (NR_028265, intron 6 of 7)	-1853	miRBase:MI0014035	ENSMUSG00000093351	Mir3072	3.41	0.66	2.02	2	1.66	5.86	1.06	1.18
173418	chr6	129237834	129238743	910	5.06	5	0.06	0.767	0.958	NA	AC142191.1	lincRNA	ENSMUST00000181238	NA	promoter-TSS (NR_040265)	193	ENSMUSG00000097354	ENSMUSG00000097354	2310001H17Rik	36.1	34.95	36.39	26	32.57	25.18	40.98	29.53
157294	chr5	120139144	120139522	379	3.18	3.01	0.17	0.768	0.958	NA	AC110567.1	lincRNA	ENSMUST00000181905	NA	promoter-TSS (NR_045793)	-70	ENSMUSG00000097368	ENSMUSG00000097368	Gm10390	6.81	7.91	7.41	14	4.42	7.03	10.11	10.63
211155	chr9	74861371	74862577	1207	5.92	5.97	-0.05	0.768	0.958	ENSMUSG00000093662	Gm20649	lincRNA	ENSMUST00000160950	NA	promoter-TSS (NM_008262)	53		ENSMUSG00000043013	Onecut1	62.66	61.32	57.96	61	60.72	60.91	61.21	67.93
196585	chr8	83898422	83900361	1940	6.56	6.52	0.04	0.769	0.958	NA	AC156028.1	lincRNA	ENSMUST00000181723	NA	promoter-TSS (NM_181039)	-706	ENSMUSG00000013033	ENSMUSG00000013033	Lphn1	91.95	91	105.81	89	78.38	95.46	112.3	81.52
82669	chr17	25808210	25808991	782	5.55	5.48	0.06	0.77	0.958	NA	AC159277.1	lincRNA	ENSMUST00000180868	NA	promoter-TSS (NM_001164225)	-484	ENSMUSG00000025738	ENSMUSG00000025738	Fbxl16	58.58	38.9	37.74	52	34.77	48.61	48.97	46.67
92751	chr18	37755744	37756238	495	3.64	3.56	0.09	0.771	0.959	NA	AC020971.1	lincRNA	ENSMUST00000180922	NA	exon (NM_033594, exon 1 of 4)	218	ENSMUSG00000023036	NA	Pcdhga11	17.03	12.53	13.48	7	7.18	10.54	11.71	17.72
212593	chr9	102355925	102356180	256	2.13	2.31	-0.18	0.771	0.959	NA	AC132684.1	lincRNA	ENSMUST00000181865	1231	Intergenic	-1360	ENSMUSG00000032537	ENSMUSG00000032537	Ephb1	3.41	1.98	8.09	4	3.86	4.69	4.79	6.5
94740	chr18	65940530	65940705	176	0.34	0.67	-0.33	0.772	1	NA	AC152076.1	lincRNA	ENSMUST00000181100	83	Intergenic	-1529	ENSMUSG00000024518	ENSMUSG00000024518	Rax	2.72	0.66	0.67	1	1.1	0.59	0.53	4.13
163465	chr5	147400891	147401231	341	2.61	2.35	0.26	0.772	0.959	NA	AC134441.1	lincRNA	ENSMUST00000181648	NA	promoter-TSS (NM_010229)	-572	ENSMUSG00000042817	ENSMUSG00000042817	Flt3	10.22	8.57	0.67	5	6.62	0.59	8.52	4.73
18230	chr10	82833903	82834088	186	1.98	1.77	0.21	0.773	0.959	ENSMUSG00000056821	1700028I16Rik	lincRNA	ENSMUST00000178540	9661	promoter-TSS (NM_001042523)	45	ENSMUSG00000020250	ENSMUSG00000020250	Txnrd1	3.41	3.3	4.04	5	2.76	6.44	2.66	1.77
158374	chr5	123133701	123134116	416	3.15	3.26	-0.11	0.773	0.959	ENSMUSG00000090086	AI480526	lincRNA	ENSMUST00000159072	NA	Intergenic	-1280	ENSMUSG00000029449	ENSMUSG00000029449	Rhof	5.45	8.57	11.46	10	8.28	10.54	10.11	9.45
85856	chr17	35165108	35166546	1439	6.8	6.77	0.03	0.775	0.96	ENSMUSG00000090936	Gm17705	lincRNA	ENSMUST00000172285	NA	promoter-TSS (NM_020027)	-950	ENSMUSG00000024393	ENSMUSG00000024393	Prrc2a	118.52	120.67	107.16	99	107.08	104.25	118.69	106.92
196256	chr8	79296648	79297019	372	2.16	1.9	0.26	0.775	0.96	NA	AC101790.1	lincRNA	ENSMUST00000181030	NA	intron (NR_045822, intron 2 of 2)	1756	ENSMUSG00000097174	ENSMUSG00000097174	Gm4890	10.9	5.28	0.67	1	4.97	5.27	0.53	4.13
178440	chr7	29852809	29854005	1197	6.33	6.37	-0.04	0.777	0.96	NA	AC156934.1	lincRNA	ENSMUST00000180801	NA	intron (NM_173738, intron 1 of 4)	241	ENSMUSG00000050855	ENSMUSG00000050855	Zfp940	65.39	86.38	85.59	84	76.17	76.72	100.06	76.79
64813	chr15	42675748	42677199	1452	5.99	6.03	-0.04	0.78	0.961	NA	AC100734.1	lincRNA	ENSMUST00000180585	NA	5' UTR (NM_009640, exon 1 of 9)	503	ENSMUSG00000022309	ENSMUSG00000022309	Angpt1	42.91	65.94	74.81	70	67.89	63.25	67.06	62.61
46204	chr12	99626925	99628459	1535	6.26	6.22	0.04	0.781	0.961	NA	AC133083.1	lincRNA	ENSMUST00000180686	6887	non-coding (NR_045288, exon 1 of 2)	282		NA	1700064M15Rik	86.5	78.47	66.72	74	75.62	71.45	73.45	77.38
135160	chr4	57300429	57301002	574	4.37	4.43	-0.07	0.782	0.961	ENSMUSG00000085654	Gm12536	lincRNA	ENSMUST00000129102	NA	intron (NM_011207, intron 1 of 25)	1121	ENSMUSG00000038764	ENSMUSG00000038764	Ptpn3	12.94	21.76	20.89	27	13.25	19.91	30.87	22.45
9358	chr1	167000251	167003762	3512	7.74	7.71	0.03	0.783	0.962	NA	AC119212.1	lincRNA	ENSMUST00000181309	NA	intron (NM_001160261, intron 1 of 2)	590	ENSMUSG00000060568	ENSMUSG00000060568	Fam78b	221.37	197.82	210.27	226	196.5	209.66	208.11	225.06
94357	chr18	61639431	61639996	566	4.06	3.97	0.08	0.784	0.962	NA	RP23-202I21.1	lincRNA	ENSMUST00000183083	NA	promoter-TSS (NR_045420)	61	ENSMUSG00000098098	ENSMUSG00000098098	Gm20748	13.62	21.76	16.17	15	19.32	11.71	17.03	14.77
35616	chr11	102624038	102624267	230	2.42	2.3	0.12	0.785	0.962	ENSMUSG00000086283	2810433D01Rik	lincRNA	ENSMUST00000154798	NA	intron (NR_033474, intron 1 of 3)	263		ENSMUSG00000086283	2810433D01Rik	6.81	8.57	4.04	2	4.97	4.69	4.79	5.32
69060	chr15	83366934	83367308	375	3.52	3.42	0.1	0.786	0.962	ENSMUSG00000075511	1700001L05Rik	lincRNA	ENSMUST00000178628	NA	non-coding (NR_027980, exon 1 of 4)	176		ENSMUSG00000075511	1700001L05Rik	10.22	12.53	12.13	11	8.28	9.37	13.31	11.81
1618	chr1	40084570	40084754	185	2.01	2.21	-0.2	0.787	0.962	NA	AC161534.1	lincRNA	ENSMUST00000181756	NA	promoter-TSS (NM_010555)	-106	ENSMUSG00000026073	ENSMUSG00000026073	Il1r2	2.04	5.28	6.74	2	3.31	5.27	6.92	2.95
217904	chrX	166661072	166661595	524	3.89	3.79	0.1	0.791	0.963	ENSMUSG00000086860	Gm1720	lincRNA	ENSMUST00000135086	-429	promoter-TSS (NR_046015)	-691	ENSMUSG00000086860	ENSMUSG00000086860	Gm1720	17.71	14.51	10.11	17	9.94	18.16	15.44	11.81
47645	chr12	109545950	109546462	513	3.63	3.53	0.1	0.797	0.965	ENSMUSG00000021268	Meg3	lincRNA	ENSMUST00000126289	NA	non-coding (NR_003633, exon 1 of 5)	808	ENSMUSG00000021268	ENSMUSG00000021268	Meg3	14.98	11.87	10.78	12	13.25	9.37	15.97	7.68
67994	chr15	79690005	79690468	464	3.87	3.8	0.08	0.797	0.965	NA	AC118227.1	lincRNA	ENSMUST00000181207	NA	promoter-TSS (NM_013818)	-659	ENSMUSG00000042535	ENSMUSG00000042535	Gtpbp1	15.67	17.14	14.83	11	9.38	10.54	19.69	15.95
173108	chr6	127148283	127153892	5610	8.31	8.28	0.02	0.802	0.966	NA	AC163747.1	lincRNA	ENSMUST00000180811	NA	promoter-TSS (NM_009829)	-40	ENSMUSG00000000184	ENSMUSG00000000184	Ccnd2	312.64	299.37	316.08	339	284.27	311.57	335.85	314.84
75841	chr16	30008400	30009390	991	5.41	5.37	0.04	0.805	0.966	NA	CT030736.1	lincRNA	ENSMUST00000181485	NA	intron (NR_033631, intron 1 of 2)	228	ENSMUSG00000097184	ENSMUSG00000097184	4632428C04Rik	44.27	46.82	39.76	39	41.4	39.82	43.11	40.76
136888	chr4	101353749	101356506	2758	7.4	7.43	-0.03	0.805	0.967	ENSMUSG00000086782	E130102H24Rik	lincRNA	ENSMUST00000144604	NA	intron (NR_040640, intron 1 of 3)	1120	ENSMUSG00000086782	ENSMUSG00000086782	E130102H24Rik	165.51	147.05	198.14	167	158.97	190.34	175.64	165.4
18686	chr10	86684829	86686430	1602	7.03	7.06	-0.03	0.806	0.967	NA	AC152453.1	lincRNA	ENSMUST00000181587	NA	intron (NR_015572, intron 1 of 2)	103		ENSMUSG00000097412	1810014B01Rik	127.37	129.24	135.46	132	115.36	144.66	141.05	132.91
105009	chr2	25581025	25581773	749	5.41	5.38	0.03	0.806	0.967	NA	AL732590.1	lincRNA	ENSMUST00000181730	926	Intergenic	-1300	ENSMUSG00000029419	ENSMUSG00000029419	Gm996	42.23	43.52	52.57	32	40.85	45.1	38.32	42.53
43593	chr12	71014201	71014447	247	2.39	2.22	0.16	0.807	0.967	ENSMUSG00000085622	3110056K07Rik	lincRNA	ENSMUST00000136690	NA	intron (NR_045055, intron 2 of 3)	1499	ENSMUSG00000085622	ENSMUSG00000085622	3110056K07Rik	8.17	0.66	6.07	6	2.76	5.27	5.32	5.32
213499	chr9	107568009	107570947	2939	7.65	7.63	0.02	0.809	0.967	NA	AL672219.1	lincRNA	ENSMUST00000181099	NA	intron (NM_010489, intron 1 of 3)	315	ENSMUSG00000010047	ENSMUSG00000010047	Hyal2	186.63	201.78	213.64	202	189.88	200.88	215.03	185.48
12696	chr10	18234103	18235960	1858	7.17	7.14	0.03	0.81	0.967	NA	AC153562.1	lincRNA	ENSMUST00000181897	NA	promoter-TSS (NM_144820)	-51	ENSMUSG00000059554	ENSMUSG00000059554	Ccdc28a	134.86	143.09	150.29	146	122.54	158.13	153.29	129.36
93940	chr18	58208801	58211219	2419	7.64	7.61	0.03	0.81	0.967	NA	AC102317.1	lincRNA	ENSMUST00000181838	NA	promoter-TSS (NM_010181)	-84	ENSMUSG00000024598	ENSMUSG00000024598	Fbn2	199.57	174.74	212.97	211	190.43	189.17	211.84	191.98
43594	chr12	71014630	71015656	1027	6.39	6.43	-0.03	0.812	0.968	ENSMUSG00000085622	3110056K07Rik	lincRNA	ENSMUST00000136690	NA	promoter-TSS (NM_001081195)	680	ENSMUSG00000085622	ENSMUSG00000085622	3110056K07Rik	89.23	78.47	88.96	79	95.49	84.33	88.89	75.02
136887	chr4	101353078	101353244	167	1.06	1.3	-0.25	0.812	1	ENSMUSG00000086782	E130102H24Rik	lincRNA	ENSMUST00000144604	NA	promoter-TSS (NR_040640)	-622	ENSMUSG00000087361	ENSMUSG00000087361	0610043K17Rik	1.36	5.28	0.67	1	0.55	2.34	6.39	0.59
164768	chr6	29507106	29508328	1223	6.01	5.96	0.05	0.813	0.968	NA	AC079276.1	lincRNA	ENSMUST00000181540	NA	intron (NM_001029985, intron 1 of 37)	235	ENSMUSG00000059022	ENSMUSG00000059022	Kcp	44.95	66.6	70.76	76	59.06	55.05	56.42	79.15
84226	chr17	29490743	29492952	2210	7.1	7.14	-0.04	0.815	0.968	NA	AC163629.1	lincRNA	ENSMUST00000181920	NA	exon (NM_008842, exon 4 of 6)	803		ENSMUSG00000024014	Pim1	153.25	112.1	135.46	149	127.51	167.5	112.3	157.13
9093	chr1	164151937	164152071	135	1.67	1.85	-0.18	0.818	0.969	ENSMUSG00000086593	Gm16548	lincRNA	ENSMUST00000133341	NA	exon (NM_007976, exon 1 of 25)	145	ENSMUSG00000026579	ENSMUSG00000026579	F5	2.72	3.96	4.04	2	2.76	1.76	6.92	2.95
91973	chr18	32161445	32161589	145	0.95	0.77	0.18	0.818	1	NA	AC126686.1	lincRNA	ENSMUST00000181713	1018	Intergenic	-1572	ENSMUSG00000024383	ENSMUSG00000024383	Map3k2	3.41	2.64	0.67	1	1.66	2.93	1.06	1.18
93293	chr18	44660970	44662895	1926	6.79	6.83	-0.04	0.82	0.969	NA	AC124191.1	lincRNA	ENSMUST00000181094	NA	non-coding (NR_026853, exon 1 of 5)	268	ENSMUSG00000097610	ENSMUSG00000097610	A930012L18Rik	119.2	118.69	112.55	93	110.95	113.03	117.1	114
64804	chr15	41788217	41789759	1543	5.81	5.84	-0.03	0.821	0.97	NA	AC129212.1	lincRNA	ENSMUST00000180418	NA	promoter-TSS (NM_130885)	-46	ENSMUSG00000022307	ENSMUSG00000022307	Oxr1	66.07	40.22	55.26	63	59.06	55.64	51.1	63.8
112197	chr2	93954332	93957730	3399	7.83	7.82	0.01	0.821	0.969	ENSMUSG00000087006	Gm13889	lincRNA	ENSMUST00000148314	NA	3' UTR (NM_001145034, exon 1 of 1)	1069		ENSMUSG00000087006	Gm13889	253.38	224.2	236.56	196	224.1	245.97	229.4	202.02
143958	chr4	138215821	138217084	1264	6.68	6.71	-0.03	0.823	0.97	ENSMUSG00000078519	2310026L22Rik	lincRNA	ENSMUST00000146658	NA	promoter-TSS (NM_001122896)	-159	ENSMUSG00000028759	ENSMUSG00000028759	Hp1bp3	102.17	81.77	130.07	96	110.95	108.35	94.74	105.73
197348	chr8	88118271	88118462	192	2.69	2.57	0.12	0.823	0.97	NA	AC127285.1	lincRNA	ENSMUST00000181500	NA	promoter-TSS (NM_029074)	-392	ENSMUSG00000036810	ENSMUSG00000036810	Cnep1r1	6.81	8.57	3.37	7	4.97	5.86	6.39	6.5
86759	chr17	45734650	45734798	149	1.32	1.54	-0.21	0.824	1	NA	AC165259.1	lincRNA	ENSMUST00000180558	NA	promoter-TSS (NM_028164)	-880	ENSMUSG00000094690	ENSMUSG00000094690	1600014C23Rik	1.36	3.96	2.7	2	0.55	5.27	1.06	4.73
87272	chr17	46765249	46765395	147	0.81	1.03	-0.22	0.824	1	NA	CT030702.1	lincRNA	ENSMUST00000181301	NA	Intergenic	-1610		ENSMUSG00000036858	Ptcra	1.36	2.64	2.02	1	1.1	0.59	5.32	1.18
124064	chr3	40522818	40522954	137	1.78	1.63	0.15	0.824	0.97	ENSMUSG00000037884	1700017G19Rik	lincRNA	ENSMUST00000035860	NA	promoter-TSS (NR_040445)	26	ENSMUSG00000037884	ENSMUSG00000037884	1700017G19Rik	4.77	3.3	2.7	3	3.86	4.69	2.66	1.18
208597	chr9	57074876	57075941	1066	5.41	5.36	0.05	0.824	0.97	NA	AC132406.1	lincRNA	ENSMUST00000180525	NA	promoter-TSS (NM_011378)	-967	ENSMUSG00000042557	ENSMUSG00000042557	Sin3a	44.95	32.31	43.81	49	34.77	46.85	42.05	40.17
111533	chr2	91255463	91258393	2931	7.01	6.98	0.03	0.826	0.97	NA	AL691450.1	lincRNA	ENSMUST00000180732	NA	promoter-TSS (NM_028733)	115	ENSMUSG00000027257	ENSMUSG00000027257	Pacsin3	140.99	118.69	124.01	131	133.03	124.16	129.34	118.73
166848	chr6	61180411	61182001	1591	7.28	7.3	-0.02	0.826	0.97	NA	AC113320.1	lincRNA	ENSMUST00000181288	NA	promoter-TSS (NR_040287)	-396		ENSMUSG00000097924	A730020E08Rik	166.88	134.52	154.33	168	158.42	173.94	144.77	154.76
122938	chr3	9403066	9403305	240	1.46	1.29	0.18	0.827	1	NA	AC140312.1	lincRNA	ENSMUST00000180874	NA	non-coding (NR_015499, exon 1 of 2)	108	ENSMUSG00000097365	ENSMUSG00000097365	C030034L19Rik	3.41	3.96	0.67	3	1.1	1.76	1.6	5.32
158375	chr5	123134173	123134584	412	3.32	3.24	0.08	0.827	0.971	ENSMUSG00000090086	AI480526	lincRNA	ENSMUST00000159072	NA	Intergenic	-1750	ENSMUSG00000029449	ENSMUSG00000029449	Rhof	9.54	6.59	14.83	9	7.73	14.64	5.85	9.45
134892	chr4	52051046	52051304	259	2.27	2.11	0.15	0.835	0.972	ENSMUSG00000085515	C630028M04Rik	lincRNA	ENSMUST00000141452	NA	promoter-TSS (NR_040668)	-65	ENSMUSG00000085515	ENSMUSG00000085515	C630028M04Rik	11.58	0.66	2.02	5	3.86	3.51	6.39	3.54
155234	chr5	111763352	111763599	248	2.09	2.23	-0.14	0.836	0.972	ENSMUSG00000085271	E130006D01Rik	lincRNA	ENSMUST00000129065	-1627	Intergenic	-1748	ENSMUSG00000085271	ENSMUSG00000085271	E130006D01Rik	0.68	2.64	8.76	5	2.21	3.51	4.79	8.27
155233	chr5	111762967	111763324	358	2.88	2.98	-0.1	0.842	0.973	ENSMUSG00000085271	E130006D01Rik	lincRNA	ENSMUST00000129065	-1242	Intergenic	-1418	ENSMUSG00000085271	ENSMUSG00000085271	E130006D01Rik	6.13	8.57	8.76	6	7.18	4.1	13.84	6.5
7838	chr1	136696095	136696461	367	3.3	3.23	0.07	0.844	0.974	NA	RP23-302C16.3	lincRNA	ENSMUST00000181274	NA	promoter-TSS (NR_037986)	67		ENSMUSG00000097448	Gm16880	8.85	11.21	11.46	8	11.04	11.13	10.11	5.32
100684	chr19	37177071	37177378	308	2.63	2.51	0.12	0.845	0.974	NA	AC113124.1	lincRNA	ENSMUST00000180609	NA	intron (NR_045329, intron 2 of 2)	-1162	ENSMUSG00000039652	ENSMUSG00000039652	Cpeb3	4.77	9.89	4.04	6	4.42	7.03	10.11	1.18
141806	chr4	132047832	132049109	1278	6.87	6.88	-0.01	0.845	0.974	ENSMUSG00000084869	Gm13063	lincRNA	ENSMUST00000132247	NA	intron (NM_183428, intron 1 of 20)	607	ENSMUSG00000028906	ENSMUSG00000028906	Epb4.1	120.56	106.16	106.48	135	125.3	124.74	110.18	112.23
118164	chr2	156613687	156615760	2074	6.98	7.01	-0.03	0.847	0.974	ENSMUSG00000087508	Gm14174	lincRNA	ENSMUST00000153158	NA	intron (NM_146128, intron 1 of 12)	1027	ENSMUSG00000061689	ENSMUSG00000061689	Dlgap4	140.99	125.29	134.12	103	128.61	127.09	127.74	131.73
123888	chr3	36505684	36506222	539	2.54	2.66	-0.12	0.854	0.975	ENSMUSG00000085320	Gm11548	lincRNA	ENSMUST00000140203	NA	intron (NR_040590, intron 1 of 3)	856	ENSMUSG00000085320	ENSMUSG00000085320	Gm11548	10.9	4.62	4.72	3	7.18	1.76	12.24	4.13
183036	chr7	79919808	79921583	1776	7.13	7.15	-0.02	0.856	0.975	NA	AC109221.1	lincRNA	ENSMUST00000180715	NA	promoter-TSS (NM_009682)	-56	ENSMUSG00000063801	ENSMUSG00000063801	Ap3s2	123.96	131.22	159.73	144	117.02	148.17	155.42	145.9
75849	chr16	30039508	30039721	214	2.18	2.3	-0.12	0.858	0.976	NA	CT030736.1	lincRNA	ENSMUST00000181485	18078	promoter-TSS (NR_045878)	-136		NA	9030404E10Rik	8.17	3.3	2.7	4	4.97	7.61	5.32	1.77
187857	chr7	126974526	126974698	173	1.42	1.23	0.19	0.858	1	NA	AC122863.1	lincRNA	ENSMUST00000180704	NA	Intergenic	-1302	ENSMUSG00000030682	ENSMUSG00000030682	Cdipt	2.04	3.3	1.35	4	2.76	0.59	4.26	1.77
32183	chr11	88046587	88049686	3100	7.91	7.89	0.02	0.86	0.976	NA	AL593853.1	lincRNA	ENSMUST00000181900	NA	intron (NM_173374, intron 1 of 3)	764	ENSMUSG00000018379	ENSMUSG00000018379	Srsf1	227.5	224.2	249.36	258	241.21	238.95	231.53	234.51
143611	chr4	137164107	137164481	375	2.84	2.75	0.09	0.861	0.976	ENSMUSG00000085833	Gm13003	lincRNA	ENSMUST00000151040	NA	non-coding (NR_040443, exon 1 of 4)	772	ENSMUSG00000085833	ENSMUSG00000085833	Gm13003	2.72	9.23	8.76	8	4.42	12.88	3.73	5.91
183509	chr7	81522851	81524360	1510	6.75	6.73	0.02	0.861	0.976	NA	mmu-mir-1839	lincRNA	ENSMUST00000181903	NA	promoter-TSS (NR_045299)	56	ENSMUSG00000097277	ENSMUSG00000097277	2900076A07Rik	101.49	124.63	107.16	96	109.29	99.56	120.29	95.1
120092	chr2	166447832	166448117	286	1.37	1.28	0.1	0.865	1	ENSMUSG00000085129	5031425F14Rik	lincRNA	ENSMUST00000127920	NA	non-coding (NR_015558, exon 1 of 3)	524		ENSMUSG00000085129	5031425F14Rik	0.68	3.96	4.72	1	2.21	2.34	1.6	3.54
135163	chr4	57364635	57364787	153	-0.41	-0.22	-0.19	0.865	1	ENSMUSG00000087044	1700042G15Rik	lincRNA	ENSMUST00000152001	-343	promoter-TSS (NR_038179)	-419		ENSMUSG00000087044	1700042G15Rik	0.68	0.66	0.67	1	0.55	1.76	0.53	0.59
183850	chr7	90129055	90130076	1022	6.45	6.43	0.02	0.866	0.977	NA	AC130210.1	lincRNA	ENSMUST00000181189	NA	promoter-TSS (NM_001252521)	-92	ENSMUSG00000097162	ENSMUSG00000097162	2310010J17Rik	80.37	94.95	92.33	81	83.9	87.85	88.35	84.47
41013	chr12	8770926	8773664	2739	7.82	7.84	-0.02	0.867	0.977	NA	AC110382.1	lincRNA	ENSMUST00000181803	NA	intron (NM_011519, intron 1 of 4)	899	ENSMUSG00000020592	ENSMUSG00000020592	Sdc1	213.19	236.07	243.97	211	227.97	251.83	226.74	209.7
184651	chr7	99640672	99640806	135	0.33	0.53	-0.2	0.869	1	NA	RP23-152P5.2	lincRNA	ENSMUST00000182342	8961	TTS (NR_039544)	810	miRBase:MI0016972	ENSMUSG00000093311	Mir3965	0.68	0.66	2.7	1	0.55	2.34	0.53	2.36
53147	chr13	59735058	59735202	145	0.23	0.01	0.22	0.872	1	NA	AC134869.1	lincRNA	ENSMUST00000181528	NA	intron (NR_045977, intron 2 of 2)	1480	ENSMUSG00000097502	ENSMUSG00000097502	4930528D03Rik	1.36	0.66	0.67	2	0.55	0.59	0.53	2.36
129795	chr3	121532067	121532504	438	3.5	3.56	-0.06	0.873	0.979	NA	AC115727.1	lincRNA	ENSMUST00000180804	NA	promoter-TSS (NM_145394)	58	ENSMUSG00000039865	ENSMUSG00000039865	Slc44a3	15.67	10.55	8.09	11	7.73	15.23	14.9	9.45
204652	chr9	21411281	21412634	1354	6.54	6.55	-0.01	0.873	0.978	NA	AC122525.1	lincRNA	ENSMUST00000181812	NA	promoter-TSS (NR_045742)	121	ENSMUSG00000002825	ENSMUSG00000002825	Qtrt1	89.23	91.66	89.63	102	99.91	91.95	94.21	89.79
504	chr1	21960210	21962790	2581	7.43	7.41	0.02	0.875	0.979	NA	AC125483.1	lincRNA	ENSMUST00000181002	NA	exon (NM_023872, exon 1 of 14)	442	ENSMUSG00000028033	ENSMUSG00000028033	Kcnq5	166.88	161.55	177.25	183	162.83	183.31	160.74	173.07
100795	chr19	38053913	38054863	951	6.06	6.08	-0.02	0.875	0.979	ENSMUSG00000069554	I830134H01Rik	lincRNA	ENSMUST00000181592	NA	promoter-TSS (NM_001164362)	-637	ENSMUSG00000024989	ENSMUSG00000024989	Cep55	66.07	68.58	59.98	72	70.1	66.76	70.26	62.61
211293	chr9	76014542	76015663	1122	6.55	6.53	0.02	0.876	0.979	NA	AC079245.1	lincRNA	ENSMUST00000180749	NA	exon (NM_173731, exon 1 of 9)	126	ENSMUSG00000007908	ENSMUSG00000007908	Hmgcll1	88.55	96.27	98.4	92	106.53	77.31	90.48	95.69
86133	chr17	35771098	35771251	154	1.58	1.66	-0.08	0.877	0.979	ENSMUSG00000092171	4833427F10Rik	lincRNA	ENSMUST00000172874	-1198	Intergenic	-1275	ENSMUSG00000092171	ENSMUSG00000092171	4833427F10Rik	0.68	3.3	2.02	6	2.21	1.76	1.6	7.09
89297	chr17	71309981	71311684	1704	6.44	6.45	-0.01	0.878	0.979	NA	AC126942.1	lincRNA	ENSMUST00000180743	NA	exon (NM_145158, exon 1 of 8)	132	ENSMUSG00000024053	ENSMUSG00000024053	Emilin2	78.33	85.72	86.94	97	98.25	76.72	93.68	82.11
204219	chr9	20458489	20458714	226	2.38	2.43	-0.05	0.878	0.979	NA	AC171206.1	lincRNA	ENSMUST00000180846	NA	intron (NM_011753, intron 2 of 9)	1558	ENSMUSG00000063108	ENSMUSG00000063108	Zfp26	3.41	3.3	6.07	8	4.97	5.27	4.79	6.5
197970	chr8	94433906	94434658	753	4.74	4.71	0.03	0.879	0.98	NA	AC128663.1	lincRNA	ENSMUST00000180612	NA	non-coding (NR_015514, exon 2 of 3)	821	ENSMUSG00000097194	ENSMUSG00000097194	9330175E14Rik	20.43	33.63	29.65	23	18.22	28.11	28.21	30.13
99180	chr19	10390986	10391137	152	2.07	1.97	0.1	0.88	0.98	NA	AC124169.1	lincRNA	ENSMUST00000181743	NA	intron (NM_018801, intron 1 of 8)	1972	ENSMUSG00000024743	ENSMUSG00000024743	Syt7	6.81	2.64	3.37	4	4.42	4.69	4.26	2.36
149220	chr5	25500923	25501102	180	1.72	1.83	-0.11	0.88	0.98	NA	AC134910.1	lincRNA	ENSMUST00000181942	NA	non-coding (NR_030700, exon 1 of 1)	1216		ENSMUSG00000097236	4831440E17Rik	6.13	1.32	2.7	3	2.76	4.1	3.19	4.13
153057	chr5	77015599	77016562	964	5.38	5.35	0.04	0.88	0.98	ENSMUSG00000086632	1700112J05Rik	lincRNA	ENSMUST00000129353	NA	promoter-TSS (NM_027970)	58	ENSMUSG00000029248	ENSMUSG00000029248	1700023E05Rik	51.77	30.99	39.09	45	38.64	46.27	38.32	39.58
73887	chr16	11205138	11205342	205	1.98	1.78	0.2	0.884	0.981	NA	AC087541.2	lincRNA	ENSMUST00000181526	NA	intron (NR_038156, intron 1 of 2)	1857		ENSMUSG00000097537	2610020C07Rik	4.77	0.66	1.35	9	1.1	4.1	7.98	0.59
170553	chr6	112695673	112697147	1475	6.01	6.04	-0.03	0.884	0.981	NA	AC153591.1	lincRNA	ENSMUST00000180959	NA	intron (NM_021385, intron 1 of 11)	260	ENSMUSG00000030254	ENSMUSG00000030254	Rad18	74.24	67.26	64.02	52	60.17	74.38	70.79	58.48
122182	chr2	180385409	180386814	1406	5.71	5.73	-0.02	0.885	0.981	ENSMUSG00000084843	B230312C02Rik	lincRNA	ENSMUST00000145549	NA	promoter-TSS (NR_040745)	-227		ENSMUSG00000084843	B230312C02Rik	53.13	40.88	60.66	54	50.23	54.47	58.02	49.03
151903	chr5	52618039	52619231	1193	5.77	5.73	0.03	0.885	0.981	ENSMUSG00000052295	8030423F21Rik	lincRNA	ENSMUST00000064097	NA	intron (NR_045738, intron 1 of 2)	376	ENSMUSG00000052295	ENSMUSG00000052295	8030423F21Rik	46.32	57.37	53.92	60	52.99	50.37	56.95	52.57
200968	chr8	120102439	120102757	319	2.53	2.42	0.12	0.887	0.981	NA	RP23-441L19.1	lincRNA	ENSMUST00000183021	NA	Intergenic	-1126	ENSMUSG00000031823	ENSMUSG00000031823	Zdhhc7	7.49	3.3	3.37	9	6.07	4.1	5.85	5.32
184505	chr7	99266996	99270214	3219	7.81	7.81	0.01	0.888	0.981	NA	AC111120.1	lincRNA	ENSMUST00000180761	NA	exon (NM_010837, exon 1 of 4)	259	ENSMUSG00000055407	ENSMUSG00000055407	Map6	235.67	231.45	229.82	202	204.23	231.92	236.32	222.69
75297	chr16	21298208	21298345	138	1.28	1.19	0.09	0.89	1	NA	AC123977.1	lincRNA	ENSMUST00000181476	-1336	Intergenic	-1405	ENSMUSG00000096918	ENSMUSG00000096918	Gm16863	1.36	3.96	3.37	1	0.55	5.86	2.13	0.59
35617	chr11	102624339	102624490	152	2.13	2.06	0.06	0.893	0.982	ENSMUSG00000086283	2810433D01Rik	lincRNA	ENSMUST00000154798	NA	promoter-TSS (NR_033474)	1		ENSMUSG00000086283	2810433D01Rik	3.41	2.64	9.44	2	5.52	3.51	5.32	2.36
70334	chr15	89211106	89211483	378	4.38	4.43	-0.05	0.894	0.982	NA	AC160538.1	lincRNA	ENSMUST00000181384	75	promoter-TSS (NM_027805)	-264	ENSMUSG00000036561	ENSMUSG00000036561	Ppp6r2	22.48	20.44	23.59	17	19.32	24.6	22.35	20.08
148644	chr5	19225287	19225431	145	0.83	0.97	-0.14	0.9	1	NA	AC121774.1	lincRNA	ENSMUST00000180594	NA	intron (NR_102342, intron 1 of 2)	1196	ENSMUSG00000097626	ENSMUSG00000097626	4921504A21Rik	3.41	0.66	2.02	1	5.52	1.17	0.53	0.59
128087	chr3	97931822	97931965	144	1.82	1.68	0.14	0.903	0.984	ENSMUSG00000074388	Gm5544	lincRNA	ENSMUST00000098828	NA	intron (NM_001033779, intron 1 of 1)	1721		ENSMUSG00000074388	Gm5544	3.41	1.32	3.37	6	6.07	2.93	3.19	0.59
194095	chr8	46739132	46742232	3101	7.99	7.99	-0.01	0.903	0.984	NA	AC116801.1	lincRNA	ENSMUST00000181167	NA	intron (NM_008391, intron 1 of 8)	937	ENSMUSG00000031627	ENSMUSG00000031627	Irf2	248.61	236.73	266.88	262	261.64	253	238.98	266.4
186661	chr7	120672189	120672347	159	2.07	2.18	-0.11	0.904	0.984	NA	AC099930.1	lincRNA	ENSMUST00000180933	1091	Intergenic	-1925	ENSMUSG00000030887	ENSMUSG00000030887	Pdzd9	6.81	3.3	4.72	2	3.86	5.27	4.26	4.73
211822	chr9	88523046	88523871	826	5.97	5.94	0.02	0.905	0.984	ENSMUSG00000097195	Snhg5	lincRNA	ENSMUST00000182232	-117	promoter-TSS (NR_040721)	-562	ENSMUSG00000097195	ENSMUSG00000097195	Snhg5	61.3	48.14	75.48	65	61.27	62.08	60.68	62.02
6240	chr1	121087893	121088034	142	1.74	1.65	0.09	0.906	0.984	NA	AC117547.1	lincRNA	ENSMUST00000181183	NA	intron (NR_110450, intron 1 of 2)	559	ENSMUSG00000097881	ENSMUSG00000097881	Celrr	2.04	3.3	4.04	4	1.1	4.1	2.66	4.73
199635	chr8	110266609	110266873	265	1.95	1.89	0.06	0.906	0.984	NA	AC163615.1	lincRNA	ENSMUST00000181456	NA	promoter-TSS (NM_172916)	-236	ENSMUSG00000059854	ENSMUSG00000059854	Hydin	7.49	2.64	3.37	2	3.86	8.78	1.6	0.59
173091	chr6	127108293	127110095	1803	6.39	6.39	0	0.908	0.985	NA	AC163683.1	lincRNA	ENSMUST00000180653	NA	intron (NM_177003, intron 1 of 5)	358	ENSMUSG00000038028	ENSMUSG00000038028	9630033F20Rik	79.69	92.98	101.09	61	81.69	82.58	91.01	79.15
54277	chr13	80962613	80963529	917	5.87	5.85	0.02	0.909	0.985	NA	CT009711.1	lincRNA	ENSMUST00000181103	NA	Intergenic	-1003	ENSMUSG00000097098	ENSMUSG00000097098	9330111N05Rik	66.75	54.07	57.29	56	67.34	56.81	58.55	48.44
206546	chr9	44113698	44113932	235	3.18	3.12	0.06	0.912	0.986	NA	AC148328.1	lincRNA	ENSMUST00000181106	NA	promoter-TSS (NM_153762)	-764	ENSMUSG00000053128	ENSMUSG00000053128	Rnf26	6.13	7.91	12.13	10	6.62	9.96	12.24	5.91
7180	chr1	133611606	133611808	203	2.12	2.16	-0.04	0.916	0.986	NA	AC124338.1	lincRNA	ENSMUST00000180718	NA	Intergenic	-1427	ENSMUSG00000090553	ENSMUSG00000090553	Snrpe	2.72	4.62	4.04	6	1.66	4.1	7.98	4.13
193518	chr8	32949432	32949687	256	1.29	1.41	-0.12	0.916	1	ENSMUSG00000079070	Gm3985	lincRNA	ENSMUST00000132101	NA	intron (NM_001177589, intron 1 of 3)	466		ENSMUSG00000079070	Gm3985	2.04	0.66	6.07	1	5.52	0.59	2.13	2.36
129940	chr3	122923733	122924216	484	5.04	5.06	-0.02	0.917	0.986	NA	AC155158.1	lincRNA	ENSMUST00000180557	NA	promoter-TSS (NM_024461)	141		ENSMUSG00000097852	4933405D12Rik	37.46	32.31	28.98	33	28.7	36.9	35.13	33.08
183510	chr7	81530223	81530364	142	-0.12	0	-0.12	0.917	1	NA	mmu-mir-1839	lincRNA	ENSMUST00000181492	NA	TTS (NR_035501)	378		ENSMUSG00000093107	Mir1839	0.68	1.32	0.67	1	1.1	0.59	0.53	1.77
186662	chr7	120676469	120676625	157	1.75	1.59	0.16	0.917	0.986	NA	AC099930.1	lincRNA	ENSMUST00000180933	NA	Intergenic	-1073	ENSMUSG00000046096	ENSMUSG00000046096	BC030336	3.41	0.66	1.35	8	2.21	4.69	1.6	3.54
72106	chr15	101223841	101225535	1695	6.72	6.75	-0.03	0.918	0.986	NA	AC161812.1	lincRNA	ENSMUST00000180639	NA	promoter-TSS (NR_045327)	89	ENSMUSG00000097915	ENSMUSG00000097915	A330009N23Rik	104.21	115.4	115.92	87	100.46	118.3	104.32	106.92
49860	chr13	23429346	23429484	139	1.59	1.65	-0.06	0.92	0.987	ENSMUSG00000085024	C230035I16Rik	lincRNA	ENSMUST00000141543	NA	intron (NR_015492, intron 2 of 3)	1602	ENSMUSG00000085024	ENSMUSG00000085024	C230035I16Rik	0.68	3.3	4.04	4	1.66	2.34	2.66	5.91
204574	chr9	21225245	21225603	359	3.41	3.4	0.01	0.92	0.987	NA	AC163637.1	lincRNA	ENSMUST00000181222	NA	intron (NR_106127, intron 1 of 3)	857		ENSMUSG00000098764	Mir7667	15.67	13.19	8.76	5	10.49	9.96	10.11	11.81
18460	chr10	84621924	84623155	1232	5.91	5.89	0.02	0.925	0.988	NA	AC140333.2	lincRNA	ENSMUST00000181277	NA	intron (NM_027423, intron 1 of 27)	103	ENSMUSG00000034453	ENSMUSG00000034453	Polr3b	57.21	52.75	63.35	68	55.75	58.57	64.4	58.48
54997	chr13	97435575	97436816	1242	5.46	5.44	0.02	0.927	0.988	NA	Gm2373	lincRNA	ENSMUST00000109431	NA	intron (NR_110432, intron 1 of 1)	1226		ENSMUSG00000078952	Lincenc1	40.19	44.84	45.15	46	39.74	39.82	45.24	49.03
170555	chr6	112698226	112698431	206	1.78	1.77	0.01	0.927	0.988	NA	AC153591.1	lincRNA	ENSMUST00000180959	NA	Intergenic	-1659	ENSMUSG00000030254	ENSMUSG00000030254	Rad18	4.09	4.62	4.04	1	3.31	3.51	2.66	4.13
191646	chr8	11478919	11479093	175	2.33	2.4	-0.07	0.931	0.989	NA	AC124475.1	lincRNA	ENSMUST00000180408	NA	promoter-TSS (NM_011227)	-507		ENSMUSG00000031504	Rab20	6.13	3.3	6.74	4	5.52	4.1	2.66	8.86
217746	chrX	152326598	152327597	1000	5.87	5.85	0.02	0.931	0.989	NA	2900056M20Rik	lincRNA	ENSMUST00000141922	NA	intron (NR_040269, intron 2 of 2)	395		ENSMUSG00000087403	Kantr	59.26	58.69	54.59	61	64.58	53.88	61.74	50.21
123306	chr3	27155160	27155497	338	2.63	2.7	-0.07	0.933	0.989	NA	AC121099.1	lincRNA	ENSMUST00000181124	NA	intron (NR_040548, intron 2 of 2)	1303	ENSMUSG00000097584	ENSMUSG00000097584	1700125G22Rik	8.17	6.59	6.07	4	5.52	4.69	6.92	8.86
60538	chr14	61680062	61683717	3656	8.53	8.52	0.01	0.935	0.99	ENSMUSG00000097589	Dleu2	lincRNA	ENSMUST00000180377	NA	intron (NR_028264, intron 1 of 6)	483	ENSMUSG00000097589	ENSMUSG00000097589	Dleu2	367.81	362.67	357.19	387	369.83	377.16	367.25	351.47
64268	chr15	32243525	32247109	3585	7.22	7.22	-0.01	0.935	0.99	NA	AC137123.1	lincRNA	ENSMUST00000181536	NA	promoter-TSS (NR_038186)	504	ENSMUSG00000022231	ENSMUSG00000022231	Sema5a	136.91	143.09	168.49	146	152.9	150.51	148.5	146.49
133056	chr4	40721494	40725206	3713	8.14	8.13	0.01	0.936	0.99	NA	AL833775.1	lincRNA	ENSMUST00000181475	NA	promoter-TSS (NR_077226)	420	ENSMUSG00000028410	ENSMUSG00000028410	Dnaja1	282.67	254.53	300.58	287	260.53	271.74	301.25	284.72
197818	chr8	93809713	93810282	570	5.68	5.71	-0.02	0.936	0.99	NA	AC102398.1	lincRNA	ENSMUST00000181864	NA	promoter-TSS (NM_001113384)	-840	ENSMUSG00000031748	ENSMUSG00000031748	Gnao1	47	52.09	62	44	48.57	53.88	49.5	56.71
122854	chr3	7612446	7613749	1304	6.07	6.07	0	0.938	0.99	NA	AC125373.1	lincRNA	ENSMUST00000181286	NA	intron (NM_008371, intron 1 of 4)	329	ENSMUSG00000040329	ENSMUSG00000040329	Il7	55.85	57.37	76.16	80	59.06	72.04	67.06	71.47
173654	chr6	136169331	136173982	4652	8.68	8.67	0.01	0.938	0.99	NA	AC124500.1	lincRNA	ENSMUST00000181537	NA	5' UTR (NM_008171, exon 3 of 15)	1854	ENSMUSG00000030209	ENSMUSG00000030209	Grin2b	412.76	412.79	392.24	424	359.34	432.8	423.14	418.8
113242	chr2	116900039	116900534	496	4.37	4.4	-0.03	0.941	0.991	ENSMUSG00000085316	D330050G23Rik	lincRNA	ENSMUST00000126467	NA	non-coding (NR_040336, exon 1 of 3)	135	ENSMUSG00000085316	ENSMUSG00000085316	D330050G23Rik	20.43	20.44	24.94	17	19.32	15.81	21.82	27.76
163664	chr5	149154905	149155238	334	1.98	2.05	-0.07	0.941	0.991	NA	AC122546.1	lincRNA	ENSMUST00000180733	NA	non-coding (NR_028061, exon 1 of 1)	1120		ENSMUSG00000024437	Gm8615	6.13	4.62	2.02	3	1.66	7.61	3.73	3.54
18921	chr10	89684978	89686967	1990	7.38	7.39	0	0.942	0.991	NA	AC130216.1	lincRNA	ENSMUST00000181598	NA	intron (NM_198021, intron 1 of 17)	312	ENSMUSG00000069539	ENSMUSG00000069539	Scyl2	162.11	176.72	182.64	147	155.66	183.89	155.95	173.67
131880	chr4	9269143	9272043	2901	7.45	7.46	-0.01	0.946	0.992	NA	AL844180.1	lincRNA	ENSMUST00000181165	NA	intron (NM_028940, intron 1 of 5)	1276	ENSMUSG00000041216	ENSMUSG00000041216	Clvs1	179.82	170.79	181.29	169	171.67	185.65	187.35	160.08
59207	chr14	50870115	50871104	990	5.32	5.34	-0.02	0.947	0.992	NA	AC027184.1	lincRNA	ENSMUST00000181697	NA	promoter-TSS (NM_009351)	-56	ENSMUSG00000006281	ENSMUSG00000006281	Tep1	44.95	47.48	34.37	33	43.05	40.41	45.77	33.08
100429	chr19	32387154	32390297	3144	8.07	8.07	0	0.949	0.992	NA	AC115752.1	lincRNA	ENSMUST00000181612	NA	promoter-TSS (NM_144792)	-272	ENSMUSG00000040451	ENSMUSG00000040451	Sgms1	280.62	235.41	283.06	277	276.54	267.64	260.8	273.49
41628	chr12	23009044	23010256	1213	-0.41	-0.51	0.1	0.956	1	ENSMUSG00000073164	2410018L13Rik	lincRNA	ENSMUST00000135421	NA	intron (NR_015504, intron 1 of 3)	593	ENSMUSG00000073164	ENSMUSG00000073164	2410018L13Rik	0.68	0.66	0.67	1	1.1	0.59	0.53	0.59
187858	chr7	126974862	126975032	171	1.23	1.22	0.01	0.956	1	NA	AC122863.1	lincRNA	ENSMUST00000180704	NA	promoter-TSS (NM_026638)	-967	ENSMUSG00000030682	ENSMUSG00000030682	Cdipt	2.04	2.64	0.67	4	4.42	0.59	3.73	0.59
70791	chr15	96276778	96276914	137	0.6	0.61	-0.02	0.957	1	NA	AC133578.1	lincRNA	ENSMUST00000180852	NA	Intergenic	-1571		NA	E330033B04Rik	1.36	0.66	2.02	2	1.1	0.59	2.66	1.77
152538	chr5	67465658	67465914	257	2.13	2.13	0.01	0.959	0.994	NA	AC122562.1	lincRNA	ENSMUST00000181689	27668	intron (NR_110363, intron 1 of 7)	1888		NA	C330024D21Rik	5.45	1.32	8.76	2	3.31	4.69	5.32	4.13
146359	chr4	150118912	150119177	266	3.08	3.08	0	0.963	0.994	ENSMUSG00000087094	Gm13093	lincRNA	ENSMUST00000126212	NA	promoter-TSS (NM_019741)	-299	ENSMUSG00000028976	ENSMUSG00000028976	Slc2a5	8.17	7.91	6.74	11	8.28	7.03	9.05	9.45
67995	chr15	79690819	79692370	1552	6.54	6.53	0.02	0.965	0.995	NA	AC118227.1	lincRNA	ENSMUST00000181207	NA	intron (NM_013818, intron 1 of 11)	699	ENSMUSG00000042535	ENSMUSG00000042535	Gtpbp1	97.4	78.47	92.33	105	95.49	89.6	92.08	92.15
50176	chr13	29014234	29014792	559	3.35	3.34	0.01	0.968	0.995	ENSMUSG00000086363	A330102I10Rik	lincRNA	ENSMUST00000146336	NA	promoter-TSS (NR_045077)	99	ENSMUSG00000086363	ENSMUSG00000086363	A330102I10Rik	9.54	9.89	13.48	8	11.59	8.78	14.9	5.32
54998	chr13	97436887	97437050	164	1.55	1.53	0.02	0.97	0.995	NA	Gm2373	lincRNA	ENSMUST00000109431	NA	intron (NR_110432, intron 1 of 1)	1999		ENSMUSG00000078952	Lincenc1	2.72	3.3	2.7	3	2.21	2.93	0.53	5.91
80576	chr17	9166819	9168657	1839	7.18	7.19	0	0.974	0.996	NA	CT025573.1	lincRNA	ENSMUST00000181618	NA	non-coding (NR_027881, exon 1 of 3)	284	ENSMUSG00000097049	ENSMUSG00000097049	6530411M01Rik	164.15	130.56	161.07	126	134.68	154.03	151.69	142.95
18227	chr10	82811925	82812422	498	4.69	4.69	0.01	0.975	0.996	ENSMUSG00000056821	1700028I16Rik	lincRNA	ENSMUST00000178540	NA	promoter-TSS (NR_038042)	51	ENSMUSG00000056821	ENSMUSG00000056821	1700028I16Rik	23.84	19.78	26.96	33	27.05	33.97	20.76	21.27
85256	chr17	33903382	33903663	282	2.23	2.27	-0.04	0.975	0.996	ENSMUSG00000092349	BC033916	lincRNA	ENSMUST00000172817	-1471	Intergenic	-1612	ENSMUSG00000092349	ENSMUSG00000092349	BC033916	4.77	5.28	6.74	2	0.55	3.51	11.71	3.54
102233	chr19	45999123	45999358	236	2.28	2.31	-0.03	0.976	0.996	NA	AC150685.1	lincRNA	ENSMUST00000181820	NA	promoter-TSS (NM_198296)	-753	ENSMUSG00000039901	ENSMUSG00000039901	9130011E15Rik	2.72	5.93	6.74	4	4.97	9.96	3.73	1.18
141331	chr4	129959176	129959327	152	2.23	2.22	0.01	0.976	0.996	ENSMUSG00000085389	1700003M07Rik	lincRNA	ENSMUST00000147634	-1046	Intergenic	-1122		ENSMUSG00000085389	1700003M07Rik	7.49	5.28	2.02	4	4.97	4.69	3.73	5.32
196584	chr8	83898227	83898418	192	1.7	1.77	-0.07	0.979	0.997	NA	AC156028.1	lincRNA	ENSMUST00000181723	NA	Intergenic	-1775	ENSMUSG00000013033	ENSMUSG00000013033	Lphn1	2.04	6.59	3.37	1	3.86	4.1	2.13	3.54
33900	chr11	97884205	97884836	632	5.33	5.34	0	0.98	0.997	ENSMUSG00000086917	Gm11630	lincRNA	ENSMUST00000152825	NA	promoter-TSS (NM_001081435)	-367		ENSMUSG00000070336	Fbxo47	31.33	40.22	47.85	42	35.88	38.65	46.31	40.76
141330	chr4	129958950	129959112	163	2.16	2.16	0	0.986	0.998	ENSMUSG00000085389	1700003M07Rik	lincRNA	ENSMUST00000147634	-1261	Intergenic	-1343		ENSMUSG00000085389	1700003M07Rik	8.17	3.3	3.37	3	4.42	4.69	6.39	2.36
78050	chr16	77328383	77331743	3361	6.84	6.85	0	0.987	0.998	ENSMUSG00000090386	2810055G20Rik	lincRNA	ENSMUST00000183333	NA	intron (NR_015543, intron 1 of 4)	735	ENSMUSG00000090386	ENSMUSG00000090386	2810055G20Rik	123.96	108.8	124.68	101	99.36	121.82	128.8	109.87
168782	chr6	87913651	87915942	2292	7.22	7.22	0	0.989	0.998	NA	AC153872.1	lincRNA	ENSMUST00000181696	NA	intron (NM_173737, intron 2 of 6)	821	ENSMUSG00000030060	ENSMUSG00000030060	Hmces	145.76	155.62	157.03	138	158.42	142.9	152.76	143.54
201015	chr8	120227865	120228225	361	2.59	2.55	0.04	0.991	0.999	NA	RP23-418G1.1	lincRNA	ENSMUST00000183235	NA	non-coding (NR_110496, exon 1 of 3)	185		ENSMUSG00000097960	A330074K22Rik	4.09	4.62	5.39	10	6.07	4.69	8.52	4.13
47024	chr12	105403737	105403919	183	2.18	2.15	0.02	0.994	0.999	NA	AC122013.1	lincRNA	ENSMUST00000180458	19806	promoter-TSS (NR_045085)	-68		NA	Gm2721	3.41	3.3	5.39	6	2.76	2.93	7.98	4.13
113745	chr2	119593665	119596229	2565	7.24	7.23	0.01	0.997	1	ENSMUSG00000085438	1700020I14Rik	lincRNA	ENSMUST00000147425	NA	intron (NR_027832, intron 1 of 2)	651	ENSMUSG00000085438	ENSMUSG00000085438	1700020I14Rik	158.02	139.13	142.2	165	142.41	151.68	143.71	164.21
114385	chr2	122630350	122632105	1756	7.07	7.08	-0.01	0.997	1	ENSMUSG00000074876	Spata5l1	lincRNA	ENSMUST00000149090	NA	exon (NM_001033256, exon 1 of 2)	603		ENSMUSG00000074876	Spata5l1	147.12	119.35	155.01	117	141.86	148.17	110.18	141.18
83273	chr17	27202922	27203076	155	0.88	0.87	0.01	1	1	NA	AC141882.1	lincRNA	ENSMUST00000180434	NA	intron (NM_146075, intron 1 of 8)	1439	ENSMUSG00000044857	ENSMUSG00000044857	Lemd2	2.04	2.64	0.67	2	3.86	2.34	0.53	0.59
78082	chr16	77642541	77649405	6865	8.8	8.5	0.31	2.3e-06	0.00541	ENSMUSG00000065472	Mir125b-2	miRNA	ENSMUST00000083538	NA	promoter-TSS (NR_029540)	-300	miRBase:MI0000152	ENSMUSG00000065472	Mir125b-2	433.2	460.26	465.7	428	367.62	361.35	368.32	347.92
203661	chr8	128356528	128363416	6889	9.06	8.8	0.27	7.78e-06	0.0126	ENSMUSG00000084523	Mir1903	miRNA	ENSMUST00000122574	NA	TTS (NR_035436)	731	miRBase:MI0008317	ENSMUSG00000084523	Mir1903	522.42	542.03	545.9	529	426.68	455.05	455.07	442.43
5288	chr1	92847762	92850747	2986	7.48	7.07	0.41	4.86e-05	0.0324	ENSMUSG00000065470	Mir149	miRNA	ENSMUST00000083536	NA	intron (NM_016696, intron 1 of 8)	-1123		ENSMUSG00000065470	Mir149	175.05	177.38	167.81	192	125.85	133.53	137.85	139.4
53292	chr13	62382673	62383585	913	1.63	3.64	-2.01	7.02e-05	0.0385	ENSMUSG00000095876	Gm25933	miRNA	ENSMUST00000178943	NA	promoter-TSS (NM_001162910)	45		ENSMUSG00000094942	Gm3604	2.72	3.96	0.67	5	10.49	14.64	11.71	13
88173	chr17	56241560	56242544	985	6.22	5.68	0.54	0.000471	0.0853	ENSMUSG00000065491	Mir7b	miRNA	ENSMUST00000083557	-443	promoter-TSS (NR_029827)	-936	miRBase:MI0000730	ENSMUSG00000065491	Mir7b	75.6	78.47	75.48	69	41.95	52.71	58.02	51.98
74099	chr16	13454400	13454584	185	2.42	-0.52	2.94	0.000752	0.104	ENSMUSG00000065449	Mir365-1	miRNA	ENSMUST00000083515	474	TTS (NR_029855)	652	miRBase:MI0000768	ENSMUSG00000065449	Mir365-1	4.77	9.89	4.72	2	0.55	0.59	1.06	0.59
72596	chr15	102670040	102671142	1103	6.89	6.52	0.37	0.00314	0.173	ENSMUSG00000076009	Mir688	miRNA	ENSMUST00000102055	649	intron (NM_026468, intron 1 of 4)	456		ENSMUSG00000062683	Atp5g2	123.28	99.57	124.68	126	85.56	96.05	92.08	93.33
102777	chr19	47917322	47920349	3028	7.37	7.65	-0.29	0.00407	0.19	ENSMUSG00000092966	Gm22240	miRNA	ENSMUST00000175225	NA	intron (NM_001001738, intron 1 of 1)	463	ENSMUSG00000079254	NA	Itprip	155.98	166.17	169.83	168	185.46	224.89	219.82	176.03
181652	chr7	61615014	61615240	227	2.7	0.51	2.19	0.00443	0.197	ENSMUSG00000093101	Gm25533	miRNA	ENSMUST00000175360	58588	intron (NR_045727, intron 1 of 4)	200		NA	B230209E15Rik	3.41	4.62	4.04	14	1.1	0.59	1.06	2.95
101766	chr19	44302795	44303177	383	3.42	1.98	1.43	0.00452	0.198	ENSMUSG00000093315	Mir5114	miRNA	ENSMUST00000175574	NA	promoter-TSS (NR_039574)	-185		ENSMUSG00000093315	Mir5114	12.94	8.57	14.15	7	3.31	1.76	4.26	6.5
18695	chr10	86703326	86707138	3813	8.22	7.99	0.22	0.00468	0.2	ENSMUSG00000092686	Gm25745	miRNA	ENSMUST00000174945	NA	promoter-TSS (NM_001003939)	212	ENSMUSG00000020048	ENSMUSG00000020048	Hsp90b1	320.81	282.88	304.62	281	253.91	236.02	272.51	255.77
21207	chr10	128377130	128379672	2543	7.49	7.22	0.27	0.00592	0.22	ENSMUSG00000088393	Gm26308	miRNA	ENSMUST00000157768	NA	exon (NM_172790, exon 4 of 28)	1277	ENSMUSG00000014498	ENSMUSG00000014498	Ankrd52	168.92	170.13	200.16	181	150.69	148.76	151.69	145.9
777	chr1	34432458	34433609	1152	5.88	6.28	-0.4	0.00595	0.221	ENSMUSG00000092852	Mir5103	miRNA	ENSMUST00000175111	NA	TTS (NR_039562)	165	miRBase:MI0018011	ENSMUSG00000092852	Mir5103	57.21	57.37	57.96	63	77.28	78.48	73.45	81.52
112258	chr2	94239843	94239990	148	1.91	-0.82	2.73	0.00605	1	ENSMUSG00000065511	Mir129-2	miRNA	ENSMUST00000083577	1373	Intergenic	-1461		NA	Mir129b	1.36	6.59	4.04	3	0.55	0.59	0.53	0.59
185193	chr7	101881226	101881508	283	-0.41	2.21	-2.61	0.00748	1	ENSMUSG00000093388	Gm22655	miRNA	ENSMUST00000174949	NA	promoter-TSS (NM_001291353)	42	ENSMUSG00000030649	ENSMUSG00000030649	Anapc15	0.68	0.66	0.67	1	1.66	10.54	2.13	4.13
79014	chr16	93370142	93370289	148	2.2	-0.01	2.21	0.00849	0.253	ENSMUSG00000076457	Mir802	miRNA	ENSMUST00000103258	326	TTS (NR_030429)	496	miRBase:MI0004249	ENSMUSG00000076457	Mir802	3.41	7.25	2.7	5	0.55	1.76	1.06	0.59
72742	chr15	103284929	103285214	286	0.82	2.67	-1.85	0.0127	0.296	ENSMUSG00000065560	Mir148b	miRNA	ENSMUST00000083626	NA	promoter-TSS (NR_029766)	-53		ENSMUSG00000065560	Mir148b	2.04	0.66	1.35	3	1.1	8.78	9.58	5.91
53299	chr13	62759812	62759981	170	-0.41	1.98	-2.38	0.0133	1	ENSMUSG00000096098	Mir713	miRNA	ENSMUST00000178651	-757	promoter-TSS (NR_030493)	-842	miRBase:MI0004698	ENSMUSG00000096098	Mir713	0.68	0.66	0.67	1	2.21	1.76	5.85	5.91
79025	chr16	93459070	93459537	468	3.91	2.97	0.93	0.0143	0.31	ENSMUSG00000076457	Mir802	miRNA	ENSMUST00000103258	89254	promoter-TSS (NR_040494)	-432		NA	1700029J03Rik	13.62	16.49	20.89	9	7.73	7.03	9.58	7.09
81647	chr17	24234547	24235080	534	4	2.93	1.07	0.0143	0.31	ENSMUSG00000093270	Mir5134	miRNA	ENSMUST00000175529	NA	promoter-TSS (NR_039596)	-210		ENSMUSG00000093270	Mir5134	9.54	20.44	12.8	21	9.94	2.93	11.71	5.91
159705	chr5	129583161	129587113	3953	8.19	8.02	0.18	0.0217	0.363	ENSMUSG00000092933	Gm22905	miRNA	ENSMUST00000175192	NA	intron (NM_011846, intron 1 of 9)	923	ENSMUSG00000029436	ENSMUSG00000029436	Mmp17	287.44	292.77	303.28	288	240.11	278.18	265.59	251.64
125103	chr3	69009517	69009802	286	0.12	2.18	-2.06	0.0233	0.373	ENSMUSG00000065580	Mir15b	miRNA	ENSMUST00000083646	NA	promoter-TSS (NR_029735)	-112		ENSMUSG00000065580	Mir15b	0.68	1.32	1.35	1	7.73	0.59	6.92	2.95
174522	chr7	3219878	3220282	405	3.31	2.17	1.14	0.0247	0.38	ENSMUSG00000078035	Mir293	miRNA	ENSMUST00000104841	-60	promoter-TSS (NR_029643)	-263	miRBase:MI0000391	ENSMUSG00000078035	Mir293	8.85	8.57	12.13	10	8.28	4.1	2.66	2.95
30609	chr11	79710075	79710311	237	2.84	1.34	1.5	0.0248	0.381	NA	Mir193	miRNA	ENSMUST00000083461	-1657	Intergenic	-1776	miRBase:MI0000235	ENSMUSG00000065395	Mir193a	2.04	7.25	5.39	14	3.31	2.34	2.13	2.36
182715	chr7	78887146	78888002	857	4.74	4.12	0.63	0.0266	0.39	ENSMUSG00000065609	Mir7-2	miRNA	ENSMUST00000083675	-274	promoter-TSS (NR_029826)	-703	miRBase:MI0000729	ENSMUSG00000065609	Mir7-2	19.75	27.04	30.33	30	17.66	16.98	22.35	12.4
185192	chr7	101881005	101881215	211	0.52	2.28	-1.75	0.0286	0.4	ENSMUSG00000093388	Gm22655	miRNA	ENSMUST00000174949	NA	promoter-TSS (NM_001291353)	-215	ENSMUSG00000030649	ENSMUSG00000030649	Anapc15	3.41	0.66	0.67	1	4.42	6.44	3.19	5.32
153814	chr5	100499494	100500296	803	5.36	4.9	0.46	0.032	0.415	ENSMUSG00000088742	Gm23222	miRNA	ENSMUST00000158117	NA	intron (NM_172714, intron 1 of 12)	744	ENSMUSG00000035310	ENSMUSG00000035310	Lin54	42.91	46.16	33.7	42	23.74	26.94	33	36.03
72598	chr15	102673404	102673677	274	2.78	1.32	1.46	0.0328	0.419	ENSMUSG00000076009	Mir688	miRNA	ENSMUST00000102055	-1538	Intergenic	-1675	miRBase:MI0004653	ENSMUSG00000076009	Mir688	6.13	3.3	6.07	12	4.97	0.59	2.66	1.77
174523	chr7	3220620	3220913	294	3.02	1.76	1.26	0.0353	0.43	ENSMUSG00000077903	Mir294	miRNA	ENSMUST00000104710	NA	promoter-TSS (NR_029645)	-6	miRBase:MI0000393	ENSMUSG00000077886	Mir295	8.17	4.62	4.72	15	2.76	4.69	3.73	2.36
531	chr1	23271524	23271875	352	0.94	2.45	-1.51	0.0414	0.453	ENSMUSG00000065405	Mir30a	miRNA	ENSMUST00000083471	-393	promoter-TSS (NR_029533)	-569	miRBase:MI0000144	ENSMUSG00000065405	Mir30a	2.04	3.3	1.35	1	4.42	2.34	7.98	7.09
196745	chr8	84208589	84208945	357	3.37	2.33	1.05	0.0455	0.467	ENSMUSG00000065611	Mir23a	miRNA	ENSMUST00000083677	NA	promoter-TSS (NR_029746)	-48	miRBase:MI0000572	ENSMUSG00000065541	Mir24-2	8.85	14.51	12.13	6	2.21	1.76	9.05	7.09
197948	chr8	94325614	94325751	138	0.01	1.84	-1.84	0.0494	1	ENSMUSG00000065512	Mir138-2	miRNA	ENSMUST00000083578	1233	Intergenic	1372	miRBase:MI0000164	ENSMUSG00000065512	Mir138-2	0.68	0.66	0.67	2	0.55	5.86	3.19	4.73
28264	chr11	70232295	70233773	1479	6.16	5.83	0.33	0.0507	0.484	NA	Mir497	miRNA	ENSMUST00000093601	-943	Intergenic	-1683		NA	Mir497	56.53	85.06	66.05	78	49.68	52.71	58.55	66.75
214675	chr9	112118124	112119035	912	4.85	4.36	0.5	0.0571	0.501	ENSMUSG00000065441	Mir128-2	miRNA	ENSMUST00000083507	NA	TTS (NR_029823)	131		ENSMUSG00000065441	Mir128-2	26.56	30.99	28.98	29	16.56	22.84	27.14	15.36
196732	chr8	84178877	84179349	473	3.58	2.81	0.77	0.0615	0.514	ENSMUSG00000065483	Mir181c	miRNA	ENSMUST00000083549	NA	promoter-TSS (NR_029821)	-152		ENSMUSG00000065483	Mir181c	11.58	9.89	15.5	11	7.18	5.27	8.52	7.09
211874	chr9	89827190	89827444	255	1.51	2.66	-1.15	0.0724	0.539	ENSMUSG00000065596	Mir184	miRNA	ENSMUST00000083662	-24862	intron (NR_040735, intron 1 of 5)	798	ENSMUSG00000098627	ENSMUSG00000098627	4930524O08Rik	4.77	3.96	0.67	2	6.07	5.86	7.45	5.91
129876	chr3	122291739	122294792	3054	7.78	7.6	0.18	0.0754	0.544	ENSMUSG00000076456	Mir760	miRNA	ENSMUST00000103257	NA	TTS (NR_030439)	437	miRBase:MI0004605	ENSMUSG00000076456	Mir760	226.81	187.27	211.62	252	197.06	194.44	199.06	186.07
213376	chr9	107230594	107232450	1857	6.95	7.14	-0.19	0.0864	0.569	ENSMUSG00000092963	Gm22238	miRNA	ENSMUST00000175222	NA	5' UTR (NM_153413, exon 1 of 53)	387	ENSMUSG00000039716	ENSMUSG00000039716	Dock3	133.5	103.53	132.09	127	139.65	147	141.58	137.04
133896	chr4	43630615	43630807	193	0.42	1.91	-1.49	0.0911	1	ENSMUSG00000092675	Gm25262	miRNA	ENSMUST00000174934	-617	Intergenic	-1224	ENSMUSG00000028469	ENSMUSG00000028469	Npr2	1.36	1.32	0.67	2	7.73	0.59	3.73	2.95
3504	chr1	74900309	74901296	988	4.84	5.21	-0.37	0.0934	0.583	ENSMUSG00000065616	Mir375	miRNA	ENSMUST00000083682	NA	promoter-TSS (NR_029876)	-82	miRBase:MI0000792	ENSMUSG00000065616	Mir375	24.52	26.38	33.7	30	36.98	28.11	43.64	39.58
137557	chr4	107434139	107434544	406	3.15	3.79	-0.64	0.0938	0.584	ENSMUSG00000092723	Gm24804	miRNA	ENSMUST00000174982	-27	promoter-TSS (NM_147221)	-377	ENSMUSG00000034762	ENSMUSG00000034762	Glis1	4.77	9.23	11.46	10	11.59	16.4	13.84	13.59
216829	chrX	53050518	53050731	214	2.32	1.08	1.24	0.0943	0.585	ENSMUSG00000076140	Mir542	miRNA	ENSMUST00000102186	-1031	Intergenic	-1138	miRBase:MI0003522	ENSMUSG00000076140	Mir542	1.36	7.91	4.72	6	2.76	3.51	1.6	0.59
30611	chr11	79713657	79713824	168	1.01	2.2	-1.19	0.0995	0.594	NA	Mir193	miRNA	ENSMUST00000083461	1623	Intergenic	1772	miRBase:MI0000235	ENSMUSG00000065395	Mir193a	0.68	0.66	2.7	4	3.31	5.27	7.45	2.36
204739	chr9	21606712	21606955	244	1.17	2.46	-1.29	0.1	0.595	ENSMUSG00000088478	Mir1946b	miRNA	ENSMUST00000157853	6488	TTS (NR_003372)	1495		NA	Gm7904	0.68	5.28	2.02	1	5.52	9.96	5.32	1.18
180415	chr7	45119745	45119950	206	2.43	1.25	1.19	0.102	0.598	ENSMUSG00000065495	Mir150	miRNA	ENSMUST00000083561	-1806	Intergenic	-1909	miRBase:MI0000172	ENSMUSG00000065495	Mir150	9.54	1.32	6.74	4	4.42	0.59	2.13	2.36
75740	chr16	28564063	28565350	1288	6.16	5.91	0.25	0.103	0.599	ENSMUSG00000076064	Mir690	miRNA	ENSMUST00000102110	34584	5' UTR (NM_001276419, exon 1 of 5)	244		ENSMUSG00000022523	Fgf12	68.11	65.28	82.22	71	67.89	62.66	55.35	54.93
34055	chr11	98262393	98262672	280	2.45	1.42	1.03	0.108	0.608	ENSMUSG00000093176	Mir5119	miRNA	ENSMUST00000175435	NA	promoter-TSS (NR_039579)	-73	miRBase:MI0018028	ENSMUSG00000093176	Mir5119	4.77	5.28	8.76	3	2.76	4.1	2.66	1.18
39469	chr11	119389735	119391143	1409	5.82	5.55	0.27	0.108	0.608	ENSMUSG00000088015	Mir1932	miRNA	ENSMUST00000157390	NA	promoter-TSS (NR_035453)	-33	miRBase:MI0009921	ENSMUSG00000088015	Mir1932	54.49	63.3	61.33	47	44.71	48.61	53.76	40.17
3503	chr1	74898993	74899225	233	0.68	2.04	-1.36	0.115	0.618	ENSMUSG00000065616	Mir375	miRNA	ENSMUST00000083682	1426	Intergenic	1612	miRBase:MI0000792	ENSMUSG00000065616	Mir375	1.36	0.66	3.37	1	2.76	1.17	4.26	8.27
778	chr1	34433860	34435719	1860	7.03	6.85	0.18	0.117	0.622	ENSMUSG00000092852	Mir5103	miRNA	ENSMUST00000175111	-661	Intergenic	-1591	miRBase:MI0018011	ENSMUSG00000092852	Mir5103	120.56	127.26	148.27	127	105.43	125.33	122.42	108.69
112259	chr2	94240382	94240962	581	3.81	3.2	0.6	0.118	0.624	ENSMUSG00000065511	Mir129-2	miRNA	ENSMUST00000083577	401	promoter-TSS (NR_106139)	-706		NA	Mir129b	14.3	11.87	14.83	15	7.73	7.03	13.84	8.27
181656	chr7	61939997	61940148	152	0.51	1.88	-1.37	0.121	1	ENSMUSG00000093187	Mir344-2	miRNA	ENSMUST00000175446	NA	promoter-TSS (NR_030557)	33	miRBase:MI0005495	ENSMUSG00000093187	Mir344-2	2.04	1.98	0.67	1	3.31	7.61	2.66	1.18
122190	chr2	180400177	180400319	143	-0.41	1.19	-1.6	0.122	1	ENSMUSG00000065460	Mir133a-2	miRNA	ENSMUST00000083526	1695	intron (NR_045331, intron 3 of 3)	1869	miRBase:MI0000820	ENSMUSG00000065460	Mir133a-2	0.68	0.66	0.67	1	2.21	3.51	1.06	2.36
17829	chr10	81103541	81104103	563	2.83	3.49	-0.67	0.124	0.632	NA	Gm23367	miRNA	ENSMUST00000176537	-512	promoter-TSS (NR_049187)	-794	miRBase:MI0019182	ENSMUSG00000093498	Mir5615-2	6.81	9.89	4.72	7	11.04	14.06	11.71	8.27
174520	chr7	3218959	3219437	479	3.39	2.6	0.79	0.125	0.633	ENSMUSG00000078008	Mir291a	miRNA	ENSMUST00000104815	NA	promoter-TSS (NR_030276)	9	miRBase:MI0000390	ENSMUSG00000078041	Mir292	10.22	9.89	8.76	13	7.73	1.76	11.18	3.54
72595	chr15	102669797	102669986	190	1.85	0.6	1.25	0.132	1	ENSMUSG00000076009	Mir688	miRNA	ENSMUST00000102055	1805	intron (NM_026468, intron 1 of 4)	1155		ENSMUSG00000062683	Atp5g2	4.77	1.98	4.72	3	2.76	0.59	2.13	0.59
52977	chr13	58392810	58392973	164	1.07	-0.49	1.56	0.141	1	ENSMUSG00000065434	Mir7-1	miRNA	ENSMUST00000083500	NA	promoter-TSS (NR_029825)	-6		ENSMUSG00000065434	Mir7-1	0.68	1.32	5.39	1	0.55	1.17	0.53	0.59
122188	chr2	180398040	180398303	264	0.8	2.08	-1.27	0.148	0.663	ENSMUSG00000065460	Mir133a-2	miRNA	ENSMUST00000083526	-75	promoter-TSS (NR_029901)	-207	miRBase:MI0000820	ENSMUSG00000065460	Mir133a-2	0.68	3.96	1.35	1	7.73	0.59	2.66	5.91
213068	chr9	106178919	106179070	152	1.91	0.76	1.15	0.155	1	ENSMUSG00000065440	Mirlet7g	miRNA	ENSMUST00000083506	NA	TTS (NR_029526)	155		ENSMUSG00000065440	Mirlet7g	1.36	7.91	4.72	1	2.76	1.76	1.06	1.18
6806	chr1	132197607	132198406	800	4.06	3.58	0.48	0.167	0.685	ENSMUSG00000065435	Mir135b	miRNA	ENSMUST00000083501	NA	promoter-TSS (NR_029777)	-81	miRBase:MI0000646	ENSMUSG00000065435	Mir135b	14.98	13.19	21.57	17	7.73	12.3	15.97	11.81
51417	chr13	48539028	48539194	167	0.13	1.42	-1.29	0.169	1	ENSMUSG00000065421	Mirlet7a-1	miRNA	ENSMUST00000083487	-756	promoter-TSS (NR_029725)	-839	miRBase:MI0000556	ENSMUSG00000065421	Mirlet7a-1	0.68	0.66	2.02	1	3.31	1.76	2.66	2.95
209573	chr9	62243942	62244428	487	4	3.51	0.49	0.173	0.691	ENSMUSG00000088986	Gm25603	miRNA	ENSMUST00000158361	-1075	promoter-TSS (NR_040769)	-85		NA	A730043L09Rik	14.98	15.83	14.15	19	13.8	13.47	5.85	12.4
27267	chr11	67024284	67024467	184	1.86	0.66	1.19	0.176	1	NA	Gm23414	miRNA	ENSMUST00000175522	-368	promoter-TSS (NM_001291042)	-778	ENSMUSG00000050270	ENSMUSG00000050270	Tmem220	3.41	1.32	8.76	1	0.55	0.59	1.06	4.13
68534	chr15	81584498	81585133	636	5.13	4.82	0.3	0.18	0.698	ENSMUSG00000080527	Gm23880	miRNA	ENSMUST00000116877	-999	Intergenic	-1398	ENSMUSG00000055024	ENSMUSG00000055024	Ep300	38.14	32.97	31.68	37	22.63	31.63	33	25.99
69727	chr15	85702329	85702572	244	2.63	1.88	0.76	0.19	0.708	ENSMUSG00000065608	Mirlet7c-2	miRNA	ENSMUST00000083674	-4030	Intergenic	-1322		NA	Mirlet7bhg	5.45	5.28	10.11	4	1.66	4.1	4.79	4.13
72597	chr15	102671360	102673044	1685	6.57	6.4	0.17	0.19	0.708	ENSMUSG00000076009	Mir688	miRNA	ENSMUST00000102055	NA	promoter-TSS (NR_030460)	-336	miRBase:MI0004653	ENSMUSG00000076009	Mir688	101.49	101.55	84.24	93	82.8	81.99	92.61	80.33
69732	chr15	85707231	85707402	172	1.64	0.49	1.15	0.195	1	ENSMUSG00000065564	Mirlet7b	miRNA	ENSMUST00000083630	NA	promoter-TSS (NR_029727)	-2	miRBase:MI0000558	ENSMUSG00000065564	Mirlet7b	3.41	0.66	5.39	3	2.21	0.59	1.06	1.77
196645	chr8	84012833	84012980	148	1.91	0.77	1.13	0.196	1	ENSMUSG00000080665	Mir1199	miRNA	ENSMUST00000117015	-1200	Intergenic	-1187		ENSMUSG00000074217	2210011C24Rik	2.72	6.59	0.67	5	0.55	4.1	1.6	0.59
204738	chr9	21606319	21606522	204	1.23	2.19	-0.96	0.2	0.718	ENSMUSG00000088478	Mir1946b	miRNA	ENSMUST00000157853	6921	TTS (NR_003372)	1908		NA	Gm7904	2.72	3.3	1.35	2	5.52	1.76	2.66	8.27
74095	chr16	13449592	13449760	169	2.78	2.09	0.69	0.209	0.727	ENSMUSG00000076972	Mir193b	miRNA	ENSMUST00000103784	NA	TTS (NR_030549)	153	miRBase:MI0005484	ENSMUSG00000076972	Mir193b	8.17	5.93	5.39	8	2.21	4.69	4.79	5.32
98109	chr19	6263446	6264289	844	4.07	3.61	0.46	0.209	0.727	ENSMUSG00000065582	Mir194-2	miRNA	ENSMUST00000083648	-353	promoter-TSS (NR_029830)	-775	miRBase:MI0000733	ENSMUSG00000065582	Mir194-2	16.35	15.83	12.8	22	9.38	8.78	17.56	13
69730	chr15	85703824	85703989	166	2.13	1.24	0.89	0.225	0.74	ENSMUSG00000065608	Mirlet7c-2	miRNA	ENSMUST00000083674	-2613	non-coding (NR_110483, exon 1 of 2)	134		NA	Mirlet7bhg	8.17	1.32	6.07	2	1.66	1.76	4.26	1.77
11431	chr1	189402917	189403078	162	-0.41	0.88	-1.29	0.239	1	ENSMUSG00000093791	Gm24092	miRNA	ENSMUST00000180257	9447	promoter-TSS (NM_001281848)	-725	ENSMUSG00000037624	ENSMUSG00000037624	Kcnk2	0.68	0.66	0.67	1	3.31	0.59	0.53	2.95
86938	chr17	46231396	46231625	230	1.47	2.37	-0.9	0.241	0.754	ENSMUSG00000076141	Mir693	miRNA	ENSMUST00000102187	NA	promoter-TSS (NR_030466)	-20		ENSMUSG00000076141	Mir693	2.72	1.98	5.39	1	5.52	9.96	1.06	4.13
41357	chr12	16800207	16801249	1043	5.91	6.09	-0.18	0.244	0.757	NA	Gm25118	miRNA	ENSMUST00000104765	NA	5' UTR (NM_015764, exon 1 of 35)	158	ENSMUSG00000036523	ENSMUSG00000036523	Greb1	62.66	60.01	60.66	57	63.48	69.11	67.6	72.07
17828	chr10	81103067	81103350	284	1.6	2.42	-0.82	0.249	0.76	NA	Gm23367	miRNA	ENSMUST00000176537	-1265	Intergenic	-1407	miRBase:MI0019182	ENSMUSG00000093498	Mir5615-2	6.13	3.3	0.67	2	4.97	1.76	6.39	8.27
130099	chr3	127545492	127545641	150	1.34	0.31	1.03	0.276	1	ENSMUSG00000065552	Mir302a	miRNA	ENSMUST00000083618	NA	promoter-TSS (NR_029653)	-57	miRBase:MI0003718	ENSMUSG00000065447	Mir302d	3.41	0.66	4.04	2	1.66	0.59	2.13	0.59
49802	chr13	21898154	21898411	258	3.04	2.5	0.54	0.278	0.779	ENSMUSG00000088148	Mir1983	miRNA	ENSMUST00000157523	-1105	Intergenic	-1234	miRBase:MI0009990	ENSMUSG00000088148	Mir1983	10.22	6.59	8.09	8	8.28	4.1	3.19	7.09
24956	chr11	52098695	52100284	1590	6.82	6.69	0.13	0.28	0.78	ENSMUSG00000093006	Gm24157	miRNA	ENSMUST00000175265	NA	intron (NM_019411, intron 1 of 6)	666		ENSMUSG00000020349	Ppp2ca	127.37	105.5	134.12	85	103.22	115.96	90.48	102.78
175311	chr7	7297861	7301042	3182	8.21	8.3	-0.08	0.282	0.782	NA	Gm23572	miRNA	ENSMUST00000176903	NA	promoter-TSS (NM_011334)	59	ENSMUSG00000000605	ENSMUSG00000000605	Clcn4-2	311.96	282.88	307.32	286	306.9	345.53	307.64	300.07
181654	chr7	61877933	61878404	472	3.29	2.84	0.46	0.285	0.784	ENSMUSG00000065568	Mir344	miRNA	ENSMUST00000083634	-69	promoter-TSS (NR_029772)	-305	miRBase:MI0000630	ENSMUSG00000065568	Mir344	10.22	9.89	12.13	7	8.83	7.61	7.45	4.73
43419	chr12	69474954	69475284	331	1.94	2.63	-0.69	0.286	0.785	ENSMUSG00000095776	Gm23018	miRNA	ENSMUST00000177928	85944	intron (NR_038060, intron 1 of 4)	431		NA	5830428M24Rik	1.36	5.93	6.07	2	3.31	5.27	8.52	7.68
122368	chr2	180890396	180896052	5657	8.82	8.74	0.08	0.286	0.785	ENSMUSG00000065454	Mir124a-3	miRNA	ENSMUST00000083520	NA	promoter-TSS (NR_029538)	-816		ENSMUSG00000065454	Mir124a-3	431.83	410.15	467.04	495	412.33	419.33	463.06	411.13
130755	chr3	138526115	138527151	1037	5.55	5.74	-0.19	0.292	0.788	ENSMUSG00000088373	Mir1956	miRNA	ENSMUST00000157748	NA	TTS (NR_035481)	212	miRBase:MI0009952	ENSMUSG00000088373	Mir1956	41.55	52.75	43.81	49	49.13	66.18	47.9	50.21
180416	chr7	45121157	45121557	401	3.12	2.56	0.56	0.302	0.794	ENSMUSG00000065495	Mir150	miRNA	ENSMUST00000083561	-199	promoter-TSS (NR_029560)	-400	miRBase:MI0000172	ENSMUSG00000065495	Mir150	2.72	11.87	12.13	8	2.76	8.78	8.52	3.54
164607	chr6	29023975	29024500	526	3.54	3.07	0.47	0.304	0.796	ENSMUSG00000065469	Mir129-1	miRNA	ENSMUST00000083535	1284	Intergenic	1619	miRBase:MI0000222	ENSMUSG00000065469	Mir129-1	10.9	20.44	10.11	5	10.49	2.34	9.58	11.22
166264	chr6	51270255	51271532	1278	5.85	6.01	-0.16	0.314	0.802	ENSMUSG00000065505	Mir148a	miRNA	ENSMUST00000083571	-345	promoter-TSS (NR_029719)	-984	miRBase:MI0000550	ENSMUSG00000065505	Mir148a	53.81	59.35	55.26	62	54.09	56.22	73.98	73.25
88876	chr17	64332262	64333180	919	5.89	6.05	-0.16	0.316	0.803	NA	Gm23165	miRNA	ENSMUST00000175083	308	promoter-TSS (NM_144859)	-838	ENSMUSG00000024083	ENSMUSG00000024083	Pja2	65.39	57.37	54.59	60	72.31	54.47	68.66	69.11
19100	chr10	93160704	93162896	2193	7.85	7.93	-0.08	0.325	0.808	ENSMUSG00000089214	Mir1931	miRNA	ENSMUST00000158589	NA	promoter-TSS (NR_035452)	924	ENSMUSG00000020015	ENSMUSG00000020015	Cdk17	238.39	200.46	243.29	240	241.77	254.17	227.27	254
30181	chr11	78070943	78071084	142	1.07	1.82	-0.75	0.325	0.808	ENSMUSG00000065401	Mir144	miRNA	ENSMUST00000083467	-1920	Intergenic	-1991	miRBase:MI0000168	ENSMUSG00000065401	Mir144	1.36	0.66	3.37	3	2.76	1.76	3.73	5.91
84789	chr17	31564821	31565010	190	2.6	3.1	-0.5	0.328	0.81	ENSMUSG00000093323	Gm24970	miRNA	ENSMUST00000175582	NA	intron (NM_016670, intron 1 of 10)	143	ENSMUSG00000006705	ENSMUSG00000006705	Pknox1	7.49	3.96	8.76	4	7.73	10.54	10.65	5.32
30610	chr11	79710716	79712408	1693	6.31	6.18	0.13	0.331	0.811	NA	Mir193	miRNA	ENSMUST00000083461	NA	promoter-TSS (NR_029579)	-407	miRBase:MI0000235	ENSMUSG00000065395	Mir193a	76.97	79.79	90.31	71	65.69	72.04	76.64	76.2
79012	chr16	93368363	93368518	156	-0.41	0.65	-1.06	0.331	1	ENSMUSG00000076457	Mir802	miRNA	ENSMUST00000103258	-1201	Intergenic	-1279	miRBase:MI0004249	ENSMUSG00000076457	Mir802	0.68	0.66	0.67	1	1.66	2.93	0.53	1.18
152163	chr5	64610500	64610707	208	0.95	1.7	-0.75	0.331	1	ENSMUSG00000093029	Gm25306	miRNA	ENSMUST00000175288	36925	promoter-TSS (NR_045078)	95		NA	Gm3716	1.36	0.66	2.7	3	1.66	4.1	4.26	2.95
122187	chr2	180397687	180397862	176	0.33	1.31	-0.98	0.334	1	ENSMUSG00000065460	Mir133a-2	miRNA	ENSMUST00000083526	-516	promoter-TSS (NR_029901)	-604	miRBase:MI0000820	ENSMUSG00000065460	Mir133a-2	2.04	1.32	0.67	1	6.62	0.59	2.13	0.59
164888	chr6	30175699	30176135	437	3.56	3.18	0.38	0.334	0.813	ENSMUSG00000065619	Mir183	miRNA	ENSMUST00000083685	-5962	promoter-TSS (NR_038124)	-706		NA	BB283400	8.85	9.89	17.52	11	9.38	9.37	6.92	10.63
30183	chr11	78073052	78073237	186	2.32	1.59	0.73	0.335	0.813	ENSMUSG00000065401	Mir144	miRNA	ENSMUST00000083467	NA	promoter-TSS (NR_029971)	-25	miRBase:MI0001730	ENSMUSG00000070065	Mir451a	1.36	7.91	4.72	6	2.21	0.59	7.45	1.77
103472	chr19	58913321	58913522	202	1.37	0.49	0.88	0.342	1	ENSMUSG00000092813	Mir3086	miRNA	ENSMUST00000175072	-1562	Intergenic	-1663		ENSMUSG00000092813	Mir3086	0.68	3.3	3.37	3	0.55	0.59	2.13	2.36
62380	chr14	79701114	79701309	196	1.06	1.8	-0.73	0.348	0.821	ENSMUSG00000076453	Mir759	miRNA	ENSMUST00000103254	-37121	Intergenic	-1708		NA	4930452G13Rik	0.68	1.98	2.7	3	5.52	3.51	4.26	0.59
74094	chr16	13447311	13448932	1622	6.58	6.47	0.12	0.35	0.822	ENSMUSG00000076972	Mir193b	miRNA	ENSMUST00000103784	-590	Intergenic	-1401	miRBase:MI0005484	ENSMUSG00000076972	Mir193b	106.26	86.38	103.79	87	81.69	89.6	91.01	91.56
7571	chr1	135454376	135454638	263	2.61	2.06	0.55	0.353	0.824	NA	Gm23720	miRNA	ENSMUST00000175639	NA	TTS (NR_049188)	176		ENSMUSG00000093515	Mir1231	4.09	9.89	9.44	1	4.97	1.76	6.39	3.54
47535	chr12	108838072	108838353	282	3.1	2.66	0.44	0.361	0.827	ENSMUSG00000065429	Mir345	miRNA	ENSMUST00000083495	1004	Intergenic	1240	miRBase:MI0000632	ENSMUSG00000065429	Mir345	9.54	7.91	6.74	10	6.62	5.27	7.98	5.32
142347	chr4	133369557	133371674	2118	7.13	7.03	0.1	0.367	0.83	ENSMUSG00000092745	Mir5122	miRNA	ENSMUST00000175004	NA	TTS (NR_039582)	840	miRBase:MI0018031	ENSMUSG00000092745	Mir5122	135.54	150.34	128.72	146	135.23	122.99	145.3	118.14
98110	chr19	6264553	6264690	138	1.07	1.84	-0.77	0.371	0.833	ENSMUSG00000065582	Mir194-2	miRNA	ENSMUST00000083648	NA	promoter-TSS (NR_029830)	-21	miRBase:MI0000733	ENSMUSG00000065582	Mir194-2	2.72	3.3	1.35	1	4.42	7.03	1.06	1.77
62671	chr14	102982712	102983597	886	5.16	5.35	-0.19	0.38	0.837	ENSMUSG00000092901	Mir5130	miRNA	ENSMUST00000175160	-80	promoter-TSS (NR_039592)	-518	ENSMUSG00000098557	ENSMUSG00000098557	Kctd12	38.82	42.2	33.02	29	36.98	38.07	50.56	37.8
69726	chr15	85701432	85702269	838	3.61	3.91	-0.3	0.38	0.837	ENSMUSG00000065608	Mirlet7c-2	miRNA	ENSMUST00000083674	-4333	Intergenic	-1922		NA	Mirlet7bhg	11.58	14.51	8.76	14	11.59	15.81	14.9	17.72
209560	chr9	62122857	62123690	834	5.27	5.46	-0.18	0.385	0.839	ENSMUSG00000092696	Mir5133	miRNA	ENSMUST00000174955	-263	promoter-TSS (NR_039595)	-680	miRBase:MI0018045	ENSMUSG00000092696	Mir5133	40.87	40.88	41.11	32	46.37	37.48	41.52	50.21
77424	chr16	44555871	44559420	3550	7.59	7.66	-0.07	0.39	0.841	ENSMUSG00000093046	Mir3081	miRNA	ENSMUST00000175305	NA	TTS (NR_037242)	483	miRBase:MI0014044	ENSMUSG00000093046	Mir3081	185.27	194.52	183.31	205	199.26	189.75	217.16	201.43
216737	chrX	48340695	48342635	1941	5.94	6.07	-0.13	0.395	0.843	NA	Gm23868	miRNA	ENSMUST00000175438	NA	intron (NM_178782, intron 1 of 14)	307	ENSMUSG00000036959	ENSMUSG00000036959	Bcorl1	67.43	58.03	49.87	70	55.75	83.75	66	63.8
189967	chr7	141221241	141222486	1246	5.82	5.69	0.13	0.42	0.855	ENSMUSG00000065551	Mir210	miRNA	ENSMUST00000083617	NA	promoter-TSS (NR_029793)	-371	miRBase:MI0000695	ENSMUSG00000065551	Mir210	64.03	57.37	56.61	48	60.17	42.17	55.89	47.85
96181	chr18	82722171	82722305	135	1.18	1.82	-0.64	0.422	0.856	ENSMUSG00000092638	Mir5112	miRNA	ENSMUST00000174897	1831	Intergenic	1957	miRBase:MI0018021	ENSMUSG00000092638	Mir5112	3.41	2.64	2.02	1	4.97	3.51	2.66	2.95
29923	chr11	77077566	77079117	1552	6.99	6.9	0.08	0.429	0.86	ENSMUSG00000065518	Mir423	miRNA	ENSMUST00000083584	NA	promoter-TSS (NR_030756)	95	ENSMUSG00000037958	ENSMUSG00000037958	Ccdc55	120.56	131.88	141.53	113	113.71	109.52	125.08	129.95
196744	chr8	84208431	84208572	142	1.82	1.27	0.55	0.446	0.867	ENSMUSG00000065611	Mir23a	miRNA	ENSMUST00000083677	NA	promoter-TSS (NR_029746)	-16	miRBase:MI0000571	ENSMUSG00000065611	Mir23a	4.77	4.62	2.7	2	0.55	2.34	3.19	3.54
209574	chr9	62244740	62244916	177	1.81	2.28	-0.46	0.468	0.875	ENSMUSG00000088986	Gm25603	miRNA	ENSMUST00000158361	-1873	promoter-TSS (NR_040769)	-728		NA	A730043L09Rik	0.68	1.98	5.39	6	1.66	6.44	4.79	6.5
73900	chr16	11251561	11254387	2827	7.28	7.2	0.08	0.476	0.878	ENSMUSG00000088544	Mir1945	miRNA	ENSMUST00000157919	NA	intron (NM_001130008, intron 1 of 14)	1351		ENSMUSG00000062203	Gspt1	147.12	156.94	152.31	165	152.9	141.14	148.5	147.08
107815	chr2	32318109	32318568	460	3.12	3.44	-0.32	0.476	0.878	ENSMUSG00000092765	Gm23363	miRNA	ENSMUST00000175024	NA	promoter-TSS (NR_029811)	-121	miRBase:MI0000714	ENSMUSG00000092807	Mir199b	7.49	12.53	8.76	6	14.35	12.3	8.52	8.27
196743	chr8	84208068	84208310	243	2.23	1.75	0.49	0.482	0.88	ENSMUSG00000065611	Mir23a	miRNA	ENSMUST00000083677	-207	promoter-TSS (NR_029746)	-329	miRBase:MI0000571	ENSMUSG00000065611	Mir23a	6.81	3.3	2.7	6	6.07	2.93	2.66	1.77
20485	chr10	122985982	122986944	963	5.81	5.94	-0.13	0.486	0.881	ENSMUSG00000065406	Mirlet7i	miRNA	ENSMUST00000083472	-258	promoter-TSS (NR_029527)	-739	miRBase:MI0000138	ENSMUSG00000065406	Mirlet7i	65.39	46.16	63.35	50	59.06	74.96	50.03	62.02
4095	chr1	84694557	84696570	2014	7.57	7.5	0.07	0.502	0.887	ENSMUSG00000093254	Mir5126	miRNA	ENSMUST00000175513	NA	promoter-TSS (NR_039588)	-275	miRBase:MI0018038	ENSMUSG00000093254	Mir5126	175.73	181.99	193.42	208	194.85	166.91	177.77	183.71
64904	chr15	50887358	50890167	2810	7.02	7.1	-0.08	0.516	0.891	ENSMUSG00000084458	Mir1907	miRNA	ENSMUST00000122509	NA	TTS (NR_035444)	351	miRBase:MI0008325	ENSMUSG00000084458	Mir1907	135.54	132.54	139.51	112	129.16	145.83	159.68	115.78
182713	chr7	78886143	78886507	365	3.3	3.04	0.25	0.52	0.893	ENSMUSG00000065609	Mir7-2	miRNA	ENSMUST00000083675	-1769	Intergenic	-1952	miRBase:MI0000729	ENSMUSG00000065609	Mir7-2	14.98	7.91	11.46	5	6.62	10.54	6.39	9.45
48368	chr12	112129992	112131048	1057	5.51	5.63	-0.12	0.524	0.894	ENSMUSG00000065574	Mir203	miRNA	ENSMUST00000083640	NA	promoter-TSS (NR_029590)	-360	miRBase:MI0000246	ENSMUSG00000065574	Mir203	50.4	42.2	44.48	45	46.37	50.95	40.45	60.25
30182	chr11	78071167	78071352	186	0.87	1.34	-0.47	0.528	1	ENSMUSG00000065401	Mir144	miRNA	ENSMUST00000083467	-1652	Intergenic	-1745	miRBase:MI0000168	ENSMUSG00000065401	Mir144	0.68	1.98	0.67	4	1.66	2.34	3.19	2.95
204740	chr9	21608093	21608285	193	2.13	1.76	0.36	0.542	0.9	ENSMUSG00000088478	Mir1946b	miRNA	ENSMUST00000157853	5158	non-coding (NR_003372, exon 1 of 1)	140		NA	Gm7904	6.81	4.62	4.04	2	4.97	2.93	2.13	3.54
152194	chr5	64969320	64970491	1172	5.93	6.04	-0.11	0.544	0.9	ENSMUSG00000077042	Mir574	miRNA	ENSMUST00000103854	NA	promoter-TSS (NM_026667)	-169	ENSMUSG00000029185	ENSMUSG00000029185	Fam114a1	61.3	60.01	68.07	55	56.85	84.33	60.14	62.02
106622	chr2	29845327	29846635	1309	5.35	5.24	0.12	0.545	0.901	NA	Mir219-2	miRNA	ENSMUST00000083551	NA	promoter-TSS (NR_029838)	-254	miRBase:MI0000741	ENSMUSG00000065485	Mir219a-2	36.1	50.11	38.41	39	35.88	36.31	43.64	34.85
203752	chr9	7784378	7784551	174	1.28	0.78	0.5	0.551	1	NA	Gm23685	miRNA	ENSMUST00000175907	NA	promoter-TSS (NR_049191)	75		ENSMUSG00000093615	Mir5618	2.04	3.3	3.37	1	1.66	4.1	0.53	0.59
182714	chr7	78886720	78886894	175	2.28	1.94	0.34	0.554	0.903	ENSMUSG00000065609	Mir7-2	miRNA	ENSMUST00000083675	-1382	Intergenic	-1470	miRBase:MI0000729	ENSMUSG00000065609	Mir7-2	6.13	7.25	4.04	2	4.42	1.76	2.66	6.5
207906	chr9	51103097	51104204	1108	5.96	5.87	0.09	0.555	0.903	ENSMUSG00000065587	Mir34c	miRNA	ENSMUST00000083653	NA	promoter-TSS (NR_029655)	-6	miRBase:MI0000404	ENSMUSG00000065492	Mir34b	55.85	61.32	68.74	63	57.41	56.81	61.21	57.89
149085	chr5	24591944	24592280	337	2.7	3.01	-0.31	0.556	0.904	ENSMUSG00000076387	Mir671	miRNA	ENSMUST00000102432	NA	promoter-TSS (NR_030423)	-2		ENSMUSG00000076387	Mir671	5.45	9.89	6.74	4	8.83	5.86	11.71	5.91
69731	chr15	85705554	85705697	144	2.03	1.57	0.46	0.56	0.904	ENSMUSG00000065608	Mirlet7c-2	miRNA	ENSMUST00000083674	-905	promoter-TSS (NR_029729)	-977	miRBase:MI0000560	ENSMUSG00000065608	Mirlet7c-2	2.72	6.59	2.02	5	6.62	4.1	0.53	0.59
91106	chr18	11838657	11841224	2568	7.42	7.49	-0.07	0.569	0.907	ENSMUSG00000084565	Mir1901	miRNA	ENSMUST00000122616	NA	promoter-TSS (NR_045421)	497	miRBase:MI0008328	ENSMUSG00000084565	Mir1901	173.69	181.34	177.92	154	190.98	204.98	154.35	168.94
196644	chr8	84012544	84012811	268	2.78	3.02	-0.24	0.581	0.911	ENSMUSG00000080665	Mir1199	miRNA	ENSMUST00000117015	-911	promoter-TSS (NM_001291292)	-958		ENSMUSG00000074217	2210011C24Rik	6.13	7.91	3.37	10	6.62	8.2	6.92	10.63
182716	chr7	78888649	78888809	161	1.37	1.84	-0.47	0.582	0.911	ENSMUSG00000065609	Mir7-2	miRNA	ENSMUST00000083675	276	TTS (NR_029826)	452	miRBase:MI0000729	ENSMUSG00000065609	Mir7-2	0.68	4.62	2.02	3	1.1	0.59	3.73	8.86
134529	chr4	46195468	46196827	1360	6.69	6.63	0.06	0.593	0.915	ENSMUSG00000092924	Gm24560	miRNA	ENSMUST00000175183	NA	exon (NM_011728, exon 1 of 6)	163	ENSMUSG00000028329	ENSMUSG00000028329	Xpa	105.57	95.61	115.92	95	92.73	104.25	99.53	98.65
112261	chr2	94243106	94243719	614	3.91	3.73	0.18	0.607	0.92	ENSMUSG00000065511	Mir129-2	miRNA	ENSMUST00000083577	-1653	Intergenic	-1960	miRBase:MI0000585	ENSMUSG00000065511	Mir129-2	16.35	12.53	14.15	17	12.7	14.64	13.84	11.81
107087	chr2	30721618	30723428	1811	5.82	5.9	-0.08	0.608	0.92	ENSMUSG00000093091	Mir3089	miRNA	ENSMUST00000175350	325	Intergenic	1313	miRBase:MI0014082	ENSMUSG00000093091	Mir3089	58.58	44.18	64.02	59	58.51	57.39	69.72	53.16
112260	chr2	94241072	94241984	913	5.64	5.55	0.1	0.61	0.92	ENSMUSG00000065511	Mir129-2	miRNA	ENSMUST00000083577	NA	promoter-TSS (NR_029752)	-75	miRBase:MI0000585	ENSMUSG00000065511	Mir129-2	51.77	40.22	57.96	50	43.61	55.05	49.5	38.99
103471	chr19	58910850	58911622	773	4.86	4.97	-0.11	0.611	0.921	ENSMUSG00000092813	Mir3086	miRNA	ENSMUST00000175072	50	TTS (NR_037247)	523		ENSMUSG00000092813	Mir3086	33.38	26.38	24.26	32	27.6	24.6	39.39	33.67
210193	chr9	65140483	65143380	2898	7.52	7.57	-0.05	0.619	0.923	NA	Gm23006	miRNA	ENSMUST00000158949	NA	intron (NM_008988, intron 1 of 13)	743	ENSMUSG00000032394	ENSMUSG00000032394	Igdcc3	184.59	181.34	182.64	188	173.32	217.28	188.95	181.34
204741	chr9	21609328	21609489	162	0.82	0.38	0.44	0.623	1	ENSMUSG00000088478	Mir1946b	miRNA	ENSMUST00000157853	3954	Intergenic	-1080		NA	Gm7904	2.72	1.98	1.35	1	0.55	2.93	0.53	1.18
164883	chr6	30167330	30167575	246	2.09	1.77	0.32	0.63	0.926	ENSMUSG00000076361	Mir182	miRNA	ENSMUST00000102406	-1338	Intergenic	-1461	miRBase:MI0000224	ENSMUSG00000076361	Mir182	4.77	5.93	1.35	5	3.31	4.69	2.66	2.95
180417	chr7	45121560	45121790	231	1.91	1.61	0.31	0.633	0.926	ENSMUSG00000065495	Mir150	miRNA	ENSMUST00000083561	NA	promoter-TSS (NR_029560)	-82	miRBase:MI0000172	ENSMUSG00000065495	Mir150	3.41	6.59	4.04	1	1.1	4.69	1.06	5.32
94359	chr18	61647908	61648094	187	0.82	1.26	-0.43	0.636	1	NA	Mir145	miRNA	ENSMUST00000083658	-5	promoter-TSS (NR_029557)	-107		ENSMUSG00000065592	Mir145a	3.41	1.32	1.35	1	3.31	2.34	2.13	1.77
43420	chr12	69476536	69477386	851	4.22	4.08	0.14	0.639	0.928	ENSMUSG00000095776	Gm23018	miRNA	ENSMUST00000177928	83842	Intergenic	-1411		NA	5830428M24Rik	15.67	18.46	23.59	17	18.22	12.3	20.76	16.54
88875	chr17	64330346	64331924	1579	6.88	6.82	0.06	0.643	0.929	NA	Gm23165	miRNA	ENSMUST00000175083	NA	intron (NM_001025309, intron 1 of 9)	748	ENSMUSG00000024083	ENSMUSG00000024083	Pja2	126.01	100.23	124.01	120	121.99	121.23	106.98	101.6
11430	chr1	189402424	189402570	147	1.38	0.92	0.45	0.645	1	ENSMUSG00000093791	Gm24092	miRNA	ENSMUST00000180257	8954	promoter-TSS (NM_001281848)	-224	ENSMUSG00000037624	ENSMUSG00000037624	Kcnk2	2.04	2.64	2.7	3	0.55	0.59	5.85	0.59
17827	chr10	81102447	81102953	507	3.19	2.98	0.21	0.645	0.929	NA	Gm23367	miRNA	ENSMUST00000176537	-1662	Intergenic	-1916	miRBase:MI0019182	ENSMUSG00000093498	Mir5615-2	10.9	8.57	8.09	9	3.86	5.27	11.18	11.22
149613	chr5	30647349	30649028	1680	6.91	6.85	0.06	0.649	0.93	NA	Gm23930	miRNA	ENSMUST00000176598	NA	TTS (NR_049199)	250	ENSMUSG00000029175	ENSMUSG00000029175	Slc35f6	119.2	128.58	109.18	124	102.67	131.77	121.35	106.92
64524	chr15	36797022	36797245	224	2.2	1.81	0.39	0.651	0.931	ENSMUSG00000093021	Gm25303	miRNA	ENSMUST00000175280	1452	promoter-TSS (NM_001253806)	-205	ENSMUSG00000022285	ENSMUSG00000022285	Ywhaz	2.04	3.3	4.04	9	0.55	0.59	6.39	6.5
79013	chr16	93369155	93369917	763	4.05	4.19	-0.14	0.654	0.932	ENSMUSG00000076457	Mir802	miRNA	ENSMUST00000103258	NA	promoter-TSS (NR_030429)	-184	miRBase:MI0004249	ENSMUSG00000076457	Mir802	22.48	14.51	14.15	15	14.35	16.98	23.95	17.72
110737	chr2	75659199	75661073	1875	7.24	7.28	-0.04	0.664	0.934	ENSMUSG00000093242	Gm24574	miRNA	ENSMUST00000175501	NA	intron (NM_146130, intron 1 of 10)	846	ENSMUSG00000092086	ENSMUSG00000092086	Gm6793	149.85	151	138.83	166	154	156.95	150.63	160.08
27268	chr11	67024509	67025675	1167	5.06	5.15	-0.09	0.673	0.937	NA	Gm23414	miRNA	ENSMUST00000175522	NA	promoter-TSS (NM_001291042)	-62	ENSMUSG00000050270	ENSMUSG00000050270	Tmem220	34.74	29.67	36.39	33	33.67	35.14	36.19	37.21
84996	chr17	32283212	32285718	2507	7.55	7.51	0.04	0.681	0.938	NA	Gm22742	miRNA	ENSMUST00000178394	NA	promoter-TSS (NM_020508)	-332	ENSMUSG00000024002	ENSMUSG00000024002	Brd4	204.34	159.58	205.55	178	190.43	173.94	176.18	187.25
174521	chr7	3219438	3219733	296	2.33	2.61	-0.28	0.681	0.938	ENSMUSG00000078032	Mir291b	miRNA	ENSMUST00000104838	NA	promoter-TSS (NR_029643)	104	miRBase:MI0003539	ENSMUSG00000078032	Mir291b	2.72	6.59	8.76	2	8.83	1.76	9.05	4.73
196733	chr8	84179606	84181276	1671	6.55	6.49	0.05	0.683	0.939	ENSMUSG00000065483	Mir181c	miRNA	ENSMUST00000083549	-638	Intergenic	-1480		ENSMUSG00000065483	Mir181c	87.18	86.38	109.18	91	85.56	101.9	85.16	88.01
49801	chr13	21896708	21898149	1442	6.88	6.93	-0.04	0.685	0.939	ENSMUSG00000088148	Mir1983	miRNA	ENSMUST00000157523	NA	promoter-TSS (NR_035500)	-380	miRBase:MI0009990	ENSMUSG00000088148	Mir1983	110.34	123.97	115.24	123	114.81	130.01	124.55	117.55
74202	chr16	14159508	14160057	550	5.99	5.93	0.07	0.698	0.943	ENSMUSG00000070074	Mir484	miRNA	ENSMUST00000093566	NA	promoter-TSS (NM_001081154)	157	miRBase:MI0003491	ENSMUSG00000070074	Mir484	55.85	62.64	69.42	67	66.24	52.71	66	58.48
122186	chr2	180396742	180397093	352	2.44	2.15	0.29	0.704	0.944	ENSMUSG00000065460	Mir133a-2	miRNA	ENSMUST00000083526	-1285	intron (NR_045331, intron 3 of 3)	-1461	miRBase:MI0000820	ENSMUSG00000065460	Mir133a-2	4.09	3.3	5.39	9	10.49	0.59	3.73	2.95
146344	chr4	150070323	150070489	167	2.06	1.78	0.28	0.707	0.945	ENSMUSG00000065493	Mir34a	miRNA	ENSMUST00000083559	1768	Intergenic	1952	miRBase:MI0000584	ENSMUSG00000065493	Mir34a	3.41	6.59	0.67	6	2.21	4.69	2.13	4.73
209559	chr9	62120872	62122706	1835	7.52	7.48	0.03	0.719	0.947	ENSMUSG00000092696	Mir5133	miRNA	ENSMUST00000174955	NA	TTS (NR_039595)	805	miRBase:MI0018045	ENSMUSG00000092696	Mir5133	173.01	195.84	175.23	188	183.26	179.21	169.26	183.12
68533	chr15	81584354	81584488	135	1.33	1	0.33	0.722	1	ENSMUSG00000080527	Gm23880	miRNA	ENSMUST00000116877	-1644	Intergenic	-1793	ENSMUSG00000055024	ENSMUSG00000055024	Ep300	2.04	1.98	2.02	4	0.55	2.34	2.13	2.95
74098	chr16	13453952	13454221	270	2.41	2.62	-0.21	0.722	0.947	ENSMUSG00000065449	Mir365-1	miRNA	ENSMUST00000083515	26	TTS (NR_029855)	247	miRBase:MI0000768	ENSMUSG00000065449	Mir365-1	7.49	2.64	6.07	5	3.86	4.1	5.32	11.22
53296	chr13	62623629	62624785	1157	5.55	5.61	-0.05	0.728	0.949	ENSMUSG00000095020	Gm24020	miRNA	ENSMUST00000180156	NA	promoter-TSS (NM_173381)	-25		ENSMUSG00000072066	6720489N17Rik	42.91	44.18	46.5	54	43.61	50.37	44.18	56.71
202865	chr8	124022531	124022699	169	0.12	-0.25	0.37	0.738	1	ENSMUSG00000088414	Mir1967	miRNA	ENSMUST00000157789	NA	promoter-TSS (NR_035493)	-26	miRBase:MI0009964	ENSMUSG00000088414	Mir1967	0.68	1.32	1.35	1	1.66	0.59	0.53	0.59
208175	chr9	54708104	54708421	318	1.56	1.26	0.3	0.739	1	NA	Gm22872	miRNA	ENSMUST00000176884	NA	promoter-TSS (NR_049206)	-50		ENSMUSG00000093441	Mir5710	0.68	0.66	7.41	3	3.86	3.51	1.6	0.59
133897	chr4	43630924	43632436	1513	6.82	6.78	0.04	0.744	0.953	ENSMUSG00000092675	Gm25262	miRNA	ENSMUST00000174934	NA	promoter-TSS (NM_173788)	-255	ENSMUSG00000028469	ENSMUSG00000028469	Npr2	119.88	123.31	101.77	107	106.53	130.6	96.87	106.92
206175	chr9	41575879	41590811	14933	10.74	10.73	0.02	0.744	0.953	ENSMUSG00000093354	Mir125b-1	miRNA	ENSMUST00000175613	NA	intron (NR_015483, intron 1 of 1)	1419	miRBase:MI0000725	ENSMUSG00000093354	Mir125b-1	1777.74	1608.28	1748.89	1729	1574.24	1724.16	1806.46	1683.49
174519	chr7	3218083	3218264	182	1.63	1.77	-0.14	0.752	0.954	NA	Mir290	miRNA	ENSMUST00000104627	-361	promoter-TSS (NR_029640)	-452	miRBase:MI0000388	ENSMUSG00000077815	Mir290a	1.36	1.32	0.67	9	4.42	4.1	2.13	2.95
118894	chr2	158638543	158638772	230	1.67	1.87	-0.2	0.756	0.955	ENSMUSG00000093120	Mir3474	miRNA	ENSMUST00000175379	NA	promoter-TSS (NR_037312)	75		ENSMUSG00000093120	Mir3474	3.41	2.64	0.67	6	8.83	3.51	0.53	1.77
69729	chr15	85703326	85703502	177	2.34	2.14	0.21	0.757	0.956	ENSMUSG00000065608	Mirlet7c-2	miRNA	ENSMUST00000083674	-3100	promoter-TSS (NR_110483)	-359		NA	Mirlet7bhg	1.36	7.91	4.04	7	2.76	5.27	4.26	5.32
165885	chr6	47742264	47742493	230	-0.41	-0.82	0.42	0.762	1	ENSMUSG00000094807	Gm24975	miRNA	ENSMUST00000178492	-30835	Intergenic	1852		NA	Rn4.5s	0.68	0.66	0.67	1	0.55	0.59	0.53	0.59
165886	chr6	47742551	47742804	254	-0.41	-0.82	0.42	0.762	1	ENSMUSG00000094807	Gm24975	miRNA	ENSMUST00000178492	-30524	Intergenic	1553		NA	Rn4.5s	0.68	0.66	0.67	1	0.55	0.59	0.53	0.59
165887	chr6	47743883	47745687	1805	-0.41	-0.82	0.42	0.762	1	ENSMUSG00000094807	Gm24975	miRNA	ENSMUST00000178492	-27641	promoter-TSS (NR_002841).5	-554		NA	Rn4.5s	0.68	0.66	0.67	1	0.55	0.59	0.53	0.59
165891	chr6	47751117	47751374	258	-0.41	-0.82	0.42	0.762	1	ENSMUSG00000094807	Gm24975	miRNA	ENSMUST00000178492	-21954	Intergenic	1679		NA	Rn4.5s	0.68	0.66	0.67	1	0.55	0.59	0.53	0.59
165892	chr6	47752700	47754690	1991	-0.41	-0.82	0.42	0.762	1	ENSMUSG00000094807	Gm24975	miRNA	ENSMUST00000178492	-18638	promoter-TSS (NR_002841).10	-770		NA	Rn4.5s	0.68	0.66	0.67	1	0.55	0.59	0.53	0.59
53300	chr13	62760133	62761191	1059	5.34	5.4	-0.06	0.765	0.957	ENSMUSG00000096098	Mir713	miRNA	ENSMUST00000178651	NA	promoter-TSS (NR_030493)	-77	miRBase:MI0004698	ENSMUSG00000096098	Mir713	36.1	43.52	41.78	41	38.09	46.27	40.98	43.71
164887	chr6	30174900	30175416	517	3.15	2.97	0.18	0.767	0.958	ENSMUSG00000065619	Mir183	miRNA	ENSMUST00000083685	-5163	Intergenic	-1465		NA	BB283400	6.81	5.93	8.76	14	12.7	5.27	6.39	7.09
31913	chr11	87112958	87113138	181	2.23	2.08	0.14	0.772	0.959	ENSMUSG00000065589	Mir301	miRNA	ENSMUST00000083655	NA	promoter-TSS (NR_029652)	44		ENSMUSG00000065589	Mir301	4.09	8.57	4.04	2	2.76	4.69	4.79	4.73
74097	chr16	13452191	13452422	232	2.23	2.06	0.18	0.775	0.96	ENSMUSG00000065449	Mir365-1	miRNA	ENSMUST00000083515	-1417	Intergenic	-1533	miRBase:MI0000768	ENSMUSG00000065449	Mir365-1	6.13	3.3	5.39	4	4.97	2.34	6.39	2.95
62384	chr14	79738439	79738635	197	2.01	2.2	-0.2	0.778	0.96	ENSMUSG00000076453	Mir759	miRNA	ENSMUST00000103254	NA	TTS (NR_030436)	106	miRBase:MI0004554	ENSMUSG00000076453	Mir759	2.72	4.62	4.72	4	1.66	9.96	2.66	4.13
48352	chr12	112109233	112109396	164	1.38	1.65	-0.27	0.78	0.961	NA	Mir3073	miRNA	ENSMUST00000175349	NA	promoter-TSS (NR_037234)	-6		NA	Mir3073b	2.72	3.3	3.37	1	0.55	7.61	3.19	1.18
103598	chr19	60578767	60581682	2916	7.79	7.8	-0.02	0.781	0.961	ENSMUSG00000092655	Gm25238	miRNA	ENSMUST00000174914	NA	intron (NM_001172096, intron 1 of 7)	798	ENSMUSG00000033417	ENSMUSG00000033417	Cacul1	205.02	216.28	225.77	236	219.69	219.62	233.13	222.1
211873	chr9	89826884	89827026	143	1.18	1.38	-0.2	0.781	1	ENSMUSG00000065596	Mir184	miRNA	ENSMUST00000083662	-24556	non-coding (NR_040735, exon 1 of 6)	436	ENSMUSG00000098627	ENSMUSG00000098627	4930524O08Rik	3.41	1.98	0.67	3	2.76	0.59	5.32	1.77
152570	chr5	69340096	69342146	2051	6.9	6.92	-0.02	0.784	0.962	ENSMUSG00000093129	Gm24368	miRNA	ENSMUST00000175388	NA	exon (NM_175519, exon 1 of 2)	588	ENSMUSG00000037653	ENSMUSG00000037653	Kctd8	106.94	100.89	130.07	140	114.81	125.33	124.01	121.09
79026	chr16	93459746	93459889	144	1.32	1.48	-0.15	0.79	1	ENSMUSG00000076457	Mir802	miRNA	ENSMUST00000103258	89930	promoter-TSS (NR_040494)	-946		NA	1700029J03Rik	1.36	1.98	0.67	6	7.18	1.17	1.6	1.18
53293	chr13	62466281	62467433	1153	6.03	6	0.03	0.796	0.965	ENSMUSG00000076246	Gm22256	miRNA	ENSMUST00000102291	NA	promoter-TSS (NM_001136496)	-45		ENSMUSG00000055228	Zfp935	62.66	67.26	70.09	62	59.06	70.86	63.87	62.02
122189	chr2	180398314	180398470	157	0.94	0.77	0.18	0.814	1	ENSMUSG00000065460	Mir133a-2	miRNA	ENSMUST00000083526	NA	promoter-TSS (NR_029901)	13	miRBase:MI0000820	ENSMUSG00000065460	Mir133a-2	2.72	3.3	0.67	1	2.21	1.76	1.06	1.77
117740	chr2	155356450	155357490	1041	6.25	6.23	0.02	0.825	0.97	ENSMUSG00000076216	Mir695	miRNA	ENSMUST00000102261	NA	TTS (NR_030475)	153	miRBase:MI0004675	ENSMUSG00000076216	Mir695	89.91	73.19	76.16	66	76.72	80.82	69.72	73.25
73901	chr16	11254423	11255229	807	6.15	6.11	0.04	0.832	0.971	ENSMUSG00000088544	Mir1945	miRNA	ENSMUST00000157919	NA	promoter-TSS (NR_035466)	-381	miRBase:MI0009934	ENSMUSG00000088544	Mir1945	79.01	58.69	72.11	75	69	78.48	79.84	49.62
209575	chr9	62245755	62246014	260	1.99	2.16	-0.18	0.833	0.971	ENSMUSG00000088986	Gm25603	miRNA	ENSMUST00000158361	-2888	Intergenic	-1785		NA	A730043L09Rik	9.54	3.96	1.35	1	4.97	4.1	5.32	3.54
68535	chr15	81585317	81588569	3253	8.27	8.28	-0.02	0.849	0.974	ENSMUSG00000080527	Gm23880	miRNA	ENSMUST00000116877	NA	intron (NM_177821, intron 1 of 30)	729	ENSMUSG00000055024	ENSMUSG00000055024	Ep300	320.13	300.69	324.17	286	299.72	332.06	316.16	298.89
197949	chr8	94325911	94326086	176	1.39	1.25	0.14	0.853	1	ENSMUSG00000065512	Mir138-2	miRNA	ENSMUST00000083578	1530	Intergenic	1688	miRBase:MI0000164	ENSMUSG00000065512	Mir138-2	8.17	0.66	0.67	1	2.76	1.76	2.66	2.36
126384	chr3	88528746	88537552	8807	9.72	9.71	0.01	0.855	0.975	ENSMUSG00000084728	Mir1905	miRNA	ENSMUST00000122779	NA	intron (NM_001029890, intron 1 of 1)	754	ENSMUSG00000074480	ENSMUSG00000074480	Mex3a	873.88	834.8	838.39	821	784.36	845.09	893.65	824.61
106623	chr2	29847090	29847251	162	1.28	1.15	0.13	0.856	1	NA	Mir219-2	miRNA	ENSMUST00000083551	-1363	Intergenic	-1444	miRBase:MI0000741	ENSMUSG00000065485	Mir219a-2	4.77	3.3	0.67	1	1.1	1.76	4.26	1.77
4046	chr1	82838811	82841028	2218	7.52	7.54	-0.02	0.866	0.977	ENSMUSG00000093782	Gm22396	miRNA	ENSMUST00000177110	NA	intron (NM_010472, intron 1 of 12)	437	ENSMUSG00000026159	ENSMUSG00000026159	Agfg1	185.27	168.15	214.31	165	189.33	189.17	183.63	181.93
73588	chr16	8735081	8738347	3267	7.08	7.07	0.02	0.866	0.977	ENSMUSG00000093050	Gm24814	miRNA	ENSMUST00000175309	NA	intron (NM_001003918, intron 1 of 30)	1628	ENSMUSG00000022710	ENSMUSG00000022710	Usp7	140.99	145.07	129.4	126	141.31	115.96	143.18	135.27
62720	chr14	103648059	103652140	4082	8.14	8.12	0.02	0.876	0.979	ENSMUSG00000093192	Gm22877	miRNA	ENSMUST00000175451	NA	promoter-TSS (NM_198014)	-143	ENSMUSG00000055717	ENSMUSG00000055717	Slain1	277.9	274.31	270.25	303	278.2	277.6	262.93	294.17
58854	chr14	45656453	45658757	2305	7.62	7.64	-0.01	0.897	0.983	ENSMUSG00000093167	Mir5131	miRNA	ENSMUST00000175426	NA	TTS (NR_039593)	448		ENSMUSG00000093167	Mir5131	219.32	184.63	194.77	190	192.09	207.91	198.53	197.88
111188	chr2	84741119	84741328	210	2.18	2.14	0.04	0.9	0.983	ENSMUSG00000065484	Mir130a	miRNA	ENSMUST00000083550	NA	promoter-TSS (NR_029544)	-46	miRBase:MI0000156	ENSMUSG00000065484	Mir130a	6.81	4.62	4.72	2	1.66	6.44	4.79	4.73
74831	chr16	18327301	18327772	472	2.73	2.69	0.04	0.904	0.984	ENSMUSG00000065464	Mir185	miRNA	ENSMUST00000083530	NA	promoter-TSS (NR_029571)	-72	miRBase:MI0000227	ENSMUSG00000065464	Mir185	6.81	7.25	7.41	5	5.52	8.2	3.19	8.86
181653	chr7	61877385	61877765	381	2.93	2.85	0.08	0.924	0.988	ENSMUSG00000065568	Mir344	miRNA	ENSMUST00000083634	4	TTS (NR_029772)	289	miRBase:MI0000630	ENSMUSG00000065568	Mir344	7.49	3.3	8.76	11	1.66	15.81	3.19	8.27
110736	chr2	75657825	75659015	1191	7.07	7.08	-0.01	0.936	0.99	ENSMUSG00000093242	Gm24574	miRNA	ENSMUST00000175501	-228	promoter-TSS (NM_198090)	-839	ENSMUSG00000059005	ENSMUSG00000059005	Hnrnpa3	126.01	129.9	146.92	136	126.96	124.74	152.76	137.04
133895	chr4	43630040	43630267	228	2.3	2.29	0.01	0.938	0.99	ENSMUSG00000092675	Gm25262	miRNA	ENSMUST00000174934	-1157	Intergenic	-1781	ENSMUSG00000028469	ENSMUSG00000028469	Npr2	1.36	7.25	10.11	1	6.62	3.51	5.85	3.54
125922	chr3	87616667	87617435	769	5.71	5.7	0.01	0.949	0.992	ENSMUSG00000093230	Gm24109	miRNA	ENSMUST00000175489	NA	Intergenic	-1700	ENSMUSG00000041977	ENSMUSG00000041977	Arhgef11	55.85	46.16	55.26	52	59.61	55.64	55.35	36.62
44117	chr12	76532755	76534418	1664	6.2	6.18	0.02	0.953	0.993	ENSMUSG00000092738	Mir5135	miRNA	ENSMUST00000174997	NA	promoter-TSS (NM_153804)	27	ENSMUSG00000052609	ENSMUSG00000052609	Plekhg3	73.56	66.6	72.11	82	78.38	70.28	72.39	69.7
137558	chr4	107434631	107435984	1354	6.16	6.17	-0.01	0.962	0.994	ENSMUSG00000092723	Gm24804	miRNA	ENSMUST00000174982	NA	intron (NM_147221, intron 1 of 10)	589	ENSMUSG00000034762	ENSMUSG00000034762	Glis1	75.6	68.58	72.11	69	72.31	82.58	71.32	60.84
74431	chr16	17124060	17125726	1667	5.39	5.4	-0.01	0.963	0.994	ENSMUSG00000065572	Mir130b	miRNA	ENSMUST00000083638	NA	promoter-TSS (NR_030415)	213	ENSMUSG00000049916	ENSMUSG00000049916	2610318N02Rik	47.68	40.88	39.09	40	40.85	47.44	46.31	34.26
20484	chr10	122982935	122985838	2904	7.39	7.38	0	0.979	0.997	ENSMUSG00000065406	Mirlet7i	miRNA	ENSMUST00000083472	NA	Intergenic	1337	miRBase:MI0000138	ENSMUSG00000065406	Mirlet7i	196.85	129.24	173.2	171	166.7	172.77	165	163.62
42554	chr12	44210302	44210872	571	5.34	5.35	-0.01	0.979	0.997	NA	Gm23684	miRNA	ENSMUST00000177238	NA	promoter-TSS (NM_013760)	274	miRBase:MI0019198	ENSMUSG00000093618	Mir5627	44.95	36.93	45.83	34	32.57	43.34	48.97	38.4
69728	chr15	85702641	85703280	640	3.46	3.48	-0.01	0.988	0.998	ENSMUSG00000065608	Mirlet7c-2	miRNA	ENSMUST00000083674	-3322	promoter-TSS (NR_110483)	-812		NA	Mirlet7bhg	6.13	12.53	15.5	10	7.73	7.03	13.84	15.95
165961	chr6	48048399	48049555	1157	6.45	6.46	-0.01	0.988	0.998	ENSMUSG00000092928	Gm24563	miRNA	ENSMUST00000175187	NA	promoter-TSS (NM_001081382)	-863	ENSMUSG00000071477	ENSMUSG00000071477	Zfp777	86.5	87.04	93.68	82	88.32	87.85	80.9	93.92
116891	chr2	151966829	151967982	1154	4.81	4.81	0	0.995	0.999	ENSMUSG00000088491	Mir1953	miRNA	ENSMUST00000157866	NA	TTS (NR_035478)	211	miRBase:MI0009948	ENSMUSG00000088491	Mir1953	31.33	23.08	33.7	24	33.67	32.21	27.68	18.9
92703	chr18	36801314	36803002	1689	4.97	5.53	-0.57	0.0054	0.212	ENSMUSG00000065145	Vaultrc5	misc_RNA	ENSMUST00000083211	NA	TTS (NR_027885)	395		ENSMUSG00000065145	Vaultrc5	27.25	26.38	38.41	33	40.29	45.68	49.5	49.62
189259	chr7	136268266	136268448	183	2.59	0.49	2.1	0.00601	0.221	ENSMUSG00000087869	Gm24444	misc_RNA	ENSMUST00000157244	240577	promoter-TSS (NR_102277)	33		NA	C030029H02Rik	6.13	4.62	3.37	10	3.31	1.17	0.53	0.59
63695	chr15	11965065	11965209	145	-0.41	1.46	-1.87	0.0793	1	ENSMUSG00000088803	Gm24074	misc_RNA	ENSMUST00000158178	-120	Intergenic	-1925		NA	1700047G03Rik	0.68	0.66	0.67	1	1.1	2.93	6.39	0.59
206648	chr9	44363493	44363654	162	0.88	2.04	-1.16	0.135	0.646	ENSMUSG00000088028	Gm22141	misc_RNA	ENSMUST00000157403	NA	Intergenic	-1904	ENSMUSG00000032127	ENSMUSG00000032127	Vps11	0.68	2.64	2.02	2	6.62	3.51	2.13	4.13
176717	chr7	24335118	24335331	214	0.59	1.77	-1.18	0.156	1	NA	Gm23396	misc_RNA	ENSMUST00000175206	-1006	Intergenic	-1260	ENSMUSG00000055826	ENSMUSG00000055826	Tescl	0.68	0.66	0.67	4	3.86	6.44	2.13	1.18
208132	chr9	54537303	54537761	459	2.98	3.6	-0.62	0.18	0.698	ENSMUSG00000087801	Gm25980	misc_RNA	ENSMUST00000157176	NA	Intergenic	-1452	ENSMUSG00000046460	ENSMUSG00000046460	Sh2d7	1.36	11.21	8.09	11	13.8	6.44	17.03	11.22
189258	chr7	136267669	136267932	264	2.15	2.84	-0.69	0.194	0.712	ENSMUSG00000087869	Gm24444	misc_RNA	ENSMUST00000157244	241093	promoter-TSS (NR_102277)	-523		NA	C030029H02Rik	5.45	2.64	4.72	5	9.94	5.86	5.85	7.09
194799	chr8	69394310	69396228	1919	6.73	6.89	-0.16	0.217	0.734	ENSMUSG00000088329	Gm25661	misc_RNA	ENSMUST00000157704	-3496	non-coding (NR_038044, exon 1 of 1)	275		ENSMUSG00000057924	Gm10033	109.66	89.68	121.31	103	122.54	119.47	134.13	96.87
15199	chr10	62919827	62921652	1826	7.19	7.07	0.11	0.284	0.784	ENSMUSG00000088674	Gm22803	misc_RNA	ENSMUST00000158049	NA	5' UTR (NM_175194, exon 1 of 9)	107	ENSMUSG00000071253	ENSMUSG00000071253	Slc25a16	159.38	141.77	133.44	149	125.3	137.63	137.32	138.81
101161	chr19	41746313	41746559	247	2.62	2.17	0.44	0.526	0.895	ENSMUSG00000088220	Gm22601	misc_RNA	ENSMUST00000157595	1260	promoter-TSS (NR_040320)	-525		NA	Gm19424	8.17	0.66	4.72	11	3.31	2.93	5.32	6.5
211412	chr9	78175633	78177429	1797	7.6	7.53	0.06	0.54	0.899	ENSMUSG00000065037	Rn7sk	misc_RNA	ENSMUST00000083103	NA	intron (NR_040401, intron 1 of 3)	617	ENSMUSG00000097574	ENSMUSG00000097574	C920006O11Rik	194.8	181.99	202.86	194	154.55	213.76	199.59	172.48
92704	chr18	36803126	36803303	178	2.61	2.22	0.4	0.546	0.901	ENSMUSG00000065145	Vaultrc5	misc_RNA	ENSMUST00000083211	1118	Intergenic	1452		ENSMUSG00000065145	Vaultrc5	6.13	3.3	4.04	11	6.62	3.51	3.73	4.73
191220	chr8	3803166	3803333	168	0.95	0.35	0.59	0.555	1	ENSMUSG00000088025	Rprl3	misc_RNA	ENSMUST00000157400	NA	non-coding (NR_024198, exon 1 of 1)	111		ENSMUSG00000088025	Rprl3	1.36	1.32	2.02	3	1.1	1.76	1.06	1.18
175482	chr7	15945030	15946716	1687	6.7	6.62	0.08	0.571	0.908	ENSMUSG00000093249	Gm24576	misc_RNA	ENSMUST00000175508	NA	exon (NM_133831, exon 1 of 13)	235	ENSMUSG00000041560	ENSMUSG00000041560	Gltscr2	104.89	97.59	96.37	117	89.97	86.68	113.9	102.19
63697	chr15	11968184	11968320	137	1.56	1.17	0.39	0.593	1	ENSMUSG00000088803	Gm24074	misc_RNA	ENSMUST00000158178	2595	intron (NR_040447, intron 2 of 2)	1190		NA	1700047G03Rik	4.77	1.98	4.04	1	3.86	1.76	1.6	1.77
133836	chr4	43492533	43494547	2015	6.89	6.96	-0.07	0.605	0.919	ENSMUSG00000088088	Rmrp	misc_RNA	ENSMUST00000157463	NA	promoter-TSS (NR_001460)	175	ENSMUSG00000028461	ENSMUSG00000028461	Ccdc107	115.79	121.99	134.12	102	133.58	122.99	137.32	103.37
165872	chr6	47672074	47673941	1868	2.75	2.91	-0.17	0.678	0.937	ENSMUSG00000087897	Gm25283	misc_RNA	ENSMUST00000157272	34855	promoter-TSS (NR_002841).8	-609		NA	Rn4.5s	6.13	1.98	6.74	12	6.07	6.44	11.71	5.91
149223	chr5	25529062	25531020	1959	7.43	7.46	-0.03	0.729	0.949	NA	Gm23372	misc_RNA	ENSMUST00000175402	4173	promoter-TSS (NR_027388)	23		NA	1700096K18Rik	174.37	159.58	168.49	187	178.84	158.13	183.63	181.93
165857	chr6	47653435	47653836	402	-0.41	-0.82	0.42	0.762	1	ENSMUSG00000087897	Gm25283	misc_RNA	ENSMUST00000157272	16216	Intergenic	1458		NA	Rn4.5s	0.68	0.66	0.67	1	0.55	0.59	0.53	0.59
165858	chr6	47653913	47654092	180	-0.41	-0.82	0.42	0.762	1	ENSMUSG00000087897	Gm25283	misc_RNA	ENSMUST00000157272	16694	TTS (NR_002841).2	1091		NA	Rn4.5s	0.68	0.66	0.67	1	0.55	0.59	0.53	0.59
165859	chr6	47655043	47656732	1690	-0.41	-0.82	0.42	0.762	1	ENSMUSG00000087897	Gm25283	misc_RNA	ENSMUST00000157272	17824	promoter-TSS (NR_002841).2	-794		NA	Rn4.5s	0.68	0.66	0.67	1	0.55	0.59	0.53	0.59
165861	chr6	47657909	47658120	212	-0.41	-0.82	0.42	0.762	1	ENSMUSG00000087897	Gm25283	misc_RNA	ENSMUST00000157272	20690	Intergenic	1400		NA	Rn4.5s	0.68	0.66	0.67	1	0.55	0.59	0.53	0.59
165862	chr6	47659143	47661144	2002	-0.41	-0.82	0.42	0.762	1	ENSMUSG00000087897	Gm25283	misc_RNA	ENSMUST00000157272	21924	promoter-TSS (NR_002841).3	-729		NA	Rn4.5s	0.68	0.66	0.67	1	0.55	0.59	0.53	0.59
165863	chr6	47661202	47661375	174	-0.41	-0.82	0.42	0.762	1	ENSMUSG00000087897	Gm25283	misc_RNA	ENSMUST00000157272	23983	Intergenic	-1874		NA	Rn4.5s	0.68	0.66	0.67	1	0.55	0.59	0.53	0.59
165864	chr6	47662099	47662311	213	-0.41	-0.82	0.42	0.762	1	ENSMUSG00000087897	Gm25283	misc_RNA	ENSMUST00000157272	24880	Intergenic	1550		NA	Rn4.5s	0.68	0.66	0.67	1	0.55	0.59	0.53	0.59
165865	chr6	47663413	47663615	203	-0.41	-0.82	0.42	0.762	1	ENSMUSG00000087897	Gm25283	misc_RNA	ENSMUST00000157272	26194	TTS (NR_002841).4	241		NA	Rn4.5s	0.68	0.66	0.67	1	0.55	0.59	0.53	0.59
165866	chr6	47663671	47665512	1842	-0.41	-0.82	0.42	0.762	1	ENSMUSG00000087897	Gm25283	misc_RNA	ENSMUST00000157272	26452	promoter-TSS (NR_002841).4	-837		NA	Rn4.5s	0.68	0.66	0.67	1	0.55	0.59	0.53	0.59
165868	chr6	47667772	47668242	471	-0.41	-0.82	0.42	0.762	1	ENSMUSG00000087897	Gm25283	misc_RNA	ENSMUST00000157272	30553	promoter-TSS (NR_002841).9	84		NA	Rn4.5s	0.68	0.66	0.67	1	0.55	0.59	0.53	0.59
165869	chr6	47668291	47669330	1040	-0.41	-0.82	0.42	0.762	1	ENSMUSG00000087897	Gm25283	misc_RNA	ENSMUST00000157272	31072	promoter-TSS (NR_002841).9	-720		NA	Rn4.5s	0.68	0.66	0.67	1	0.55	0.59	0.53	0.59
165870	chr6	47669389	47669612	224	-0.41	-0.82	0.42	0.762	1	ENSMUSG00000087897	Gm25283	misc_RNA	ENSMUST00000157272	32170	Intergenic	-1410		NA	Rn4.5s	0.68	0.66	0.67	1	0.55	0.59	0.53	0.59
165873	chr6	47675995	47676169	175	-0.41	-0.82	0.42	0.762	1	ENSMUSG00000087897	Gm25283	misc_RNA	ENSMUST00000157272	38776	TTS (NR_002841).7	655		NA	Rn4.5s	0.68	0.66	0.67	1	0.55	0.59	0.53	0.59
165874	chr6	47676436	47678008	1573	-0.41	-0.82	0.42	0.762	1	ENSMUSG00000087897	Gm25283	misc_RNA	ENSMUST00000157272	39217	promoter-TSS (NR_002841).7	-485		NA	Rn4.5s	0.68	0.66	0.67	1	0.55	0.59	0.53	0.59
165876	chr6	47679334	47679577	244	-0.41	-0.82	0.42	0.762	1	ENSMUSG00000087897	Gm25283	misc_RNA	ENSMUST00000157272	42115	Intergenic	1602		NA	Rn4.5s	0.68	0.66	0.67	1	0.55	0.59	0.53	0.59
165877	chr6	47680326	47680506	181	-0.41	-0.82	0.42	0.762	1	ENSMUSG00000087897	Gm25283	misc_RNA	ENSMUST00000157272	43107	TTS (NR_002841).6	642		NA	Rn4.5s	0.68	0.66	0.67	1	0.55	0.59	0.53	0.59
165878	chr6	47680779	47682820	2042	-0.41	-0.82	0.42	0.762	1	ENSMUSG00000087897	Gm25283	misc_RNA	ENSMUST00000157272	43560	promoter-TSS (NR_002841).6	-742		NA	Rn4.5s	0.68	0.66	0.67	1	0.55	0.59	0.53	0.59
165879	chr6	47683740	47684230	491	-0.41	-0.82	0.42	0.762	1	ENSMUSG00000087897	Gm25283	misc_RNA	ENSMUST00000157272	46521	Intergenic	1391		NA	Rn4.5s	0.68	0.66	0.67	1	0.55	0.59	0.53	0.59
165880	chr6	47685070	47687041	1972	-0.41	-0.82	0.42	0.762	1	ENSMUSG00000087897	Gm25283	misc_RNA	ENSMUST00000157272	47851	promoter-TSS (NR_002841)	-680		NA	Rn4.5s	0.68	0.66	0.67	1	0.55	0.59	0.53	0.59
127805	chr3	96414035	96414971	937	6.52	6.5	0.02	0.819	0.969	ENSMUSG00000064796	Terc	misc_RNA	ENSMUST00000082862	NA	TTS (NR_001579)	330	ENSMUSG00000064796	ENSMUSG00000064796	Terc	91.95	93.64	97.72	84	92.73	96.05	82.5	90.38
208131	chr9	54536932	54537159	228	1.38	1.56	-0.19	0.849	0.974	ENSMUSG00000087801	Gm25980	misc_RNA	ENSMUST00000157176	-25	Intergenic	-1938	ENSMUSG00000046460	ENSMUSG00000046460	Sh2d7	4.09	3.3	2.02	1	3.86	1.17	2.66	4.13
63696	chr15	11966868	11967025	158	0.81	0.87	-0.06	0.908	1	ENSMUSG00000088803	Gm24074	misc_RNA	ENSMUST00000158178	1279	promoter-TSS (NR_040447)	-115		NA	1700047G03Rik	0.68	2.64	0.67	3	1.1	0.59	2.66	2.95
59187	chr14	50807118	50808594	1477	6.45	6.45	0	0.927	0.988	ENSMUSG00000092837	Rpph1	misc_RNA	ENSMUST00000175096	NA	promoter-TSS (NM_009632)	-85	ENSMUSG00000092837	ENSMUSG00000092837	Rpph1	94.68	85.06	99.74	70	83.9	77.31	96.34	91.56
186650	chr7	120597446	120598423	978	5.58	5.74	-0.16	0.346	0.82	ENSMUSG00000044141	E130201H02Rik	processed_pseudogene	ENSMUST00000123576	NA	non-coding (NR_024324, exon 1 of 1)	310		ENSMUSG00000044141	E130201H02Rik	57.21	45.5	41.11	47	51.33	56.81	53.23	52.57
75070	chr16	20177003	20177168	166	0.01	-0.03	0.04	0.961	1	ENSMUSG00000084838	Gm10241	processed_pseudogene	ENSMUST00000179461	NA	promoter-TSS (NR_030454)	-852		NA	Mir684-1	0.68	0.66	0.67	2	0.55	1.17	1.6	0.59
24529	chr11	50129372	50129559	188	1.62	1.82	-0.19	0.807	0.967	ENSMUSG00000084302	Gm12194	processed_pseudogene	ENSMUST00000117756	-1454	Intergenic	-1894	ENSMUSG00000036644	ENSMUSG00000036644	Tbc1d9b	2.04	6.59	0.67	3	2.21	6.44	4.26	1.18
28366	chr11	70516187	70516336	150	2.81	2.07	0.74	0.177	0.696	ENSMUSG00000081690	Gm12317	processed_pseudogene	ENSMUST00000122307	1388	Intergenic	-1646	ENSMUSG00000020830	ENSMUSG00000020830	Vmo1	5.45	8.57	6.07	8	5.52	2.93	4.26	4.13
28367	chr11	70518195	70518432	238	2.37	2.54	-0.17	0.781	0.961	ENSMUSG00000081690	Gm12317	processed_pseudogene	ENSMUST00000122307	-152	promoter-TSS (NM_146020)	-895	ENSMUSG00000046811	ENSMUSG00000046811	Gltpd2	4.09	8.57	4.04	4	8.28	2.93	8.52	3.54
29463	chr11	75599782	75600104	323	0.51	-0.24	0.75	0.47	1	ENSMUSG00000081485	Gm12338	processed_pseudogene	ENSMUST00000074576	NA	non-coding (NR_110477, exon 1 of 1)	288		ENSMUSG00000081485	Gm12338	0.68	1.32	2.7	1	0.55	0.59	1.06	1.18
136422	chr4	94593759	94593902	144	1.47	0.51	0.96	0.31	1	ENSMUSG00000063314	Gm12657	processed_pseudogene	ENSMUST00000073990	NA	intron (NM_001081019, intron 1 of 1)	181		ENSMUSG00000063314	Gm12657	0.68	1.32	6.07	3	1.66	2.93	0.53	0.59
138465	chr4	117017388	117017544	157	2.03	0.19	1.84	0.0414	1	ENSMUSG00000082249	Gm12997	processed_pseudogene	ENSMUST00000120207	-1622	Intergenic	-1942	ENSMUSG00000028683	ENSMUSG00000028683	Eif2b3	1.36	3.3	2.7	9	0.55	1.17	1.06	1.77
143187	chr4	135853971	135854273	303	1.98	2.4	-0.42	0.556	0.904	ENSMUSG00000081672	Gm13000	processed_pseudogene	ENSMUST00000120937	NA	Intergenic	-1949	ENSMUSG00000028676	ENSMUSG00000028676	Srsf10	4.09	3.96	6.74	1	3.31	4.69	3.73	9.45
143188	chr4	135854538	135854825	288	1.76	2.03	-0.27	0.723	0.948	ENSMUSG00000081672	Gm13000	processed_pseudogene	ENSMUST00000120937	365	Intergenic	-1389	ENSMUSG00000028676	ENSMUSG00000028676	Srsf10	7.49	1.32	2.7	2	4.42	1.17	4.26	6.5
143379	chr4	136309324	136309479	156	1.46	1.09	0.36	0.663	1	ENSMUSG00000081330	Gm13013	processed_pseudogene	ENSMUST00000119087	-1438	Intergenic	-1540	ENSMUSG00000066037	ENSMUSG00000066037	Hnrnpr	2.72	6.59	0.67	1	0.55	5.27	2.13	0.59
142159	chr4	132883309	132885595	2287	7.33	7.12	0.21	0.0375	0.438	ENSMUSG00000083816	Gm13033	processed_pseudogene	ENSMUST00000181478	NA	promoter-TSS (NM_133887)	6		ENSMUSG00000028879	Stx12	164.83	170.79	151.64	157	142.41	140.56	141.58	133.5
142160	chr4	132885699	132885843	145	1.7	1.95	-0.24	0.771	0.959	ENSMUSG00000083816	Gm13033	processed_pseudogene	ENSMUST00000117591	NA	Intergenic	-1313		ENSMUSG00000028879	Stx12	2.72	5.93	3.37	1	4.97	2.34	6.92	1.18
146875	chr4	152157156	152157300	145	-0.41	0.14	-0.55	0.608	1	ENSMUSG00000081544	Gm13077	processed_pseudogene	ENSMUST00000121941	NA	Intergenic	-1639	ENSMUSG00000028940	ENSMUSG00000028940	Hes2	0.68	0.66	0.67	1	1.1	0.59	2.13	0.59
147319	chr4	154043783	154043947	165	1.78	1.56	0.22	0.799	0.966	ENSMUSG00000080807	Gm13117	processed_pseudogene	ENSMUST00000120894	NA	Intergenic	-1188	ENSMUSG00000039492	ENSMUSG00000039492	Ccdc27	4.09	3.3	1.35	5	2.21	0.59	4.26	4.73
108921	chr2	36135695	36137478	1784	7.15	7.1	0.04	0.724	0.948	ENSMUSG00000081496	Gm13428	processed_pseudogene	ENSMUST00000117540	NA	non-coding (NR_027515, exon 1 of 6)	117	ENSMUSG00000026889	ENSMUSG00000026889	Rbm18	134.18	139.13	146.92	146	120.88	134.11	158.08	137.04
122544	chr2	181214930	181215103	174	-0.41	1.52	-1.93	0.0655	1	ENSMUSG00000083993	Gm14398	processed_pseudogene	ENSMUST00000117287	-1623	Intergenic	-1846	ENSMUSG00000027579	ENSMUSG00000027579	Srms	0.68	0.66	0.67	1	2.76	5.86	0.53	2.36
712	chr1	33837683	33837853	171	0.5	-0.82	1.32	0.247	1	ENSMUSG00000081402	Gm15455	processed_pseudogene	ENSMUST00000171875	NA	exon (NM_001161816, exon 1 of 1)	1146		ENSMUSG00000081402	Gm15455	0.68	3.3	0.67	1	0.55	0.59	0.53	0.59
58873	chr14	46084142	46084889	748	0.32	0.35	-0.03	0.996	1	ENSMUSG00000044285	Gm1821	processed_pseudogene	ENSMUST00000111388	NA	intron (NR_002875, intron 1 of 1)	489		ENSMUSG00000044285	Gm1821	0.68	2.64	0.67	1	0.55	1.76	1.6	1.18
130880	chr3	143242586	143242982	397	3.34	3.15	0.2	0.698	0.943	ENSMUSG00000078162	Gm2574	processed_pseudogene	ENSMUST00000181051	278794	promoter-TSS (NR_040551)	-271		NA	A830019L24Rik	9.54	9.23	6.74	15	3.86	10.54	7.98	13
124699	chr3	58162450	58162594	145	2.23	1	1.22	0.0827	0.562	ENSMUSG00000069008	Gm5537	processed_pseudogene	ENSMUST00000091117	-58181	intron (NR_040538, intron 2 of 5)	1285		NA	1700007F19Rik	4.09	5.28	5.39	4	2.21	3.51	0.53	1.77
124698	chr3	58162148	58162292	145	1.01	1.85	-0.84	0.297	0.791	ENSMUSG00000069008	Gm5537	processed_pseudogene	ENSMUST00000091117	-57879	intron (NR_040538, intron 3 of 5)	1587		NA	1700007F19Rik	2.72	1.98	1.35	2	3.31	4.1	6.39	0.59
205697	chr9	35281545	35281679	135	-0.12	-0.82	0.71	0.569	1	ENSMUSG00000066771	Gm5614	processed_pseudogene	ENSMUST00000091097	NA	intron (NR_040715, intron 1 of 4)	507		NA	4933422A05Rik	0.68	0.66	1.35	1	0.55	0.59	0.53	0.59
205698	chr9	35282906	35283104	199	1.81	2.11	-0.3	0.67	0.936	ENSMUSG00000066771	Gm5614	processed_pseudogene	ENSMUST00000091097	-1071	intron (NR_040715, intron 2 of 4)	1900		NA	4933422A05Rik	2.04	5.28	4.72	2	3.86	2.93	6.39	4.13
55367	chr13	101233281	101233485	205	2.84	1.97	0.88	0.138	0.649	NA	Gm6115	processed_pseudogene	ENSMUST00000179479	-194035	intron (NR_046158, intron 1 of 3)	1256		NA	5930438M14Rik	6.13	9.23	3.37	10	2.76	4.69	5.85	2.36
55368	chr13	101233554	101233823	270	2.49	2.81	-0.33	0.527	0.895	NA	Gm6115	processed_pseudogene	ENSMUST00000179479	-194308	intron (NR_046158, intron 1 of 3)	1562		NA	5930438M14Rik	5.45	5.28	6.74	5	5.52	8.2	8.52	5.91
57252	chr14	24003230	24005341	2112	7.29	7.38	-0.09	0.395	0.843	ENSMUSG00000090381	Gm6158	processed_pseudogene	ENSMUST00000109467	-64732	promoter-TSS (NM_001253365)	-81	ENSMUSG00000063142	ENSMUSG00000063142	Kcnma1	153.25	127.92	182.64	163	162.83	179.79	153.29	171.89
86296	chr17	36178952	36179261	310	2.1	0.47	1.63	0.0556	0.497	ENSMUSG00000092374	Gm6623	processed_pseudogene	ENSMUST00000173570	NA	non-coding (NR_033619, exon 1 of 1)	330		ENSMUSG00000092374	Gm6623	2.04	1.98	8.09	5	2.76	0.59	1.6	0.59
86294	chr17	36177352	36177495	144	-0.41	-0.82	0.42	0.762	1	ENSMUSG00000092374	Gm6623	processed_pseudogene	ENSMUST00000173570	-1618	Intergenic	-1353		ENSMUSG00000092374	Gm6623	0.68	0.66	0.67	1	0.55	0.59	0.53	0.59
86295	chr17	36177533	36177722	190	-0.41	-0.82	0.42	0.762	1	ENSMUSG00000092374	Gm6623	processed_pseudogene	ENSMUST00000173570	-1391	Intergenic	-1149		ENSMUSG00000092374	Gm6623	0.68	0.66	0.67	1	0.55	0.59	0.53	0.59
40813	chr12	4783269	4783412	144	-0.41	-0.23	-0.18	0.867	1	ENSMUSG00000091269	Gm6682	processed_pseudogene	ENSMUST00000169666	758	non-coding (NR_033599, exon 1 of 1)	1171		ENSMUSG00000091269	Gm6682	0.68	0.66	0.67	1	1.1	0.59	0.53	1.18
216892	chrX	60547658	60548521	864	5.4	5.63	-0.23	0.207	0.725	ENSMUSG00000082226	Gm715	processed_pseudogene	ENSMUST00000117865	NA	promoter-TSS (NM_001271548)	82		ENSMUSG00000082226	Gm715	36.78	41.54	46.5	44	46.37	48.02	46.31	57.3
81028	chr17	14942166	14942408	243	1.05	2.45	-1.4	0.0756	0.545	ENSMUSG00000092577	Gm7393	processed_pseudogene	ENSMUST00000172650	NA	promoter-TSS (NM_026451)	837	ENSMUSG00000046991	ENSMUSG00000046991	Wdr27	0.68	5.93	0.67	1	9.38	4.69	4.79	2.95
181926	chr7	65803426	65803648	223	-0.41	2.26	-2.67	0.0026	0.161	ENSMUSG00000068480	Gm7551	processed_pseudogene	ENSMUST00000089593	17494	promoter-TSS (NR_045301)	-515		NA	1810008I18Rik	0.68	0.66	0.67	1	4.42	3.51	5.32	5.91
123985	chr3	37896700	37897336	637	4.23	4.15	0.08	0.74	0.952	ENSMUSG00000087457	Gm7799	processed_pseudogene	ENSMUST00000133080	62275	Intergenic	-1795		NA	Gm20755	21.8	18.46	20.89	14	14.9	16.98	20.23	18.9
81318	chr17	21964239	21964526	288	1.18	2.7	-1.52	0.025	0.382	ENSMUSG00000086004	Gm7805	processed_pseudogene	ENSMUST00000154348	NA	intron (NM_001025373, intron 1 of 3)	1824	ENSMUSG00000053347	ENSMUSG00000053347	Zfp943	3.41	2.64	2.02	1	4.42	10.54	6.92	4.13
18182	chr10	81704371	81705609	1239	0.51	-0.82	1.33	0.287	1	ENSMUSG00000096623	Gm8112	processed_pseudogene	ENSMUST00000180011	-10186	intron (NM_001243067, intron 1 of 3)	165		ENSMUSG00000096795	Zfp433	0.68	0.66	1.35	3	0.55	0.59	0.53	0.59
67022	chr15	77619840	77619987	148	1.17	0.48	0.69	0.442	1	ENSMUSG00000095704	Gm8221	processed_pseudogene	ENSMUST00000178052	-6086	non-coding (NR_033577, exon 1 of 1)	946		ENSMUSG00000095704	Gm8221	2.04	4.62	1.35	1	2.76	0.59	1.06	1.18
148924	chr5	24256693	24256893	201	-0.41	-0.82	0.42	0.762	1	ENSMUSG00000081071	Gm9836	processed_pseudogene	ENSMUST00000117132	NA	promoter-TSS (NR_030454).4	-735		NA	Mir684-1	0.68	0.66	0.67	1	0.55	0.59	0.53	0.59
180672	chr7	45575270	45576058	789	3.67	4.14	-0.47	0.142	0.654	ENSMUSG00000085214	0610005C13Rik	processed_transcript	ENSMUST00000123549	NA	promoter-TSS (NR_038166)	-488	ENSMUSG00000085214	ENSMUSG00000085214	0610005C13Rik	8.17	11.87	14.83	16	18.22	14.64	15.97	21.86
180670	chr7	45573644	45573778	135	1.88	0.76	1.13	0.145	1	ENSMUSG00000085214	0610005C13Rik	processed_transcript	ENSMUST00000130094	NA	intron (NM_001243053, intron 1 of 11)	841	ENSMUSG00000030826	ENSMUSG00000030826	Bcat2	4.09	3.3	3.37	4	1.1	1.76	2.13	1.77
180666	chr7	45567616	45568712	1097	5.51	5.25	0.26	0.165	0.683	ENSMUSG00000085214	0610005C13Rik	processed_transcript	ENSMUST00000130094	NA	TTS (NM_025330)	-1989	ENSMUSG00000030826	ENSMUSG00000030826	Bcat2	44.95	46.16	48.52	43	33.67	38.07	43.64	37.21
180667	chr7	45569845	45571331	1487	7.17	7.02	0.15	0.172	0.69	ENSMUSG00000085214	0610005C13Rik	processed_transcript	ENSMUST00000130094	NA	promoter-TSS (NM_001243052)	435	ENSMUSG00000030826	ENSMUSG00000030826	Bcat2	134.18	149.68	138.16	155	124.2	135.29	138.92	121.09
180668	chr7	45572020	45572266	247	2.85	2.47	0.38	0.51	0.889	ENSMUSG00000085214	0610005C13Rik	processed_transcript	ENSMUST00000130094	NA	promoter-TSS (NM_001243053)	-727	ENSMUSG00000030826	ENSMUSG00000030826	Bcat2	4.77	6.59	5.39	12	5.52	5.86	4.26	6.5
180669	chr7	45572907	45573300	394	3.22	3.32	-0.09	0.842	0.973	ENSMUSG00000085214	0610005C13Rik	processed_transcript	ENSMUST00000130094	NA	intron (NM_001243053, intron 1 of 11)	234	ENSMUSG00000030826	ENSMUSG00000030826	Bcat2	4.77	13.85	10.78	8	9.38	9.96	11.71	8.86
180671	chr7	45574706	45574876	171	2.12	2.09	0.03	0.991	0.999	ENSMUSG00000085214	0610005C13Rik	processed_transcript	ENSMUST00000130094	NA	intron (NR_038165, intron 1 of 3)	385	ENSMUSG00000085214	ENSMUSG00000085214	0610005C13Rik	3.41	2.64	3.37	8	7.73	0.59	1.06	7.68
105355	chr2	26445562	26447537	1976	6.73	6.45	0.28	0.0322	0.416	ENSMUSG00000086714	0610009E02Rik	processed_transcript	ENSMUST00000133463	NA	Intergenic	-1334	ENSMUSG00000026924	ENSMUSG00000026924	Sec16a	98.76	110.78	105.81	110	80.59	85.51	103.79	80.33
165482	chr6	38533948	38535863	1916	7.37	7.19	0.18	0.082	0.56	ENSMUSG00000019689	1110001J03Rik	processed_transcript	ENSMUST00000147651	NA	promoter-TSS (NM_025363)	45	ENSMUSG00000019689	ENSMUSG00000019689	1110001J03Rik	166.19	166.17	160.4	169	144.62	154.03	154.89	132.32
165481	chr6	38532527	38533887	1361	6.97	6.92	0.05	0.675	0.937	ENSMUSG00000019689	1110001J03Rik	processed_transcript	ENSMUST00000147651	NA	Intergenic	-1654	ENSMUSG00000019689	ENSMUSG00000019689	1110001J03Rik	131.46	110.12	137.49	124	102.12	120.06	145.3	117.55
157444	chr5	120610912	120614325	3414	7.78	7.61	0.17	0.0559	0.498	NA	1110008J03Rik	processed_transcript	ENSMUST00000136070	NA	promoter-TSS (NM_133908)	-30	ENSMUSG00000029600	ENSMUSG00000029600	Rita1	222.05	216.94	234.53	204	180.5	202.64	210.24	187.84
107854	chr2	32381059	32382492	1434	6.55	6.57	-0.02	0.811	0.968	ENSMUSG00000039195	1110008P14Rik	processed_transcript	ENSMUST00000146423	NA	5' UTR (NM_198001, exon 1 of 2)	139	ENSMUSG00000039195	ENSMUSG00000039195	1110008P14Rik	82.42	79.13	104.46	109	83.9	107.17	103.79	86.24
133289	chr4	41506598	41507919	1322	6.55	6.74	-0.19	0.19	0.709	ENSMUSG00000028441	1110017D15Rik	processed_transcript	ENSMUST00000123356	NA	exon (NM_001253778, exon 2 of 4)	505	ENSMUSG00000028441	ENSMUSG00000028441	1110017D15Rik	103.53	103.53	89.63	79	85	111.86	119.22	111.64
120381	chr2	167190604	167190819	216	2.73	2.86	-0.13	0.774	0.959	ENSMUSG00000085151	1110018N20Rik	processed_transcript	ENSMUST00000151217	NA	Intergenic	-1894		ENSMUSG00000050556	Kcnb1	6.81	7.25	5.39	7	7.18	8.2	10.11	3.54
111580	chr2	91443942	91444991	1050	6.19	6.04	0.15	0.315	0.802	ENSMUSG00000040591	1110051M20Rik	processed_transcript	ENSMUST00000139807	NA	intron (NM_175123, intron 1 of 8)	175	ENSMUSG00000040591	ENSMUSG00000040591	1110051M20Rik	75.6	78.47	70.09	67	67.89	56.22	72.39	66.75
134419	chr4	45850031	45850180	150	0.66	1.84	-1.18	0.179	1	ENSMUSG00000028327	1300002K09Rik	processed_transcript	ENSMUST00000128947	NA	intron (NM_028788, intron 1 of 17)	1159	ENSMUSG00000028327	NA	Stra6l	0.68	2.64	2.02	1	2.76	2.93	7.45	1.18
179624	chr7	38183135	38184471	1337	7.22	7.24	-0.02	0.832	0.971	ENSMUSG00000054676	1600014C10Rik	processed_transcript	ENSMUST00000178890	NA	promoter-TSS (NM_028166)	16		ENSMUSG00000054676	1600014C10Rik	132.14	149.68	158.38	156	158.97	135.87	126.68	184.89
209001	chr9	58205517	58207017	1501	5.3	5.35	-0.04	0.817	0.969	ENSMUSG00000057818	1600029O15Rik	processed_transcript	ENSMUST00000179787	NA	intron (NR_033522, intron 2 of 2)	-1948	ENSMUSG00000051243	ENSMUSG00000051243	Islr2	35.42	39.56	43.13	40	38.09	45.68	42.05	37.21
61218	chr14	66296211	66300088	3878	8.2	8.01	0.18	0.0222	0.366	ENSMUSG00000085984	1700001G11Rik	processed_transcript	ENSMUST00000153646	NA	intron (NM_029979, intron 1 of 5)	-1021	ENSMUSG00000085984	ENSMUSG00000085984	1700001G11Rik	315.36	294.09	301.25	264	229.62	279.36	266.13	258.73
186218	chr7	116092473	116095218	2746	7.85	7.69	0.16	0.0848	0.566	ENSMUSG00000087621	1700003G18Rik	processed_transcript	ENSMUST00000140689	NA	promoter-TSS (NR_029433)	466	ENSMUSG00000030663	ENSMUSG00000030663	1110004F10Rik	233.63	231.45	231.84	226	183.26	204.98	238.45	200.84
179950	chr7	44383779	44383956	178	2.28	1	1.28	0.0736	0.541	ENSMUSG00000008028	1700008O03Rik	processed_transcript	ENSMUST00000150034	NA	promoter-TSS (NM_016663)	-258	ENSMUSG00000030731	ENSMUSG00000030731	Syt3	4.77	8.57	4.04	2	0.55	1.76	2.13	3.54
179949	chr7	44382772	44383408	637	4.45	3.95	0.5	0.108	0.608	ENSMUSG00000008028	1700008O03Rik	processed_transcript	ENSMUST00000150034	NA	Intergenic	-1036	ENSMUSG00000030731	ENSMUSG00000030731	Syt3	29.97	15.17	18.2	24	13.8	16.4	18.1	13.59
129289	chr3	108535957	108537142	1186	5.75	5.55	0.2	0.253	0.762	ENSMUSG00000027886	1700013F07Rik	processed_transcript	ENSMUST00000138375	NA	promoter-TSS (NM_001033304)	-28	ENSMUSG00000040412	ENSMUSG00000040412	5330417C22Rik	57.9	58.69	51.89	47	38.09	41.58	58.55	49.03
129290	chr3	108537262	108537911	650	4.46	4.2	0.26	0.348	0.82	ENSMUSG00000027886	1700013F07Rik	processed_transcript	ENSMUST00000138375	NA	promoter-TSS (NM_029314)	3	ENSMUSG00000027886	ENSMUSG00000027886	1700013F07Rik	21.8	20.44	22.91	23	13.25	19.33	20.76	20.08
129291	chr3	108538942	108539085	144	1.47	1.59	-0.12	0.925	0.988	ENSMUSG00000027886	1700013F07Rik	processed_transcript	ENSMUST00000138210	NA	intron (NM_029314, intron 1 of 4)	1430	ENSMUSG00000027886	ENSMUSG00000027886	1700013F07Rik	0.68	2.64	6.74	1	4.42	3.51	0.53	3.54
29246	chr11	75171948	75174177	2230	7.12	7.03	0.09	0.436	0.862	ENSMUSG00000085609	1700016P03Rik	processed_transcript	ENSMUST00000134252	NA	promoter-TSS (NR_029546)	-325	miRBase:MI0000696	ENSMUSG00000065590	Mir212	157.34	131.88	128.05	140	119.23	130.6	151.16	122.27
108071	chr2	32778704	32779357	654	3.53	3.64	-0.11	0.761	0.956	ENSMUSG00000038987	1700019L03Rik	processed_transcript	ENSMUST00000150918	NA	exon (NM_025619, exon 6 of 9)	1043		ENSMUSG00000064741	Snord14a	8.85	9.23	14.15	14	6.07	14.64	19.69	9.45
13944	chr10	43541207	43541351	145	1.55	1.95	-0.4	0.636	0.927	ENSMUSG00000019797	1700021F05Rik	processed_transcript	ENSMUST00000126463	-213	promoter-TSS (NM_026411)	-285	ENSMUSG00000019797	ENSMUSG00000019797	1700021F05Rik	0.68	3.96	6.07	1	2.21	4.69	3.19	5.32
13943	chr10	43539372	43541069	1698	6.61	6.63	-0.01	0.902	0.984	ENSMUSG00000019797	1700021F05Rik	processed_transcript	ENSMUST00000126463	NA	intron (NM_026411, intron 1 of 3)	773	ENSMUSG00000019797	ENSMUSG00000019797	1700021F05Rik	98.08	96.27	99.74	97	103.77	83.75	105.39	102.19
54272	chr13	80883280	80887417	4138	9.13	9.1	0.02	0.769	0.958	ENSMUSG00000089827	1700023H06Rik	processed_transcript	ENSMUST00000161006	NA	intron (NM_001042591, intron 1 of 7)	1927	ENSMUSG00000074794	ENSMUSG00000074794	Arrdc3	608.25	536.09	583.64	512	503.4	576.87	613.15	508.59
164849	chr6	29984929	29986037	1109	5.44	5.56	-0.12	0.529	0.896	ENSMUSG00000045709	1700023L04Rik	processed_transcript	ENSMUST00000124522	NA	intron (NR_040264, intron 1 of 1)	154	ENSMUSG00000045709	ENSMUSG00000045709	1700023L04Rik	42.91	46.16	43.13	42	56.85	41.58	51.63	38.99
35910	chr11	103266627	103268370	1744	6.58	6.62	-0.05	0.688	0.94	ENSMUSG00000078635	1700028N14Rik	processed_transcript	ENSMUST00000139621	NA	promoter-TSS (NM_016896)	-98	ENSMUSG00000020941	ENSMUSG00000020941	Map3k14	95.36	85.72	101.77	99	102.67	90.78	114.97	86.24
35909	chr11	103266394	103266535	142	1.07	1.06	0	0.972	1	ENSMUSG00000078635	1700028N14Rik	processed_transcript	ENSMUST00000139621	NA	intron (NM_016896, intron 1 of 15)	936	ENSMUSG00000020941	ENSMUSG00000020941	Map3k14	1.36	2.64	3.37	1	2.21	0.59	3.19	2.36
23110	chr11	23496296	23498792	2497	7.87	7.79	0.08	0.315	0.802	ENSMUSG00000086459	1700030C12Rik	processed_transcript	ENSMUST00000125126	NA	intron (NM_001290655, intron 1 of 8)	495	ENSMUSG00000020288	ENSMUSG00000020288	Ahsa2	230.9	246.62	248.01	213	198.71	245.97	226.74	213.83
180512	chr7	45283654	45283795	142	-0.41	1.26	-1.67	0.1	1	ENSMUSG00000070568	1700039E15Rik	processed_transcript	ENSMUST00000176133	NA	intron (NM_001033176, intron 1 of 5)	852	ENSMUSG00000070568	ENSMUSG00000070568	1700039E15Rik	0.68	0.66	0.67	1	3.31	2.93	1.6	1.77
37323	chr11	114198594	114198937	344	3.04	3.4	-0.37	0.333	0.812	ENSMUSG00000078600	1700092K14Rik	processed_transcript	ENSMUST00000106604	NA	non-coding (NR_045930, exon 2 of 3)	508	ENSMUSG00000078600	ENSMUSG00000078600	1700092K14Rik	6.13	4.62	6.07	16	11.59	10.54	10.11	10.04
185607	chr7	109438457	109439594	1138	6.21	6.23	-0.02	0.91	0.985	ENSMUSG00000085407	1700095J03Rik	processed_transcript	ENSMUST00000143715	NA	promoter-TSS (NM_054103)	27	ENSMUSG00000031027	ENSMUSG00000031027	Stk33	70.84	70.56	88.29	66	66.79	82.58	81.97	69.11
164902	chr6	30300014	30305132	5119	7.97	8.11	-0.14	0.117	0.622	ENSMUSG00000084861	1700095J07Rik	processed_transcript	ENSMUST00000140275	NA	intron (NM_001169576, intron 1 of 4)	1966	ENSMUSG00000039159	ENSMUSG00000039159	Ube2h	260.19	256.51	272.95	211	253.36	285.8	295.4	271.13
123407	chr3	28780890	28781112	223	2.61	2.38	0.23	0.687	0.94	ENSMUSG00000091329	1700112D23Rik	processed_transcript	ENSMUST00000167704	NA	promoter-TSS (NM_177586)	-310	ENSMUSG00000050192	ENSMUSG00000050192	Eif5a2	6.81	5.93	4.72	7	3.86	8.2	5.85	2.95
196956	chr8	84847132	84847858	727	5.92	5.59	0.32	0.0474	0.474	ENSMUSG00000087685	1700122E12Rik	processed_transcript	ENSMUST00000147538	NA	promoter-TSS (NM_007591)	-564	ENSMUSG00000003814	ENSMUSG00000003814	Calr	55.85	63.96	62.68	59	44.16	50.37	50.03	48.44
198998	chr8	106137676	106138706	1031	5.75	5.29	0.46	0.0135	0.303	ENSMUSG00000086390	1810019D21Rik	processed_transcript	ENSMUST00000145343	NA	non-coding (NR_040346, exon 4 of 4)	-1217	ENSMUSG00000084128	ENSMUSG00000084128	Esrp2	50.4	52.09	51.22	61	40.29	33.38	43.11	39.58
198997	chr8	106137311	106137557	247	2.17	1.91	0.26	0.698	0.943	ENSMUSG00000086390	1810019D21Rik	processed_transcript	ENSMUST00000145343	NA	promoter-TSS (NM_176838)	-460	ENSMUSG00000084128	ENSMUSG00000084128	Esrp2	2.04	8.57	3.37	4	4.97	1.17	4.79	4.13
104375	chr2	18053718	18054122	405	2.96	1.78	1.18	0.063	0.518	ENSMUSG00000086340	1810059C17Rik	processed_transcript	ENSMUST00000125173	70	Intergenic	-1317	ENSMUSG00000026743	ENSMUSG00000026743	Mllt10	6.13	9.89	10.11	5	0.55	1.76	8.52	2.95
104376	chr2	18054700	18056693	1994	6.75	6.86	-0.12	0.295	0.79	ENSMUSG00000086340	1810059C17Rik	processed_transcript	ENSMUST00000125173	NA	intron (NM_010804, intron 1 of 22)	460	ENSMUSG00000026743	ENSMUSG00000026743	Mllt10	102.85	101.55	111.2	114	111.5	117.13	114.97	122.27
25629	chr11	57800534	57801526	993	5.84	5.62	0.23	0.175	0.694	ENSMUSG00000087165	2010001A14Rik	processed_transcript	ENSMUST00000152790	NA	promoter-TSS (NM_001081168)	-607		ENSMUSG00000020519	Sap30l	49.72	60.66	59.31	60	46.37	50.37	46.84	52.57
216370	chrX	7422512	7423070	559	4.21	4.09	0.12	0.729	0.949	ENSMUSG00000063018	2010204K13Rik	processed_transcript	ENSMUST00000128571	NA	intron (NR_027924, intron 1 of 1)	197		ENSMUSG00000063018	2010204K13Rik	18.39	16.49	18.2	21	18.77	14.64	20.76	14.18
151098	chr5	36464177	36464984	808	5.09	5.15	-0.07	0.698	0.943	ENSMUSG00000039563	2210406O10Rik	processed_transcript	ENSMUST00000122882	NA	promoter-TSS (NM_024478)	-604	ENSMUSG00000029198	ENSMUSG00000029198	Grpel1	25.88	37.59	29.65	43	34.22	34.55	38.85	34.85
165032	chr6	31221774	31221921	148	2.01	1.11	0.89	0.223	0.739	ENSMUSG00000087380	2210408F21Rik	processed_transcript	ENSMUST00000144612	NA	intron (NR_040260, intron 1 of 5)	1497	ENSMUSG00000087380	ENSMUSG00000087380	2210408F21Rik	3.41	5.93	4.72	2	1.66	4.69	0.53	1.77
165031	chr6	31220035	31220718	684	4.15	4.15	0	0.951	0.992	ENSMUSG00000087380	2210408F21Rik	processed_transcript	ENSMUST00000144612	NA	promoter-TSS (NR_040262)	26	ENSMUSG00000087380	ENSMUSG00000087380	2210408F21Rik	12.94	17.8	15.5	25	25.39	21.08	11.71	13
40026	chr11	120376586	120379451	2866	7.14	6.89	0.26	0.0226	0.368	ENSMUSG00000025384	2310003H01Rik	processed_transcript	ENSMUST00000148520	NA	intron (NM_027980, intron 2 of 9)	727	ENSMUSG00000025384	ENSMUSG00000025384	2310003H01Rik	137.59	139.79	139.51	149	124.75	104.83	130.4	113.41
185958	chr7	112679541	112682087	2547	6.9	7.06	-0.16	0.163	0.682	ENSMUSG00000085945	2310014F06Rik	processed_transcript	ENSMUST00000146145	NA	intron (NM_009346, intron 1 of 12)	1494	ENSMUSG00000055320	ENSMUSG00000055320	Tead1	140.31	112.76	105.14	119	139.65	136.46	127.74	129.36
185957	chr7	112678263	112679352	1090	6.03	6.16	-0.14	0.382	0.838	ENSMUSG00000085945	2310014F06Rik	processed_transcript	ENSMUST00000146145	NA	promoter-TSS (NM_001166584)	-512	ENSMUSG00000055320	ENSMUSG00000055320	Tead1	66.07	54.73	75.48	65	60.72	74.96	75.05	76.2
25824	chr11	58976778	58980209	3432	7.98	7.79	0.19	0.0254	0.384	ENSMUSG00000085379	2310058D17Rik	processed_transcript	ENSMUST00000131221	NA	exon (NM_053168, exon 1 of 6)	401	ENSMUSG00000020455	ENSMUSG00000020455	Trim11	254.06	228.15	270.93	256	209.2	228.4	232.59	213.24
25823	chr11	58976064	58976238	175	2.01	2.17	-0.15	0.846	0.974	ENSMUSG00000085379	2310058D17Rik	processed_transcript	ENSMUST00000131221	NA	Intergenic	-1942	ENSMUSG00000020455	ENSMUSG00000020455	Trim11	5.45	3.3	5.39	2	8.83	4.69	2.66	1.77
179877	chr7	44257982	44258201	220	2.91	2	0.9	0.132	0.642	ENSMUSG00000045411	2410002F23Rik	processed_transcript	ENSMUST00000137742	NA	promoter-TSS (NM_001195034)	-888	ENSMUSG00000012777	ENSMUSG00000012777	Acpt	4.09	9.89	6.07	10	2.76	1.76	7.98	3.54
179878	chr7	44258814	44259174	361	3.31	2.82	0.49	0.248	0.759	ENSMUSG00000045411	2410002F23Rik	processed_transcript	ENSMUST00000137742	NA	Intergenic	-1790	ENSMUSG00000012777	ENSMUSG00000012777	Acpt	8.17	13.85	10.78	7	7.18	5.86	5.85	9.45
117321	chr2	153344680	153345603	924	6.09	5.96	0.13	0.432	0.861	ENSMUSG00000073236	2500004C02Rik	processed_transcript	ENSMUST00000128026	NA	promoter-TSS (NM_001039939)	668	ENSMUSG00000073236	ENSMUSG00000073236	2500004C02Rik	59.94	63.3	76.83	72	52.99	69.69	61.21	65.57
117322	chr2	153345736	153347849	2114	7.05	6.98	0.07	0.48	0.88	ENSMUSG00000073236	2500004C02Rik	processed_transcript	ENSMUST00000128026	NA	promoter-TSS (NR_040318)	654	ENSMUSG00000042548	ENSMUSG00000042548	Asxl1	153.25	136.5	128.72	111	124.75	131.77	132.53	114.6
209897	chr9	64081521	64081662	142	-0.12	0.75	-0.88	0.415	1	NA	2600006L11Rik	processed_transcript	ENSMUST00000176950	NA	intron (NR_040743, intron 1 of 2)	831		ENSMUSG00000093759	Scarletltr	0.68	1.32	0.67	1	3.86	1.76	0.53	0.59
147921	chr4	155249410	155251188	1779	7.5	7.4	0.1	0.337	0.814	ENSMUSG00000073684	2610002J02Rik	processed_transcript	ENSMUST00000126713	NA	non-coding (NR_033802, exon 1 of 3)	333	ENSMUSG00000073684	ENSMUSG00000073684	2610002J02Rik	181.86	196.5	164.44	181	156.76	167.5	189.48	163.62
147922	chr4	155251397	155251968	572	3.37	3.11	0.26	0.539	0.899	ENSMUSG00000073684	2610002J02Rik	processed_transcript	ENSMUST00000126803	NA	intron (NR_033802, intron 2 of 2)	1717	ENSMUSG00000073684	ENSMUSG00000073684	2610002J02Rik	13.62	6.59	18.2	3	4.97	11.13	8.52	10.04
192664	chr8	20423499	20425264	1766	3.4	3.1	0.3	0.464	0.874	ENSMUSG00000071793	2610005L07Rik	processed_transcript	ENSMUST00000140111	NA	intron (NR_028428, intron 1 of 5)	432	ENSMUSG00000071793	ENSMUSG00000071793	2610005L07Rik	8.85	9.23	14.15	10	8.83	9.96	9.05	6.5
37103	chr11	113199440	113201946	2507	7.37	7.32	0.05	0.642	0.929	ENSMUSG00000087259	2610035D17Rik	processed_transcript	ENSMUST00000127263	NA	intron (NR_015556, intron 1 of 2)	1145	ENSMUSG00000087259	ENSMUSG00000087259	2610035D17Rik	149.85	171.44	165.12	177	154	142.31	153.29	190.2
37104	chr11	113201986	113202129	144	1.51	1.14	0.37	0.665	1	ENSMUSG00000087259	2610035D17Rik	processed_transcript	ENSMUST00000127263	-148	promoter-TSS (NR_015556)	-220	ENSMUSG00000087259	ENSMUSG00000087259	2610035D17Rik	3.41	3.3	2.7	2	6.07	0.59	1.6	0.59
[truncated: 575 more rows]

## Sheet: Increased_H3K9ac_ncRNA
	seqnames	start	end	width	Conc_H3K9acTSATbr2neg	Conc_H3K9acVehicleTbr2neg	Fold	p.value	FDR	ensembl	GeneName	geneType	ensemblID	distanceToLocation	Annotation	Distance.to.TSS	Nearest.Ensembl	Nearest.Ensembl.Fuller	Nearest.Gene.Name	H3K9acTSATbr2neg1	H3K9acTSATbr2neg2	H3K9acTSATbr2neg3	H3K9acTSATbr2neg4	H3K9acVehicleTbr2neg1	H3K9acVehicleTbr2neg2	H3K9acVehicleTbr2neg3	H3K9acVehicleTbr2neg4
[truncated: 43 more rows]

[truncated: 1 more sheets: Decreased_H3K9ac_ncRNA]
