# Supplementary material for: Histone H3 Acetylation at Sox1ot Promoter by Targeted Epigenome Editing Augments Proliferation of Intermediate Progenitors in Developing Cortex
Source: Biology (Basel). 2026 Jul 9;15(14):1110. doi: 10.3390/biology15141110 (PMC13403965; doi:10.3390/biology15141110)
Supplement: Supplementary file 1 [file biology-15-01110-s001.zip › Table S4.xlsx]

## Sheet: Sheet1
	gene.name	baseMean	log2FoldChange	lfcSE	stat	pvalue	padj	RNATbr2negTSA_T1	RNATbr2negTSA_T2	RNATbr2negVeh_V1	RNATbr2negVeh_V2	RNATbr2negVeh_V3	RNATbr2posTSA_T1	RNATbr2posTSA_T2	RNATbr2posVeh_V1	RNATbr2posVeh_V2	RNATbr2posVeh_V3
ENSMUSG00000027014	Cwc22	5004.91	-1.53102	0.215369	-7.10881	1.17052e-12	1.89847e-08	2006.99	2112.72	5577.98	7743.61	5330.74	2017.95	2702.8	7247.3	9110	6199
ENSMUSG00000102602	NA	635.144	-1.54623	0.225985	-6.8422	7.79888e-12	6.3245e-08	264.934	272.429	964.544	821.31	690.677	617.29	767.981	757.025	644.75	550.498
ENSMUSG00000089827	1700023H06Rik	430.521	-1.75878	0.260748	-6.74513	1.52895e-11	8.26601e-08	118.058	143.628	484.597	411.249	543.636	214.083	160.979	895.702	753.291	579.989
ENSMUSG00000102523	NA	620.357	-1.59766	0.243703	-6.55579	5.53482e-11	2.24423e-07	280.737	214.978	735.732	1012.67	647.186	444.487	578.293	727.58	727.315	834.594
ENSMUSG00000031328	Flna	2755.85	-1.1684	0.180155	-6.48548	8.84478e-11	2.86907e-07	1187.09	1506.7	3600.53	2971.45	2730.61	2734.12	2813.54	3209.52	3075.32	3729.62
ENSMUSG00000074479	Gm10704	185.005	2.22946	0.352816	6.31905	2.63169e-10	6.50966e-07	448.064	306.715	53.9475	45.1661	100.443	359.046	312.729	75.9874	57.5173	90.4389
ENSMUSG00000095123	Gm21781	694.656	-1.80744	0.286489	-6.30894	2.80952e-10	6.50966e-07	175.693	315.054	1127.32	709.583	1008.57	418.567	462.429	1187.3	780.194	761.849
ENSMUSG00000097750	Gm4673	148.302	-2.12741	0.339698	-6.26265	3.78498e-10	7.67357e-07	40.9021	57.4511	335.777	216.322	213.312	127.682	91.2555	130.129	117.818	152.37
ENSMUSG00000074629	4930518I15Rik	435.057	-1.98212	0.318156	-6.23003	4.66342e-10	8.404e-07	123.636	156.601	552.497	482.564	877.066	196.803	416.289	547.11	474.054	523.956
ENSMUSG00000079523	Tmsb10	6938.33	1.45236	0.235105	6.17751	6.51208e-10	1.05619e-06	15714.8	12402.9	3702.84	5903.68	5035.62	8399.17	8255.03	2329.97	3673.69	3965.55
ENSMUSG00000026360	Rgs2	1935.11	1.01363	0.169764	5.97081	2.36085e-09	3.24686e-06	2867.8	2963.36	1200.8	1622.41	1438.31	2293.48	2005.57	1643.23	1559.46	1756.68
ENSMUSG00000016346	Kcnq2	2740.11	-0.856488	0.143514	-5.96797	2.40226e-09	3.24686e-06	2715.34	3015.26	5329.64	5101.39	5226.15	1470.74	1292.96	1002.08	1165.19	1082.32
ENSMUSG00000030098	Grip2	409.013	-1.52337	0.257055	-5.92626	3.09908e-09	3.86646e-06	279.808	346.56	904.086	998.408	915.379	88.3214	131.244	168.122	153.998	104.201
ENSMUSG00000028557	Rnf11	2067.41	1.29242	0.220531	5.8605	4.6148e-09	5.34625e-06	4223.15	3281.2	1128.25	1806.64	1486.97	2560.36	2389.05	1023.93	1376.7	1397.87
ENSMUSG00000097736	9530059O14Rik	522.897	-1.28109	0.219242	-5.8433	5.11781e-09	5.53372e-06	446.205	446.636	1046.4	1091.12	1198.07	175.683	126.117	211.815	208.732	278.198
ENSMUSG00000034892	Rps29	3304.27	1.27937	0.220336	5.80645	6.3811e-09	6.46844e-06	6525.75	4866.66	1977.45	2699.27	2103.09	4521.67	4280.8	1514.05	2101.24	2452.66
ENSMUSG00000067786	Nnat	40503.1	0.868962	0.15022	5.78461	7.26795e-09	6.93406e-06	64579.8	60551.6	29963.2	31840.9	39751.7	39093.7	39291.1	33660.5	34576.2	31722.4
ENSMUSG00000037243	Zfp692	523.825	-1.29673	0.228536	-5.67409	1.39428e-08	1.25632e-05	250.99	369.726	875.252	702.451	799.404	324.485	373.225	536.661	454.572	551.481
ENSMUSG00000030406	Gipr	682.074	-1.35188	0.239202	-5.65164	1.58921e-08	1.3566e-05	422.965	510.573	1239.86	1187.39	1291.26	253.444	382.453	480.621	637.329	414.839
ENSMUSG00000025450	Gm9752	246.335	-1.64121	0.294343	-5.57586	2.46316e-08	1.9975e-05	78.0859	77.837	330.196	267.431	211.241	117.122	184.562	434.078	396.127	366.671
ENSMUSG00000104973	NA	846.091	-1.57582	0.283323	-5.5619	2.66854e-08	2.0216e-05	294.681	451.269	1093.83	1064.97	1456.94	298.565	601.876	1237.65	1005.62	955.506
ENSMUSG00000052033	Pfdn4	1454.13	1.05667	0.190146	5.55715	2.74217e-08	2.0216e-05	2464.35	2249.86	1003.61	1220.67	1098.66	1935.39	1775.89	736.128	1034.38	1022.35
ENSMUSG00000072893	4933439C10Rik	1055.26	-1.24071	0.224478	-5.52707	3.25623e-08	2.25366e-05	510.347	757.984	1578.43	1377.57	1704.43	670.091	804.894	1267.09	919.349	962.388
ENSMUSG00000031864	Ints10	3257.84	-0.800639	0.145147	-5.51607	3.46658e-08	2.25366e-05	2267.28	2467.62	4102.8	4031.67	4353.23	2703.4	2943.76	3359.59	3467.74	2881.26
ENSMUSG00000030876	Mettl9	2220.49	0.879684	0.159487	5.51571	3.4738e-08	2.25366e-05	3328.88	2857.73	1438.91	1743.65	1798.66	2927.09	2643.33	1845.55	1803.45	1817.63
ENSMUSG00000109781	NA	283.036	-1.85323	0.33795	-5.48375	4.16415e-08	2.59763e-05	79.0155	97.2962	425.069	269.808	423.518	107.522	264.538	377.088	394.272	392.23
ENSMUSG00000037152	Ndufc1	2741.94	1.04988	0.191952	5.46949	4.51321e-08	2.7111e-05	4535.49	3957.64	1604.47	2416.39	1995.4	3670.14	3318.01	1736.31	2029.8	2155.79
ENSMUSG00000020256	Aldh1l2	592.378	-1.0128	0.185571	-5.45773	4.8225e-08	2.79343e-05	399.725	458.682	788.749	919.962	938.16	370.566	378.351	584.153	557.547	527.888
ENSMUSG00000086368	Gm13830	879.269	-1.49313	0.273937	-5.45062	5.01936e-08	2.80721e-05	458.29	592.117	1506.81	1303.87	1908.42	264.004	508.57	906.15	714.328	630.123
ENSMUSG00000091754	Gm3636	34.0879	-3.0051	0.552036	-5.44367	5.21947e-08	2.82182e-05	0	1.85326	35.3449	40.4118	153.254	0.960015	0	18.047	39.891	51.1176
ENSMUSG00000050608	Minos1	3659.03	0.793823	0.146256	5.42763	5.71057e-08	2.97632e-05	5696.55	4692.46	2953.16	3084.37	2863.15	4287.43	4105.47	2727.95	3057.69	3122.11
ENSMUSG00000000416	Cttnbp2	14060.4	-0.898361	0.165668	-5.42265	5.87227e-08	2.97632e-05	6318.45	7587.25	13214.3	12200.8	14114.9	12868	15107.4	22818.1	17661.5	18713
ENSMUSG00000073676	Hspe1	1843.12	1.0692	0.198208	5.39434	6.87753e-08	3.3802e-05	3183.86	2413.87	1175.68	1540.4	1189.79	2342.44	2282.41	1253.79	1390.62	1658.37
ENSMUSG00000064337	mt-Rnr1	1617.17	1.30954	0.244517	5.35562	8.5262e-08	3.97916e-05	3719.31	2411.09	1017.56	1227.8	1281.95	2545	1951.23	593.652	548.27	875.881
ENSMUSG00000094942	Gm3604	146.219	-1.82527	0.340921	-5.35396	8.605e-08	3.97916e-05	32.5358	41.6984	176.725	106.972	187.425	122.882	160.979	199.467	230.997	202.504
ENSMUSG00000026452	Syt2	78.8159	-2.61096	0.488099	-5.34924	8.83222e-08	3.97916e-05	6.50716	3.70652	94.8732	55.8633	113.905	82.5613	35.887	219.414	107.613	67.8292
ENSMUSG00000097156	Gm3764	14046.7	-1.29569	0.243584	-5.31929	1.04175e-07	4.50688e-05	4145.06	5964.72	15907.1	10226.6	13156	7880.77	13008.5	27161.7	19656.1	23360.8
ENSMUSG00000029772	Ahcyl2	769.519	-1.1412	0.214638	-5.31683	1.05593e-07	4.50688e-05	480.6	589.337	980.356	1217.11	1444.52	493.448	561.888	706.683	637.329	583.921
ENSMUSG00000097033	Gm26819	351.357	-1.69177	0.320579	-5.27723	1.31148e-07	5.45408e-05	123.636	139.921	574.82	383.912	480.471	167.043	186.612	642.094	541.776	273.283
ENSMUSG00000103945	NA	262.228	-1.63256	0.310134	-5.26406	1.40911e-07	5.7136e-05	120.847	144.554	453.903	442.152	461.832	102.722	144.573	354.291	226.358	171.047
ENSMUSG00000049775	Tmsb4x	70360.5	1.26276	0.240805	5.24391	1.5721e-07	6.1155e-05	157152	109288	39160.3	68660.8	51043.8	91668	73575.5	29088.9	41853.1	42115
ENSMUSG00000057322	Rpl38	1957.73	1.22331	0.233341	5.24256	1.58364e-07	6.1155e-05	3955.42	3095.87	1178.47	1735.33	1431.06	2384.68	2360.34	839.661	1148.49	1448.01
ENSMUSG00000036036	Zfp57	2268.18	-0.957421	0.182867	-5.23561	1.64438e-07	6.12879e-05	1530.11	1600.29	3013.62	2624.39	3641.84	1421.78	1702.07	2655.76	2315.53	2176.43
ENSMUSG00000020538	Srebf1	2580.73	-1.28145	0.244852	-5.23357	1.66266e-07	6.12879e-05	784.577	835.821	1779.34	1519.01	2958.42	2748.52	2115.28	4745.42	4358.33	3962.6
ENSMUSG00000022216	Psme1	3413.37	0.847387	0.164011	5.16666	2.38319e-07	8.58954e-05	4900.82	4231.92	2622.03	2693.32	2202.5	4455.43	4118.8	2599.72	3114.28	3194.85
ENSMUSG00000020180	Snrpd3	5468.57	1.11254	0.21568	5.15828	2.49223e-07	8.78727e-05	9134.19	7727.17	3374.51	4413.2	3556.93	7299.96	6802.12	2954.01	4297.1	5126.51
ENSMUSG00000039607	Rbms3	676.808	1.15304	0.223934	5.14901	2.61866e-07	8.93121e-05	1110.86	1073.04	460.414	550.313	412.128	507.848	530.102	801.668	535.282	786.425
ENSMUSG00000030766	Arhgap17	614.876	-0.995828	0.193468	-5.14726	2.64319e-07	8.93121e-05	234.258	292.815	575.75	503.958	539.494	707.531	716.714	890.003	784.833	903.406
ENSMUSG00000097217	Gm26549	536.542	-1.32494	0.25813	-5.13284	2.85409e-07	9.36418e-05	252.85	300.228	710.619	690.566	792.155	199.683	350.667	833.962	626.196	608.496
ENSMUSG00000036372	Tmem258	4478.72	0.929911	0.181245	5.13069	2.88679e-07	9.36418e-05	7354.02	5658.93	3397.76	3569.31	3098.21	5474.97	5649.64	3111.69	3235.81	4236.87
ENSMUSG00000025508	Rplp2	2666.76	0.947892	0.185153	5.11949	3.0636e-07	9.69442e-05	4858.06	3708.38	1944.9	2365.28	2220.11	3373.49	2827.89	1597.64	1731.08	2040.77
ENSMUSG00000087396	4933407K13Rik	432.672	-1.23374	0.241118	-5.11677	3.10814e-07	9.69442e-05	151.524	186.253	383.213	473.055	398.666	286.085	433.72	673.439	677.22	663.546
ENSMUSG00000086316	2210013O21Rik	1270.47	0.848551	0.165967	5.11277	3.17466e-07	9.71507e-05	1685.35	1553.03	789.68	973.448	901.918	1767.39	1681.56	1045.78	1081.7	1224.86
ENSMUSG00000028047	Thbs3	644.243	-0.88173	0.173207	-5.09063	3.56875e-07	0.000107143	436.909	417.91	859.439	734.543	804.581	586.569	625.459	661.091	665.16	650.767
ENSMUSG00000031231	Cox7b	5739.2	1.10527	0.217264	5.08723	3.63332e-07	0.000107143	7865.3	10666.4	3912.12	4804.25	3801.31	5759.13	9445.45	3389.99	3711.72	4036.33
ENSMUSG00000028188	Spata1	333.913	-1.35335	0.266423	-5.07971	3.78008e-07	0.00010948	125.495	159.38	338.567	374.403	452.512	211.203	245.057	585.103	378.501	468.906
ENSMUSG00000046432	Ngfrap1	7206.89	0.885978	0.175243	5.05572	4.28762e-07	0.000122002	10431	9253.33	4505.55	5575.63	5653.81	9907.36	8335.01	5180.44	6822.29	6404.45
ENSMUSG00000106636	NA	403.933	-1.92202	0.381408	-5.03928	4.67278e-07	0.000130669	69.7196	252.97	680.855	603.799	950.586	159.363	277.868	387.536	396.127	260.503
ENSMUSG00000059355	Wdr83os	630.692	1.06909	0.212872	5.02225	5.10695e-07	0.000139363	835.705	1025.78	381.353	536.05	377.956	807.373	847.958	510.066	483.331	501.346
ENSMUSG00000097986	Gm26953	145.613	-1.55609	0.309952	-5.02043	5.15554e-07	0.000139363	65.0716	65.7908	217.65	202.059	217.454	90.2414	81.002	220.364	138.227	158.268
ENSMUSG00000029755	Dlx5	785.58	1.37414	0.274198	5.0115	5.40079e-07	0.000143599	2233.81	2026.54	626.907	934.225	718.635	306.245	233.778	184.27	369.224	222.165
ENSMUSG00000057841	Rpl32	4253.91	1.21914	0.244421	4.98785	6.10549e-07	0.000159718	8289.19	6016.61	2250.91	3870.02	2691.26	6071.14	5457.9	1977.57	2743.2	3171.26
ENSMUSG00000025241	Fyco1	1619.04	-1.17884	0.237044	-4.97308	6.5898e-07	0.000169651	723.224	1206.47	2011.87	2090.71	2711.97	946.575	1209.9	2058.31	1629.97	1601.36
ENSMUSG00000107927	NA	140.912	-1.64613	0.331947	-4.95903	7.08475e-07	0.000177371	60.4236	80.6169	208.349	290.014	240.235	30.7205	52.2925	171.922	127.095	147.455
ENSMUSG00000055216	9430025C20Rik	25.9289	-2.72528	0.550017	-4.95491	7.23638e-07	0.000177371	0	1.85326	28.834	47.5432	81.8043	4.80008	0	26.5956	32.4694	35.3891
ENSMUSG00000039016	Timm8b	2876.42	1.18925	0.240164	4.95184	7.35166e-07	0.000177371	5315.42	4155.94	1509.6	2507.91	1957.09	4255.75	3464.63	1400.07	1940.74	2257.04
ENSMUSG00000016252	Atp5e	2359.05	1.14354	0.230977	4.95088	7.38795e-07	0.000177371	4551.29	3370.16	1407.29	2126.37	1646.44	3271.73	2774.58	1132.21	1539.05	1771.42
ENSMUSG00000094634	Gm3468	23.999	-2.71501	0.548531	-4.9496	7.43647e-07	0.000177371	1.85919	2.77989	60.4584	47.5432	66.2718	0	0	6.6489	26.9033	27.5249
ENSMUSG00000109108	NA	296.372	-1.31004	0.264948	-4.94451	7.63353e-07	0.000179432	140.369	155.674	400.886	337.557	428.696	186.243	201.992	457.824	283.876	370.603
ENSMUSG00000074637	Sox2	769.529	1.02538	0.20779	4.93467	8.02857e-07	0.000185423	1282.84	1225.01	681.785	524.164	591.269	653.77	817.198	600.301	564.968	753.985
ENSMUSG00000005803	Sqrdl	21.3937	2.67328	0.541968	4.93253	8.11704e-07	0.000185423	34.395	45.4049	2.79039	0	1.0355	22.0804	22.5575	29.4451	29.6863	26.5418
ENSMUSG00000097767	Miat	5975.37	-1.57228	0.319365	-4.92316	8.51595e-07	0.000191834	1489.21	3140.35	8198.16	5515.02	9416.81	2570.92	5765.5	7748.82	6121.88	9787.06
ENSMUSG00000023048	Prr13	1283.59	0.913542	0.186129	4.9081	9.19627e-07	0.000204321	1488.28	1454.81	637.138	807.047	862.569	1663.71	1953.28	1181.6	1424.94	1362.48
ENSMUSG00000087151	Gm14022	220.743	-1.71364	0.350101	-4.89469	9.84591e-07	0.000215114	104.115	88.9565	343.218	275.751	477.364	100.802	174.308	267.856	238.418	136.641
ENSMUSG00000103739	NA	188.508	-1.75969	0.359658	-4.89268	9.94731e-07	0.000215114	44.6205	72.2772	245.554	203.247	258.874	51.8408	133.294	301.1	260.683	313.587
ENSMUSG00000022822	Abcc5	2308.11	-0.812169	0.166121	-4.88903	1.01332e-06	0.000216251	1524.53	1746.7	3026.64	2882.31	2816.55	1745.31	2021.97	2815.33	2201.43	2300.29
ENSMUSG00000041571	Sepw1	9887.59	1.12686	0.231054	4.87704	1.07692e-06	0.000225146	20778.3	15428.4	6128.62	9606.11	8179.39	13049.5	10582.6	3749.03	5498.47	5875.58
ENSMUSG00000001707	Eef1e1	3161.91	1.11992	0.229681	4.87597	1.08277e-06	0.000225146	6443.02	4863.88	2033.26	3222.24	2259.45	3988.86	3406.19	1410.52	2083.61	1908.06
ENSMUSG00000019889	Ptprk	3800.8	-0.92633	0.190712	-4.85721	1.19048e-06	0.000239306	1470.62	2123.84	3331.72	3192.53	3965.95	4207.75	4508.43	5764.6	4802.69	4639.91
ENSMUSG00000081137	BC022960	282.627	-1.34514	0.27694	-4.85715	1.19087e-06	0.000239306	145.946	177.913	479.947	452.849	378.992	171.843	136.371	380.887	260.683	240.843
ENSMUSG00000106032	NA	631.46	-1.15811	0.23847	-4.85644	1.19513e-06	0.000239306	269.582	453.122	785.029	786.841	946.444	467.527	443.973	809.266	640.112	712.698
ENSMUSG00000021520	Uqcrb	3373.84	0.982594	0.202574	4.85053	1.2313e-06	0.000243542	5695.62	4366.28	2104.88	3040.39	2314.34	4599.43	4322.84	2047.86	2483.45	2763.3
ENSMUSG00000071014	Ndufb6	2112.54	1.02066	0.210668	4.8449	1.26677e-06	0.000246088	3962.86	2840.12	1374.73	1902.92	1615.38	2724.52	2469.02	1158.81	1463.91	1613.15
ENSMUSG00000107560	NA	157.349	-1.55758	0.321568	-4.84369	1.27452e-06	0.000246088	66.0012	93.5897	261.366	225.83	294.081	97.9216	141.497	129.179	105.758	158.268
ENSMUSG00000042712	Wbp5	5531.46	1.10334	0.228284	4.83319	1.3436e-06	0.000256374	8331.02	7121.16	2751.32	4196.88	3491.7	7586.04	7488.07	3364.34	5147.8	5836.26
ENSMUSG00000031508	Ankrd10	6970.79	-0.763589	0.158777	-4.8092	1.51539e-06	0.000285791	4276.13	5192.84	8462.31	7004.31	8923.91	6689.39	6892.35	7996.73	7132.14	7137.79
ENSMUSG00000039419	Cntnap2	2397.31	0.881749	0.183868	4.79556	1.62218e-06	0.000297549	3741.62	2837.34	1697.49	1950.46	1618.48	2904.05	2871.98	2186.54	1796.02	2369.11
ENSMUSG00000006057	Atp5g1	4152.25	0.88061	0.183644	4.79521	1.62507e-06	0.000297549	7066.77	6096.3	3229.41	4177.86	3122.02	4772.24	4771.94	2301.47	2921.32	3063.13
ENSMUSG00000071528	Usmg5	3115.44	1.14991	0.239851	4.79426	1.63277e-06	0.000297549	6621.5	4564.58	2087.21	2988.09	2172.47	3990.78	3286.22	1342.13	1875.81	2225.58
ENSMUSG00000014313	Cox6c	5619.08	0.792934	0.165733	4.7844	1.71497e-06	0.000308311	9321.04	7211.04	4444.16	4981.34	4701.16	6847.79	6232.03	3667.34	4144.96	4639.91
ENSMUSG00000045327	6330549D23Rik	274.775	-1.68903	0.353155	-4.78267	1.72984e-06	0.000308311	105.044	133.435	490.178	344.689	501.181	108.482	298.375	213.715	243.985	308.672
ENSMUSG00000025035	Arl3	1877.28	0.866677	0.181645	4.77126	1.83075e-06	0.000319317	2667.93	2396.27	1232.42	1609.34	1259.16	2193.63	2519.27	1488.4	1563.17	1843.18
ENSMUSG00000054604	Cggbp1	2037.6	0.92494	0.193939	4.76922	1.84939e-06	0.000319317	3147.61	2781.74	1311.48	1597.45	1681.65	2667.88	1872.27	1736.31	1641.1	1938.54
ENSMUSG00000028447	Dctn3	5690.5	0.911737	0.191209	4.76826	1.85819e-06	0.000319317	9775.61	7550.19	3892.59	5298.69	4349.09	6167.14	6324.31	3732.88	5028.12	4786.38
ENSMUSG00000015672	Mrpl32	2498.34	0.795444	0.166973	4.7639	1.89891e-06	0.000319317	3657.02	3257.11	1710.51	2286.83	1904.28	3079.73	2804.31	1957.63	2214.42	2111.55
ENSMUSG00000036817	Sun1	2561.41	-0.812163	0.170622	-4.76	1.93593e-06	0.000319317	1630.51	1924.61	3628.43	2827.63	3032.97	2088.99	1796.4	3132.58	2738.57	2813.44
ENSMUSG00000000581	C1d	4470.65	1.08378	0.227711	4.75945	1.94117e-06	0.000319317	8825.57	6586.49	2633.2	4691.33	3202.79	5148.56	4681.71	2795.39	3403.72	2737.74
ENSMUSG00000041841	Rpl37	2995.38	0.980542	0.206021	4.75943	1.94139e-06	0.000319317	5237.33	4218.95	2078.84	2611.31	2318.48	3745.02	3746.6	1498.85	2075.26	2423.17
ENSMUSG00000018740	Slc25a35	64.978	-2.1106	0.443531	-4.75863	1.94909e-06	0.000319317	12.0847	5.55978	64.1789	62.9948	62.1298	38.4006	32.811	176.671	93.6975	101.252
ENSMUSG00000106106	NA	14629.9	0.862867	0.181429	4.75596	1.97504e-06	0.00031982	30635.7	21501.5	15075.5	14266.5	12838.1	15921.9	12506.1	7283.4	7957.8	8312.51
ENSMUSG00000073594	Gm10545	46.0893	-2.38266	0.501161	-4.75427	1.99161e-06	0.00031982	2.78878	6.48641	36.275	62.9948	95.2657	79.6813	36.9123	34.1944	47.3126	58.9819
ENSMUSG00000089764	Gm16580	129.499	-1.61851	0.340604	-4.75187	2.01546e-06	0.000320477	35.3246	61.1576	140.449	218.699	154.289	121.922	119.965	150.075	145.649	147.455
ENSMUSG00000021290	2010107E04Rik	3620.24	1.02757	0.216406	4.74834	2.05093e-06	0.000320608	7309.4	5000.1	2483.44	3675.09	2628.09	4428.55	4149.56	1853.14	2245.96	2429.07
ENSMUSG00000079641	Rpl39	1411.87	1.22024	0.257009	4.74786	2.05581e-06	0.000320608	2784.13	1889.4	798.051	1166	898.811	2138.91	1832.29	618.348	871.109	1121.64
ENSMUSG00000001289	Pfdn5	3010.6	0.843046	0.177789	4.74183	2.11797e-06	0.000324947	4606.14	4164.28	2029.54	2873.99	2317.44	3482.94	3713.79	2090.6	2281.21	2546.05
ENSMUSG00000027709	Mccc1	1370.41	-1.07052	0.225786	-4.74128	2.1237e-06	0.000324947	436.909	641.228	1227.77	883.116	1422.77	1379.54	1445.73	2097.25	1948.17	2221.65
ENSMUSG00000097347	Gm17275	262.503	-1.55697	0.328523	-4.73929	2.14472e-06	0.000325095	81.8043	125.095	431.58	294.768	305.472	264.964	193.79	382.787	343.248	201.521
ENSMUSG00000017188	Coa3	5577.34	0.849401	0.179725	4.72611	2.28867e-06	0.000343703	9295.01	7736.44	4039.55	5359.31	4545.83	6381.22	6226.9	3408.04	4208.97	4572.08
ENSMUSG00000099083	Atf7	958.421	-0.810142	0.171495	-4.724	2.31247e-06	0.000344091	488.966	555.978	967.334	842.704	981.651	898.574	944.34	1387.72	1196.73	1320.21
ENSMUSG00000103358	NA	81.8514	-2.01845	0.428176	-4.71406	2.42832e-06	0.000358044	30.6766	52.8179	306.943	174.721	142.899	8.64014	14.3548	21.8464	37.1079	28.5079
ENSMUSG00000004366	Sst	2482.12	1.20575	0.256952	4.69251	2.69871e-06	0.000394328	7967.55	5000.1	2315.09	2783.66	2816.55	1289.3	1094.04	361.89	714.328	478.736
ENSMUSG00000063015	Ccni	3541.63	0.880849	0.187811	4.69009	2.73087e-06	0.000395464	4916.62	4438.56	2056.52	2585.16	2848.65	4825.04	5181.05	2419.25	2793.3	3352.14
ENSMUSG00000109131	NA	98.2837	-1.77942	0.379867	-4.68432	2.80885e-06	0.000403125	34.395	45.4049	147.891	208.002	139.792	38.4006	72.7993	106.382	81.6374	108.133
ENSMUSG00000008438	Adam21	64.7275	-2.29896	0.490966	-4.68254	2.83348e-06	0.000403125	5.57756	22.2391	70.6898	85.5778	216.419	22.0804	25.6336	81.6865	59.3727	57.9989
ENSMUSG00000073702	Rpl31	1712.58	1.05486	0.225398	4.67996	2.86931e-06	0.000404672	3031.41	2362.91	988.727	1502.37	1279.87	2460.52	2189.11	861.508	1142.92	1306.45
ENSMUSG00000036781	Rps27l	2121.01	1.01893	0.217916	4.67579	2.9282e-06	0.000406836	3507.36	2560.28	1301.25	1592.7	1473.51	3327.41	2540.8	1283.24	1680.06	1943.45
ENSMUSG00000043004	Gng2	9078.3	1.00083	0.214066	4.67533	2.93482e-06	0.000406836	18136.4	16390.2	6310	10397.7	8377.17	9490.71	7866.43	3906.7	5542.07	4365.64
ENSMUSG00000038812	Trmt112	770.043	0.907631	0.194531	4.66575	3.075e-06	0.000420227	1089.48	1035.97	538.545	583.593	544.671	1011.86	1036.62	524.313	586.305	749.07
ENSMUSG00000032526	Deb1	1259.17	1.04528	0.224059	4.6652	3.08324e-06	0.000420227	2113.9	1715.19	733.872	1127.96	836.682	1779.87	1728.73	692.436	853.482	1009.57
ENSMUSG00000087006	Gm13889	316.893	1.07753	0.231345	4.65766	3.19818e-06	0.000432261	665.589	627.329	330.196	279.317	273.371	246.724	204.043	159.574	207.804	174.98
ENSMUSG00000026349	Ccnt2	11109.6	-0.832536	0.178945	-4.65246	3.27994e-06	0.000439648	5420.46	7492.73	10541.2	11484.1	13063.8	9374.55	10913.7	15880.4	13615.8	13309.3
ENSMUSG00000047187	Rab2a	5115.24	0.78027	0.167841	4.64887	3.33751e-06	0.000443698	8028.9	7239.76	3600.53	5165.57	4393.61	5322.32	5855.73	3796.52	3901.9	3847.58
ENSMUSG00000061315	Naca	5287.14	1.06576	0.229502	4.64382	3.42024e-06	0.000450999	8738.18	7002.55	2825.73	4644.98	3440.96	7052.27	6874.92	3040.45	4531.81	4719.53
ENSMUSG00000031954	Cfdp1	2888.63	0.973605	0.210041	4.63531	3.56404e-06	0.00046617	4228.72	3775.09	1639.82	2409.25	1917.74	3915.9	3724.04	1847.44	2736.71	2691.54
ENSMUSG00000059395	Nkapl	612.094	-1.02197	0.220755	-4.62944	3.66658e-06	0.000475746	500.122	518.913	1137.55	919.962	1119.37	309.125	368.098	516.715	367.369	363.722
ENSMUSG00000032368	Zic1	1476.98	1.281	0.276935	4.62561	3.7349e-06	0.000480764	1961.44	2426.85	608.304	1137.47	808.723	2297.32	1779.99	1285.14	855.338	1609.22
ENSMUSG00000071658	Gng3	4032.92	1.02127	0.221022	4.62068	3.8248e-06	0.00048846	8322.66	6318.69	2857.36	4246.8	3366.4	4896.08	3842.98	1704.97	2510.35	2262.94
ENSMUSG00000078941	Ak6	1288.13	1.09492	0.237985	4.60078	4.2091e-06	0.000527679	2009.78	1914.42	668.763	1224.24	764.197	1581.15	1752.31	852.959	1088.19	1025.3
ENSMUSG00000004096	Cwc15	2344.6	1.10565	0.240345	4.60024	4.21995e-06	0.000527679	3514.8	2963.36	1060.35	1715.12	1578.1	3635.58	3424.64	1322.18	1995.48	2236.4
ENSMUSG00000032743	D430042O09Rik	1209.25	-1.28698	0.279791	-4.59977	4.2295e-06	0.000527679	495.474	779.296	1899.32	1060.21	2009.9	548.169	852.059	1620.43	1360.93	1466.68
ENSMUSG00000050071	Bex1	1293.86	1.0396	0.22627	4.59451	4.33775e-06	0.000537053	2744.16	1942.22	932.92	1314.57	1056.21	1313.3	1248.87	625.947	925.843	834.594
ENSMUSG00000008682	Rpl10	4818.6	0.872343	0.189977	4.59184	4.39358e-06	0.000537167	7805.8	6309.43	3245.22	4644.98	3462.7	6380.26	5899.82	3034.75	3760.89	3642.13
ENSMUSG00000066170	E230001N04Rik	93.6703	-1.84412	0.401656	-4.5913	4.40491e-06	0.000537167	63.2124	41.6984	294.851	175.91	197.78	21.1203	32.811	51.2915	32.4694	25.5588
ENSMUSG00000024130	Abca3	841.895	-0.882473	0.192314	-4.58871	4.45987e-06	0.00053981	562.404	694.046	1078.95	1083.99	1373.07	652.81	589.572	841.561	755.146	787.408
ENSMUSG00000022174	Dad1	5062.52	0.748242	0.16323	4.58397	4.56231e-06	0.00054812	7754.67	6568.88	4164.19	4461.93	4014.62	6226.66	5942.88	3367.19	3636.58	4487.54
ENSMUSG00000021068	Nin	1554.15	-1.15852	0.252971	-4.57964	4.65767e-06	0.000555462	1225.2	1750.41	3191.27	3016.62	4029.12	454.087	545.482	352.392	614.136	362.739
ENSMUSG00000106375	NA	549.605	-1.52299	0.332871	-4.57533	4.75478e-06	0.000562449	158.961	297.448	597.143	537.239	1085.2	281.284	532.153	706.683	653.1	646.835
ENSMUSG00000070394	Tmem256	1891.54	0.937214	0.204902	4.57397	4.78562e-06	0.000562449	3232.2	2323.06	1464.02	1643.81	1144.22	2518.12	2460.82	1284.19	1284.86	1560.07
ENSMUSG00000031839	Hsbp1	10815.8	0.922084	0.202058	4.56347	5.03158e-06	0.000586419	18544.5	14283.1	6728.55	10213.5	8461.05	13452.7	12293.9	6693.54	8588.63	8898.4
ENSMUSG00000009927	Rps25	2624.77	1.04926	0.229989	4.56221	5.06188e-06	0.000586419	4903.61	3732.47	1534.71	2500.77	2011.97	3553.02	3147.8	1266.14	1693.05	1904.13
ENSMUSG00000035674	Ndufa3	3415.4	0.949638	0.208269	4.55968	5.12317e-06	0.000588004	5647.28	4181.88	2293.7	2821.69	2337.12	4557.19	4399.74	2229.28	2336.87	3349.19
ENSMUSG00000108456	NA	230.378	-1.55917	0.342023	-4.55866	5.14807e-06	0.000588004	94.8186	140.848	352.519	443.341	375.885	114.242	127.142	303.95	229.141	121.896
ENSMUSG00000062981	Mrpl42	2636.15	1.02559	0.225276	4.55258	5.29929e-06	0.000597843	4295.65	3313.63	1383.1	2066.94	1989.19	3607.74	3685.08	1522.6	2139.27	2358.29
ENSMUSG00000003824	Syce2	733.601	1.05173	0.231101	4.55098	5.33977e-06	0.000597843	1128.53	827.481	396.235	524.164	451.477	1187.54	941.264	511.016	660.521	707.783
ENSMUSG00000022890	Atp5j	7447.15	0.925993	0.20348	4.55078	5.3448e-06	0.000597843	11074.3	8793.72	4287.9	6085.54	4978.67	9360.15	10157	5324.82	6458.64	7950.76
ENSMUSG00000073388	A330017A19Rik	251.057	-1.44177	0.317645	-4.53893	5.6541e-06	0.000628108	122.706	185.326	527.383	336.368	499.11	77.7612	133.294	243.16	212.443	173.014
ENSMUSG00000018585	Atox1	1548.38	0.992048	0.218793	4.53418	5.78269e-06	0.000638024	2803.66	2069.17	1022.21	1423.92	1124.55	1897.95	1888.68	889.053	1047.37	1317.26
ENSMUSG00000107955	NA	298.914	-1.73322	0.3829	-4.52657	5.9949e-06	0.000651906	89.241	88.0299	345.078	232.962	516.713	111.362	360.92	379.937	431.38	433.517
ENSMUSG00000047459	Dynlrb1	8530.9	1.09847	0.242731	4.52548	6.02595e-06	0.000651906	14638.3	11685.7	4269.29	7574.83	5886.8	11608.5	12030.3	4242.95	6162.7	7209.55
ENSMUSG00000087260	Lamtor5	3682.02	1.01975	0.225341	4.52537	6.02909e-06	0.000651906	5933.6	4894.46	2210.92	3212.73	2346.44	4567.75	4954.45	2121.95	3025.22	3552.68
ENSMUSG00000029623	Pdap1	2135.33	1.14661	0.253547	4.52226	6.11839e-06	0.000654011	3317.72	2910.55	1158.01	1800.7	1082.09	2539.24	3100.63	1317.43	1809.94	2317
ENSMUSG00000043015	Tmem194b	841.256	-1.05569	0.233462	-4.52188	6.12921e-06	0.000654011	498.262	424.397	1009.19	961.562	1014.79	814.093	733.12	1170.21	1107.67	679.275
ENSMUSG00000025350	Rdh5	269.122	-1.72032	0.380767	-4.51803	6.24174e-06	0.000657978	48.3389	42.625	319.034	122.424	137.721	320.645	268.64	587.003	307.068	537.718
ENSMUSG00000038605	Samd10	1218.11	0.714863	0.158231	4.51783	6.24753e-06	0.000657978	1547.77	1736.51	1025	1037.63	908.131	1335.38	1186.32	1106.57	1179.1	1118.69
ENSMUSG00000090862	Rps13	3304.76	0.97713	0.216535	4.51257	6.40476e-06	0.00066594	6162.28	4421.88	2227.66	3232.94	2379.57	4330.63	3656.37	1817.05	2465.82	2353.38
ENSMUSG00000026032	Ndufb3	2603.82	0.811105	0.179744	4.51255	6.40525e-06	0.00066594	3653.3	3166.3	1652.84	2235.72	1858.72	3219.89	3407.21	1968.07	2367.49	2508.7
ENSMUSG00000084947	Gm15594	714.521	-0.836391	0.185472	-4.50952	6.49734e-06	0.000671212	371.838	408.644	695.737	663.228	772.481	746.892	893.073	928.947	855.338	809.035
ENSMUSG00000086219	Srrm4os	1335.63	-1.23093	0.273047	-4.50814	6.5397e-06	0.000671312	485.248	661.614	1787.71	1350.23	1170.11	828.493	1702.07	1708.77	1693.05	1969.01
ENSMUSG00000107021	NA	564.955	-1.61342	0.358007	-4.50668	6.58504e-06	0.000671715	93.889	231.658	597.143	638.268	545.707	429.127	1221.18	586.053	608.57	697.952
ENSMUSG00000051579	Tceal8	2331.58	1.04884	0.232833	4.50468	6.64723e-06	0.000673822	3290.76	2729.85	1019.42	1735.33	1475.58	3813.18	3102.69	1643.23	2100.31	2405.48
ENSMUSG00000009549	Srp14	6030.06	0.924537	0.205511	4.49873	6.83614e-06	0.000680487	9419.58	7165.63	3696.33	5128.73	3992.88	8421.25	8312.45	3787.02	4733.12	5643.58
ENSMUSG00000091337	Eid1	5409.49	0.898544	0.199735	4.49867	6.83783e-06	0.000680487	10926.4	8378.59	4196.74	5355.75	5611.36	5565.21	4634.55	2812.49	3775.73	2838.01
ENSMUSG00000036751	Cox6b1	9359.5	0.818981	0.182091	4.49765	6.87078e-06	0.000680487	14865.1	11590.3	6963.88	8345.03	6830.14	12037.6	10974.2	6365.85	6930.83	8691.96
ENSMUSG00000021114	Atp6v1d	5063.6	0.746469	0.16598	4.49734	6.88081e-06	0.000680487	6807.42	6407.65	3430.32	4417.96	3833.41	6445.54	5777.8	3878.21	4877.84	4759.84
ENSMUSG00000027397	Slc20a1	1833.77	-0.901632	0.200868	-4.48869	7.1664e-06	0.000700446	1293.99	1443.69	2399.73	2085.96	3339.48	1638.75	1703.09	1568.19	1445.35	1419.5
ENSMUSG00000063316	Rpl27	2815.42	0.79782	0.177743	4.48861	7.169e-06	0.000700446	4262.19	3268.23	1997.92	2307.04	2101.02	3813.18	3460.53	2024.12	2276.57	2643.37
ENSMUSG00000042043	Tbca	2713.23	1.08449	0.241802	4.48502	7.29067e-06	0.000708068	5218.74	4050.3	1575.64	2701.65	2020.25	3505.98	3446.18	1127.46	1808.08	1678.03
ENSMUSG00000059534	Uqcr10	3239.08	0.99639	0.222228	4.48364	7.33818e-06	0.00070844	5889.91	4420.95	2065.82	3043.96	2411.67	4056.06	3944.49	1674.57	2230.19	2653.2
ENSMUSG00000063787	Chchd1	2892.81	0.8775	0.195771	4.48227	7.38539e-06	0.000708779	5200.15	3763.05	2347.65	2698.08	2122.77	3368.69	3364.15	1735.36	1946.31	2381.89
ENSMUSG00000105460	NA	127.301	-1.84605	0.412258	-4.47789	7.53856e-06	0.00071749	47.4093	19.4592	140.449	140.253	198.815	102.722	52.2925	175.721	136.372	259.52
ENSMUSG00000102516	NA	244.196	-1.78341	0.398336	-4.47715	7.56463e-06	0.00071749	84.5931	165.867	468.785	468.301	619.227	72.0011	207.119	147.226	141.01	67.8292
ENSMUSG00000107610	NA	141.3	-1.61054	0.360414	-4.46859	7.87369e-06	0.000742461	36.2542	77.837	199.978	173.533	236.093	77.7612	101.509	132.028	172.552	205.454
ENSMUSG00000038244	Mical2	301.369	-1.21832	0.272847	-4.46521	7.99912e-06	0.000744394	271.441	258.53	580.401	582.405	754.877	82.5613	70.7486	163.373	153.998	95.354
ENSMUSG00000039001	Rps21	1491.69	0.848398	0.190015	4.4649	8.01055e-06	0.000744394	2628.89	1939.44	1144.06	1415.6	1176.32	1780.83	1850.74	934.646	927.698	1118.69
ENSMUSG00000042258	Isl1	588.731	1.32331	0.29654	4.46248	8.10161e-06	0.000744394	1336.76	1872.72	492.968	659.663	603.695	112.322	256.336	198.517	206.877	147.455
ENSMUSG00000018287	Spag7	4141.55	0.745797	0.167181	4.461	8.15772e-06	0.000744394	4643.32	3932.62	2472.28	2873.99	2250.14	5366.49	6203.32	4104.27	4824.96	4744.11
ENSMUSG00000025135	Anapc11	4044.29	0.685235	0.153607	4.46096	8.15931e-06	0.000744394	6294.28	5115	3351.26	3805.84	3384	4889.36	4716.57	2703.25	3179.22	3004.14
ENSMUSG00000018567	Gabarap	8697.07	0.808009	0.181148	4.46048	8.17745e-06	0.000744394	12492.8	11045.4	5884.93	7606.92	6372.45	9366.87	11389.5	6423.79	7616.4	8771.59
ENSMUSG00000002477	Snrpd1	4102.01	0.988943	0.221762	4.45949	8.21545e-06	0.000744394	6757.22	5713.6	2593.2	3889.04	2671.58	4565.83	4989.32	2465.79	3595.76	3778.77
ENSMUSG00000106073	NA	705.55	-1.23134	0.276323	-4.45615	8.34441e-06	0.000751878	203.581	228.878	598.073	543.182	502.216	558.729	1206.83	941.294	1187.45	1085.27
ENSMUSG00000032503	Arpp21	4254.18	-1.24797	0.280144	-4.45476	8.39883e-06	0.0007526	3164.34	4803.65	7890.29	11354.5	10160.3	745.932	1182.22	998.285	1516.79	725.477
ENSMUSG00000030330	Ing4	406.017	-1.08008	0.242847	-4.44757	8.68483e-06	0.000773952	169.186	227.024	475.296	383.912	452.512	345.605	389.63	647.793	495.391	473.821
ENSMUSG00000022555	Dgat1	829.839	-0.947246	0.213062	-4.44588	8.75333e-06	0.000774135	538.235	512.427	1067.79	928.282	1122.48	880.334	636.738	1014.43	737.52	860.152
ENSMUSG00000005501	Usp40	1910.48	-0.921743	0.207358	-4.44517	8.78235e-06	0.000774135	964.919	1417.74	2100.23	2082.39	2754.42	1656.99	1795.37	2387.91	1995.48	1949.35
ENSMUSG00000041124	Msantd4	1959.74	0.771392	0.173686	4.4413	8.94165e-06	0.000781585	2599.15	2182.21	1255.67	1611.72	1284.02	2430.76	2513.11	1745.81	1902.71	2072.23
ENSMUSG00000020297	Nsg2	17083.9	0.65444	0.14737	4.44078	8.96324e-06	0.000781585	25895.7	20694.4	13629.2	15229.3	15168	17042.2	16575.7	14196.4	16246.8	16161
ENSMUSG00000105655	NA	256.636	-1.48869	0.335362	-4.43905	9.03568e-06	0.000783688	87.3818	119.535	367.401	211.567	406.95	170.883	320.932	325.796	271.816	284.096
ENSMUSG00000071415	Rpl23	2805.51	1.03864	0.234133	4.43611	9.15979e-06	0.000790227	4648.9	3675.94	1546.8	2381.92	1947.77	3853.5	4010.11	1444.71	2062.27	2483.14
ENSMUSG00000022194	Pabpn1	2757.47	-0.943979	0.212951	-4.43285	9.29943e-06	0.000798029	1287.49	1930.17	3379.16	2582.79	3577.64	2264.68	2816.62	3574.26	2912.97	3248.92
ENSMUSG00000037872	Ackr1	670.823	-0.921948	0.208072	-4.43091	9.38372e-06	0.000801024	355.105	347.486	584.121	761.881	707.244	792.973	716.714	701.934	794.11	946.659
ENSMUSG00000020932	Gfap	98.7636	-2.21892	0.501434	-4.42516	9.63721e-06	0.00081727	5.57756	0.926631	92.0828	43.9775	43.4909	69.1211	148.675	347.643	144.721	91.4219
ENSMUSG00000105987	NA	367.961	-1.05067	0.237534	-4.42326	9.72244e-06	0.00081727	181.271	233.511	398.095	538.427	403.844	376.326	349.642	410.332	366.441	421.72
ENSMUSG00000028344	Invs	607.963	-0.993963	0.224721	-4.4231	9.72941e-06	0.00081727	330.006	334.514	661.322	536.05	852.214	426.247	508.57	852.959	791.327	786.425
ENSMUSG00000033940	Brk1	5432.82	0.778781	0.176112	4.42208	9.7756e-06	0.00081727	7646.84	6717.14	3587.51	4453.61	4348.05	7140.59	6800.07	3769.93	4585.61	5278.88
ENSMUSG00000022940	Pigp	1762.43	0.767275	0.173574	4.42046	9.84921e-06	0.000819202	2248.69	1994.11	1226.84	1296.74	1170.11	2399.08	1821.01	1812.3	1672.64	1982.77
ENSMUSG00000067288	Rps28	1686.66	0.959023	0.217154	4.41632	1.00396e-05	0.00083078	2944.02	2170.17	1289.16	1409.66	1141.12	2273.32	2072.22	892.852	1264.45	1409.67
ENSMUSG00000039771	Polr2j	2504.76	0.947021	0.214666	4.4116	1.02609e-05	0.000844783	4293.79	3174.64	1644.47	2265.44	1752.06	3348.53	2915.05	1486.5	2026.09	2141.04
ENSMUSG00000107796	NA	138.021	-1.82543	0.413902	-4.41029	1.0323e-05	0.000845599	36.2542	48.1848	131.148	325.671	136.686	86.4014	185.587	134.878	140.082	155.319
ENSMUSG00000027091	Zc3h15	2439.43	0.742456	0.168431	4.40806	1.04301e-05	0.000850078	3152.25	3224.67	1609.12	2182.24	1860.79	2928.05	2726.38	2052.61	2445.41	2212.8
ENSMUSG00000030660	Pik3c2a	1045.53	-0.843326	0.191418	-4.40567	1.05457e-05	0.000855205	475.023	535.592	968.264	892.624	918.486	824.653	1053.03	1829.4	1561.32	1396.89
ENSMUSG00000027673	Ndufb5	3290.66	0.75758	0.172107	4.40181	1.07353e-05	0.000864286	5072.79	4373.7	2541.11	3020.18	2708.86	4272.07	3344.67	2282.47	2488.09	2802.62
ENSMUSG00000061313	Ddhd2	1866.42	-0.857975	0.19494	-4.40122	1.07643e-05	0.000864286	973.285	1291.72	2001.64	2022.97	2261.53	1792.35	1765.64	2656.71	1901.78	1996.54
ENSMUSG00000004285	Atp6v1f	4533.93	0.914343	0.207799	4.40014	1.08182e-05	0.000864335	7203.42	5546.81	2713.19	3902.11	3303.24	5892.57	5617.85	2945.46	3849.02	4365.64
ENSMUSG00000015134	Aldh1a3	88.6894	1.95851	0.445328	4.3979	1.09302e-05	0.000869006	340.231	297.448	40.9257	73.692	64.2008	23.0404	14.3548	3.79937	21.3371	7.86425
ENSMUSG00000049517	Rps23	2337.4	1.08274	0.246424	4.39383	1.11373e-05	0.000880526	4171.09	3198.73	1284.51	1999.19	1729.28	3315.89	3073.98	1063.82	1604.92	1932.64
ENSMUSG00000031429	Psmd10	1401.47	0.816844	0.185946	4.39292	1.11837e-05	0.000880526	1600.76	1632.72	785.029	1068.53	861.534	2143.71	1751.28	1267.09	1414.74	1489.29
ENSMUSG00000056851	Pcbp2	1175.56	0.8	0.182242	4.38976	1.13474e-05	0.000889097	1630.51	1368.63	757.125	836.761	952.657	1574.43	1655.93	867.207	1041.81	1070.52
ENSMUSG00000018326	Ywhab	7443.84	0.856077	0.195174	4.38622	1.15338e-05	0.00089936	11802.1	10639.6	4698.08	7042.34	6491.53	9736.47	7542.42	4897.39	5990.15	5598.36
ENSMUSG00000002580	Mien1	1986.26	0.927128	0.211451	4.38459	1.16205e-05	0.000901786	3483.19	2709.47	1303.11	1910.05	1550.14	2703.4	2222.94	1103.72	1413.81	1462.75
ENSMUSG00000055839	Tceb2	5256.2	0.901166	0.205621	4.38266	1.17241e-05	0.000905488	8745.62	6933.98	3338.23	4807.81	4162.7	6770.03	6214.6	3049	4047.55	4492.45
ENSMUSG00000035885	Cox8a	4240.05	0.709125	0.161879	4.38058	1.18365e-05	0.000909843	5457.65	5171.53	3204.29	3210.36	3239.03	6434.98	4778.09	3417.54	3490	3997.01
ENSMUSG00000031059	Ndufb11	3566.91	0.806613	0.184633	4.36874	1.24968e-05	0.000955459	5653.79	4449.68	2458.33	3257.9	2810.34	4337.35	4015.24	2542.73	2821.13	3322.65
ENSMUSG00000102659	NA	160.354	-1.71802	0.393333	-4.36785	1.25478e-05	0.000955459	36.2542	98.2228	162.773	349.443	293.046	58.5609	72.7993	202.317	151.215	178.912
ENSMUSG00000030417	Pdcd5	2084.73	0.738144	0.169071	4.36587	1.26619e-05	0.000959639	3101.13	2567.69	1487.28	1876.77	1673.36	2654.44	2455.69	1552.04	1830.35	1648.54
ENSMUSG00000026034	Clk1	13109.1	-0.87986	0.202067	-4.35429	1.33497e-05	0.00100707	5671.45	7550.19	13781.7	12039.1	11577.9	10240.5	12593.3	23271.2	19264.6	15101.3
ENSMUSG00000061983	Rps12	1227.05	0.989023	0.227225	4.35262	1.34517e-05	0.00100986	2412.3	1705.93	860.369	1155.3	997.184	1735.71	1470.34	513.865	641.967	777.578
ENSMUSG00000104052	NA	158.943	-1.59129	0.365676	-4.35166	1.35112e-05	0.00100986	26.9582	74.1304	193.467	202.059	152.218	167.043	234.803	189.969	184.612	164.166
ENSMUSG00000022400	Rbx1	10119.5	0.950238	0.21847	4.34952	1.36439e-05	0.00101509	15706.4	12267.7	5754.71	8705.17	6696.56	14487.6	13590.9	6002.06	8635.94	9347.65
ENSMUSG00000034566	Atp5h	6331.54	0.795299	0.183066	4.34432	1.39709e-05	0.00103329	9694.74	7673.43	4188.37	5813.35	4781.93	7386.36	7374.26	4752.06	5603.3	6047.61
ENSMUSG00000004661	Arid3b	440.45	-1.16949	0.269289	-4.34287	1.40635e-05	0.00103329	230.539	168.647	484.597	393.42	550.884	283.205	484.987	632.595	594.655	580.972
ENSMUSG00000010051	Hyal1	592.168	-1.21265	0.279293	-4.34187	1.41273e-05	0.00103329	208.229	271.503	656.671	426.701	701.032	325.445	544.457	1088.52	833.073	866.051
ENSMUSG00000071866	Ppia	18230.4	0.872054	0.200859	4.34162	1.41433e-05	0.00103329	29874.4	25119.1	12190.3	18150.8	13772.1	24128.1	20194.1	10571.8	14122.4	14181.2
ENSMUSG00000021687	Scamp1	2588.76	0.653405	0.150567	4.33963	1.42724e-05	0.00103804	4069.76	4144.82	2308.58	2692.14	2756.49	2245.48	2111.18	1946.23	1940.74	1672.14
ENSMUSG00000026895	Ndufa8	4476.78	0.883051	0.203836	4.33217	1.47648e-05	0.00106906	7602.22	6049.04	2937.35	4102.98	3816.84	5424.09	5115.43	2559.83	3368.47	3791.55
ENSMUSG00000046330	Rpl37a	3493.8	0.778497	0.179749	4.33102	1.48422e-05	0.00106989	5706.78	4353.31	2583.9	3256.71	2825.87	4676.23	4189.55	2157.09	2487.16	2701.37
ENSMUSG00000007987	Ift22	1471.36	0.727339	0.16804	4.32837	1.50214e-05	0.00107802	2148.29	2003.38	1077.09	1305.06	1334.76	1851.87	1567.75	1094.22	1114.17	1216.99
ENSMUSG00000059291	Rpl11	2671.98	0.865286	0.200089	4.32451	1.52869e-05	0.00109224	4209.2	3360.89	1750.5	2372.41	1986.08	3476.22	3546.66	1653.68	1953.73	2410.39
ENSMUSG00000075486	Commd6	1635.87	0.986312	0.228209	4.32198	1.54637e-05	0.00110003	2394.63	1740.21	866.88	1143.42	1033.43	2373.16	2075.29	1193.95	1585.44	1952.3
ENSMUSG00000057388	Mrpl18	2323.89	0.934308	0.216691	4.31171	1.61998e-05	0.00114736	3482.26	2706.69	1312.41	1791.19	1636.09	3412.85	3145.75	1446.61	2021.45	2283.58
ENSMUSG00000032249	Anp32a	1452.13	1.07715	0.249884	4.31061	1.62806e-05	0.00114807	2305.39	1735.58	830.605	1161.24	771.445	1512.98	2182.95	1039.13	1360.93	1621.02
ENSMUSG00000106717	NA	106.693	-2.06966	0.481129	-4.30167	1.69519e-05	0.00119023	19.5215	21.3125	171.144	180.664	108.727	29.7605	203.018	83.5862	140.082	109.116
ENSMUSG00000100252	RP23-137I13.1	5619	-0.795978	0.185108	-4.30008	1.70738e-05	0.00119362	5695.62	5062.18	8899.48	9804.61	9637.37	2665	3947.57	3370.04	3958.49	3149.63
ENSMUSG00000091537	Tma7	1170.54	1.01568	0.23644	4.2957	1.74144e-05	0.00120708	2019.08	1524.31	658.531	1064.97	818.043	1515.86	1478.54	686.737	943.469	995.811
ENSMUSG00000022051	Bnip3l	3463.52	0.896234	0.208636	4.29569	1.74151e-05	0.00120708	4918.48	3900.19	2045.35	2833.58	2078.24	5190.8	4290.03	2541.78	3596.69	3240.07
ENSMUSG00000051851	Cxx1c	789.495	0.916733	0.213617	4.29148	1.77485e-05	0.00122495	1158.27	1127.71	593.422	681.057	498.074	1000.34	993.557	481.57	701.34	659.614
ENSMUSG00000034345	Gtf2h5	3883.82	0.726501	0.169441	4.28765	1.80577e-05	0.00123671	5442.77	4763.81	2582.04	3553.86	3010.19	5217.68	4852.94	2867.58	3207.98	3339.36
ENSMUSG00000105071	NA	241.028	-1.52488	0.355728	-4.28665	1.81385e-05	0.00123671	93.889	69.4973	250.205	295.957	278.549	127.682	296.324	440.727	328.405	229.046
ENSMUSG00000003038	Hmgn2	5825.96	0.694669	0.162058	4.28654	1.81477e-05	0.00123671	4109.74	3764.9	2234.17	2424.71	2594.96	11277.3	9050.7	6673.6	7978.21	8151.3
ENSMUSG00000062997	Rpl35	1591.9	1.03199	0.240937	4.28324	1.84194e-05	0.00124211	3135.52	2262.83	982.216	1404.9	1423.81	2216.68	1880.48	643.044	930.481	1039.06
ENSMUSG00000009995	Taz	3518.79	-0.791072	0.184701	-4.28298	1.84409e-05	0.00124211	2023.73	2285.07	4571.58	3430.25	3370.54	2423.08	3041.16	5117.75	4535.52	4389.24
ENSMUSG00000108042	NA	220.884	-1.58654	0.370447	-4.28279	1.84567e-05	0.00124211	43.6909	116.755	346.938	235.339	273.371	107.522	153.801	237.461	281.093	412.873
ENSMUSG00000057278	Snrpg	2320.45	0.941318	0.21994	4.27988	1.86993e-05	0.0012483	3733.25	3014.33	1602.61	2020.59	1507.68	3025.01	2892.49	1356.38	1778.4	2273.75
ENSMUSG00000044894	Uqcrq	4875.17	0.822352	0.192145	4.27984	1.87026e-05	0.0012483	8120.93	6659.69	3534.49	4899.33	3872.76	6122.02	5518.39	2768.79	3501.13	3754.2
ENSMUSG00000050856	Atp5k	2056.75	1.03683	0.242375	4.27779	1.88754e-05	0.00124993	4025.14	2837.34	1305.9	2033.66	1488.01	2562.28	2456.72	968.84	1294.14	1595.46
ENSMUSG00000060671	Atp8b2	828.095	-0.758383	0.177286	-4.27773	1.88811e-05	0.00124993	568.912	679.22	1086.39	1045.95	1076.92	709.451	845.907	744.677	711.545	811.984
ENSMUSG00000029632	Ndufa4	10822.1	0.801658	0.187492	4.27569	1.90543e-05	0.00125627	18555.6	13597.4	8207.46	10436.9	8552.17	12840.2	10965	7172.27	8667.49	9226.73
ENSMUSG00000073656	Gm10558	4847.05	-0.960455	0.224691	-4.27456	1.91515e-05	0.00125701	2540.58	3864.05	4791.1	6521.74	7922.59	3326.45	4015.24	5595.53	5027.2	4866.01
ENSMUSG00000021963	Sap18	1781.13	0.676746	0.158349	4.27376	1.92205e-05	0.00125701	2681.88	2157.2	1492.86	1545.16	1457.98	1920.03	1914.31	1419.07	1557.61	1665.26
ENSMUSG00000036955	2510003E04Rik	1103.65	0.651329	0.152509	4.27075	1.94818e-05	0.00126438	1702.09	1477.98	971.055	987.711	1049.99	1111.7	1057.13	893.802	892.446	892.592
ENSMUSG00000059939	9430015G10Rik	875.147	-0.911018	0.213364	-4.26979	1.95659e-05	0.00126438	480.6	704.239	1204.52	1017.43	1199.11	468.487	617.256	967.89	1053.87	1038.08
ENSMUSG00000001065	Zfp276	544.341	-1.08257	0.253591	-4.26894	1.964e-05	0.00126438	308.625	398.451	796.191	692.943	848.072	294.725	307.603	775.072	587.233	434.5
ENSMUSG00000060126	Tpt1	3784.05	1.01901	0.238735	4.26838	1.96902e-05	0.00126438	5946.61	4988.05	1708.65	3141.42	2969.81	6241.06	5128.76	2113.4	2778.46	2824.25
ENSMUSG00000007836	Hnrnpa0	3391.12	0.919084	0.215343	4.268	1.9723e-05	0.00126438	5852.72	5047.36	2407.17	3156.87	2853.83	3604.86	4438.71	1594.79	2317.39	2637.47
ENSMUSG00000012483	Rpa3	2715.26	0.826306	0.194091	4.25732	2.06891e-05	0.00132109	4049.31	3463.74	1854.68	2460.36	1928.1	3678.78	3202.14	1783.81	2235.75	2495.92
ENSMUSG00000108621	NA	2676.46	-0.687069	0.161429	-4.25617	2.07958e-05	0.00132269	1487.35	1922.76	2627.61	2956	2747.17	2257	2516.19	3626.5	3389.81	3234.17
ENSMUSG00000049751	Rpl36al	1055.74	0.984221	0.231572	4.25017	2.13609e-05	0.00134447	1774.6	1376.97	658.531	930.659	726.919	1411.22	1209.9	681.987	750.508	1036.12
ENSMUSG00000010376	Nedd8	7010.68	0.866711	0.203935	4.24993	2.1384e-05	0.00134447	11376.4	8346.16	4726.92	6090.29	5067.72	9138.39	9391.11	4128.02	5566.19	6275.67
ENSMUSG00000035062	Zc4h2	2235.75	0.963896	0.226805	4.2499	2.13869e-05	0.00134447	3106.7	2569.55	1230.56	1734.14	1282.98	3476.22	2214.74	1908.23	2441.7	2392.7
ENSMUSG00000085438	1700020I14Rik	4219.88	0.835581	0.196717	4.24763	2.16047e-05	0.00135292	5934.53	5046.43	2633.2	3667.96	2764.78	5640.09	4910.36	3316.85	3698.73	4585.84
ENSMUSG00000020267	Hint1	8164.93	0.814228	0.191793	4.24535	2.18248e-05	0.00136145	14739.6	11432.8	6495.09	8160.8	7245.37	9808.48	7680.84	4425.32	5713.69	5947.34
ENSMUSG00000022428	Cby1	2118.97	0.666319	0.157011	4.24377	2.19792e-05	0.00136583	2981.21	2682.6	1688.18	1839.92	1774.84	2312.68	2276.26	1620.43	2062.27	1951.32
ENSMUSG00000074754	Gm561	512.33	0.907967	0.214048	4.24189	2.2165e-05	0.00137212	812.465	705.166	404.606	454.038	325.146	745.932	655.194	313.448	337.682	369.62
ENSMUSG00000029238	Clock	3428.4	-0.695117	0.163917	-4.24066	2.22865e-05	0.00137439	2063.7	2719.66	3851.66	3760.67	4135.78	3323.57	3579.47	3917.15	3279.41	3652.94
ENSMUSG00000054312	Mrps21	1312.65	0.790092	0.186424	4.23815	2.25373e-05	0.00138459	1931.7	1553.96	903.155	1047.14	1027.21	1534.1	1510.33	1097.07	1098.39	1423.43
ENSMUSG00000107205	NA	420.168	-1.43911	0.33983	-4.23479	2.28761e-05	0.0014001	145.946	304.861	673.413	613.308	755.913	160.323	348.616	479.671	427.669	291.96
ENSMUSG00000024598	Fbn2	573.775	-1.17671	0.278129	-4.2308	2.32864e-05	0.00141986	480.6	639.375	1385.89	1186.2	1340.97	72.9612	143.548	129.179	210.588	148.438
ENSMUSG00000040459	Arglu1	5980.39	-0.751777	0.177937	-4.22495	2.38991e-05	0.00144782	3872.69	4612.77	8093.05	6666.75	6970.97	4705.99	5649.64	7446.77	6267.53	5517.76
ENSMUSG00000038583	Pln	317.486	-1.37527	0.325528	-4.22472	2.39235e-05	0.00144782	172.904	236.291	492.038	463.547	776.623	211.203	134.32	313.448	198.527	175.963
ENSMUSG00000021196	Pfkp	2503.31	-1.40808	0.333469	-4.22253	2.41574e-05	0.00145654	1481.77	2525.99	4871.09	6181.81	6065.94	338.885	853.085	882.404	1290.43	541.65
ENSMUSG00000110689	NA	310.336	-1.13823	0.26978	-4.2191	2.4528e-05	0.00146853	188.708	147.334	511.571	349.443	307.543	183.363	192.764	431.229	410.97	380.433
ENSMUSG00000109206	NA	168.317	-1.42369	0.337447	-4.21901	2.45373e-05	0.00146853	126.425	67.644	319.964	227.019	314.791	77.7612	81.002	194.718	122.456	151.387
ENSMUSG00000033307	Mif	6989.99	0.8928	0.211709	4.21711	2.47449e-05	0.00147107	13275.5	9863.06	5404.05	6991.23	5819.49	8761.1	7330.17	3114.54	4632	4708.72
ENSMUSG00000033099	Nol12	1118.62	0.823285	0.195232	4.21696	2.47613e-05	0.00147107	1673.27	1385.31	736.662	946.111	864.64	1572.5	1434.45	738.028	990.782	844.424
ENSMUSG00000097715	Gpr137b-ps	566.683	-1.2562	0.298077	-4.21435	2.50503e-05	0.00148282	264.005	342.853	858.509	590.725	887.421	312.965	450.125	877.655	654.955	427.619
ENSMUSG00000075702	Selm	462.282	0.935511	0.222305	4.20824	2.57367e-05	0.00151791	849.649	650.495	423.209	355.386	363.459	588.489	463.455	339.094	300.574	289.011
ENSMUSG00000025330	Padi4	19.7669	2.371	0.563978	4.20407	2.6216e-05	0.00153543	36.2542	50.038	2.79039	0	0	76.8012	31.7856	0	0	0
ENSMUSG00000084786	Ubl5	2779.47	0.827255	0.196785	4.20386	2.62404e-05	0.00153543	4478.78	3366.45	1987.69	2480.57	2040.96	3570.3	3458.48	1751.51	2152.26	2507.71
ENSMUSG00000027133	Nop10	3684.8	0.837778	0.19932	4.20319	2.63179e-05	0.00153543	6876.21	4767.51	2841.54	3796.33	2931.49	4441.99	3621.51	2348.01	2677.34	2546.05
ENSMUSG00000028609	Magoh	2538.3	0.964507	0.229807	4.19702	2.70444e-05	0.00157216	4250.1	3161.66	1574.71	2222.65	1730.32	3665.34	2652.56	1612.83	2080.83	2432.02
ENSMUSG00000026238	Ptma	10674.6	0.974938	0.232358	4.19585	2.71848e-05	0.00157468	15649.7	14562.9	5941.66	8740.83	7672	12316	14908.5	6068.55	9870.71	11014.9
ENSMUSG00000019689	1110001J03Rik	1163.25	0.876304	0.208974	4.19336	2.74847e-05	0.00158639	2041.39	1507.63	900.365	1024.56	908.131	1392.98	1479.57	674.389	726.388	977.133
ENSMUSG00000104894	NA	32.0672	-2.1635	0.516502	-4.18875	2.80494e-05	0.00160787	15.8031	12.9728	104.174	91.5208	81.8043	0	3.07603	5.69906	4.63849	0.983031
ENSMUSG00000032652	Crebl2	267.81	-1.27475	0.30433	-4.1887	2.80552e-05	0.00160787	151.524	188.106	572.029	374.403	373.814	112.322	199.942	249.809	246.768	209.386
ENSMUSG00000079469	Pigb	417.774	-1.25652	0.30014	-4.18645	2.8335e-05	0.00161819	151.524	236.291	506.92	503.958	487.719	120.002	255.31	739.928	636.401	539.684
ENSMUSG00000020903	Stx8	1384.87	0.709882	0.169691	4.18338	2.87212e-05	0.00163449	2034.88	1590.1	1028.72	1144.6	1113.16	1521.62	1516.48	1241.44	1424.02	1233.7
ENSMUSG00000034163	Zfc3h1	1542.2	-0.765001	0.182939	-4.18174	2.89286e-05	0.00164054	919.369	1050.8	1822.12	1649.75	1630.91	1216.34	1652.85	1791.4	1678.21	2010.3
ENSMUSG00000042750	Bex2	6628.32	0.793239	0.189731	4.18087	2.90401e-05	0.00164112	9492.09	8965.15	4196.74	6211.53	5303.82	8821.58	7078.96	4969.58	6150.64	5093.09
ENSMUSG00000103291	NA	103.522	-1.60192	0.383371	-4.17851	2.9343e-05	0.00165248	14.8735	20.3859	51.1571	73.692	84.9108	132.482	107.661	162.423	225.431	162.2
ENSMUSG00000105624	NA	741.559	-0.942463	0.226238	-4.1658	3.10265e-05	0.00174124	404.373	407.717	775.728	662.04	979.58	748.812	902.301	735.179	792.254	1007.61
ENSMUSG00000018446	C1qbp	1300.28	0.59862	0.143919	4.15943	3.19045e-05	0.00178434	1698.37	1678.13	1071.51	1069.72	1179.43	1458.26	1432.4	1143.61	1177.25	1094.11
ENSMUSG00000044791	Setd2	4309.84	-0.587813	0.141452	-4.15557	3.24479e-05	0.0018085	3226.62	3511.93	4799.47	5524.53	4970.39	3961.98	3880.92	4302.79	4107.85	4811.94
ENSMUSG00000007892	Rplp1	3561.48	0.80247	0.193145	4.15475	3.25642e-05	0.00180876	6246.87	4690.6	2911.3	3556.23	2764.78	4777.04	4000.89	1887.34	2320.17	2459.54
ENSMUSG00000090733	Rps27	3457.7	0.92935	0.223832	4.15201	3.29573e-05	0.00182435	6071.18	4726.74	2406.24	3306.63	2549.39	4726.16	4345.4	1574.84	2200.5	2669.91
ENSMUSG00000105304	NA	1024.73	-1.27321	0.30702	-4.14698	3.36884e-05	0.00185747	238.906	596.75	1256.6	1099.44	950.586	543.369	950.492	1668.87	1565.03	1377.23
ENSMUSG00000022420	Dnal4	2336.39	0.708743	0.170933	4.14633	3.37846e-05	0.00185747	3490.63	2953.17	1797.01	1999.19	2046.14	2529.64	2272.16	1794.25	2108.66	2373.04
ENSMUSG00000044072	Eml6	104.202	-1.4717	0.35501	-4.14553	3.39034e-05	0.0018577	52.9869	50.9647	199.978	171.156	120.118	72.0011	73.8246	111.132	113.179	76.6764
ENSMUSG00000029823	Luc7l2	4022	-0.54601	0.131784	-4.14322	3.42461e-05	0.00186452	3331.67	3826.98	5043.16	5412.8	5296.57	3580.86	3651.24	3499.22	3345.28	3232.21
ENSMUSG00000001175	Calm1	43202.8	0.928831	0.224245	4.14204	3.44233e-05	0.00186452	67170.6	60437.6	22527.7	38292.5	36927.9	64155.9	47386.2	26709.6	35454.8	32965
ENSMUSG00000004626	Stxbp2	974.082	-0.870785	0.210243	-4.14181	3.44575e-05	0.00186452	810.606	1054.51	1767.25	1498.8	1929.13	367.686	472.683	566.106	707.834	566.226
ENSMUSG00000097265	Gm26803	1635.37	-0.997062	0.240763	-4.14127	3.45395e-05	0.00186452	755.76	900.685	2123.48	1788.81	1246.74	1707.87	1532.89	2660.51	1867.46	1769.46
ENSMUSG00000062328	Rpl17	2045.34	1.08139	0.261167	4.14061	3.46385e-05	0.00186452	4162.72	3022.67	1091.97	2036.04	1726.17	2445.16	2409.55	852.009	1354.44	1352.65
ENSMUSG00000049252	Lrp1b	1855.49	-1.01506	0.245186	-4.13995	3.47384e-05	0.00186452	1113.65	1619.75	2158.83	2910.84	3496.87	1293.14	1146.33	2035.51	1434.22	1345.77
ENSMUSG00000097583	6430590A07Rik	2869.39	-0.90878	0.219548	-4.13933	3.48327e-05	0.00186452	1133.18	1782.84	3095.47	2891.82	2473.8	2190.75	2789.96	4891.69	3775.73	3668.67
ENSMUSG00000024084	Qpct	452.266	0.972967	0.235379	4.13363	3.5708e-05	0.00190509	881.255	955.356	340.427	561.01	450.441	250.564	233.778	262.157	299.647	288.028
ENSMUSG00000062619	2310039H08Rik	459.615	1.00948	0.24428	4.13247	3.58887e-05	0.00190845	695.336	574.511	319.034	259.111	334.466	758.412	491.139	427.429	372.007	364.705
ENSMUSG00000005142	Man2b1	548.807	-0.921887	0.223541	-4.12401	3.72335e-05	0.0019735	330.935	290.035	650.16	561.01	606.801	385.926	553.685	760.824	742.159	606.53
ENSMUSG00000052146	Rps10	2032.4	0.834841	0.202495	4.12277	3.74342e-05	0.00197767	3550.12	2730.78	1491.93	2012.27	1667.15	2527.72	2277.29	1155.01	1302.49	1609.22
ENSMUSG00000099481	Xndc1	621.778	-0.837551	0.203309	-4.11961	3.79519e-05	0.00198778	329.076	442.003	781.308	633.514	696.89	595.209	581.369	694.335	686.497	777.578
ENSMUSG00000052675	Zfp112	704.547	-1.11828	0.271468	-4.11937	3.79909e-05	0.00198778	343.95	376.212	746.894	738.109	992.006	381.126	608.028	1134.11	662.377	1062.66
ENSMUSG00000014786	Slc9a5	272.355	-1.10089	0.267249	-4.11936	3.79932e-05	0.00198778	191.496	225.171	498.549	430.266	465.974	154.562	111.762	164.323	234.708	246.741
ENSMUSG00000079111	Kdelr2	1161.08	0.682239	0.165687	4.11764	3.82765e-05	0.00199616	1320.95	1362.15	767.357	889.059	828.398	1562.9	1358.58	1267.09	1067.78	1186.52
ENSMUSG00000051483	Cbr1	2649.06	0.700061	0.170074	4.11621	3.85157e-05	0.0020022	3832.72	3014.33	2042.56	2242.85	1965.37	3412.85	2980.67	2072.56	2542.82	2383.85
ENSMUSG00000017778	Cox7c	4276.91	0.775699	0.188599	4.11295	3.90637e-05	0.0020242	7014.72	5028.82	3170.81	3878.34	3332.23	5097.68	4875.5	3092.69	3232.1	4046.16
ENSMUSG00000030695	Aldoa	5834.15	0.72098	0.175481	4.1086	3.98058e-05	0.00204749	8086.54	6701.39	4167.91	4829.21	4296.28	8291.65	6274.07	4688.43	5175.63	5830.36
ENSMUSG00000021606	Ndufs6	3527.22	0.959434	0.233543	4.10817	3.98815e-05	0.00204749	6492.28	4453.39	2329.04	3219.87	2626.02	4068.54	4242.87	1880.69	2746.91	3212.55
ENSMUSG00000053453	Thoc7	2273.16	0.758601	0.18466	4.1081	3.9892e-05	0.00204749	2750.67	2305.46	1233.35	1698.48	1494.22	3224.69	3088.33	2034.56	2300.69	2601.1
ENSMUSG00000025766	D3Ertd751e	836.003	-0.743734	0.18113	-4.10608	4.02425e-05	0.00204762	328.147	388.258	586.911	608.554	638.902	802.573	872.566	1529.25	1337.74	1267.13
ENSMUSG00000005610	Eif4g2	28730.4	0.763506	0.185952	4.10594	4.02678e-05	0.00204762	34180.2	30873.5	15578.7	22278.8	18852.3	41882.6	34564.3	24968.5	31697.6	32427.3
ENSMUSG00000024146	Cript	5584.42	0.909397	0.221508	4.10549	4.03462e-05	0.00204762	8817.2	7438.99	3204.29	5608.91	3828.23	7010.99	7346.58	3461.23	4526.24	4601.57
ENSMUSG00000079426	Arpc4	3523.85	0.75604	0.184182	4.10486	4.04566e-05	0.00204762	6090.7	4399.64	2859.22	3370.82	2940.81	3498.3	3521.03	2413.55	3105.93	3038.55
ENSMUSG00000028648	Ndufs5	1256.16	0.960404	0.23399	4.10446	4.05257e-05	0.00204762	2129.7	1679.98	871.531	1255.14	718.635	1636.83	1510.33	858.658	1061.29	839.509
ENSMUSG00000028399	Ptprd	14957.8	-0.771418	0.188049	-4.10222	4.09198e-05	0.00206111	12081.9	16974	20994.9	26888.1	27362	7910.53	9734.6	8981.72	9944.93	8705.73
ENSMUSG00000032388	Spg21	1358.66	0.736536	0.179612	4.10072	4.11875e-05	0.00206532	1885.22	1818.05	935.71	1196.9	1156.65	1600.35	1236.56	1224.35	1293.21	1239.6
ENSMUSG00000030652	Coq7	1742.82	0.622258	0.151758	4.10032	4.1258e-05	0.00206532	1803.41	1590.1	1028.72	1204.03	1054.14	2352.04	2205.51	2076.36	2127.21	1986.71
ENSMUSG00000024902	Mrpl11	2048.21	0.845241	0.206238	4.09837	4.16072e-05	0.00207639	3086.25	2624.22	1372.87	1773.36	1523.22	2833.01	2059.91	1455.16	1716.24	2037.82
ENSMUSG00000102854	NA	4637.96	-0.886654	0.216489	-4.0956	4.21072e-05	0.0020949	998.384	1713.34	2453.68	2680.25	2655.01	4177.03	5071.34	10214.6	8763.04	7652.9
ENSMUSG00000057506	Bloc1s2	1380.16	0.774178	0.189199	4.09187	4.27909e-05	0.0021224	2038.6	1934.8	952.452	1239.69	1236.38	1732.83	1498.02	902.351	1177.25	1089.2
ENSMUSG00000061518	Cox5b	3681.83	0.678878	0.165964	4.09051	4.30421e-05	0.00212835	5231.76	4401.5	2705.75	3150.93	3074.39	4545.67	4257.22	2798.24	3020.59	3632.3
ENSMUSG00000029022	Miip	955.349	-1.0554	0.258219	-4.08723	4.36548e-05	0.00215209	454.571	512.427	1438.91	931.848	791.12	1007.06	788.488	1453.26	1015.83	1159.98
ENSMUSG00000090223	Pcp4	1456.75	1.2885	0.315318	4.08635	4.38212e-05	0.00215375	1182.44	998.908	286.48	590.725	376.921	2429.8	3622.53	1085.67	1516.79	2477.24
ENSMUSG00000042249	Adrbk2	657	-0.770544	0.188635	-4.08485	4.41052e-05	0.00216116	401.585	423.47	744.103	613.308	790.084	650.89	698.258	772.222	699.485	776.595
ENSMUSG00000039661	Dusp26	566.903	1.00619	0.246757	4.07766	4.54904e-05	0.00222232	1229.85	915.511	467.855	446.907	621.298	495.368	588.546	305.849	359.947	237.894
ENSMUSG00000070705	Eid2b	629.42	0.780329	0.191588	4.07296	4.64195e-05	0.00226089	970.496	899.758	473.436	620.439	512.571	614.41	697.233	486.32	525.077	494.465
ENSMUSG00000107756	NA	554.741	-1.18306	0.290576	-4.07144	4.67235e-05	0.00226257	213.807	450.342	851.998	695.32	860.498	428.167	498.316	469.222	653.1	426.636
ENSMUSG00000008859	Rala	2684.52	0.884535	0.217259	4.07134	4.67442e-05	0.00226257	4811.58	3951.15	1655.63	2797.92	2478.98	3049.97	2926.33	1487.45	1947.24	1738.98
ENSMUSG00000015377	Dennd6b	967.276	-0.906133	0.222665	-4.06949	4.71158e-05	0.00226257	625.617	859.913	1517.97	1227.8	1530.46	686.411	671.599	1028.68	846.989	677.309
ENSMUSG00000025503	Taldo1	8324.98	0.641206	0.157588	4.06889	4.72382e-05	0.00226257	10308.3	8903.07	5299.88	6779.67	6247.15	11086.3	10374.4	7288.15	8442.98	8519.93
ENSMUSG00000092268	Gm20540	39.5977	-2.13957	0.525862	-4.06868	4.72795e-05	0.00226257	0	7.41304	39.9956	36.846	74.5558	12.4802	22.5575	89.2852	52.8788	59.9649
ENSMUSG00000062906	Hdac10	759.877	-1.29646	0.318648	-4.06863	4.72909e-05	0.00226257	490.826	437.37	1757.94	960.374	982.687	416.647	346.566	967.89	826.579	411.89
ENSMUSG00000024006	Stk38	3125.24	-0.831233	0.204414	-4.06642	4.77402e-05	0.00227735	1559.86	2032.1	3750.28	2658.86	3399.54	3299.57	3595.88	4393.02	3203.34	3360
ENSMUSG00000040136	Abcc8	455.133	-1.13024	0.278116	-4.06392	4.82551e-05	0.00229403	450.853	344.707	995.238	700.074	1019.96	268.804	192.764	228.912	213.371	136.641
ENSMUSG00000029810	Tmem176b	1732.77	0.952585	0.234433	4.06335	4.83727e-05	0.00229403	1518.03	1315.82	739.453	789.218	616.121	2867.57	2412.63	1903.49	1952.8	3212.55
ENSMUSG00000014294	Ndufa2	4890.16	0.729568	0.179616	4.06182	4.86919e-05	0.00230243	7143.93	5627.43	3416.36	4131.51	3853.08	6346.66	6308.93	3441.28	3882.42	4750.01
ENSMUSG00000027349	Fam98b	1139.34	0.90709	0.2237	4.05493	5.01486e-05	0.00236442	1736.48	1373.27	835.256	904.51	683.428	1482.26	1461.11	750.376	954.602	1212.08
ENSMUSG00000022205	Sub1	7935.95	0.881327	0.217439	4.05321	5.05193e-05	0.00237499	12636	10796.2	4961.31	7918.33	5726.3	9374.55	9413.67	4788.16	7329.74	6415.26
ENSMUSG00000014301	Pam16	1025.14	0.812136	0.200648	4.04757	5.1752e-05	0.00242591	1751.36	1376.05	850.138	1013.86	754.877	1272.98	1053.03	667.74	717.111	794.289
ENSMUSG00000030068	Gm20696	98.6872	-1.71002	0.422635	-4.0461	5.20781e-05	0.00243416	26.0286	59.3044	124.637	255.545	149.112	40.3206	50.2418	128.229	80.7098	72.7443
ENSMUSG00000053550	Shisa7	623.488	-1.052	0.260395	-4.04003	5.34451e-05	0.00248488	575.419	614.356	1261.26	993.654	1550.14	187.203	317.856	240.31	210.588	284.096
ENSMUSG00000082711	Gm12987	101.861	-1.40493	0.347763	-4.03992	5.34697e-05	0.00248488	37.1838	51.8913	133.008	112.915	156.36	112.322	102.534	114.931	84.4205	113.049
ENSMUSG00000106946	NA	1106.57	-1.02052	0.252652	-4.03922	5.36298e-05	0.0024852	653.505	640.302	1266.84	1680.65	1150.44	512.648	665.447	2034.56	1223.63	1237.64
ENSMUSG00000033585	Ndn	22845	0.679575	0.168288	4.03816	5.38731e-05	0.00248937	35267.9	35471.4	19777.3	23405.5	22233.2	25674.6	18978.1	15429.3	17835	14377.8
ENSMUSG00000005312	Ubqln1	2068.49	0.655349	0.162337	4.03697	5.41458e-05	0.00249185	2672.58	2804.91	1629.59	1772.17	1763.45	2654.44	2388.02	1836.05	1411.96	1751.76
ENSMUSG00000022013	Dnajc15	1195.76	1.01072	0.250407	4.03633	5.42942e-05	0.00249185	1420.42	1060.07	459.484	698.886	629.582	2004.51	1608.76	1118.92	1185.6	1771.42
ENSMUSG00000037266	Rsrp1	18404.9	-0.959761	0.237805	-4.03592	5.43878e-05	0.00249185	8655.45	10145.7	22929.5	15368.4	18596.5	13568.9	15391.4	35722.6	25045.1	18625.5
ENSMUSG00000005161	Prdx2	31993.8	0.770641	0.191009	4.03457	5.47019e-05	0.00249919	42175.7	36213.6	19365.3	26714.6	21801.4	47893.2	40850.7	23218	28415.4	33290.4
ENSMUSG00000032330	Cox7a2	8083.7	0.754758	0.187446	4.02654	5.66025e-05	0.00257875	14145.6	10151.2	6418.82	8266.58	6558.84	9327.51	8276.56	5294.43	5843.57	6553.87
ENSMUSG00000020483	Dynll2	431.097	0.884298	0.219843	4.02241	5.76046e-05	0.00261706	782.718	767.25	342.288	459.981	422.483	384.006	366.047	278.304	219.864	288.028
ENSMUSG00000061477	Rps7	1921.19	0.940153	0.233812	4.02097	5.79584e-05	0.00262147	3528.74	2667.77	1251.02	1911.24	1527.36	2607.4	2079.39	920.398	1359.08	1359.53
ENSMUSG00000097839	Gm26909	260.422	-1.24604	0.309945	-4.02019	5.81523e-05	0.00262147	95.7482	143.628	241.834	276.939	410.057	200.643	292.223	321.047	348.815	273.283
ENSMUSG00000041040	Fam117b	1716.28	0.788169	0.19606	4.02005	5.81865e-05	0.00262147	2930.08	2875.33	1364.5	1895.79	1681.65	1776.03	1833.31	748.476	1052.94	1004.66
ENSMUSG00000075469	Gm17205	27.2836	-2.25759	0.561761	-4.01878	5.8501e-05	0.00262833	2.78878	0.926631	68.8296	91.5208	39.3489	0	8.20274	3.79937	42.6741	14.7455
ENSMUSG00000050192	Eif5a2	269.568	1.04716	0.260688	4.01691	5.89672e-05	0.00264196	296.541	392.891	161.842	193.739	125.295	426.247	397.833	233.661	235.635	231.995
ENSMUSG00000015659	Serac1	253.923	-1.56756	0.390468	-4.01458	5.95512e-05	0.00266078	73.4379	117.682	383.213	451.661	195.709	170.883	181.486	518.614	243.057	203.487
ENSMUSG00000031538	Plat	1399.07	-0.721791	0.179862	-4.01303	5.99454e-05	0.00267103	1076.47	1057.29	1731.9	1565.36	2049.25	1206.74	1035.6	1260.44	1473.18	1534.51
ENSMUSG00000021287	Xrcc3	232.868	-1.35512	0.337784	-4.0118	6.02567e-05	0.00267755	45.5501	99.1495	213	191.362	229.88	275.524	287.096	375.188	222.648	389.28
ENSMUSG00000026434	Nucks1	2515.86	0.676213	0.168604	4.01066	6.05494e-05	0.0026832	3725.81	3649.07	1889.09	2548.32	2404.42	2760.04	2533.62	1808.5	2059.49	1780.27
ENSMUSG00000032705	Exd2	1592.29	-0.804393	0.200638	-4.00918	6.09289e-05	0.00269266	1022.55	1086.01	2226.73	1438.18	1964.34	1269.14	1008.94	1971.87	1943.53	1991.62
ENSMUSG00000046982	Tshz1	852.416	0.915889	0.228559	4.00723	6.14339e-05	0.0027076	1146.19	979.448	454.833	601.422	590.233	894.734	1394.47	734.229	849.772	878.83
ENSMUSG00000109438	NA	628.929	-1.34019	0.334512	-4.00639	6.16531e-05	0.0027099	314.203	537.446	1556.11	1379.94	585.056	241.924	342.464	498.668	381.284	452.194
ENSMUSG00000008206	Cers4	2287.14	-0.822026	0.205297	-4.00408	6.22592e-05	0.00272914	1699.3	2026.54	3169.88	3407.66	3479.27	1144.34	1874.33	2139.05	2110.51	1820.57
ENSMUSG00000020926	Adam11	851.07	-1.00136	0.250169	-4.00273	6.26163e-05	0.0027374	564.264	801.535	1611.91	1126.77	1493.19	366.726	596.749	688.636	680.931	579.989
ENSMUSG00000021643	Serf1	1918.18	0.910224	0.22746	4.00168	6.28932e-05	0.00274211	3414.4	2895.72	1198.01	1847.06	1841.11	2821.48	1957.38	931.796	1168.9	1105.91
ENSMUSG00000033938	Ndufb7	3820.63	0.846143	0.211509	4.0005	6.32085e-05	0.0027425	5548.75	4498.79	2409.96	3116.46	2679.87	5125.52	5042.63	2447.75	3227.46	4109.07
ENSMUSG00000032258	Lca5	868.813	-0.792345	0.198067	-4.00038	6.32404e-05	0.0027425	372.767	430.883	656.671	679.868	800.439	904.334	906.402	1540.65	1145.71	1250.42
ENSMUSG00000063882	Uqcrh	5294.75	0.78631	0.196628	3.99898	6.36161e-05	0.00274617	7750.96	6366.88	3456.36	4949.25	3662.55	6710.51	6608.33	3860.16	4303.59	5278.88
ENSMUSG00000073131	Vma21	1410.87	0.810268	0.202628	3.9988	6.36637e-05	0.00274617	1970.74	1577.13	834.326	1250.39	896.74	1615.71	1654.9	1345.93	1434.22	1528.61
ENSMUSG00000107976	NA	22.4679	-2.23148	0.55822	-3.99749	6.40182e-05	0.00275379	0	6.48641	60.4584	43.9775	66.2718	10.5602	23.5829	0.949843	6.49389	5.89819
ENSMUSG00000025759	Mfsd8	2110.77	-0.726638	0.181801	-3.99689	6.41797e-05	0.00275379	1624.93	1502.99	2326.25	2753.94	2790.66	1344.98	1889.71	2124.8	2399.96	2349.44
ENSMUSG00000097008	Gm26860	167.618	-1.43024	0.357912	-3.99606	6.44043e-05	0.00275506	53.9165	72.2772	195.327	154.516	241.271	115.202	213.271	245.06	148.432	236.911
ENSMUSG00000017677	Wsb1	14842.8	-0.970069	0.242789	-3.99553	6.45492e-05	0.00275506	7313.12	9987.22	21174.4	16365.6	15174.2	11917.6	10715.9	24501.2	18719.1	12560.2
ENSMUSG00000022797	Tfrc	1421.9	-0.694747	0.1741	-3.99051	6.59321e-05	0.0028067	1148.05	988.715	1756.08	1669.96	1824.55	1536.02	1362.68	1517.85	1174.47	1240.59
ENSMUSG00000073616	Myeov2	4491.41	0.998064	0.250253	3.98821	6.65734e-05	0.00281391	8974.3	6403.94	2905.72	5013.44	3167.59	5453.85	4784.25	2088.7	2769.18	3353.12
ENSMUSG00000028832	Stmn1	24644.6	0.830814	0.208323	3.9881	6.6604e-05	0.00281391	36846.3	32530.3	15334.1	24560.8	17374.6	31587.4	29152.5	16394.3	23370.6	19294.9
ENSMUSG00000023089	Ndufa5	3372.9	0.82027	0.205683	3.98804	6.6622e-05	0.00281391	5380.49	4180.03	2442.52	3095.07	2418.92	4139.59	3927.06	2148.55	2681.05	3315.76
ENSMUSG00000025145	Lrrc45	1349.46	-1.08459	0.272079	-3.98629	6.71158e-05	0.00282537	746.464	956.283	2376.48	1194.52	2112.41	693.131	1076.61	1248.09	1599.35	1491.26
ENSMUSG00000051234	Rnf7	2269.15	0.880855	0.221001	3.98576	6.72649e-05	0.00282537	3546.4	2819.74	1404.49	2052.68	1599.84	3448.37	2503.89	1449.46	1889.72	1976.88
ENSMUSG00000068184	Ndufaf2	1066.15	1.07593	0.26998	3.98523	6.74158e-05	0.00282537	1908.46	1490.95	589.702	946.111	767.303	1328.66	1349.35	481.57	931.409	868.017
ENSMUSG00000109715	NA	120.702	-1.58284	0.397356	-3.98344	6.79256e-05	0.00283785	28.8174	63.0109	168.353	102.218	232.987	65.281	65.6219	189.969	135.444	155.319
ENSMUSG00000024067	Dpy30	2493.82	0.794894	0.199583	3.98278	6.81144e-05	0.00283785	3944.27	3085.68	1686.32	2240.48	2038.89	3123.89	2857.63	1591.94	2232.97	2136.13
ENSMUSG00000014418	Hps5	700.294	-0.73808	0.185346	-3.98218	6.82866e-05	0.00283785	384.852	421.617	733.872	672.737	646.15	780.492	811.046	757.975	837.712	956.49
ENSMUSG00000032551	1110059G10Rik	1595.52	0.919371	0.230897	3.98174	6.84136e-05	0.00283785	2574.05	1919.05	1054.77	1344.29	1063.46	1747.23	1987.11	1038.18	1470.4	1756.68
ENSMUSG00000061787	Rps17	3019.43	0.909895	0.228856	3.97584	7.01321e-05	0.00290172	4903.61	3996.56	1896.53	2777.71	2229.43	4085.82	3907.58	1515.95	2268.22	2612.9
ENSMUSG00000105726	NA	374.743	-1.39038	0.349801	-3.97477	7.04472e-05	0.00290733	120.847	256.677	483.667	530.107	658.576	185.283	443.973	410.332	291.297	366.671
ENSMUSG00000105201	NA	1489.15	-0.886397	0.223171	-3.97183	7.13213e-05	0.00293594	826.409	1147.17	1841.66	1447.69	2328.83	1175.06	1217.08	1855.99	1477.82	1573.83
ENSMUSG00000090778	Gm3235	41.7985	-1.85645	0.46798	-3.96694	7.28006e-05	0.00298821	6.50716	12.9728	48.3667	59.4291	63.1653	59.5209	37.9377	35.1442	39.891	55.0498
ENSMUSG00000016427	Ndufa1	4040.97	0.821801	0.207219	3.96586	7.31321e-05	0.00298821	6709.81	4774	2839.68	3694.11	3009.15	5239.76	4673.51	2699.45	2915.76	3854.47
ENSMUSG00000025144	Stra13	840.513	0.793358	0.200049	3.96582	7.31437e-05	0.00298821	1208.47	975.742	554.357	715.526	588.162	1229.78	1124.8	595.552	756.074	656.665
ENSMUSG00000010453	Kansl3	1329.34	-0.65422	0.16509	-3.96281	7.40723e-05	0.00301854	972.355	1106.4	1733.76	1526.14	1695.11	1096.34	1269.37	1218.65	1260.74	1414.58
ENSMUSG00000056201	Cfl1	37308.4	0.77554	0.19587	3.95947	7.51178e-05	0.00304633	59668.8	47394.4	26092	35945.1	30102.9	42492.2	41694.5	23378.5	33810	32505.9
ENSMUSG00000052512	Nav2	1204.63	-0.943946	0.238411	-3.95933	7.51618e-05	0.00304633	877.537	1302.84	2111.39	2210.76	2123.8	588.489	873.592	585.103	816.374	556.396
ENSMUSG00000019797	1700021F05Rik	1360.59	0.690444	0.174406	3.95883	7.53176e-05	0.00304633	1820.15	1638.28	1036.16	1107.76	1033.43	1458.26	1664.13	1084.72	1437.93	1325.13
ENSMUSG00000035530	Eif1	8449.3	0.721547	0.182307	3.95787	7.56224e-05	0.00305104	12052.2	9635.1	5552.87	7051.85	6860.17	10772.3	9485.44	6417.14	8066.34	8599.56
ENSMUSG00000024843	Chka	3146.32	-0.822408	0.207889	-3.956	7.62141e-05	0.00306729	2215.22	2800.28	4890.62	3673.9	4990.06	1944.99	2947.86	2701.35	2730.22	2568.66
ENSMUSG00000003037	Rab8a	2479.59	0.590901	0.149481	3.95302	7.71712e-05	0.00309053	2786.92	2490.78	1716.09	1712.75	1793.48	3316.85	3424.64	2214.08	2645.8	2694.49
ENSMUSG00000021039	Snw1	2916.15	0.756176	0.191291	3.95301	7.71729e-05	0.00309053	3888.49	2938.35	1872.35	2330.81	1772.77	3132.53	3731.22	2790.64	3262.71	3441.59
ENSMUSG00000062006	Rpl34	1545.24	0.865794	0.219105	3.95151	7.76611e-05	0.00310243	2746.02	1973.72	1068.72	1513.06	1205.32	1915.23	1826.13	880.505	1057.58	1266.14
ENSMUSG00000031347	Cetn2	1952.58	0.976074	0.247051	3.9509	7.78565e-05	0.00310259	3020.25	2611.24	1070.58	1784.06	1290.23	2481.64	2390.07	1137.91	1988.99	1750.78
ENSMUSG00000034714	Ttyh2	704.107	-1.0699	0.270914	-3.94924	7.83987e-05	0.00311654	133.862	107.489	346.938	192.55	280.62	703.691	654.168	1920.58	1239.4	1461.77
ENSMUSG00000029918	Mrps33	906.78	0.968048	0.245335	3.94583	7.95254e-05	0.0031536	1416.7	1114.74	565.519	687	623.369	1302.74	1159.66	501.517	760.713	935.846
ENSMUSG00000015671	Psma2	10466.2	0.794806	0.201721	3.94012	8.14395e-05	0.00322163	15312.3	11847.9	6656.93	9095.02	7307.5	14064.2	11627.4	7739.32	9902.25	11109.2
ENSMUSG00000106757	NA	100.078	-1.72227	0.437267	-3.93872	8.19179e-05	0.0032277	19.5215	51.8913	134.869	217.51	120.118	39.3606	86.1287	143.426	95.5529	92.4049
ENSMUSG00000102302	NA	222.899	-1.75577	0.445796	-3.9385	8.19909e-05	0.0032277	42.7613	85.25	384.143	307.843	214.348	39.3606	221.474	385.636	319.128	229.046
ENSMUSG00000042810	Krba1	1816.34	-1.07539	0.273235	-3.93577	8.29303e-05	0.00325677	803.169	1323.23	2853.64	1844.68	2372.32	1244.18	1373.96	2895.12	1933.32	1519.77
ENSMUSG00000019763	Rmnd1	1601.21	-1.06856	0.271546	-3.93511	8.31597e-05	0.00325789	714.858	1124	2227.66	1737.71	2117.59	783.372	1517.51	2358.46	1777.47	1653.46
ENSMUSG00000024346	Pfdn1	3001.36	0.866257	0.220189	3.93414	8.34942e-05	0.00325913	5052.34	3776.02	2053.73	2660.04	2368.18	3826.62	3320.06	1683.12	2579	2694.49
ENSMUSG00000097862	Gm26859	37.5012	-1.86363	0.473741	-3.93386	8.35932e-05	0.00325913	18.5919	8.33967	82.7815	67.7491	65.2363	14.4002	24.6082	26.5956	35.2525	31.457
ENSMUSG00000032959	Pebp1	4138.21	0.930407	0.236594	3.93251	8.40635e-05	0.00326961	6024.7	5771.06	2329.97	2925.1	3743.32	7547.64	4879.6	2198.89	2674.55	3287.26
ENSMUSG00000020153	Ndufs7	5204.59	0.747969	0.190389	3.92863	8.54311e-05	0.00331485	7696.11	6334.45	3784.7	4489.27	4062.25	7191.47	5902.9	3385.24	4197.83	5001.66
ENSMUSG00000062519	Zfp398	1568.23	-0.964867	0.245889	-3.924	8.70912e-05	0.00336331	814.324	1168.48	2149.53	1617.66	2249.1	989.776	1535.96	2057.36	1670.78	1429.33
ENSMUSG00000037373	Ctbp1	3500.82	0.553051	0.140941	3.92399	8.70948e-05	0.00336331	4679.58	4218.95	3073.15	2826.45	3139.63	4382.47	4071.63	2631.07	3022.44	2962.86
ENSMUSG00000055302	Mrfap1	1842.08	0.793772	0.202532	3.91925	8.88263e-05	0.00342203	2135.28	1971.87	961.754	1221.86	1311.97	3153.65	2234.22	1613.78	2006.61	1809.76
ENSMUSG00000019927	Ube2d1	3045.96	0.644675	0.164567	3.9174	8.95104e-05	0.00344021	4187.82	3862.2	2116.97	2730.17	2799.98	3721.02	3373.38	2390.76	2679.19	2598.15
ENSMUSG00000079197	Psme2	2835.34	0.650644	0.166228	3.91417	9.07168e-05	0.00347833	3296.34	3139.42	1995.13	2127.56	1970.55	4208.71	3583.57	2272.02	2694.04	3066.07
ENSMUSG00000001082	Mfsd10	1260.11	-0.919069	0.234896	-3.91267	9.12805e-05	0.0034917	805.028	1009.1	2162.55	1259.9	1870.11	1016.66	757.728	1252.84	1321.97	1145.23
ENSMUSG00000054428	Atpif1	11009.4	0.694742	0.177774	3.908	9.30622e-05	0.00355147	18477.5	14860.4	8904.13	11844.2	9715.03	11838.9	11907.3	6382	8144.26	8020.55
ENSMUSG00000002416	Ndufb2	1568.93	0.658196	0.168452	3.90733	9.33233e-05	0.00355308	2429.96	2007.08	1324.5	1590.32	1256.06	1674.27	1720.52	1193.95	1208.79	1283.84
ENSMUSG00000067847	Romo1	3557.67	0.833667	0.213393	3.90672	9.35573e-05	0.00355364	6042.36	4395.01	2598.78	3299.5	2686.08	4530.31	4048.05	2115.3	2547.46	3313.8
ENSMUSG00000060424	Pou3f3os	8731.49	0.811124	0.207656	3.90611	9.37955e-05	0.00355437	8819.99	7039.61	4228.37	4938.55	4179.27	15920.9	15212	6390.54	10399.5	10186.2
ENSMUSG00000108784	NA	8.63231	-2.07823	0.532342	-3.90394	9.46407e-05	NA	0	0	26.9737	5.94291	48.6684	0	0	1.89969	1.8554	0.983031
ENSMUSG00000029056	Pank4	1236.44	-0.675293	0.172985	-3.90377	9.47063e-05	0.0035802	899.847	899.758	1634.24	1340.72	1386.53	1301.78	1302.18	1325.98	1225.49	1047.91
ENSMUSG00000028546	Elavl4	13835.7	0.837369	0.214542	3.90305	9.49886e-05	0.0035802	12060.6	11513.4	4984.56	7706.76	6766.97	19092.8	20684.2	14258.1	18256.2	23033.4
ENSMUSG00000021660	Btf3	2689.47	0.936203	0.239888	3.90266	9.51394e-05	0.0035802	4376.53	3359.96	1501.23	2443.72	1928.1	3559.74	3296.48	1558.69	2269.15	2601.1
ENSMUSG00000025868	Higd2a	2591.19	0.748538	0.191878	3.90111	9.57545e-05	0.00359501	4154.36	3191.32	1978.38	2646.97	1826.62	3084.53	2960.16	1923.43	2146.69	1999.49
ENSMUSG00000031503	Col4a2	285.905	-1.33166	0.34147	-3.8998	9.62733e-05	0.00360614	173.834	203.859	490.178	632.325	439.051	163.203	123.041	127.279	329.333	176.946
ENSMUSG00000049755	Zfp672	1969.56	-0.915223	0.234719	-3.89922	9.65029e-05	0.00360641	1333.97	1318.6	3071.29	1935.01	2721.29	1596.51	1171.97	2660.51	2167.1	1719.32
ENSMUSG00000025271	Pfkfb1	121.465	-1.67938	0.43124	-3.8943	9.84815e-05	0.00367189	36.2542	33.3587	213.93	118.858	122.189	134.402	162.004	166.223	175.335	52.1007
ENSMUSG00000022427	Tomm22	2745.49	0.885586	0.227553	3.89178	9.95109e-05	0.00369458	4018.64	3110.7	1734.69	2159.65	1745.85	4632.07	3363.12	1665.07	2293.27	2731.84
ENSMUSG00000110529	NA	54.6542	-2.08591	0.535989	-3.8917	9.95457e-05	0.00369458	1.85919	14.8261	116.266	117.67	57.9878	18.2403	53.3178	90.2351	58.445	17.6946
ENSMUSG00000009013	Dynll1	16253.7	0.937598	0.241056	3.88954	0.000100436	0.00371776	27822.8	21432	9479.88	15250.7	12563.7	22755.2	19560.5	8283.58	10583.2	14805.4
ENSMUSG00000084792	1700056N10Rik	291.08	-1.72541	0.443734	-3.88838	0.000100917	0.00371776	34.395	210.345	412.047	413.626	775.587	98.8816	223.525	254.558	243.057	244.775
ENSMUSG00000086442	Gm11722	67.7391	-1.74435	0.448616	-3.88829	0.000100952	0.00371776	23.2399	24.0924	141.38	62.9948	119.082	24.0004	30.7603	126.329	54.7342	70.7783
ENSMUSG00000024856	Cdk2ap2	1563.77	0.707672	0.182027	3.88774	0.000101184	0.00371776	1808.06	1405.7	964.544	912.83	1040.67	2454.76	2115.28	1660.33	1449.99	1825.49
ENSMUSG00000054387	Mdm4	2900.99	-0.603533	0.155253	-3.88742	0.000101316	0.00371776	2144.57	2046.93	3423.81	3431.43	2782.38	2604.52	2835.07	3497.32	3039.14	3204.68
ENSMUSG00000024308	Tapbp	790.974	-0.971893	0.250064	-3.88658	0.000101668	0.00372222	409.021	562.465	1200.8	709.583	1057.24	697.931	608.028	979.288	948.108	737.274
ENSMUSG00000034278	Dnajc17	412.319	0.82338	0.211903	3.88564	0.000102059	0.00372815	560.545	629.182	282.759	374.403	330.324	479.048	411.162	358.091	350.67	347.01
ENSMUSG00000022948	Setd4	395.503	-0.995484	0.256347	-3.88335	0.000103027	0.00373806	269.582	285.402	627.837	462.358	631.653	206.403	343.49	380.887	373.862	373.552
ENSMUSG00000028998	Tomm7	2926.04	0.910115	0.234398	3.88278	0.000103269	0.00373806	4985.41	3860.34	1775.62	2819.31	2252.21	3908.22	3484.11	1537.8	2102.16	2535.24
ENSMUSG00000025198	Erlin1	746.154	-0.80386	0.207049	-3.88246	0.000103407	0.00373806	472.234	606.943	898.505	910.453	1073.81	672.011	649.042	859.608	664.232	654.699
ENSMUSG00000105472	NA	34.4104	-2.15615	0.555376	-3.88233	0.00010346	0.00373806	0	6.48641	79.9911	16.6401	106.656	13.4402	9.22808	62.6896	19.4817	29.4909
ENSMUSG00000090553	Snrpe	5977.27	0.83376	0.214803	3.88151	0.000103811	0.00373806	9239.24	6982.16	3897.24	5553.05	3900.72	8212.93	7573.18	3778.48	5054.1	5581.65
ENSMUSG00000024646	Cyb5a	5958.62	0.787596	0.202911	3.88149	0.00010382	0.00373806	10148.4	8059.83	4308.36	6202.02	4992.13	7226.99	6568.34	3227.57	4196.91	4655.64
ENSMUSG00000041215	Yeats2	2140.36	-0.66955	0.172511	-3.8812	0.000103944	0.00373806	1566.37	1285.24	2517.86	2011.08	2358.86	1893.15	2168.6	2776.39	2399.96	2426.12
ENSMUSG00000110159	NA	245.718	-1.20121	0.309648	-3.87927	0.000104769	0.00375938	82.7339	134.361	306.012	231.773	277.513	168.963	301.451	333.395	318.201	302.774
ENSMUSG00000021917	Spcs1	4613.53	0.704552	0.181666	3.87828	0.000105199	0.00376651	7150.44	5696.92	3493.56	4610.51	3559	5776.41	4664.28	3492.57	3784.08	3907.55
ENSMUSG00000104027	NA	297.201	-1.23267	0.31797	-3.87669	0.000105889	0.00376816	111.551	238.144	350.659	527.73	457.69	241.924	213.271	301.1	311.707	218.233
ENSMUSG00000061613	U2af1	2139.07	0.704399	0.181711	3.87647	0.000105981	0.00376816	3168.99	2589.93	1597.96	1970.67	1661.97	1841.31	2411.6	1927.23	2177.31	2043.72
ENSMUSG00000069670	Nkain2	364.165	0.945912	0.244014	3.87647	0.000105985	0.00376816	684.181	472.582	270.668	280.505	317.898	461.767	558.811	194.718	223.575	176.946
ENSMUSG00000013822	Elof1	2747.65	0.797396	0.205729	3.87595	0.00010621	0.00376816	3938.69	3166.3	1774.69	2088.34	2153.83	3946.62	3513.85	1748.66	2351.72	2793.78
ENSMUSG00000082922	Gm6939	26.9476	-2.12294	0.547786	-3.8755	0.000106407	0.00376816	0.929594	5.55978	60.4584	32.0917	63.1653	6.72011	25.6336	31.3448	11.1324	32.44
ENSMUSG00000108389	NA	55.7927	-1.92761	0.497653	-3.87339	0.000107331	0.00377532	7.43675	12.0462	120.917	24.9602	70.4138	34.5605	56.3938	61.7398	76.0713	93.388
ENSMUSG00000041890	Git2	1388.89	-0.702327	0.181325	-3.87332	0.000107364	0.00377532	955.623	958.136	1679.81	1423.92	1631.94	1046.42	1368.83	1784.76	1451.85	1587.6
ENSMUSG00000042747	Krtcap2	3246.46	0.779532	0.201285	3.87278	0.000107599	0.00377532	4446.25	3850.15	2130.93	2598.24	2394.07	4492.87	3878.87	2417.35	2556.74	3699.15
ENSMUSG00000028843	Sh3bgrl3	2135.22	0.901351	0.23276	3.87245	0.000107748	0.00377532	3856.89	2889.23	1590.52	1933.82	1728.24	2533.48	2741.77	916.599	1512.15	1649.53
ENSMUSG00000039191	Rbpj	894.425	0.747409	0.19301	3.87239	0.000107773	0.00377532	875.678	796.902	433.44	594.291	449.406	1307.54	1529.81	988.787	999.131	969.269
ENSMUSG00000020988	L2hgdh	443.011	-0.92187	0.238143	-3.87107	0.000108358	0.00378764	203.581	296.522	464.134	483.753	523.962	458.887	387.579	598.401	564.041	449.245
ENSMUSG00000020083	2010107G23Rik	1683.95	0.79807	0.206191	3.87054	0.000108596	0.00378779	3097.41	2489.86	1295.67	1854.19	1563.6	1296.98	1448.81	1034.38	1363.72	1394.92
ENSMUSG00000052539	Magi3	1032.97	-0.652157	0.168589	-3.86831	0.000109591	0.00381427	937.96	1097.13	1649.12	1740.08	1445.55	723.852	757.728	667.74	689.28	621.276
ENSMUSG00000021952	Xpo4	929.996	-0.804549	0.20809	-3.86635	0.000110474	0.00383679	500.122	573.584	988.727	803.481	1086.24	899.534	966.898	1351.63	963.879	1165.88
ENSMUSG00000103146	NA	204.251	-1.41706	0.366818	-3.86311	0.000111952	0.0038798	77.1563	50.038	251.135	205.625	141.863	155.522	94.3315	504.367	260.683	301.791
ENSMUSG00000028582	Cc2d1b	276.584	-1.09961	0.285009	-3.85815	0.000114246	0.00394618	123.636	192.739	380.423	304.277	393.489	284.165	269.665	219.414	257.9	340.129
ENSMUSG00000036199	Ndufa13	5244.8	0.727102	0.188482	3.85767	0.000114474	0.00394618	8130.23	5721.02	3927.01	4719.86	3720.54	7048.43	6253.56	3942.8	4143.1	4841.43
ENSMUSG00000055319	Sec23ip	941.359	0.796687	0.206534	3.85741	0.000114597	0.00394618	1125.74	916.438	559.938	671.548	502.216	1156.82	918.707	1051.48	1202.3	1308.41
ENSMUSG00000103696	NA	396.121	-1.34377	0.348748	-3.85312	0.000116622	0.00399535	97.6074	328.027	523.663	594.291	686.535	157.443	213.271	481.57	461.994	416.805
ENSMUSG00000022765	Snap29	578.86	0.945684	0.245472	3.85251	0.000116911	0.00399535	761.338	672.734	286.48	443.341	353.104	836.173	594.698	517.664	677.22	645.852
ENSMUSG00000055670	Zzef1	1752.89	-0.68754	0.178491	-3.85196	0.000117174	0.00399535	1269.83	1392.73	2378.34	1819.72	2313.3	1579.23	1846.64	1613.78	1507.51	1807.79
ENSMUSG00000048895	Cdk5r1	4609.57	0.641114	0.166445	3.8518	0.000117254	0.00399535	7776.05	6992.35	4305.57	5207.17	4519.94	4412.23	4851.92	2254.93	2979.77	2795.74
ENSMUSG00000030654	Arl6ip1	14565.9	0.606034	0.157346	3.8516	0.000117346	0.00399535	19513.1	16221.6	11024.8	11934.5	11966.2	17647	13958	13250.3	14649.3	15494.5
ENSMUSG00000061360	Phf5a	2475.41	0.818776	0.212619	3.85091	0.000117678	0.00399535	3506.43	2799.35	1517.04	1995.63	1740.67	3793.02	2707.93	1837.95	2604.98	2251.14
ENSMUSG00000033486	Catsper2	430.233	-1.09561	0.284517	-3.85076	0.00011775	0.00399535	237.976	282.622	653.881	469.49	638.902	210.243	331.186	650.643	417.464	409.924
ENSMUSG00000031862	Atp13a1	1246.6	-0.752794	0.195549	-3.84964	0.000118294	0.00400543	1034.64	972.962	2006.29	1364.49	1778.98	876.494	1008.94	1241.44	1047.37	1134.42
ENSMUSG00000105526	NA	281.628	-1.18132	0.306947	-3.84862	0.000118784	0.00401366	80.8747	140.848	206.489	299.522	317.898	278.404	329.135	464.473	384.067	314.57
ENSMUSG00000103761	NA	40.1583	-2.07722	0.540206	-3.84525	0.00012043	0.00405812	5.57756	13.8995	19.5327	128.367	127.366	15.3602	8.20274	38.9436	14.8432	29.4909
ENSMUSG00000108608	NA	136.269	1.20674	0.313854	3.8449	0.0001206	0.00405812	242.624	179.766	71.6199	95.0865	88.0172	196.803	186.612	92.1348	88.1313	121.896
ENSMUSG00000024953	Prdx5	2773.44	0.63956	0.166448	3.84241	0.000121834	0.00409114	4323.54	3484.13	2303.93	2480.57	2651.91	3160.37	2641.28	2025.07	2372.12	2291.45
ENSMUSG00000029475	Kdm2b	1243.25	-0.746285	0.194354	-3.83983	0.000123119	0.00412576	757.619	918.291	1455.65	1358.55	1474.55	765.132	1114.55	1451.36	1632.75	1504.04
ENSMUSG00000005447	Pafah1b3	7699.42	0.540184	0.140703	3.83917	0.000123449	0.00412829	10829.8	10075.3	7175.02	7417.94	6829.1	8634.38	7586.51	5548.03	6677.57	6220.62
ENSMUSG00000023904	Hcfc1r1	1139.02	1.04125	0.271334	3.83753	0.000124279	0.00413989	1891.72	1649.4	515.292	1161.24	784.907	1610.91	1315.51	717.132	788.544	955.506
ENSMUSG00000108954	NA	311.085	-1.42673	0.371846	-3.83689	0.000124605	0.00413989	61.3532	202.005	531.104	396.986	304.436	148.802	212.246	494.868	376.646	382.399
ENSMUSG00000037965	Zc3h7a	2173.23	-0.855621	0.223008	-3.83672	0.000124688	0.00413989	1134.1	1308.4	2210.92	2323.68	2285.34	1525.46	2187.05	3656.9	2925.96	2174.47
ENSMUSG00000031537	Ikbkb	1845.77	-0.667322	0.173942	-3.83647	0.000124817	0.00413989	1033.71	1153.66	2084.42	1584.38	1612.27	1723.23	1971.73	2392.65	2534.47	2367.14
ENSMUSG00000042962	Gm5436	176.363	1.18177	0.308096	3.83572	0.000125195	0.00414396	299.329	315.981	93.0129	149.761	135.65	238.084	225.575	75.0376	112.251	118.947
ENSMUSG00000039105	Atp6v1g1	4702.88	0.967332	0.252254	3.83476	0.000125686	0.00415174	7508.33	5621.87	2481.58	3799.89	3430.6	6842.99	5739.87	2584.52	4041.05	4978.07
ENSMUSG00000040824	Snrpd2	2364.76	0.785108	0.204864	3.83234	0.000126929	0.00418426	3794.6	3106.99	1691.9	2176.29	2020.25	2984.69	2643.33	1334.53	1858.18	2036.84
ENSMUSG00000020086	H2afy2	2019.75	0.627181	0.163682	3.8317	0.00012726	0.00418666	2287.73	2545.45	1432.4	1484.54	1734.46	2458.6	2148.09	1885.44	2230.19	1990.64
ENSMUSG00000036114	Rpp25l	1098.67	0.657697	0.171727	3.8299	0.000128197	0.0041932	1216.84	1154.58	752.474	816.555	664.789	1624.35	1489.82	971.689	1149.42	1146.21
ENSMUSG00000036972	Zic4	1015.88	0.884161	0.230859	3.82988	0.000128206	0.0041932	1441.8	1778.2	772.937	828.441	938.16	1059.86	864.363	1073.32	644.75	756.934
ENSMUSG00000018882	Mrpl45	1790.23	0.664797	0.173598	3.82951	0.000128396	0.0041932	2215.22	2166.46	1208.24	1515.44	1378.25	2103.39	1947.12	1633.73	2078.97	1655.42
ENSMUSG00000104339	NA	430.209	-1.63989	0.428314	-3.8287	0.000128823	0.0041932	19.5215	94.5163	318.104	305.465	144.97	241.924	527.026	1212.95	652.172	785.442
ENSMUSG00000028423	Nfx1	4198.82	-0.595268	0.155497	-3.82817	0.000129101	0.0041932	3265.66	3214.48	5165.01	4660.43	4978.67	3248.69	3703.54	5207.99	4544.79	3998.97
ENSMUSG00000016833	Mrps18c	1276.87	0.91532	0.239113	3.82798	0.000129201	0.0041932	2249.62	1560.45	805.492	1265.84	864.64	1541.78	1564.67	785.52	1080.77	1049.88
ENSMUSG00000041203	2310036O22Rik	2626.38	0.608631	0.159001	3.82785	0.000129268	0.0041932	3420.91	3002.28	1977.45	2143.01	2145.55	3488.7	3103.71	2218.83	2116.08	2647.3
ENSMUSG00000024414	Mrpl27	1737.67	0.787864	0.205968	3.82518	0.000130676	0.00421882	2347.23	2075.65	1044.54	1394.21	1333.72	2329	2177.83	1219.6	1589.15	1865.79
ENSMUSG00000020460	Rps27a	4436.42	0.714828	0.186878	3.82511	0.000130716	0.00421882	6761.87	5426.35	3192.2	4175.49	3608.71	5535.45	5465.07	2957.81	3176.44	4064.83
ENSMUSG00000097380	Gm26816	154.378	-1.60323	0.419158	-3.82488	0.000130838	0.00421882	16.7327	69.4973	155.332	161.647	191.567	80.6413	51.2671	296.351	333.971	186.776
ENSMUSG00000040822	1700123O20Rik	1635.76	0.764696	0.200072	3.82211	0.000132317	0.00425803	2151.08	1825.46	1116.15	1195.71	1141.12	2114.91	1999.42	1203.45	1719.95	1890.37
ENSMUSG00000096014	Sox1	337.585	1.0707	0.280333	3.81938	0.00013379	0.00429117	584.715	631.035	295.781	253.168	271.3	349.446	353.743	137.727	287.586	211.352
ENSMUSG00000020949	Fkbp3	4401.99	0.829454	0.217179	3.81922	0.000133876	0.00429117	6569.44	5190.06	2507.63	3994.82	3203.83	5983.78	5106.2	3064.19	4220.1	4179.85
ENSMUSG00000026021	Sumo1	4079.03	0.912151	0.238898	3.81817	0.000134448	0.00429543	6268.25	4778.63	2036.98	3597.84	2908.71	5751.45	4770.92	2757.39	3891.69	4028.46
ENSMUSG00000029071	Dvl1	1199.99	-0.811071	0.212434	-3.818	0.000134539	0.00429543	989.088	917.364	1998.85	1504.74	1612.27	1036.82	1292.96	700.034	915.638	1032.18
ENSMUSG00000033276	Stk36	627.375	-1.0962	0.287371	-3.81457	0.000136419	0.00434691	155.242	277.989	690.156	379.157	424.554	598.09	677.751	1125.56	925.843	1019.4
ENSMUSG00000079038	D130040H23Rik	1027.17	-0.729226	0.191296	-3.81202	0.000137834	0.00438339	475.023	451.269	775.728	836.761	738.309	755.532	940.239	1902.54	1484.32	1912
ENSMUSG00000093985	Gm10406	23.8132	-2.0061	0.526367	-3.81121	0.000138285	0.00438914	5.57756	6.48641	35.3449	32.0917	79.7333	7.68012	11.2788	23.7461	19.4817	16.7115
ENSMUSG00000032480	Dhx30	6901.83	-0.697591	0.183077	-3.81036	0.000138764	0.00439573	4327.26	5533.84	7611.25	7015.01	9693.29	4883.6	6007.48	8354.82	7813.07	7778.73
ENSMUSG00000108520	NA	178.103	-1.73542	0.455743	-3.80788	0.000140162	0.00442703	27.8878	45.4049	162.773	261.488	119.082	23.0404	139.447	394.185	293.153	314.57
ENSMUSG00000085636	Gm11769	93.5868	-1.65468	0.434567	-3.80764	0.000140298	0.00442703	18.5919	24.0924	159.052	49.9204	72.4848	76.8012	70.7486	174.771	125.239	164.166
ENSMUSG00000026087	Mrpl30	2681.81	0.817651	0.214848	3.80573	0.000141389	0.0044528	4120.89	3443.36	1569.13	2635.08	2091.7	3361.01	3212.4	1789.5	2236.68	2358.29
ENSMUSG00000106288	NA	232.849	-0.999016	0.262664	-3.8034	0.000142725	0.00447548	143.157	177.913	288.34	309.031	404.879	183.363	193.79	206.116	194.817	227.08
ENSMUSG00000108521	NA	129	-1.41108	0.371031	-3.80312	0.000142885	0.00447548	59.494	85.25	273.458	133.121	248.519	72.9612	58.4445	129.179	89.9867	139.59
ENSMUSG00000060373	Hnrnpc	8365.88	0.649668	0.170829	3.80303	0.000142937	0.00447548	9260.62	9367.31	5289.64	6534.82	5817.42	11345.5	10141.7	7029.79	9249.15	9622.89
ENSMUSG00000031104	Rab33a	2601.25	0.602557	0.158579	3.79972	0.000144859	0.00452352	4431.37	3709.3	2418.34	2907.27	2634.3	2405.8	2089.65	1711.62	1815.51	1889.39
ENSMUSG00000005873	Reep5	3217.08	0.66091	0.173976	3.79886	0.000145364	0.00452352	5862.02	5163.19	2881.54	3911.62	3517.58	3029.81	2442.37	1734.41	1864.67	1763.56
ENSMUSG00000029840	Mtpn	5827.93	0.809466	0.213116	3.79823	0.000145732	0.00452352	8415.62	7841.15	3201.5	5444.89	4968.31	7277.88	5706.03	4803.36	5703.49	4917.12
ENSMUSG00000041881	Ndufa7	5097.32	0.774446	0.2039	3.79816	0.000145774	0.00452352	8912.02	6461.39	4091.64	5157.25	3962.85	5843.61	5474.3	3078.44	3516.9	4474.76
ENSMUSG00000105049	NA	299.502	-1.17881	0.310402	-3.79767	0.000146063	0.00452352	94.8186	145.481	228.812	319.728	343.785	361.926	258.386	461.624	297.791	482.668
ENSMUSG00000027805	Pfn2	6813.43	0.787328	0.207343	3.79722	0.000146326	0.00452352	10765.6	10403.3	4593.91	8000.34	5411.51	7481.4	7236.87	4300.89	4795.27	5145.19
ENSMUSG00000048562	Sp8	257.726	1.06611	0.280771	3.79706	0.000146424	0.00452352	540.094	587.484	213.93	291.202	254.732	125.762	135.345	97.8338	171.624	159.251
ENSMUSG00000103149	NA	423.308	-1.0632	0.280087	-3.79598	0.000147064	0.00453466	247.272	251.117	771.077	446.907	429.731	346.566	444.999	493.918	423.03	378.467
ENSMUSG00000003226	Ranbp2	3067.69	-0.541731	0.142782	-3.79411	0.000148171	0.00455289	2465.28	2433.33	3282.43	3816.53	3665.66	2697.64	2793.03	3463.13	3090.16	2969.74
ENSMUSG00000008333	Snrpb2	2832.44	0.93631	0.246785	3.79404	0.000148217	0.00455289	4057.68	3446.14	1420.31	2318.92	1952.95	3834.3	4082.91	1615.68	2866.59	2728.9
ENSMUSG00000046727	Cystm1	723.803	0.915144	0.241556	3.78853	0.000151539	0.00463817	1570.08	1006.32	567.379	793.972	616.121	780.492	642.89	362.84	437.874	460.059
ENSMUSG00000026082	Rev1	801.815	-0.796846	0.210337	-3.78843	0.000151604	0.00463817	528.009	630.109	959.893	977.014	1143.19	588.489	748.5	904.251	869.253	669.444
ENSMUSG00000002346	Slc25a42	281.873	-1.50733	0.397964	-3.7876	0.000152111	0.00463817	92.9594	161.234	361.82	314.974	627.511	116.162	371.174	194.718	294.08	284.096
ENSMUSG00000071337	Tia1	22687.7	-0.709873	0.187423	-3.78756	0.000152137	0.00463817	11772.4	15010.5	24221.5	20221.3	22369.8	18419.8	22506.3	36443.6	30539.8	25372
ENSMUSG00000098332	5031420N21Rik	383.492	0.875317	0.231155	3.78672	0.000152651	0.00464136	555.897	445.709	259.506	305.465	232.987	515.528	443.973	325.796	346.031	404.026
ENSMUSG00000034868	Myl12b	9476.29	0.821858	0.217052	3.78645	0.000152814	0.00464136	14178.2	11721.9	5986.31	8882.27	6616.83	14180.4	10511.8	5963.11	8375.26	8346.92
ENSMUSG00000071451	Psmg4	1136.23	0.919324	0.242869	3.78526	0.000153546	0.00464974	1846.17	1513.19	714.339	955.619	908.131	1639.71	1289.88	580.354	907.289	1007.61
ENSMUSG00000027080	Med19	1476.68	0.848413	0.224147	3.78507	0.000153663	0.00464974	1970.74	1834.73	895.714	1269.4	930.912	2076.51	1779.99	995.436	1542.76	1470.61
ENSMUSG00000099597	RP24-69I6.1	846.74	0.740343	0.19568	3.78343	0.00015468	0.00467178	1101.57	1095.28	676.204	644.211	620.263	972.495	1124.8	592.702	821.013	818.865
ENSMUSG00000032855	Pkd1	1013.95	-0.956378	0.253016	-3.77991	0.000156884	0.00472795	699.984	812.655	1775.62	1239.69	1536.68	500.168	822.324	937.495	1101.18	713.681
ENSMUSG00000028457	Atp8b5	379.431	-1.19841	0.317113	-3.77913	0.000157377	0.00472795	28.8174	19.4592	77.2007	76.0692	45.5619	452.167	613.155	826.363	723.605	931.914
ENSMUSG00000051355	Commd1	1414.64	0.971409	0.25705	3.77907	0.000157414	0.00472795	2078.57	1592.88	637.138	1083.99	986.829	2107.23	1859.97	924.197	1298.78	1576.78
ENSMUSG00000008683	Rps15a	2456.75	0.811458	0.214756	3.77851	0.000157772	0.00472996	4345.85	3247.84	1770.04	2336.75	2231.5	3182.45	2907.87	1151.21	1621.62	1772.41
ENSMUSG00000018286	Psmb6	12700.3	0.743077	0.196749	3.77678	0.000158867	0.00475399	18930.3	14651.9	8597.18	10823.2	10181	18704	14812.1	8115.46	10535.9	11651.9
ENSMUSG00000021572	Cep72	204.959	-1.05649	0.279797	-3.77592	0.000159416	0.00476163	101.326	125.095	215.79	251.979	279.584	190.083	191.739	270.705	237.491	185.793
ENSMUSG00000029195	Klb	14.1672	-2.11696	0.560765	-3.77514	0.00015992	NA	0	2.77989	29.7641	27.3374	57.9878	8.64014	1.02534	4.74922	7.42159	1.96606
ENSMUSG00000004032	Gstm5	3759.13	0.561085	0.148637	3.77487	0.00016009	0.00477298	3934.04	3241.35	2349.51	2513.85	2393.03	5317.52	4957.53	4034.93	4165.37	4684.14
ENSMUSG00000024258	Polr2d	3459.96	0.793983	0.210515	3.77163	0.000162186	0.00482659	4911.98	4179.1	2112.32	3057.03	2540.07	4807.76	4321.82	2198.89	3142.11	3328.54
ENSMUSG00000080316	Spaca6	592.083	-1.44015	0.382208	-3.76796	0.000164589	0.00488912	279.808	245.557	1028.72	954.431	520.855	145.922	521.899	984.987	741.231	497.414
ENSMUSG00000005054	Cstb	1916.69	0.843393	0.223975	3.76556	0.000166176	0.00492725	3384.65	2560.28	1424.03	2097.85	1318.19	2257	1992.24	1167.36	1490.81	1474.55
ENSMUSG00000059325	Hopx	430.248	0.907736	0.241155	3.76412	0.000167137	0.0049393	640.49	583.777	234.393	375.592	339.643	477.128	429.618	360.94	449.006	411.89
ENSMUSG00000062647	Rpl7a	4182.62	0.848263	0.22536	3.76404	0.000167191	0.0049393	6871.56	5024.19	2670.4	3752.35	3235.93	5898.33	4990.34	2324.27	3268.28	3790.57
ENSMUSG00000019210	Atp6v1e1	7571.29	0.764754	0.203266	3.76232	0.000168341	0.00496189	10809.3	9833.4	5209.65	7522.53	5157.81	10122.4	8927.65	4855.6	6482.76	6791.76
ENSMUSG00000045767	B230219D22Rik	3961.67	0.714964	0.190054	3.7619	0.000168628	0.00496189	6218.98	5133.53	3010.83	3912.81	3288.74	4474.63	4595.58	2759.29	2576.22	3646.06
ENSMUSG00000026843	Fubp3	1007.22	-0.731825	0.194555	-3.76153	0.000168874	0.00496189	565.193	593.97	868.741	963.939	1110.05	775.692	1034.57	1513.1	1341.45	1305.47
ENSMUSG00000021578	Ccdc127	1940.35	0.771661	0.205243	3.75975	0.00017008	0.0049883	2695.82	2135.88	1145.92	1660.45	1364.79	2582.44	2416.73	1488.4	1885.08	2027.99
ENSMUSG00000023050	Map3k12	2006.52	-0.6415	0.170713	-3.75776	0.000171444	0.00501922	1505.01	1757.82	2834.1	2238.1	2636.38	1296.02	1559.55	2022.22	2211.63	2004.4
ENSMUSG00000038806	Sde2	1631.66	0.753579	0.200636	3.75595	0.000172687	0.00504649	2355.59	2063.61	1252.88	1452.45	1157.69	1410.26	2021.97	1347.83	1541.83	1712.44
ENSMUSG00000041353	Tmem29	1869.82	0.776001	0.206709	3.75408	0.000173977	0.0050673	2730.22	1747.63	1207.31	1459.58	1186.68	2210.92	2365.46	1715.42	1955.59	2119.42
ENSMUSG00000022151	Ttc33	1825.14	0.812656	0.216477	3.75402	0.000174024	0.0050673	2430.89	2273.02	1052.91	1636.68	1243.63	2299.24	2370.59	1333.58	1990.84	1620.04
ENSMUSG00000059278	Naa38	722.968	0.745387	0.198653	3.7522	0.00017529	0.00509503	965.848	812.655	559.008	503.958	502.216	950.415	877.693	629.746	613.209	814.933
ENSMUSG00000020075	Ddx21	1041.86	0.771967	0.205968	3.74799	0.000178259	0.00517117	1360	1440.91	711.549	925.905	777.658	1219.22	1188.37	736.128	949.035	1109.84
ENSMUSG00000049504	Proser1	1384	-0.773633	0.206476	-3.74684	0.000179076	0.00517117	874.748	780.223	1505.88	1099.44	1731.35	1403.54	1570.82	1773.36	1464.84	1635.76
ENSMUSG00000036510	Cdh8	4263.72	-0.663292	0.177034	-3.74669	0.000179181	0.00517117	1819.22	2159.98	3153.14	3733.33	2721.29	4079.1	5130.81	6638.45	6546.77	6655.12
ENSMUSG00000037531	Mrpl47	1123.05	0.747093	0.199401	3.74669	0.000179185	0.00517117	1729.04	1192.57	812.003	937.791	818.043	1318.1	1315.51	938.445	1163.33	1005.64
ENSMUSG00000096981	Gm16845	257.942	-1.03491	0.276542	-3.74233	0.000182318	0.00525226	167.327	157.527	338.567	313.785	395.56	141.122	212.246	237.461	272.743	343.078
ENSMUSG00000039463	Slc9a8	877.469	-0.938479	0.250817	-3.74169	0.000182784	0.00525561	437.839	687.56	1353.34	919.962	1077.95	563.529	541.381	1325.03	900.795	967.303
ENSMUSG00000090000	Ier3ip1	3685.21	0.761802	0.203652	3.74071	0.000183502	0.00525561	4159	3612.01	1815.61	2849.03	2105.17	5270.48	4977.01	3385.24	4163.51	4515.06
ENSMUSG00000036371	Serbp1	8461.48	0.602993	0.161209	3.74043	0.000183703	0.00525561	10933	10536.7	5730.53	7795.9	7489.75	9162.39	9162.46	7307.14	8476.38	8020.55
ENSMUSG00000090015	Gm15446	938.088	-0.681202	0.18212	-3.7404	0.000183731	0.00525561	707.421	655.128	1155.22	1199.28	967.154	859.214	833.603	989.736	1122.51	891.609
ENSMUSG00000005510	Ndufs3	3354.58	0.636604	0.170449	3.73486	0.000187819	0.00536308	4338.42	3715.79	2416.48	2923.91	2354.72	4406.47	3972.18	2721.3	3294.26	3402.27
ENSMUSG00000028643	Ccdc23	4235.81	0.713641	0.191131	3.73379	0.000188623	0.00537658	7751.88	5734.92	3461.01	4389.43	4273.5	4903.76	4103.42	2203.64	2750.63	2785.91
ENSMUSG00000102466	NA	36.7421	-2.04785	0.548727	-3.73199	0.000189971	0.00540551	0	6.48641	102.314	35.6574	35.2069	10.5602	26.6589	73.1379	53.8065	23.5928
ENSMUSG00000053286	Trmt1l	1647.63	-0.789267	0.211657	-3.72899	0.00019225	0.00546078	957.482	1031.34	1731.9	1456.01	2085.49	1203.86	1382.16	2676.66	2166.18	1785.18
ENSMUSG00000022371	Col14a1	65.9084	-1.71449	0.460108	-3.72628	0.00019433	0.00551021	5.57756	21.3125	53.0174	91.5208	54.8813	25.9204	19.4815	127.279	105.758	154.336
ENSMUSG00000026491	Ahctf1	1276.56	-0.635325	0.170558	-3.72497	0.000195337	0.0055291	927.735	1103.62	1525.41	1683.03	1573.96	1175.06	1220.16	1254.74	1274.66	1027.27
ENSMUSG00000026614	Slc30a10	1470.19	-0.747375	0.200943	-3.71934	0.000199744	0.00564164	323.499	296.522	564.588	443.341	601.624	2121.63	2076.32	3033.8	2258.02	2982.52
ENSMUSG00000084851	Gm11267	274.051	-1.32625	0.356615	-3.71901	0.000200009	0.00564164	52.0573	25.9457	132.078	85.5778	137.721	352.326	310.679	778.871	392.416	472.838
ENSMUSG00000006476	Nsmf	2885.48	-0.563227	0.151481	-3.71815	0.000200687	0.00565061	2359.31	2170.17	3297.31	3150.93	3663.59	2389.48	2451.59	3500.17	2972.35	2899.94
ENSMUSG00000003382	Etv3	683.041	-0.777415	0.20911	-3.71773	0.000201024	0.00565061	398.796	552.272	768.287	835.573	891.563	609.61	469.607	762.724	797.821	744.155
ENSMUSG00000028221	Tmem55a	1391.68	0.706113	0.189987	3.71664	0.000201891	0.00566518	1857.33	1721.68	919.898	1283.67	1041.71	1792.35	1452.91	1294.64	1175.39	1377.23
ENSMUSG00000020018	Snrpf	255.238	0.973083	0.262029	3.71365	0.00020429	0.00572259	378.345	293.742	142.31	175.91	176.034	413.767	338.363	182.37	208.732	242.809
ENSMUSG00000098087	Gm17750	5490.92	0.714492	0.192479	3.71205	0.000205585	0.00574893	10620.6	7464.94	5421.72	6205.58	4607.96	5439.45	5418.93	2803.94	3516.9	3409.15
ENSMUSG00000024208	Uqcc2	2238.26	0.917331	0.247204	3.71083	0.00020658	0.00576682	4674.93	3196.88	1701.21	2433.03	1884.6	2706.28	2115.28	867.207	1441.64	1361.5
ENSMUSG00000040048	Ndufb10	3005.9	0.793543	0.213887	3.71011	0.000207173	0.00577343	4858.06	3693.55	1984.9	2813.37	2442.74	4104.07	3369.27	1793.3	2405.52	2594.22
ENSMUSG00000024269	Tpgs2	1860.15	0.609012	0.164278	3.7072	0.000209563	0.00582487	2541.51	2344.38	1400.77	1792.38	1567.74	2106.27	2076.32	1552.99	1751.49	1467.67
ENSMUSG00000065265	Gm23455	123.997	-1.15395	0.31129	-3.70699	0.000209737	0.00582487	74.3675	65.7908	186.956	146.195	170.857	113.282	133.294	99.7335	118.745	130.743
ENSMUSG00000042541	Shfm1	6182.04	0.787756	0.21254	3.70639	0.000210233	0.00582866	8168.34	6903.4	3683.31	5030.08	4130.6	8936.78	7982.29	4352.18	5414.05	7219.38
ENSMUSG00000026374	Tsn	11416.1	0.624779	0.16864	3.70481	0.000211552	0.00584852	15264.9	12444.6	8519.98	9472.99	8702.32	14116.1	13663.7	8799.35	10954.3	12223
ENSMUSG00000036109	Mbnl3	36.7338	-1.91208	0.516129	-3.70466	0.00021167	0.00584852	5.57756	5.55978	50.227	42.7889	43.4909	15.3602	6.15205	39.8934	115.035	43.2534
ENSMUSG00000019054	Fis1	6336.24	0.791599	0.213746	3.70345	0.000212685	0.00586656	9334.05	7164.71	3728.89	5693.3	4584.15	9124.95	7720.83	4310.39	5503.11	6198.01
ENSMUSG00000097258	Gm26767	229.337	-1.25595	0.339187	-3.70282	0.000213216	0.00587123	81.8043	116.755	289.27	330.426	174.999	211.203	179.435	402.733	288.514	218.233
ENSMUSG00000027630	Tbl1xr1	1026.5	0.784917	0.212074	3.70115	0.000214627	0.00590005	1753.21	1549.33	731.081	1164.81	915.379	1038.74	914.605	765.574	774.628	657.648
ENSMUSG00000020219	Timm13	3349.99	0.689388	0.186293	3.70055	0.000215132	0.00590077	4977.98	4150.38	2504.84	2858.54	3008.12	4480.39	3673.8	2155.19	2671.77	3018.89
ENSMUSG00000100967	RP23-180L12.5	239.495	-1.44131	0.389551	-3.69991	0.000215674	0.00590077	136.65	151.967	319.964	407.683	624.405	47.0407	167.131	156.724	214.298	169.081
ENSMUSG00000020163	Uqcr11	5296.22	0.694872	0.187833	3.69941	0.000216104	0.00590077	8543.9	6512.36	4319.52	5190.53	4234.15	6170.98	6067.98	3319.7	3913.03	4690.04
ENSMUSG00000037692	Ahdc1	549.265	-1.04936	0.283656	-3.6994	0.000216108	0.00590077	279.808	344.707	585.051	593.102	871.889	384.006	540.355	622.147	452.717	818.865
ENSMUSG00000039716	Dock3	1072.53	-0.874659	0.236486	-3.69857	0.000216818	0.00591021	842.212	1177.75	1842.59	1583.19	2248.06	548.169	661.346	704.784	651.244	465.957
ENSMUSG00000089103	Gm23114	416.48	-1.142	0.308862	-3.69743	0.000217797	0.00591995	183.13	312.274	476.226	565.765	716.564	197.763	370.149	492.019	369.224	481.685
ENSMUSG00000046364	Rpl27a	1173.46	0.761498	0.205969	3.69715	0.000218036	0.00591995	1801.55	1484.46	801.771	1101.81	949.551	1516.82	1436.5	714.282	937.903	989.913
ENSMUSG00000057751	Megf6	514.877	-1.18393	0.320251	-3.69687	0.00021827	0.00591995	156.172	252.97	721.78	413.626	395.56	288.965	567.014	738.028	815.447	799.205
ENSMUSG00000026385	Dbi	6469.55	0.719279	0.194676	3.69475	0.0002201	0.00595959	7035.17	6324.25	3572.63	4373.98	4066.4	9810.4	8480.61	5493.89	6833.43	8704.74
ENSMUSG00000102729	NA	500.83	-1.37651	0.372608	-3.69426	0.000220526	0.0059612	229.61	592.117	892.924	1195.71	1394.81	85.4414	91.2555	112.081	288.514	125.828
ENSMUSG00000055717	Slain1	1221.51	0.638726	0.172961	3.6929	0.000221712	0.00598328	2021.87	1701.29	1093.83	1136.28	1311.97	1277.78	1332.94	753.226	720.822	865.068
ENSMUSG00000047485	Klhl34	80.5058	-1.66098	0.449966	-3.69135	0.000223067	0.00600661	21.3807	62.0842	147.891	177.099	179.141	26.8804	26.6589	80.7367	55.6619	27.5249
ENSMUSG00000102570	NA	114.521	-1.4265	0.386474	-3.69106	0.000223318	0.00600661	85.5227	34.2853	231.602	179.476	150.147	76.8012	62.5459	108.282	127.095	89.4559
ENSMUSG00000028398	Tmem261	1715.77	0.779143	0.211185	3.68939	0.000224789	0.00603617	2596.36	1966.31	1144.06	1552.29	1213.6	2313.64	1991.21	1241.44	1401.75	1737.02
ENSMUSG00000105228	NA	40.8904	-1.81593	0.492336	-3.6884	0.000225667	0.00604973	5.57756	10.1929	63.2488	35.6574	47.6329	8.64014	21.5322	59.8401	61.2281	95.354
ENSMUSG00000028745	Capzb	5110.61	0.722433	0.195983	3.68621	0.000227618	0.00609198	7537.15	5877.62	3474.96	4434.6	4093.32	6343.78	5412.78	3687.29	5249.84	4994.78
ENSMUSG00000032215	Rsl24d1	1091.94	0.855313	0.232137	3.68452	0.000229138	0.00611801	1520.82	1287.09	592.492	902.133	774.552	1682.91	1241.69	786.47	1086.33	1044.96
ENSMUSG00000032420	Nt5e	40.1718	-1.86183	0.505344	-3.68429	0.000229345	0.00611801	10.2255	20.3859	78.1308	118.858	61.0943	6.72011	8.20274	16.1473	26.9033	55.0498
ENSMUSG00000047844	Bex4	389.723	1.11793	0.303499	3.68348	0.000230076	0.00612742	795.733	666.247	257.646	461.169	223.667	386.886	390.655	185.219	294.08	235.928
ENSMUSG00000107577	NA	72.8623	-1.50898	0.409828	-3.68198	0.000231428	0.00615332	21.3807	24.0924	103.244	72.5035	70.4138	71.0411	42.039	83.5862	107.613	132.709
ENSMUSG00000028842	Ago3	1251.15	-0.749056	0.203467	-3.68146	0.000231901	0.00615583	762.267	934.97	1229.63	1368.06	1763.45	969.615	1237.59	1396.27	1469.47	1380.18
ENSMUSG00000070858	Gm1673	1269.53	0.737893	0.20048	3.68063	0.000232661	0.00615594	2116.69	1825.46	1072.44	1160.06	1245.7	1773.15	1167.86	814.016	722.677	797.238
ENSMUSG00000061028	Clasrp	551.512	-0.865367	0.235119	-3.68055	0.000232733	0.00615594	316.062	350.266	657.601	457.604	761.09	421.447	443.973	765.574	648.461	693.037
ENSMUSG00000045382	Cxcr4	1169.65	0.900297	0.244632	3.68021	0.000233044	0.00615594	1424.14	1180.53	732.012	701.263	600.588	1894.11	1215.03	1559.64	965.734	1423.43
ENSMUSG00000032301	Psma4	5343.62	0.721319	0.196034	3.67955	0.000233646	0.0061618	7444.19	6549.42	3732.61	4726.99	4071.57	7732.92	5860.86	3523.92	4981.74	4811.94
ENSMUSG00000001158	Snrnp27	2804.72	0.70746	0.192295	3.67903	0.000234121	0.0061643	4076.27	3349.77	1985.83	2456.8	2277.06	3347.57	3604.08	1828.45	2426.86	2694.49
ENSMUSG00000074166	AW146154	260.345	-1.02087	0.277574	-3.67784	0.00023522	0.0061832	111.551	110.269	293.921	217.51	205.028	282.244	211.22	369.489	345.104	457.11
ENSMUSG00000090386	2810055G20Rik	64782.9	-0.691412	0.188021	-3.67731	0.000235705	0.00618592	16039.2	20541.5	33381.4	30489.5	26764.5	66563.6	77720.9	150085	122211	104032
ENSMUSG00000039737	Prkrip1	1090.53	0.653758	0.17781	3.67671	0.000236261	0.00619049	1320.02	1298.21	832.466	817.744	818.043	1747.23	1513.41	778.871	774.628	1004.66
ENSMUSG00000023861	Mpc1	757.996	0.746039	0.202988	3.67529	0.000237576	0.00620831	1248.44	1005.39	547.846	763.069	667.896	908.174	922.808	472.072	555.691	488.567
ENSMUSG00000041936	Agrn	5209.95	-0.668379	0.181864	-3.67515	0.000237706	0.00620831	3937.76	4782.34	8333.96	5922.7	6769.04	3647.1	4617.12	4692.22	4673.74	4723.47
ENSMUSG00000028719	Cmpk1	3179.1	0.764268	0.208026	3.6739	0.000238874	0.0062158	4223.15	4330.14	2010.94	2668.36	2730.61	4190.47	3321.08	2142.85	3231.17	2942.21
ENSMUSG00000023020	Cox14	3535.88	0.715597	0.19479	3.67368	0.000239083	0.0062158	4957.53	4351.46	2605.29	2952.44	2813.45	5112.08	3488.21	2557.93	3065.12	3455.36
ENSMUSG00000085936	2610307P16Rik	1947.38	-1.04195	0.283632	-3.67362	0.000239143	0.0062158	407.162	557.832	1507.74	973.448	727.954	1313.3	2000.44	4870.8	3182.01	3933.11
ENSMUSG00000106536	NA	156.348	-1.44405	0.393442	-3.67029	0.000242274	0.00626826	26.0286	87.1033	201.838	167.59	190.531	102.722	176.359	209.915	225.431	175.963
ENSMUSG00000031715	Smarca5	1902.64	0.682557	0.185984	3.66998	0.000242565	0.00626826	2181.76	2077.51	1181.26	1566.55	1186.68	2664.04	2722.28	1554.89	1819.22	2072.23
ENSMUSG00000031320	Rps4x	4663.3	0.777747	0.211926	3.66991	0.000242639	0.00626826	7049.11	5830.36	2838.75	4546.32	3653.23	6544.42	5703.98	2834.33	3819.33	3813.18
ENSMUSG00000075229	Ccdc58	702.481	0.718702	0.195852	3.66961	0.000242923	0.00626826	856.156	713.506	505.06	509.901	395.56	1017.62	986.379	621.197	709.689	709.749
ENSMUSG00000102252	NA	9179.44	0.761363	0.207488	3.66943	0.000243094	0.00626826	16285.6	13125.7	7068.98	10255.1	8144.18	9346.71	8219.14	5188.99	7838.12	6321.87
ENSMUSG00000029223	Uchl1	10338.7	0.71542	0.195081	3.6673	0.000245123	0.00631057	18737.8	15102.2	9211.07	11717	9415.77	11845.6	9549.01	5001.87	7151.63	5655.38
ENSMUSG00000030638	Sh3gl3	385.47	0.837397	0.228503	3.66471	0.000247619	0.0063647	720.435	713.506	373.912	429.078	364.495	377.286	327.084	200.417	205.949	142.54
ENSMUSG00000026213	Stk11ip	490.541	-0.974569	0.266077	-3.66273	0.00024954	0.00639404	365.33	262.236	711.549	566.953	649.257	266.884	318.881	660.141	408.187	695.986
ENSMUSG00000085779	Atcayos	223.247	-1.44897	0.395636	-3.66239	0.000249873	0.00639404	80.8747	156.601	294.851	286.448	562.275	93.1215	234.803	206.116	183.684	133.692
ENSMUSG00000055134	9130017K11Rik	69.0693	-1.84799	0.504595	-3.66232	0.000249943	0.00639404	29.747	43.5516	175.794	140.253	226.774	0.960015	11.2788	33.2445	23.1925	5.89819
ENSMUSG00000057531	Dtnbp1	1053.59	0.72208	0.197239	3.66094	0.000251294	0.00641848	1948.43	1457.59	931.059	1175.51	934.018	1128.98	1054.05	639.244	693.918	573.107
ENSMUSG00000028367	Txn1	4583.54	0.786335	0.214819	3.66045	0.00025177	0.00642052	7897.83	6170.43	3247.08	4944.5	3765.07	5286.8	5229.25	2419.25	3561.43	3313.8
ENSMUSG00000010607	Pigyl	1274.72	0.673455	0.184027	3.65955	0.000252658	0.00643307	1997.7	1575.27	1075.23	1161.24	1077.95	1447.7	1477.52	833.962	975.011	1125.57
ENSMUSG00000074024	4632427E13Rik	14507.9	-0.892927	0.244048	-3.65881	0.000253387	0.00644152	6297.07	8878.97	14547.2	11032.4	18256.8	9688.47	13124.4	26612.7	16724.5	19916.2
ENSMUSG00000053317	Sec61b	2188.96	0.818312	0.22372	3.65775	0.000254438	0.00645253	3338.17	2679.82	1401.7	1984.93	1611.23	2790.76	2777.65	1344.98	1718.1	2242.29
ENSMUSG00000060475	Wtap	1997.03	0.57255	0.156538	3.65757	0.000254616	0.00645253	2769.26	2496.34	1600.75	1930.26	1737.56	2394.28	2298.82	1450.41	1723.66	1568.92
ENSMUSG00000035545	Leng8	1257.23	-0.734888	0.200994	-3.65626	0.000255918	0.00646533	563.334	763.544	1050.12	1055.46	1275.73	889.934	956.644	2327.12	1925.9	1764.54
ENSMUSG00000075700	Selt	1221.77	0.771258	0.210942	3.65626	0.000255918	0.00646533	1678.85	1777.28	994.308	1070.91	910.202	1532.18	1235.54	932.746	812.664	1273.03
ENSMUSG00000038567	Cyp24a1	7.59611	-1.82278	0.498779	-3.65447	0.000257711	NA	0	0	25.1135	24.9602	25.8874	0	0	0	0	0
ENSMUSG00000097392	D930016D06Rik	1530.4	-0.813515	0.22275	-3.65214	0.000260059	0.00655972	770.633	966.476	1745.85	1741.27	1219.82	1548.5	1512.38	2199.84	2104.02	1495.19
ENSMUSG00000085741	5430405H02Rik	739.523	-0.642744	0.176042	-3.65109	0.000261135	0.00657662	500.122	467.948	797.121	701.263	797.333	686.411	718.765	907.1	831.218	987.947
ENSMUSG00000041685	Fcho2	2062.39	-0.554207	0.151852	-3.64965	0.000262599	0.00659448	1369.29	1536.35	2082.56	2088.34	2281.2	2092.83	2279.34	2517.08	2118.86	2258.02
ENSMUSG00000002032	Tmem25	362.99	-1.09941	0.301242	-3.64959	0.000262657	0.00659448	180.341	285.402	440.881	470.678	677.215	226.564	136.371	388.486	474.982	348.976
ENSMUSG00000042675	Ypel3	3359.17	0.533696	0.146296	3.64806	0.000264225	0.0066236	3255.44	3053.25	2157.9	2164.41	2182.83	5272.4	4179.29	3757.58	3671.83	3896.74
ENSMUSG00000083209	Gm11969	51.4121	-1.60961	0.441512	-3.64568	0.000266683	0.0066676	16.7327	22.2391	89.2924	66.5605	79.7333	24.0004	35.887	78.837	39.891	60.9479
ENSMUSG00000036478	Btg1	2572.26	0.631947	0.173361	3.64526	0.000267117	0.0066676	2759.04	2796.57	1721.67	1614.09	1990.23	2736.04	3142.67	2926.47	2587.35	3448.47
ENSMUSG00000033020	Polr2f	3279.27	0.809745	0.222142	3.64517	0.000267214	0.0066676	5522.72	4258.79	2346.72	3125.97	2692.29	3727.74	3659.45	1785.7	2599.41	3073.94
ENSMUSG00000024480	Ap3s1	1556.88	0.697093	0.191278	3.6444	0.000268021	0.00667746	1682.57	1230.57	870.601	911.642	882.243	2669.8	1960.45	1752.46	1817.36	1791.08
ENSMUSG00000104860	NA	33.3932	-1.9188	0.526624	-3.64359	0.00026886	0.00668809	2.78878	6.48641	75.3405	43.9775	16.568	22.0804	21.5322	40.8433	64.0112	40.3043
ENSMUSG00000058690	Ccser2	3485.32	-0.559699	0.153643	-3.64285	0.000269637	0.00669715	3359.55	3646.29	4599.49	5742.04	5233.4	2517.16	2642.31	2425.9	2539.11	2147.92
ENSMUSG00000020674	Pxdn	2581.2	-0.744601	0.204593	-3.63942	0.000273248	0.00677646	787.366	1115.66	1651.91	1444.13	1813.16	2665.96	3507.7	3973.19	3976.11	4876.82
ENSMUSG00000025816	Sec61a2	2985.23	-0.713996	0.196224	-3.63867	0.000274048	0.00678592	1725.33	2053.41	3068.5	2859.73	3535.19	2878.13	2490.56	4634.28	3474.23	3132.92
ENSMUSG00000042834	Nrep	31156.7	0.766654	0.210778	3.63727	0.000275548	0.00681267	48615	46916.2	20507.5	35412.6	26483.9	28901.3	30999.2	20349.4	28151	25231.5
ENSMUSG00000079316	Rab9	1351.55	0.806973	0.221996	3.63508	0.000277899	0.00686035	1880.57	1753.18	870.601	1364.49	810.794	1697.31	1523.66	1163.56	1126.23	1325.13
ENSMUSG00000097545	A930011O12Rik	3202.82	-0.666491	0.183372	-3.63465	0.000278359	0.00686108	2689.32	3414.63	5176.17	4349.02	5150.56	2012.19	2637.18	2428.75	2169.89	2000.47
ENSMUSG00000012848	Rps5	11156	0.840143	0.231173	3.63426	0.000278775	0.00686108	18964.6	14584.2	7275.47	11671.9	8383.38	14289.8	13202.3	5738	8060.77	9389.92
ENSMUSG00000021951	N6amt2	2453.27	0.761751	0.209794	3.63094	0.000282387	0.00693945	3801.11	3182.05	1672.37	2592.3	1790.37	3172.85	2522.34	1764.81	1942.6	2091.89
ENSMUSG00000022094	Slc39a14	426.324	-1.05902	0.291885	-3.62822	0.000285381	0.0070024	224.962	332.66	773.867	508.713	558.133	375.366	274.792	472.072	288.514	454.16
ENSMUSG00000079435	Rpl36a	1679.79	0.91865	0.253323	3.62639	0.000287412	0.00704158	2715.34	2134.96	924.548	1507.12	1281.95	2317.48	2362.39	816.865	1244.97	1492.24
ENSMUSG00000016150	Tenm1	1023.89	-0.875721	0.241589	-3.62484	0.00028914	0.00706594	726.013	1143.46	1463.09	1917.18	1883.57	424.327	496.266	904.251	661.449	619.31
ENSMUSG00000097729	2310015A10Rik	99.1278	-1.48942	0.410907	-3.62472	0.000289277	0.00706594	39.9725	35.212	165.563	66.5605	161.538	94.0815	84.0781	151.025	105.758	87.4898
ENSMUSG00000051223	Bzw1	8219.17	0.73831	0.20372	3.62414	0.000289922	0.00706872	11703.6	9591.55	5464.51	8011.04	5340.06	8868.62	8694.9	6830.32	9205.55	8481.59
ENSMUSG00000074781	Ube2n	2968.56	0.752491	0.207653	3.62379	0.000290321	0.00706872	4026.07	3590.69	1811.89	2567.34	2280.16	4287.43	3250.33	2105.8	2894.42	2871.43
ENSMUSG00000031879	Fam96b	2536.37	0.680449	0.187808	3.62311	0.000291085	0.00706872	3921.03	3120.89	2063.96	2113.3	2318.48	2888.69	2966.31	1600.49	2011.25	2359.28
ENSMUSG00000004896	Rrnad1	1156.89	-0.706615	0.195048	-3.62278	0.00029145	0.00706872	698.125	846.014	1469.6	1083.99	1288.16	830.413	1035.6	1543.5	1395.26	1378.21
ENSMUSG00000040952	Rps19	6256.64	0.805816	0.222458	3.62234	0.000291953	0.00706872	11000.8	7580.76	4315.8	6505.1	4732.22	8339.65	7230.71	3441.28	4686.73	4733.3
ENSMUSG00000042682	Selk	11276.6	0.791635	0.218564	3.62199	0.000292346	0.00706872	16739.2	13316.6	6536.95	10101.8	8840.04	13070.6	14679.8	7677.58	9772.37	12031.3
ENSMUSG00000027582	Zgpat	1316.42	-0.981077	0.270873	-3.6219	0.000292442	0.00706872	587.503	833.967	1955.13	924.716	1532.54	890.894	759.779	2225.48	1816.43	1637.73
ENSMUSG00000026409	Pfkfb2	868.155	-0.741908	0.204883	-3.62113	0.000293321	0.00707941	555.897	824.701	1159.87	1083.99	1276.77	618.25	549.583	885.254	922.132	805.103
ENSMUSG00000050912	Tmem123	266.734	0.87741	0.242484	3.61843	0.000296396	0.00714001	388.57	369.726	175.794	221.076	203.993	313.925	314.78	207.066	205.021	267.385
ENSMUSG00000022119	Rbm26	3858.13	-0.507614	0.140296	-3.61815	0.000296712	0.00714001	2844.56	3220.04	4165.12	4526.12	4318.02	3586.62	3574.34	4427.22	4170.93	3748.3
ENSMUSG00000025745	Hadha	1651.89	-0.671417	0.185589	-3.61776	0.000297168	0.0071404	933.312	835.821	1656.56	1181.45	1457.98	1804.83	1652.85	2327.12	2100.31	2568.66
ENSMUSG00000003429	Rps11	5073.09	0.852756	0.235796	3.6165	0.000298611	0.00716403	8389.59	6045.34	2954.09	4795.93	3900.72	6934.19	6903.63	2667.16	3827.68	4312.56
ENSMUSG00000029208	Guf1	3184.76	-0.826507	0.228584	-3.61577	0.000299461	0.00716403	1117.37	1877.35	3016.41	2438.97	2767.88	2946.29	3261.61	5987.81	4277.62	4156.26
ENSMUSG00000097777	Gm16794	108.476	-1.62065	0.448221	-3.61575	0.000299477	0.00716403	12.0847	56.5245	165.563	141.441	127.366	70.0811	68.6979	198.517	87.2036	157.285
ENSMUSG00000038859	Baiap2l1	131.975	-1.54797	0.428302	-3.6142	0.000301276	0.00719473	37.1838	81.5435	239.043	99.8408	316.862	78.7213	139.447	123.48	96.4806	107.15
ENSMUSG00000020598	Nrcam	4146.96	-0.697824	0.193095	-3.61388	0.000301647	0.00719473	3657.95	4159.64	5724.01	6284.03	7236.05	2930.93	2987.85	2526.58	3568.86	2393.68
ENSMUSG00000032381	Fam96a	1488.67	0.877604	0.243039	3.61096	0.000305067	0.00726561	2133.42	1464.08	753.405	1138.66	963.012	2117.79	1842.54	1160.71	1462.05	1851.05
ENSMUSG00000104453	NA	133.551	-1.59863	0.442904	-3.60942	0.000306878	0.00729051	13.0143	75.0571	214.86	146.195	178.105	102.722	87.1541	208.016	185.54	124.845
ENSMUSG00000027263	Tubgcp4	1094.99	-0.75781	0.20996	-3.60931	0.000307011	0.00729051	564.264	661.614	1097.55	1082.8	1000.29	676.811	1083.79	1685.97	1511.22	1585.63
ENSMUSG00000051853	Arf3	1957.37	0.59918	0.166047	3.6085	0.000307978	0.00729948	2893.83	2959.66	1832.35	2221.46	1680.61	1688.67	1685.66	1452.31	1685.63	1473.56
ENSMUSG00000047238	Mageh1	3068.46	0.755765	0.209456	3.60823	0.000308289	0.00729948	4698.17	4305.13	2489.96	3219.87	2125.88	4361.35	2986.82	1990.87	2169.89	2336.67
ENSMUSG00000038718	Pbx3	1151.26	0.937317	0.259803	3.6078	0.000308801	0.00730094	2207.79	2015.42	799.911	1384.7	981.651	717.131	882.82	606.95	851.627	1064.62
ENSMUSG00000019362	D8Ertd738e	2287.62	0.747479	0.207269	3.60633	0.00031056	0.00732011	2924.5	2295.26	1341.25	1640.24	1605.02	3275.57	3281.1	1654.63	2233.9	2624.69
ENSMUSG00000063200	Nol7	1442.46	0.582715	0.161608	3.60574	0.000311267	0.00732011	1867.55	1713.34	1078.95	1204.03	1273.66	1818.27	1812.8	1080.92	1276.51	1298.58
ENSMUSG00000001383	Zmat2	3642.3	0.654198	0.181451	3.60537	0.000311713	0.00732011	4159.93	4121.65	2425.78	3079.61	2301.91	4419.91	4722.73	3181.97	3662.55	4346.96
ENSMUSG00000035268	Pkig	1404.01	0.649617	0.180183	3.60531	0.000311777	0.00732011	2049.75	1867.16	1085.46	1287.23	1325.44	1755.87	1544.17	946.994	1209.72	968.286
ENSMUSG00000070282	3000002C10Rik	403.503	-1.2445	0.345193	-3.60524	0.000311869	0.00732011	210.088	133.435	662.252	408.872	296.152	233.284	381.427	748.476	533.427	427.619
ENSMUSG00000008200	Fnbp4	2476.26	-0.649269	0.180136	-3.60433	0.000312958	0.00733507	1427.86	2006.16	2715.05	2688.57	2781.35	2079.39	2634.1	2925.52	2808.14	2696.46
ENSMUSG00000054280	Prr14l	1248.5	-0.686809	0.190587	-3.60364	0.000313787	0.00734388	794.803	575.438	1214.75	1170.75	982.687	1249.94	1433.43	1756.26	1680.99	1625.93
ENSMUSG00000082431	Gm7110	1471.67	0.760896	0.21121	3.60256	0.000315099	0.00736396	1941.92	1721.68	905.016	1258.71	1019.96	2171.55	1880.48	1014.43	1280.22	1522.72
ENSMUSG00000031367	Ap1s2	2506.25	0.702804	0.195159	3.60119	0.000316764	0.00739087	2759.04	2661.28	1359.85	2044.36	1526.32	3680.7	2845.32	2697.55	2623.53	2864.55
ENSMUSG00000033916	Chmp2a	3669.93	0.647691	0.179871	3.60086	0.000317162	0.00739087	5078.37	4242.11	2451.82	3279.3	3088.89	4659.91	4155.71	2865.68	3242.31	3635.25
ENSMUSG00000073434	Wdr90	324.319	-0.861887	0.239388	-3.60038	0.000317752	0.007394	227.751	241.851	534.824	374.403	406.95	271.684	322.983	272.605	291.297	298.842
ENSMUSG00000025920	Stau2	3046.54	0.683947	0.190054	3.5987	0.00031981	0.00743123	4874.79	3932.62	2209.99	3305.44	2583.57	2874.29	2828.92	2638.66	2814.64	2402.53
ENSMUSG00000061119	Prcp	632.915	-0.932698	0.259247	-3.59772	0.000321018	0.00744863	358.823	696.826	1034.3	937.791	1144.22	290.885	308.628	548.059	444.367	565.243
ENSMUSG00000102225	NA	52.6703	-1.85007	0.514416	-3.59645	0.000322593	0.00747448	0.929594	8.33967	23.2532	43.9775	73.5203	90.2414	119.965	84.536	43.6018	38.3382
ENSMUSG00000051319	1500011K16Rik	647.55	0.690323	0.19199	3.59562	0.000323622	0.00748762	1019.76	795.049	551.567	612.119	498.074	699.851	654.168	545.21	549.197	550.498
ENSMUSG00000018750	Zbtb4	812.663	-0.828508	0.23047	-3.59487	0.000324554	0.00749353	603.307	788.563	1417.52	977.014	1392.74	442.567	598.8	652.542	573.318	680.258
ENSMUSG00000022452	Smdt1	4316.11	0.688531	0.191542	3.59467	0.000324801	0.00749353	5939.18	4991.76	2909.44	3480.17	3640.81	6837.23	4620.19	3335.85	3571.64	3834.81
ENSMUSG00000097460	Gm26734	297.351	-1.0862	0.302258	-3.59362	0.000326116	0.00750671	209.159	152.894	466.925	414.815	344.821	195.843	143.548	429.329	233.78	382.399
ENSMUSG00000022285	Ywhaz	10265.7	0.691214	0.192355	3.59344	0.000326345	0.00750671	13531.2	13468.6	6885.75	8769.35	9058.53	13795.4	10448.2	7798.21	10696.4	8205.36
ENSMUSG00000003444	Med29	445.598	1.07394	0.298889	3.5931	0.000326761	0.00750671	636.772	553.198	201.838	333.991	265.087	602.89	612.129	261.207	429.524	559.345
ENSMUSG00000028191	Bcl10	921.873	0.594492	0.165474	3.59266	0.000327323	0.00750899	1109.94	1194.43	754.335	702.451	810.794	1057.94	1040.72	840.611	923.06	784.459
ENSMUSG00000109652	NA	310.516	-1.2265	0.341655	-3.58989	0.000330814	0.00757836	126.425	180.693	501.34	440.964	253.697	253.444	268.64	284.953	268.105	526.905
ENSMUSG00000026425	Srgap2	2709.87	-0.532074	0.148241	-3.58924	0.000331642	0.00758661	2719.99	2464.84	3742.84	3456.39	4102.64	1647.39	1807.68	2451.54	2215.34	2490.02
ENSMUSG00000042705	Commd10	957.054	0.733035	0.204356	3.58705	0.000334446	0.00763144	1293.07	1073.04	604.584	733.355	762.126	1446.74	1189.4	693.385	931.409	843.441
ENSMUSG00000074748	Atxn7l3b	8276.66	0.633254	0.176543	3.58697	0.000334543	0.00763144	11659.9	10373.6	5843.07	7328.79	7889.45	9086.54	9055.82	6223.37	6967.94	8338.07
ENSMUSG00000026042	Col5a2	402.553	-1.03537	0.288729	-3.58598	0.000335819	0.00764866	160.82	124.168	285.55	247.225	407.986	439.687	396.807	566.106	538.993	858.186
ENSMUSG00000054400	Cklf	1748.71	-0.825836	0.230322	-3.58557	0.000336346	0.00764866	943.538	1262.07	2374.62	1936.2	1715.82	1153.94	1423.17	2849.53	1923.12	1905.11
ENSMUSG00000045438	Cox19	3001.24	0.598832	0.167045	3.58486	0.000337259	0.00764866	4190.61	3414.63	2326.25	2689.76	2445.84	3443.57	3283.15	2388.86	2746.91	3082.79
ENSMUSG00000025757	Hspa4l	1659.11	-0.614613	0.171483	-3.58409	0.00033825	0.00764866	1201.04	1299.14	1603.54	2028.91	2172.47	1584.99	1581.08	1755.31	1768.19	1596.44
ENSMUSG00000042111	Ccdc115	1020.6	0.893208	0.249222	3.58398	0.000338393	0.00764866	1252.16	1502.07	664.112	855.778	633.724	1258.58	1433.43	623.097	820.085	1162.93
ENSMUSG00000024360	Etf1	2044.18	0.568867	0.158727	3.58392	0.000338471	0.00764866	2408.58	2153.49	1374.73	1727.01	1479.73	2591.08	2437.24	2165.64	2155.97	1948.37
ENSMUSG00000097122	Gm26624	114.043	-1.30544	0.364258	-3.58383	0.000338599	0.00764866	42.7613	60.231	125.567	105.784	203.993	66.2411	86.1287	159.574	145.649	144.506
ENSMUSG00000029319	Coq2	570.377	-0.71849	0.20066	-3.58064	0.000342755	0.00773176	537.305	427.177	835.256	732.166	848.072	565.449	572.141	443.577	355.308	387.314
ENSMUSG00000103882	NA	114.692	-1.5951	0.445599	-3.57967	0.000344029	0.00774972	31.6062	113.049	196.257	309.031	293.046	23.0404	58.4445	44.6426	30.614	47.1855
ENSMUSG00000100632	RP23-45A13.4	637.408	-0.817155	0.228349	-3.57854	0.000345524	0.00776472	583.785	429.03	958.963	789.218	988.9	440.647	433.72	710.483	489.825	549.515
ENSMUSG00000025362	Rps26	2176.75	0.922614	0.257826	3.57844	0.000345652	0.00776472	3635.64	2970.78	1270.56	1987.31	1772.77	2833.01	2902.74	990.686	1404.54	1999.49
ENSMUSG00000026755	Arpc5l	3042.29	0.617483	0.172584	3.57786	0.000346418	0.00777117	4101.37	3421.12	2241.61	2335.56	2702.65	4101.19	3327.24	2619.67	3038.21	2534.25
ENSMUSG00000028066	Pmf1	409.229	1.03915	0.290803	3.5734	0.000352377	0.00789392	419.247	433.663	198.118	240.093	155.325	842.893	478.835	343.843	524.15	456.127
ENSMUSG00000020171	Yeats4	1256.02	0.755195	0.211504	3.57059	0.000356181	0.00795095	1740.2	1675.35	809.212	975.825	1190.82	1755.87	1360.63	967.89	899.867	1184.55
ENSMUSG00000082132	Gm13541	47.9498	-1.54124	0.431706	-3.5701	0.00035684	0.00795095	19.5215	27.7989	87.4321	90.3322	79.7333	23.0404	32.811	30.395	50.0957	38.3382
ENSMUSG00000064339	mt-Rnr2	17484.3	0.915834	0.256529	3.5701	0.00035685	0.00795095	41047.2	20166.3	13173.4	19339.4	14184.2	19962.6	18923.7	8021.42	8559.87	11465.1
ENSMUSG00000032087	Dscaml1	1086.91	-0.583043	0.163314	-3.57007	0.000356883	0.00795095	611.673	684.78	1019.42	877.173	1046.89	924.495	910.504	1562.49	1558.53	1673.12
ENSMUSG00000000171	Sdhd	4892.85	0.706172	0.197881	3.56867	0.000358803	0.00797557	7281.51	5329.98	3216.39	4139.83	4058.11	7389.24	5539.92	3548.61	4329.57	4095.31
ENSMUSG00000045948	Mrps12	1771.67	0.55323	0.15503	3.56854	0.000358972	0.00797557	2315.62	1936.66	1445.42	1502.37	1367.89	2339.56	2070.17	1519.75	1667.07	1552.21
ENSMUSG00000036834	Plch1	321.117	1.23366	0.345847	3.56708	0.000360979	0.00800602	151.524	364.166	109.755	73.692	118.047	541.449	440.897	436.928	370.152	604.564
ENSMUSG00000026154	1110058L19Rik	2478.2	0.998728	0.28002	3.56663	0.000361604	0.00800602	4572.67	2446.3	1229.63	2104.98	1688.9	3723.9	2796.11	1538.75	2150.4	2530.32
ENSMUSG00000030960	Mettl10	1885.68	0.614158	0.17221	3.56632	0.000362023	0.00800602	2231.03	1774.5	1310.55	1406.09	1174.25	2611.24	2401.35	1773.36	2133.71	2040.77
ENSMUSG00000074220	Zfp382	147.822	-1.22765	0.344254	-3.56611	0.000362317	0.00800602	70.6491	50.9647	222.301	136.687	120.118	133.442	129.193	169.072	222.648	223.148
ENSMUSG00000072694	1500011B03Rik	3268.22	0.64795	0.181723	3.5656	0.000363026	0.00800706	4433.23	4118.87	2250.91	3105.76	2730.61	4630.15	3539.48	2429.7	2694.96	2748.56
ENSMUSG00000037876	Jmjd1c	5513.1	-0.521628	0.146304	-3.56536	0.000363351	0.00800706	3697.93	3895.55	5529.62	5933.4	5009.73	5642.97	5864.96	7272	6000.35	6284.52
ENSMUSG00000062797	l7Rn6	1373.49	0.684886	0.192142	3.56448	0.000364581	0.00801391	2096.23	1676.27	959.893	1265.84	1242.6	1739.55	1463.16	997.335	1142.92	1151.13
ENSMUSG00000021102	Glrx5	798.235	0.786664	0.220699	3.56443	0.000364651	0.00801391	1207.54	1124	517.152	644.211	819.078	1084.82	824.375	591.752	566.824	602.598
ENSMUSG00000086625	Gm11831	58.9963	-1.45549	0.40847	-3.56328	0.000366252	0.00803822	31.6062	25.9457	75.3405	117.67	90.0882	20.1603	25.6336	78.837	68.6497	56.0328
ENSMUSG00000015149	Sirt2	2309.1	0.597535	0.167768	3.56168	0.000368494	0.00807649	3056.51	2619.58	1690.97	1855.38	2028.54	2610.28	2951.96	1836.05	2152.26	2289.48
ENSMUSG00000037697	Ddhd1	892.909	-0.629643	0.176829	-3.56075	0.000369793	0.00809403	644.209	741.304	1043.6	1204.03	1005.47	984.016	835.654	851.059	795.965	823.78
ENSMUSG00000034525	BC018507	2439.75	-0.55629	0.156268	-3.55986	0.000371059	0.00810282	2218.01	2500.98	3346.6	3360.12	3764.03	1967.07	1909.19	1552.99	1932.4	1846.13
ENSMUSG00000024213	Nudt3	2537.33	0.516348	0.145051	3.55976	0.000371194	0.00810282	3434.85	2942.98	2183.01	2140.63	2322.62	3035.57	3022.71	1926.28	2159.68	2204.94
ENSMUSG00000025066	Sfr1	4334.76	0.821971	0.231128	3.55634	0.00037606	0.008198	5498.55	4686.9	2362.53	3407.66	2670.55	6361.06	6067.98	2785.89	4555	4951.53
ENSMUSG00000030279	C2cd5	2250.11	-0.788899	0.221865	-3.55577	0.000376877	0.00819974	1432.5	2149.78	2900.14	2743.25	3837.55	1611.87	2177.83	1877.84	2053.92	1716.37
ENSMUSG00000028057	Rit1	1269.24	0.5955	0.167483	3.55558	0.000377151	0.00819974	1367.43	1249.1	877.112	931.848	768.339	1645.47	1653.88	1375.37	1275.59	1548.27
ENSMUSG00000045799	Gm9800	295.839	1.03992	0.292573	3.55439	0.000378852	0.00822169	424.824	414.204	164.633	243.659	171.893	335.045	438.846	176.671	283.876	304.74
ENSMUSG00000006818	Sod2	1450.65	0.773648	0.217673	3.55417	0.000379174	0.00822169	1770.88	1631.8	870.601	816.555	1239.49	2230.12	1588.26	1339.28	1473.18	1546.31
ENSMUSG00000097445	Gm26631	181.745	-1.27306	0.358353	-3.55254	0.00038153	0.00826172	74.3675	112.122	278.109	159.27	318.933	76.8012	96.3822	308.699	221.72	171.047
ENSMUSG00000037563	Rps16	1711.44	0.831826	0.234362	3.54932	0.000386232	0.00834644	2990.5	2276.73	1116.15	1817.34	1379.28	2171.55	2059.91	851.059	1167.97	1283.84
ENSMUSG00000030612	Mrpl46	1298.43	0.841134	0.236996	3.54915	0.000386471	0.00834644	1906.6	1401.07	756.195	914.019	1026.18	1838.43	1781.02	794.069	1252.39	1314.31
ENSMUSG00000054091	1810037I17Rik	1994.44	0.719605	0.202776	3.54878	0.000387028	0.00834734	2912.42	2439.82	1541.22	1778.12	1472.48	2497.96	2041.46	1381.07	1783.04	2096.81
ENSMUSG00000018565	Elp5	4595.76	0.633507	0.178726	3.54458	0.000393242	0.00846399	6657.75	5468.97	3609.83	4256.31	3721.58	5858.01	5061.09	3171.53	4380.59	3771.89
ENSMUSG00000029713	Gnb2	4810.51	0.499804	0.141012	3.54442	0.00039348	0.00846399	6984.04	6288.11	4538.1	4788.79	4662.84	5331.92	4519.71	3415.64	3696.88	3879.04
ENSMUSG00000023411	Nfatc4	370.487	-1.12653	0.318052	-3.54199	0.000397127	0.00853112	56.7052	86.1766	248.344	173.533	103.55	421.447	396.807	704.784	731.026	782.493
ENSMUSG00000021495	Fam193b	1192.76	-0.627184	0.177213	-3.53915	0.000401421	0.00860207	895.199	1001.69	1514.25	1275.35	1652.65	1119.38	1235.54	1029.63	1023.25	1180.62
ENSMUSG00000042408	Zmym6	758.816	-1.13682	0.321216	-3.5391	0.00040149	0.00860207	294.681	407.717	721.78	634.702	1167.01	413.767	651.092	1580.54	963.879	753.002
ENSMUSG00000046027	Stard5	251.901	1.20351	0.340158	3.53809	0.000403026	0.00861987	362.542	239.997	110.685	79.6349	168.786	270.724	243.006	442.627	356.236	244.775
ENSMUSG00000025162	Csnk1d	2139.67	0.457817	0.129415	3.53757	0.000403823	0.00861987	2695.82	2672.4	1906.76	2003.95	1926.02	2037.15	2072.22	1977.57	1983.42	2121.38
ENSMUSG00000055026	Gabrg3	211.96	-0.938411	0.265274	-3.53751	0.000403915	0.00861987	183.13	243.704	453.903	405.306	397.631	105.602	99.4582	78.837	88.1313	63.897
ENSMUSG00000028167	Bdh2	53.0244	-1.80388	0.510199	-3.53564	0.000406795	0.00866021	3.71838	2.77989	48.3667	42.7889	11.3905	35.5206	58.4445	137.727	69.5774	119.93
ENSMUSG00000050552	Lamtor4	1311.9	0.621896	0.175896	3.53558	0.000406874	0.00866021	1851.75	1570.64	1184.05	1089.93	1024.11	1807.71	1508.28	961.241	974.083	1147.2
ENSMUSG00000021607	Mrpl36	1478.8	0.746448	0.211157	3.53504	0.000407717	0.00866679	2399.28	1577.13	1029.65	1331.21	1126.62	1958.43	1801.53	1042.93	1191.16	1330.04
ENSMUSG00000030002	Dusp11	2327.52	-0.490741	0.138862	-3.53402	0.000409295	0.00868895	1905.67	2008.01	2737.37	2717.1	2837.26	2124.51	2440.31	2158.99	2274.72	2071.25
ENSMUSG00000093904	Tomm20	1367.4	0.725721	0.205415	3.53295	0.000410947	0.0087126	2365.82	1919.05	1039.88	1343.1	1426.91	1651.23	1298.08	757.025	951.818	921.1
ENSMUSG00000036748	Cuedc2	9336.33	0.5907	0.167248	3.53187	0.000412627	0.00873681	13419.6	11019.5	7490.33	8763.41	7853.21	11942.6	10064.8	6628.95	7660	8520.92
ENSMUSG00000016308	Ube2a	2571.35	0.737629	0.208909	3.53086	0.000414214	0.00874859	3897.79	2798.42	1634.24	2138.26	2141.41	3370.61	2361.36	2366.06	2591.06	2414.33
ENSMUSG00000049124	Gm8186	234.51	1.12802	0.319494	3.53064	0.000414551	0.00874859	435.98	302.082	145.1	202.059	123.224	307.205	297.349	120.63	188.323	223.148
ENSMUSG00000041453	Rpl21	3578.51	0.80383	0.227683	3.53048	0.000414801	0.00874859	5339.59	4712.84	2155.11	3269.79	2998.8	4957.52	4504.33	1887.34	2757.12	3202.72
ENSMUSG00000079658	Tceb1	6023.18	0.822043	0.232888	3.52977	0.000415919	0.00876078	8331.02	7236.98	3138.26	5747.98	3990.81	9219.99	7618.29	4005.49	5638.55	5304.44
ENSMUSG00000097827	5330439K02Rik	52.6395	-1.76204	0.499415	-3.52822	0.000418364	0.00880084	13.0143	31.5054	88.3623	58.2405	190.531	25.9204	11.2788	47.4922	31.5417	28.5079
ENSMUSG00000040268	Plekha1	3487.59	-0.892149	0.252915	-3.52746	0.000419563	0.00881462	2778.56	3522.12	6324.88	6085.54	5596.86	1777.95	1940.97	3040.45	2450.05	1358.55
ENSMUSG00000109279	NA	473.245	-1.20031	0.340341	-3.52677	0.00042066	0.00882193	172.904	378.065	627.837	653.72	802.51	306.245	406.036	429.329	670.726	285.079
ENSMUSG00000057863	Rpl36	2547.37	0.807136	0.228874	3.52656	0.000420998	0.00882193	4234.3	3124.6	1659.35	2554.26	1934.31	3314.93	3323.13	1393.42	1757.99	2177.41
ENSMUSG00000096996	Gm26792	377.679	-1.49942	0.425294	-3.5256	0.00042252	0.00883675	89.241	150.114	634.348	458.792	195.709	56.6409	206.094	861.508	663.304	461.042
ENSMUSG00000019132	BC005537	4457	0.61249	0.173736	3.5254	0.000422842	0.00883675	6003.32	5500.48	3634.01	3696.49	3835.48	5680.41	5593.24	2837.18	3545.66	4243.75
ENSMUSG00000019039	Dalrd3	2106.01	-0.94016	0.266727	-3.5248	0.000423795	0.00883675	1481.77	1619.75	4013.51	2040.79	3217.29	2036.19	1177.09	1923.43	1985.27	1564.99
ENSMUSG00000031950	Gabarapl2	2186.14	0.818926	0.232336	3.52475	0.000423885	0.00883675	3359.55	2826.22	1438.91	2165.59	1517	1754.91	2581.81	1687.87	2180.09	2349.44
ENSMUSG00000024608	Rps14	11630.2	0.760505	0.215843	3.52341	0.000426026	0.00886714	19898.9	14742.7	8137.7	11844.2	10012.2	14249.5	13524.3	6287.01	7714.74	9891.26
ENSMUSG00000100572	RP24-144E8.1	49.533	-1.67321	0.474917	-3.52316	0.000426436	0.00886714	25.099	20.3859	98.5937	137.875	55.9168	3.84006	13.3294	54.1411	38.9633	47.1855
ENSMUSG00000107143	NA	408.955	-0.898723	0.255142	-3.52244	0.000427595	0.00887001	314.203	320.614	712.479	448.095	669.967	298.565	220.449	395.135	324.694	385.348
ENSMUSG00000068742	Cry2	624.089	-0.661669	0.187861	-3.52212	0.000428115	0.00887001	476.882	593.044	849.208	797.538	921.592	476.168	453.201	598.401	537.137	537.718
ENSMUSG00000022450	Ndufa6	2389.7	0.667584	0.189544	3.52206	0.000428215	0.00887001	3371.64	2780.82	1646.33	1977.8	2107.24	3574.14	2632.05	1774.31	1940.74	2091.89
ENSMUSG00000022540	Rogdi	1769.71	0.554503	0.157506	3.52053	0.000430693	0.00890997	2244.97	1835.66	1372.87	1407.28	1357.54	2244.52	2068.12	1627.08	1662.44	1876.61
ENSMUSG00000035215	Lsm7	2516.83	0.733413	0.208438	3.51862	0.000433802	0.00896285	4338.42	2974.48	1966.29	2529.3	1973.66	2980.85	3006.3	1505.5	1800.66	2092.87
ENSMUSG00000074415	2610203C20Rik	18838.4	-0.620297	0.176404	-3.51635	0.000437521	0.00902398	8952.92	11482.8	18145	13555.8	16098.9	20686.4	26132.9	24806.1	24862.3	23660.6
ENSMUSG00000021764	Ndufs4	6051.18	0.629695	0.179089	3.51611	0.000437927	0.00902398	9135.12	6612.44	4807.84	5586.33	4694.94	7494.84	6528.35	4718.82	5128.32	5804.8
ENSMUSG00000022313	Utp23	961.953	0.714216	0.203154	3.51564	0.000438695	0.00902398	1193.6	1205.55	749.684	753.56	654.434	1181.78	1186.32	736.128	835.856	1122.62
ENSMUSG00000031904	Slc7a6	2303.44	-0.550474	0.156587	-3.51546	0.000438986	0.00902398	1609.13	2052.49	2723.42	2637.46	2745.1	2286.76	2214.74	2223.58	2107.73	2433.99
ENSMUSG00000069662	Marcks	17990.3	0.614823	0.17497	3.51388	0.000441607	0.00906636	22087.2	19244.3	12109.4	14412.7	13566	23891.9	20881.1	15080.7	17158.7	21471.4
ENSMUSG00000057666	Gapdh	8292.05	0.68164	0.194029	3.51309	0.000442934	0.0090821	11844.9	9260.75	6165.83	7051.85	6234.73	11649.8	8852.8	5843.43	7796.38	8220.11
ENSMUSG00000035949	Fbxw2	2825.58	-0.663107	0.188971	-3.50905	0.000449714	0.00920949	1808.99	2443.52	3621.92	3231.75	3385.04	2272.36	2426.98	3507.77	3075.32	2482.15
ENSMUSG00000033060	Lmo7	927.4	-0.859156	0.244885	-3.50841	0.000450796	0.00922001	937.96	1009.1	1595.17	1965.91	1834.9	398.406	450.125	326.746	499.102	256.571
ENSMUSG00000063019	Manbal	1682.74	0.623552	0.177796	3.50713	0.000452975	0.0092529	2531.28	1970.94	1500.3	1508.31	1323.37	1571.54	1776.92	1391.52	1526.06	1727.19
ENSMUSG00000107083	NA	253.844	-1.10496	0.31518	-3.5058	0.00045524	0.00927607	83.6635	174.207	259.506	357.763	284.762	261.124	345.54	231.762	289.442	250.673
ENSMUSG00000109429	NA	682.857	-1.03023	0.293864	-3.50579	0.000455253	0.00927607	501.981	354.899	771.077	954.431	1052.07	323.525	723.892	653.492	659.593	833.611
ENSMUSG00000079480	Pin4	171	1.03475	0.295263	3.50452	0.00045743	0.00930028	240.765	235.364	100.454	108.161	121.153	214.083	246.082	109.232	156.781	177.929
ENSMUSG00000110424	NA	1103.7	-0.813425	0.232113	-3.50443	0.000457588	0.00930028	561.475	682	1139.41	914.019	1322.33	799.693	1045.85	1888.29	1296.92	1387.06
ENSMUSG00000086782	E130102H24Rik	426.698	-0.942548	0.269078	-3.50288	0.00046026	0.00934288	196.144	198.299	414.838	429.078	352.069	295.685	392.706	886.204	593.727	508.227
ENSMUSG00000103482	NA	742.275	-1.32877	0.379397	-3.50231	0.000461239	0.00935104	328.147	670.881	754.335	1488.1	1986.08	181.443	547.533	494.868	475.909	495.448
ENSMUSG00000010406	Mrpl52	2355.74	0.494919	0.141339	3.50163	0.000462415	0.00936318	3129.94	2800.28	2193.24	1964.72	2116.56	2755.24	2461.85	2075.41	1990.84	2069.28
ENSMUSG00000008036	Ap2s1	6142.67	0.748805	0.213881	3.50103	0.000463462	0.00937268	9744.01	7933.81	4970.61	6202.02	4277.64	8382.85	6159.23	3664.49	5155.22	4936.78
ENSMUSG00000031949	Adat1	589.115	-0.78422	0.224142	-3.49876	0.000467421	0.00943856	396.937	398.451	700.387	650.154	753.842	377.286	562.913	691.486	771.845	587.853
ENSMUSG00000105814	NA	205.967	1.13051	0.323175	3.49815	0.000468501	0.00943856	411.81	328.954	144.17	193.739	130.473	275.524	231.727	73.1379	118.745	151.387
ENSMUSG00000102742	NA	145.193	-1.24122	0.354862	-3.49776	0.000469181	0.00943856	38.1134	54.6712	136.729	93.8979	148.076	120.962	192.764	228.912	175.335	262.469
ENSMUSG00000047945	Marcksl1	14707.2	0.670933	0.19182	3.49773	0.000469237	0.00943856	20184.3	17306.7	9207.35	11138.2	14482.5	17551	15728.7	12263.4	14617.7	14592.1
ENSMUSG00000004846	Plod3	770.91	-0.679086	0.194163	-3.49751	0.000469629	0.00943856	576.348	578.217	1094.76	801.104	916.415	633.61	615.205	918.498	821.941	753.002
ENSMUSG00000049299	Trappc1	2975.64	0.658147	0.188321	3.49482	0.00047439	0.00952243	3661.67	3226.53	1764.45	2561.39	2143.48	4181.83	4039.85	2314.77	2907.41	2954.99
ENSMUSG00000060743	H3f3a	6917.46	0.645707	0.184793	3.49422	0.000475441	0.00952319	9369.38	7705.86	4903.64	6467.07	4802.64	9753.76	7882.83	5472.05	6185.89	6631.53
ENSMUSG00000050148	Ubqln2	1591.32	0.782987	0.224086	3.49413	0.000475602	0.00952319	2799.01	2166.46	1216.61	1615.28	1388.6	1752.99	1774.87	801.668	1053.87	1343.8
ENSMUSG00000001521	Tulp3	523.363	-0.763411	0.218523	-3.49351	0.000476723	0.00953388	328.147	379.919	605.514	708.394	531.21	430.087	571.116	533.812	590.016	555.413
ENSMUSG00000028443	Nudt2	1002.23	0.969332	0.277661	3.49106	0.000481105	0.00960867	1583.1	1510.41	470.645	1078.04	712.422	1538.9	1168.89	620.248	762.568	577.039
ENSMUSG00000033430	Terf2ip	1239.43	0.657222	0.188275	3.49076	0.000481648	0.00960867	1708.59	1550.25	915.247	1201.66	942.302	1440.02	1130.95	1120.81	1243.12	1141.3
ENSMUSG00000030649	Anapc15	461.007	-0.68642	0.196685	-3.48995	0.000483115	0.00962609	366.26	344.707	640.859	519.41	580.914	456.967	433.72	452.125	409.115	405.992
ENSMUSG00000038860	Garnl3	524.089	-0.768299	0.220318	-3.48723	0.000488053	0.00971255	428.543	475.361	704.108	780.898	867.747	363.846	393.731	499.617	385.922	341.112
ENSMUSG00000038628	Polr3k	6318.75	0.666222	0.191191	3.48459	0.000492885	0.00979669	8093.98	6465.1	3826.55	5284.43	4476.45	7202.03	7857.2	5468.25	7120.08	7393.38
ENSMUSG00000046402	Rbp1	629.526	1.05632	0.303202	3.48387	0.000494216	0.00981112	1403.69	1195.35	433.44	763.069	549.849	600.01	363.996	214.665	354.381	416.805
ENSMUSG00000037958	Ccdc55	1212.8	0.893245	0.256484	3.48265	0.000496474	0.00984389	1319.09	1360.29	580.401	914.019	603.695	1260.5	2040.43	1075.22	1406.39	1567.94
ENSMUSG00000040648	Ppip5k2	4747.38	-0.556611	0.159841	-3.48229	0.000497144	0.00984516	3116.93	3825.13	4732.5	5499.57	5217.87	3929.34	4464.34	5581.28	6071.79	5035.09
ENSMUSG00000091955	Gm9844	64.3949	1.48171	0.425612	3.48137	0.000498853	0.00986695	151.524	118.609	27.9039	53.4862	36.2424	88.3214	84.0781	16.1473	36.1802	31.457
ENSMUSG00000032199	Polr2m	2019.79	0.707681	0.203462	3.47819	0.000504808	0.00997257	2856.64	2716.88	1264.05	1954.03	1813.16	2269.48	2208.59	1458.96	1940.74	1715.39
ENSMUSG00000078317	F8a	255.019	0.851271	0.244986	3.47477	0.000511295	0.0100883	490.826	387.332	271.598	200.87	231.951	225.604	224.55	170.972	173.48	173.014
ENSMUSG00000020485	Supt4a	1926.15	0.769238	0.221438	3.47383	0.000513093	0.0100883	2778.56	2316.58	1191.5	1719.88	1476.62	2395.24	2284.46	1266.14	1785.82	2046.67
ENSMUSG00000034160	Ogt	21940.4	-0.502683	0.144706	-3.47382	0.000513105	0.0100883	12689.9	14963.2	20286.1	20088.2	18835.7	22240.7	23884.3	32341.2	27185.3	26889.8
ENSMUSG00000038690	Atp5j2	6672.07	0.63398	0.182504	3.47379	0.000513154	0.0100883	10106.5	7877.29	5296.16	6660.81	5208.55	8327.17	7037.95	4855.6	5248.92	6101.68
ENSMUSG00000033439	Trmt13	1324.2	-0.642742	0.185065	-3.47305	0.000514572	0.0100941	745.534	826.554	1368.22	1081.61	1287.12	1128.02	1495.97	1840.8	1779.33	1688.85
ENSMUSG00000027668	Mfn1	886.414	-0.744883	0.214479	-3.47299	0.000514692	0.0100941	637.702	877.519	1321.71	1106.57	1446.59	794.893	667.498	768.423	598.365	644.869
ENSMUSG00000020070	Rufy2	2743.7	-0.675915	0.194746	-3.47074	0.000519017	0.0101666	1920.54	2549.16	3797.72	3581.2	3480.31	2122.59	2319.32	3056.6	2568.8	2040.77
ENSMUSG00000020459	Mtif2	2241.98	-0.630493	0.181776	-3.46852	0.000523325	0.0102386	1630.51	1557.67	2329.97	2209.57	2956.34	1583.07	1844.59	2701.35	2480.67	3126.04
ENSMUSG00000025794	Rpl14	5003.64	0.83534	0.240865	3.46809	0.00052417	0.0102428	7782.56	6320.55	2934.56	4781.66	3797.17	6731.63	6618.58	2523.73	4294.32	4251.61
ENSMUSG00000059920	4930453N24Rik	1540.44	0.760099	0.219302	3.466	0.000528264	0.010308	1965.16	1811.56	944.081	1100.63	1233.28	2207.08	1348.32	1658.43	1731.08	1404.75
ENSMUSG00000034684	Sema3f	478.084	-0.915519	0.264163	-3.46574	0.000528778	0.010308	541.953	539.299	1004.54	849.836	1253.99	95.0415	129.193	137.727	144.721	84.5407
ENSMUSG00000030647	Ndufc2	7084.48	0.707894	0.204434	3.4627	0.000534783	0.0104125	10655	8165.47	4998.51	6660.81	5327.63	9368.79	7952.55	4683.68	6059.73	6972.64
ENSMUSG00000103252	NA	17.9955	-1.94429	0.561531	-3.46247	0.000535238	NA	0	0	27.9039	40.4118	36.2424	1.92003	32.811	9.49843	21.3371	9.83031
ENSMUSG00000082321	Gm14253	25.1936	1.87492	0.541682	3.46129	0.00053759	0.0104488	53.9165	54.6712	8.37116	11.8858	1.0355	31.6805	64.5966	7.59874	8.34928	9.83031
ENSMUSG00000060534	Dcc	4818.06	-0.844967	0.244131	-3.46112	0.000537935	0.0104488	909.143	1151.8	1803.52	2216.7	1804.87	2975.09	4878.58	14074.8	8402.16	9964.01
ENSMUSG00000024268	Celf4	8160.85	0.495331	0.143144	3.46036	0.000539458	0.0104636	13659.5	12253.8	8663.22	9402.87	9296.69	6400.42	6634.99	4769.16	5773.99	4753.94
ENSMUSG00000102723	NA	89.5036	-1.30598	0.377439	-3.46009	0.000539985	0.0104636	33.4654	67.644	165.563	133.121	128.402	71.0411	92.2808	69.3385	74.2159	59.9649
ENSMUSG00000031157	Pqbp1	2449.86	0.614967	0.177793	3.45889	0.00054241	0.0104968	3059.29	3121.82	2021.17	2101.41	1864.93	3501.18	2989.9	1560.59	2106.8	2171.52
ENSMUSG00000006699	Cdc42	18330.1	0.714061	0.20646	3.4586	0.000542996	0.0104968	30320.6	25186.7	14198.4	20265.3	15302.6	20313.9	17581.5	11394.3	16718.1	12019.5
ENSMUSG00000022781	Pak2	1701.84	0.61743	0.178565	3.45774	0.000544731	0.0105179	2139.93	2404.61	1299.39	1702.05	1391.71	1763.55	1781.02	1334.53	1501.94	1699.66
ENSMUSG00000018340	Anxa6	693.163	-0.824954	0.238716	-3.4558	0.000548671	0.0105813	615.391	519.84	1244.51	858.156	986.829	371.526	538.305	601.251	684.641	511.176
ENSMUSG00000097971	Gm26917	13410.9	-1.59545	0.461933	-3.45384	0.000552657	0.0106455	6746.99	7331.5	45061	14633.8	22782	3814.14	4908.31	15213.6	7176.67	6440.82
ENSMUSG00000032580	Rbm5	19321.5	-0.602258	0.174418	-3.45296	0.000554471	0.0106558	11949	13909.7	20688.9	20626.6	18258.9	13760.9	18498.2	28787.8	24251	22483.9
ENSMUSG00000026004	Kansl1l	1639.87	-0.698427	0.20227	-3.45294	0.000554504	0.0106558	946.327	1176.82	1815.61	1515.44	1932.24	1478.42	1636.45	2389.81	1662.44	1845.15
ENSMUSG00000019837	Gtf3c6	1098.43	0.862324	0.249771	3.45246	0.000555505	0.0106624	1104.36	1201.84	480.877	855.778	515.678	1754.91	1413.95	1008.73	1270.02	1378.21
ENSMUSG00000045409	Trim39	842.979	-0.751309	0.217698	-3.45115	0.000558199	0.0107015	631.194	608.796	985.007	880.739	1330.61	708.491	876.668	871.956	826.579	709.749
ENSMUSG00000036299	BC031181	6647.3	0.604821	0.175277	3.45066	0.000559214	0.0107026	9717.98	7525.17	4969.68	6156.85	5697.3	6631.79	6778.54	5605.02	6083.85	7306.87
ENSMUSG00000101320	RP23-258L8.1	63.3825	-1.46121	0.423503	-3.4503	0.000559958	0.0107026	18.5919	26.8723	79.061	51.109	108.727	53.7609	42.039	94.0345	76.0713	83.5577
ENSMUSG00000000223	Drp2	654.101	-0.830986	0.240854	-3.45017	0.000560239	0.0107026	545.672	728.332	969.195	1299.12	1201.18	324.485	444.999	343.843	280.165	404.026
ENSMUSG00000040128	Pnrc1	1740.98	0.621496	0.180159	3.44971	0.000561186	0.0107081	1646.31	1529.87	915.247	1141.04	1014.79	2441.32	2523.37	1815.15	1937.96	2444.8
ENSMUSG00000060591	Ifitm2	353.173	0.8644	0.250606	3.44923	0.000562177	0.0107144	579.137	372.505	236.253	276.939	246.448	549.129	434.745	278.304	265.322	292.943
ENSMUSG00000021996	Esd	4727.14	0.709855	0.205861	3.44822	0.000564291	0.0107379	6788.83	5258.63	2967.11	4117.25	3777.49	5852.25	5285.64	3551.46	4372.24	5300.51
ENSMUSG00000025199	Chuk	3682.58	-0.767618	0.222626	-3.44801	0.000564732	0.0107379	2008.85	2599.2	3776.32	3326.84	4956.92	2857.97	3611.26	5602.17	4303.59	3782.7
ENSMUSG00000049760	2410015M20Rik	1762.86	0.704717	0.204426	3.44729	0.000566246	0.010754	2510.83	2127.54	1252.88	1596.26	1348.22	2464.36	2062.99	1115.12	1487.1	1663.29
ENSMUSG00000068749	Psma5	5977.35	0.643098	0.186647	3.44553	0.000569932	0.0108114	8555.98	7125.79	4336.26	6048.69	4482.67	6784.43	6514	4534.55	5640.41	5750.73
ENSMUSG00000016552	Foxred2	992.515	-0.652428	0.189413	-3.44447	0.000572187	0.0108297	696.266	835.821	1287.3	1063.78	1308.87	1006.1	943.315	949.843	1029.75	804.12
ENSMUSG00000102139	NA	40.6706	-1.92543	0.559034	-3.4442	0.000572742	0.0108297	0	18.5326	91.1527	34.4689	231.951	16.3203	0	8.54859	2.78309	2.94909
ENSMUSG00000027581	Stmn3	23291.8	0.640823	0.186075	3.44389	0.000573409	0.0108297	46177.6	34601.3	23067.2	29788.2	23571	20864	18463.3	10466.3	13776.3	12142.4
ENSMUSG00000063694	Cycs	1452.73	0.822976	0.238991	3.44354	0.000574144	0.0108297	2227.31	1793.03	891.994	1369.25	1054.14	1952.67	1778.97	869.106	1127.15	1463.73
ENSMUSG00000090841	Myl6	3117.95	0.733336	0.212962	3.4435	0.000574236	0.0108297	4343.06	3707.45	1864.91	2956	2307.09	4968.08	3665.6	2192.24	2448.2	2726.93
ENSMUSG00000041912	Tdrkh	1227.95	0.52844	0.153507	3.44246	0.000576453	0.0108589	1270.76	1180.53	798.051	890.247	847.037	1391.06	1372.93	1562.49	1390.62	1575.8
ENSMUSG00000002320	Tm9sf1	1067.22	-0.903117	0.262374	-3.4421	0.000577222	0.0108607	544.742	707.019	1463.09	851.024	1342	924.495	688.005	1728.71	1302.49	1120.66
ENSMUSG00000020803	Txndc17	2482.96	0.754167	0.219203	3.4405	0.000580643	0.0109041	3889.42	3383.13	1741.2	2726.61	1856.65	2926.13	2895.57	1424.76	1946.31	2039.79
ENSMUSG00000067787	Blcap	4628.58	0.495217	0.143942	3.44039	0.000580872	0.0109041	5783	6052.75	3886.08	4228.97	4403.97	4501.51	4833.46	3714.84	4458.52	4422.66
ENSMUSG00000044155	Lsm8	4743.69	0.746656	0.217093	3.43934	0.000583143	0.0109341	6563.86	5073.3	2845.26	4157.66	3200.72	5426.97	6638.07	3627.45	4456.66	5446.98
ENSMUSG00000005615	Pcyt1a	1005.23	0.563935	0.163989	3.43885	0.000584183	0.010941	1187.09	1105.47	823.164	764.258	719.67	1058.9	1138.13	986.887	1122.51	1146.21
ENSMUSG00000022820	Ndufb4	490.855	0.826513	0.240395	3.43814	0.000585717	0.010957	845.001	701.459	352.519	467.112	449.406	606.73	489.088	260.257	384.067	352.908
ENSMUSG00000022770	Dlg1	1594.85	-0.767527	0.223348	-3.43646	0.000589362	0.0110125	891.481	1241.68	1955.13	1593.89	2029.57	1204.82	1873.3	1813.25	1795.1	1550.24
ENSMUSG00000008668	Rps18	2840.99	0.691444	0.20126	3.43558	0.000591285	0.0110357	4172.95	3321.97	2062.1	2731.36	2056.5	3536.7	3484.11	1968.07	2245.96	2830.15
ENSMUSG00000031441	Atp11a	886.167	-0.866243	0.252195	-3.43481	0.000592967	0.0110544	505.699	751.497	1056.63	1013.86	1481.8	650.89	1005.86	749.426	866.47	779.544
ENSMUSG00000032382	Snx1	2879.35	0.577054	0.168049	3.43385	0.00059508	0.0110559	3157.83	2898.5	2129.07	2216.7	1696.14	3409.01	3557.94	3015.75	3074.39	3638.2
ENSMUSG00000063171	Rps4l	451.785	0.945591	0.275375	3.43383	0.000595111	0.0110559	789.225	697.753	388.794	413.626	302.365	434.887	503.443	237.461	457.355	292.943
ENSMUSG00000020412	Ascc2	652.374	-0.780736	0.227393	-3.43342	0.000596016	0.0110559	359.753	430.883	582.261	722.657	788.013	596.169	473.708	746.577	804.314	1019.4
ENSMUSG00000042105	Inpp5f	4709.88	0.582237	0.169588	3.43324	0.000596419	0.0110559	7149.51	6948.8	3800.51	5158.44	5009.73	4630.15	4640.7	2968.26	3643.07	3149.63
ENSMUSG00000031633	Slc25a4	18445.9	0.582082	0.169544	3.43322	0.000596454	0.0110559	26747.2	23167.6	14364.9	18594.2	16547.2	21102.1	18498.2	12913.1	16325.6	16198.4
ENSMUSG00000066551	Hmgb1	9823.59	0.786172	0.229014	3.43286	0.000597244	0.0110579	10668	11481.9	4803.19	8539.96	5510.92	13149.3	14708.5	7938.79	11680.6	9754.62
ENSMUSG00000049792	Bag5	1280.16	0.626878	0.182654	3.43205	0.00059903	0.0110607	1594.25	1590.1	1022.21	1138.66	896.74	1395.86	1336.02	1116.07	1490.81	1220.92
ENSMUSG00000021910	Nisch	7628.75	-0.545735	0.159041	-3.43141	0.000600447	0.0110607	4885.95	5721.94	7583.34	7124.36	8725.1	6620.27	7627.52	10129.1	8448.55	9421.37
ENSMUSG00000045854	Lyrm2	1232.4	0.591386	0.172354	3.43124	0.000600838	0.0110607	1531.97	1385.31	930.129	931.848	1014.79	1795.23	1422.15	1053.38	1051.08	1208.15
ENSMUSG00000105940	NA	639.811	-1.35962	0.396255	-3.43117	0.000600973	0.0110607	162.679	397.525	553.427	978.202	1022.04	167.043	601.876	687.686	755.146	1072.49
ENSMUSG00000001666	Ddt	246.226	0.923897	0.26929	3.43087	0.000601654	0.0110607	333.724	266.87	146.96	165.213	144.97	343.685	331.186	197.567	226.358	305.723
ENSMUSG00000000632	Sez6	15894.6	-0.683993	0.199377	-3.43066	0.000602125	0.0110607	11463.8	10800.8	19530.9	15376.7	19635.1	12657.8	12936.7	21689.7	13729	21125.3
ENSMUSG00000018377	Vezf1	3958.41	0.567842	0.165531	3.43043	0.000602621	0.0110607	4097.65	3683.36	2587.62	2847.84	2383.71	4932.56	5216.94	4128.02	4301.74	5404.71
ENSMUSG00000030870	Ubfd1	2212.71	0.582661	0.169867	3.43011	0.000603331	0.0110607	2967.26	2678.89	1664	1898.16	2038.89	2368.36	2535.67	1785.7	1887.87	2302.26
ENSMUSG00000039163	Cmc1	714.4	0.770599	0.224676	3.42982	0.00060398	0.0110607	711.139	626.402	349.729	442.152	363.459	1186.58	943.315	699.085	797.821	1024.32
ENSMUSG00000084808	9430091E24Rik	59.1152	-1.42773	0.416282	-3.42972	0.000604214	0.0110607	21.3807	32.4321	83.7116	99.8408	81.8043	29.7605	44.0897	69.3385	49.168	79.6255
ENSMUSG00000109505	NA	203.795	-1.65596	0.482875	-3.42938	0.000604973	0.0110621	63.2124	185.326	376.702	385.1	753.842	69.1211	67.6726	46.5423	82.5651	7.86425
ENSMUSG00000019804	Snx3	1994.28	0.770032	0.224627	3.42805	0.000607924	0.0110876	2793.43	2532.48	1190.57	1599.83	1789.34	3036.53	1905.09	1536.85	1843.34	1715.39
ENSMUSG00000027079	Clp1	860.472	-0.759057	0.221432	-3.42795	0.000608154	0.0110876	497.333	428.103	667.833	910.453	836.682	1353.62	906.402	958.392	1067.78	978.116
ENSMUSG00000001847	Rac1	1538.71	0.636758	0.185761	3.42783	0.000608421	0.0110876	2167.81	1968.16	1074.3	1464.33	1401.03	2008.35	1644.65	1126.51	1290.43	1241.57
ENSMUSG00000023067	Cdkn1a	482.55	0.880693	0.257066	3.42594	0.000612675	0.0111526	837.564	699.606	351.589	532.484	323.075	639.37	464.48	330.545	346.959	299.825
ENSMUSG00000032449	Slc25a36	4800.07	-0.752691	0.219781	-3.42473	0.000615406	0.0111837	2626.1	3652.78	5777.96	5610.1	4847.16	3409.01	4383.34	7422.07	5710.91	4561.27
ENSMUSG00000104631	NA	103.854	-1.29236	0.377388	-3.42447	0.000615995	0.0111837	58.5644	59.3044	161.842	154.516	176.034	76.8012	83.0527	89.2852	128.022	51.1176
ENSMUSG00000023953	Polh	117.499	-1.2776	0.373103	-3.42427	0.000616454	0.0111837	38.1134	58.3777	103.244	192.55	111.834	91.2014	124.066	177.621	135.444	142.54
ENSMUSG00000021537	Cetn3	6294.4	0.748433	0.218834	3.4201	0.00062599	0.0113441	9472.56	7901.38	4007	6279.27	4896.87	8088.13	7223.54	3883.91	6073.64	5117.66
ENSMUSG00000021282	Eif5	5464.78	0.587406	0.171818	3.41877	0.000629046	0.0113867	7056.55	6376.14	3927.94	4956.38	4397.76	7390.2	5606.57	4526	5307.36	5102.92
ENSMUSG00000052459	Atp6v1a	4734.99	0.687991	0.201338	3.41709	0.00063294	0.0114441	7560.39	6517.92	4013.51	5469.85	3393.32	5282	4537.14	3275.06	3911.18	3389.49
ENSMUSG00000030102	Itpr1	1587.76	-0.727435	0.2129	-3.4168	0.000633625	0.0114441	1348.84	1566.93	2166.27	2840.71	2348.51	1090.58	1513.41	814.016	1152.2	1036.12
ENSMUSG00000058833	2810428I15Rik	2097.59	0.687751	0.201338	3.41591	0.000635691	0.0114512	3096.48	2720.59	1456.58	1647.37	2222.18	2536.36	2245.5	1495.05	1661.51	1894.3
ENSMUSG00000004897	Hdgf	1754.68	0.693347	0.202987	3.41571	0.000636157	0.0114512	2723.71	2134.03	1279.86	1507.12	1642.3	1995.87	2194.23	1162.61	1247.75	1659.36
ENSMUSG00000108526	NA	68.3151	-1.59817	0.467922	-3.41547	0.000636721	0.0114512	21.3807	24.0924	86.502	102.218	106.656	15.3602	75.8753	74.0878	98.336	78.6425
ENSMUSG00000061859	Inadl	259.825	-1.25489	0.367439	-3.41524	0.000637267	0.0114512	39.9725	120.462	296.711	187.796	186.389	267.844	326.059	477.771	325.622	369.62
ENSMUSG00000103693	NA	639.23	-0.961085	0.281426	-3.41505	0.0006377	0.0114512	390.43	528.179	692.946	1001.97	1107.98	269.764	511.646	666.79	664.232	558.362
ENSMUSG00000044548	Dact1	943.261	0.69195	0.202637	3.41473	0.000638455	0.0114512	1940.06	1616.04	893.854	1112.51	1223.96	682.571	674.675	500.567	379.429	408.941
ENSMUSG00000021807	2700060E02Rik	2318.43	0.711987	0.208518	3.41451	0.000638965	0.0114512	3535.25	2652.02	1500.3	2156.09	1908.42	2918.45	2493.63	1694.52	2285.85	2039.79
ENSMUSG00000047139	Cd24a	26455.9	0.777292	0.227679	3.41398	0.000640215	0.011461	39887	35245.3	16077.3	26423.3	21645	42892.5	28792.6	14485.1	20455.7	18655
ENSMUSG00000024038	Ndufv3	2781.15	0.778522	0.228143	3.41243	0.000643861	0.0115022	4454.61	3402.59	1905.83	2780.09	2018.18	3742.14	3287.25	1555.84	2183.8	2481.17
ENSMUSG00000106450	NA	878.973	-0.990194	0.290175	-3.4124	0.000643937	0.0115022	309.555	597.677	905.946	1148.17	818.043	958.095	1305.26	1027.73	643.823	1075.44
ENSMUSG00000076437	2700094K13Rik	3202.54	0.710114	0.208122	3.41201	0.000644856	0.011506	4659.13	3258.96	2223.94	2661.23	2252.21	4920.08	3857.34	2210.28	2974.2	3008.08
ENSMUSG00000085582	3110099E03Rik	151.711	1.53071	0.448755	3.411	0.00064724	0.0115358	79.0155	176.986	29.7641	43.9775	30.0294	192.963	377.326	78.837	296.863	211.352
ENSMUSG00000042737	Dpm3	649.996	0.791642	0.23211	3.41063	0.000648122	0.0115388	1109.01	789.489	600.863	517.033	483.577	728.652	733.12	455.925	445.295	637.004
ENSMUSG00000058006	Mdn1	1826.64	-0.719105	0.210889	-3.40988	0.000649918	0.0115581	1324.67	1468.71	2126.28	2337.94	2560.78	1344.02	2027.1	1597.64	1462.05	2017.18
ENSMUSG00000020671	Rab10	3632.41	0.645683	0.189512	3.40708	0.000656613	0.011655	5331.22	4526.59	2384.85	3719.07	3218.32	3712.38	3846.06	3263.66	3344.35	2977.6
ENSMUSG00000056211	R3hdm1	6042.52	-0.589099	0.172908	-3.407	0.000656804	0.011655	3889.42	4880.56	6478.35	7259.85	6266.83	5274.32	6556.04	7381.23	6554.19	5884.43
ENSMUSG00000093674	Rpl41	4789.37	0.633368	0.18595	3.40611	0.000658947	0.011678	8123.72	5793.29	3965.14	5164.39	4141.99	5658.33	5190.28	3099.34	3149.54	3607.73
ENSMUSG00000023391	Dlx2	361.639	1.03943	0.305188	3.40587	0.000659537	0.011678	841.283	992.421	447.392	379.157	405.915	103.682	111.762	78.837	175.335	80.6086
ENSMUSG00000033458	Fan1	412.5	-1.19223	0.35027	-3.40373	0.000664721	0.0117569	158.031	149.188	595.283	244.848	343.785	181.443	331.186	955.542	579.811	585.887
ENSMUSG00000040187	Arntl2	25.1951	-1.83928	0.540458	-3.40319	0.000666045	0.0117589	0.929594	5.55978	35.3449	38.0346	36.2424	23.0404	25.6336	46.5423	11.1324	29.4909
ENSMUSG00000036391	Sec24a	1261.43	-0.646761	0.190051	-3.40309	0.000666284	0.0117589	919.369	952.576	1394.26	1315.76	1746.88	1033.94	1282.7	1260.44	1234.77	1473.56
ENSMUSG00000036707	Cab39	2586.47	0.61242	0.180116	3.40015	0.0006735	0.0118734	3489.7	3700.04	1981.18	2614.88	2373.36	2990.45	2792.01	1674.57	1963.94	2284.56
ENSMUSG00000022565	Plec	220.802	-1.18522	0.348613	-3.39983	0.00067428	0.0118742	121.777	102.856	276.248	280.505	294.081	121.922	212.246	200.417	192.961	405.009
ENSMUSG00000102747	NA	339.985	-1.01905	0.300025	-3.39654	0.000682427	0.0120046	173.834	204.785	366.471	474.244	383.134	142.082	254.285	613.599	411.898	375.518
ENSMUSG00000033396	Spg11	269.758	-1.05354	0.310243	-3.39586	0.000684145	0.0120148	90.1706	174.207	293.921	221.076	371.743	257.284	259.412	383.737	326.55	319.485
ENSMUSG00000106515	NA	331.538	-1.1371	0.334863	-3.39572	0.000684484	0.0120148	332.795	289.109	572.029	841.515	747.629	63.361	149.7	114.931	134.516	69.7952
ENSMUSG00000084957	Bbip1	2832.04	0.573346	0.16888	3.39498	0.000686331	0.0120342	4414.64	3637.02	2289.05	2749.19	2994.66	3281.33	3205.22	1848.39	2090.1	1810.74
ENSMUSG00000035649	Zcchc7	5045.69	-0.723913	0.213315	-3.39363	0.000689721	0.0120692	3091.83	3809.38	5442.19	6039.18	5963.43	2861.81	4933.95	6715.39	5373.23	6226.52
ENSMUSG00000016257	Slmo2	1513.71	0.622019	0.183292	3.39359	0.00068982	0.0120692	1642.59	1607.7	953.382	1038.82	1143.19	2412.52	1869.2	1282.29	1575.23	1612.17
ENSMUSG00000074797	Itpa	2025.33	0.816592	0.240659	3.39315	0.000690932	0.0120757	2369.54	2421.29	1073.37	1615.28	1288.16	3604.86	2719.21	1200.6	1955.59	2005.38
ENSMUSG00000020973	Dnaaf2	991.844	0.757937	0.223628	3.38927	0.000700778	0.0122177	1193.6	1013.73	579.47	678.68	661.683	1571.54	1019.19	882.404	1151.27	1166.86
ENSMUSG00000027598	Itch	3465.78	-0.657728	0.194066	-3.38919	0.000700994	0.0122177	1881.5	2404.61	3291.73	3492.05	3527.94	2451.88	3670.73	5083.56	4208.04	4645.81
ENSMUSG00000053263	Gm12592	27.8066	-1.88772	0.557035	-3.38887	0.000701823	0.0122177	0.929594	3.70652	93.0129	16.6401	25.8874	3.84006	24.6082	44.6426	34.3248	30.474
ENSMUSG00000032525	Nktr	6610.14	-0.661461	0.195192	-3.38877	0.000702069	0.0122177	3818.77	5134.46	7176.88	6853.36	7552.92	5140.88	7541.39	8586.58	7301.91	6994.27
ENSMUSG00000022887	Masp1	1521.36	-0.724681	0.213912	-3.38776	0.000704668	0.0122369	512.206	499.454	892.924	837.95	849.108	1036.82	1366.78	3833.57	2394.39	2990.38
ENSMUSG00000045763	Basp1	5807.63	0.733734	0.216584	3.38775	0.000704684	0.0122369	9956.88	8151.57	4109.31	5706.38	6151.89	6724.91	6335.59	2755.49	3880.56	4303.71
ENSMUSG00000020720	Psmd12	4679	0.506119	0.149467	3.38616	0.000708789	0.012295	5352.6	4959.33	3295.45	3903.3	3631.49	5682.33	5059.04	4547.85	5448.37	4910.24
ENSMUSG00000104399	NA	34.3946	-1.67894	0.496011	-3.38488	0.0007121	0.0123393	10.2255	12.0462	39.9956	51.109	77.6623	13.4402	21.5322	57.9404	32.4694	27.5249
ENSMUSG00000104852	NA	1117.8	-0.886774	0.262009	-3.38451	0.000713044	0.0123424	739.027	990.568	1171.03	1502.37	2289.48	777.612	1104.29	883.354	874.819	845.407
ENSMUSG00000029649	Pomp	5286.09	0.673994	0.199162	3.38415	0.000714002	0.0123458	8068.88	6491.05	3711.22	5272.55	4485.77	6412.9	5734.74	3396.64	4705.29	4581.91
ENSMUSG00000030231	Plekha5	1577.59	-0.679127	0.200707	-3.38368	0.000715213	0.0123536	1120.16	1274.12	2219.29	1779.31	1843.18	1512.98	1776.92	1725.86	1176.32	1347.74
ENSMUSG00000026333	Gin1	1282.24	-0.577523	0.170756	-3.38215	0.0007192	0.0124093	776.211	692.193	1038.02	1226.62	1064.49	1236.5	1529.81	1703.07	1783.04	1772.41
ENSMUSG00000078484	Klhl17	706.224	-0.663241	0.196244	-3.37968	0.000725698	0.0124983	521.502	584.704	967.334	821.31	876.031	604.81	583.42	592.702	700.412	810.018
ENSMUSG00000020321	Mdh1	13902.6	0.683657	0.202289	3.3796	0.000725901	0.0124983	18532.4	17142.7	8878.08	13958.7	9950.09	18847	15596.5	10359	13689.1	12072.6
ENSMUSG00000045731	Pnoc	239.493	0.987979	0.292368	3.37924	0.000726878	0.0125018	521.502	615.283	247.414	266.242	288.904	156.482	141.497	74.0878	50.0957	33.4231
ENSMUSG00000070522	Gm6505	45.9854	1.89849	0.56193	3.37851	0.000728786	0.0125214	197.074	3.70652	4.65065	7.13149	3.10649	218.883	7.1774	4.74922	6.49389	6.88122
ENSMUSG00000036699	Zcchc12	2294.45	0.680528	0.201473	3.37777	0.00073076	0.012542	3887.56	4387.6	2162.55	3144.99	2278.09	1459.22	1667.21	1368.72	1479.68	1108.86
ENSMUSG00000024299	Adamts10	573.275	-0.901032	0.266845	-3.37661	0.000733846	0.0125692	255.638	466.095	888.273	595.479	622.334	525.128	530.102	628.796	659.593	561.311
ENSMUSG00000025104	Hdgfrp3	3999.53	0.575864	0.170546	3.37659	0.000733895	0.0125692	6106.5	5790.51	3170.81	4557.02	4112.99	3961.02	4339.25	2518.03	2701.46	2737.74
ENSMUSG00000059070	Rpl18	3966.35	0.6655	0.197209	3.37459	0.00073926	0.0126477	6152.05	4368.14	2991.3	3603.78	3203.83	5306	4256.2	2766.89	3306.32	3708.98
ENSMUSG00000074305	Peak1	447.899	-0.733327	0.217345	-3.37403	0.00074077	0.0126602	384.852	437.37	815.723	615.685	650.292	254.404	298.375	332.445	317.273	372.569
ENSMUSG00000023912	Slc25a27	1646.69	-0.578999	0.17165	-3.37313	0.000743193	0.0126883	977.933	1133.27	1690.04	1344.29	1749.99	1845.15	1713.35	2126.7	1939.82	1946.4
ENSMUSG00000037400	Atp11b	1803.44	-0.711684	0.21114	-3.37067	0.000749854	0.0127748	1241.01	1351.03	2046.28	2245.23	2199.4	1703.07	1775.89	1986.12	2199.57	1286.79
ENSMUSG00000102143	NA	87.0836	-1.51822	0.450437	-3.37055	0.00075019	0.0127748	14.8735	38.9185	163.703	71.3149	82.8398	50.8808	104.585	129.179	111.324	103.218
ENSMUSG00000074622	Mafb	487.541	0.690905	0.205009	3.37011	0.000751372	0.0127748	801.31	747.791	486.458	503.958	421.447	468.487	377.326	322.947	353.453	392.23
ENSMUSG00000039680	Mrps6	1670.72	0.737231	0.218757	3.3701	0.000751414	0.0127748	2579.62	2412.02	1077.09	1716.31	1599.84	2221.48	1646.7	1023.93	1183.74	1246.48
ENSMUSG00000097769	Snhg4	756.403	-0.774624	0.229881	-3.36968	0.000752565	0.0127754	732.52	577.291	1291.02	991.277	1147.33	676.811	531.127	650.643	532.499	433.517
ENSMUSG00000024091	Vapa	3023.49	0.615557	0.182694	3.36934	0.000753487	0.0127754	3961	4053.08	2120.69	2881.12	2750.28	3584.7	3063.72	2345.16	3004.81	2470.36
ENSMUSG00000054304	D130007C19Rik	142.979	-1.24907	0.370729	-3.36922	0.00075381	0.0127754	46.4797	88.0299	177.655	120.047	249.555	100.802	130.218	164.323	152.143	200.538
ENSMUSG00000026199	Ankzf1	543.212	-0.837406	0.248748	-3.36648	0.000761329	0.0128893	289.104	397.525	625.977	571.708	703.102	311.045	417.314	765.574	806.17	544.599
ENSMUSG00000020022	Ndufa12	2185.37	0.705349	0.20954	3.36617	0.000762198	0.0128906	3414.4	2623.29	1460.3	2068.13	1923.95	2591.08	2439.29	1426.66	1894.36	2012.27
ENSMUSG00000030987	Stim1	401.175	-0.768043	0.228186	-3.36586	0.000763041	0.0128914	269.582	346.56	615.745	454.038	538.458	288.965	334.262	410.332	365.513	388.297
ENSMUSG00000066798	Zbtb6	1100.07	0.746739	0.221942	3.36457	0.000766636	0.0129387	1879.64	1478.9	848.278	1076.85	1006.5	767.052	876.668	1228.15	1064.07	774.629
ENSMUSG00000056629	Fkbp2	1269.63	0.602842	0.179237	3.36337	0.000769962	0.012969	1782.96	1695.73	1109.64	1085.17	1200.14	1198.1	1523.66	899.501	1048.3	1153.1
ENSMUSG00000074646	6430550D23Rik	147.54	-1.21473	0.361166	-3.36335	0.00077003	0.012969	42.7613	63.9375	131.148	130.744	163.609	141.122	87.1541	285.903	157.709	271.317
ENSMUSG00000055866	Per2	258.192	-1.06583	0.316938	-3.36289	0.000771303	0.0129696	122.706	193.666	264.157	385.1	416.27	192.003	172.257	326.746	316.345	192.674
ENSMUSG00000086502	B130055M24Rik	250.685	-1.07693	0.320269	-3.36258	0.000772175	0.0129696	78.0859	178.84	332.056	267.431	274.407	91.2014	81.002	445.476	421.175	337.18
ENSMUSG00000061273	Mmgt1	1254.49	0.773658	0.230086	3.36248	0.000772466	0.0129696	1675.13	1634.58	712.479	1169.56	954.728	1753.95	1742.06	745.627	1021.4	1135.4
ENSMUSG00000072501	Phf20l1	5707.98	-0.487547	0.145063	-3.36093	0.000776808	0.013029	3451.58	3517.49	4808.77	4681.82	5276.89	6173.86	6592.95	8496.35	7167.4	6912.68
ENSMUSG00000033900	Map9	4025.59	0.797432	0.237307	3.36033	0.000778491	0.0130311	7142.07	6848.73	3052.68	5485.3	3163.44	3518.46	3456.43	2029.81	2802.58	2756.42
ENSMUSG00000021087	Rtn1	43473.7	0.53598	0.159503	3.36031	0.000778541	0.0130311	70731.9	60845.3	41961.8	43364.2	49499.9	45075.6	35331.2	31754.2	28806	27366.6
ENSMUSG00000043391	2510009E07Rik	1374	0.591538	0.176077	3.35954	0.000780738	0.0130544	1456.67	1497.43	794.33	1005.54	1115.23	1707.87	1776.92	1457.06	1408.25	1520.75
ENSMUSG00000022722	Arl6	1261.82	0.774739	0.230697	3.35826	0.00078436	0.0131015	1932.63	1415.89	788.749	1148.17	929.876	1624.35	1329.87	1014.43	1413.81	1020.39
ENSMUSG00000044117	2900011O08Rik	3183.98	0.749205	0.223132	3.35767	0.000786026	0.0131158	6286.84	4715.62	2626.68	3812.97	3123.06	3213.17	2820.72	1454.21	2226.48	1560.07
ENSMUSG00000024982	Zdhhc6	1542.64	-0.60451	0.180079	-3.35692	0.000788149	0.0131377	839.423	913.658	1165.45	1374	1517	1627.23	1557.49	2440.15	2094.74	1897.25
ENSMUSG00000033147	Slc22a15	634.91	-0.710464	0.211756	-3.35511	0.000793339	0.0132106	477.811	383.625	758.985	715.526	682.393	592.329	608.028	734.229	572.39	823.78
ENSMUSG00000030122	Ptms	1554.92	0.76575	0.228442	3.35206	0.000802123	0.0133295	2959.83	2489.86	1391.47	1606.96	1674.4	1420.82	1603.64	574.655	772.773	1054.79
ENSMUSG00000046020	Pofut1	797.893	-0.746956	0.222844	-3.35192	0.000802526	0.0133295	475.023	651.421	820.374	871.23	1208.43	672.011	729.018	909	844.205	798.221
ENSMUSG00000049946	BC030500	132.277	1.33247	0.397541	3.35178	0.000802941	0.0133295	383.922	230.731	89.2924	124.801	96.3012	140.162	56.3938	50.3417	91.8421	58.9819
ENSMUSG00000031832	Taf1c	869.011	-0.596315	0.177945	-3.35112	0.000804864	0.0133477	731.591	672.734	1224.98	1031.69	959.906	679.691	701.334	874.805	961.095	852.288
ENSMUSG00000002379	Ndufa11	4604.52	0.708005	0.21133	3.35024	0.000807418	0.0133764	7553.88	5532.91	3490.77	4612.88	3681.19	5584.41	5031.35	2805.84	3432.48	4319.44
ENSMUSG00000106229	NA	342.811	-1.30918	0.390853	-3.34956	0.000809401	0.0133956	145.017	181.62	537.615	333.991	535.352	57.6009	223.525	598.401	493.535	321.451
ENSMUSG00000023036	Pcdhga12	730.219	-1.0396	0.310451	-3.34867	0.000812006	0.013425	382.063	745.011	1254.74	821.31	1591.56	291.845	420.39	680.088	652.172	463.008
ENSMUSG00000020362	Cnot6	5996.29	0.501338	0.149738	3.34811	0.00081364	0.0134383	7517.63	6771.82	4564.14	5677.85	4808.85	7531.32	7193.8	4905.94	5319.42	5672.09
ENSMUSG00000024382	Ercc3	442.654	0.804864	0.24044	3.34746	0.000815553	0.0134561	582.855	568.025	238.113	387.477	337.572	522.248	453.201	476.821	394.272	465.957
ENSMUSG00000000441	Raf1	2301.91	-0.872475	0.260701	-3.34665	0.000817952	0.0134561	1125.74	1875.5	2695.51	2295.15	3559	1241.3	1992.24	3214.27	2604.05	2416.29
ENSMUSG00000021486	Prelid1	4479.94	0.621608	0.185742	3.34662	0.00081802	0.0134561	6296.14	4890.76	3245.22	3910.43	3620.1	5839.77	4961.63	3298.81	4278.54	4458.05
ENSMUSG00000088789	Scarna13	67.3929	-1.27734	0.381683	-3.34659	0.000818126	0.0134561	33.4654	36.1386	97.6636	78.4464	112.869	29.7605	35.887	94.9843	76.0713	78.6425
ENSMUSG00000024170	Telo2	1599.7	-0.671286	0.200614	-3.34616	0.000819397	0.0134561	1332.11	1219.45	2405.31	1862.51	1916.71	1264.34	1267.32	1944.33	1318.26	1466.68
ENSMUSG00000039983	Ccdc32	1131.41	0.646653	0.193258	3.34606	0.000819697	0.0134561	1670.48	1534.5	954.312	1239.69	832.54	1265.3	1193.5	892.852	910.072	820.831
ENSMUSG00000079610	Ankrd39	518.477	-0.760522	0.227354	-3.3451	0.000822534	0.0134891	207.299	310.421	388.794	461.169	504.287	404.166	361.946	842.511	863.687	840.492
ENSMUSG00000022403	St13	3650.01	0.637838	0.190713	3.3445	0.000824318	0.0135047	5043.98	4053.08	2375.55	3267.41	3014.33	4764.56	4320.79	2704.2	3554.94	3401.29
ENSMUSG00000072692	Rpl37rt	213.545	0.934067	0.279321	3.34406	0.000825616	0.0135123	372.767	277.063	150.681	178.287	158.431	248.644	264.538	125.379	166.986	192.674
ENSMUSG00000103831	NA	113.854	-1.37902	0.412555	-3.34264	0.000829849	0.0135657	42.7613	40.7717	195.327	122.424	85.9463	65.281	159.953	136.777	127.095	162.2
ENSMUSG00000026103	Gls	4964.8	-0.625648	0.187185	-3.34241	0.000830555	0.0135657	4481.57	5268.82	7081.07	7440.52	8256.02	3115.25	3940.39	3787.02	3598.54	2678.76
ENSMUSG00000067860	Zic3	593.44	0.757435	0.226684	3.34137	0.000833665	0.0135946	737.168	733.891	439.951	410.061	426.625	966.735	701.334	539.511	395.199	583.921
ENSMUSG00000068859	Sp9	196.597	0.986435	0.295249	3.34102	0.000834707	0.0135946	484.319	513.353	221.371	232.962	247.484	49.9208	68.6979	39.8934	68.6497	39.3213
ENSMUSG00000087079	Gm13389	260.967	-1.01967	0.305216	-3.3408	0.000835372	0.0135946	112.481	110.269	263.227	222.265	243.342	227.524	171.232	587.003	363.658	308.672
ENSMUSG00000016344	Ppdpf	3017.95	0.690971	0.206834	3.3407	0.000835674	0.0135946	3911.73	3239.5	1970.94	2012.27	2555.61	4685.83	3493.34	2289.12	2750.63	3270.55
ENSMUSG00000051989	Smim11	1056.59	0.836126	0.250412	3.339	0.000840818	0.0136646	1330.25	1297.28	606.444	873.607	663.754	1532.18	1645.67	576.555	965.734	1074.45
ENSMUSG00000105636	NA	39.7729	-1.75913	0.526894	-3.33869	0.00084175	0.013666	1.85919	24.0924	93.943	61.8062	81.8043	22.0804	15.3801	34.1944	22.2648	40.3043
ENSMUSG00000107862	NA	29.3003	-1.85639	0.556075	-3.33838	0.000842678	0.0136674	5.57756	8.33967	54.8776	85.5778	59.0233	0	20.5068	27.5454	14.8432	16.7115
ENSMUSG00000026638	Irf6	60.3991	-1.63048	0.48852	-3.33759	0.000845082	0.0136927	15.8031	25.019	87.4321	45.1661	153.254	34.5605	28.7096	111.132	38.0356	64.8801
ENSMUSG00000039197	Adk	2094.52	0.610454	0.18293	3.33709	0.000846597	0.0137035	2313.76	2270.24	1354.27	1595.08	1508.72	2640.04	2333.68	1863.59	2697.75	2368.12
ENSMUSG00000006717	Acot13	803.994	0.819625	0.245762	3.33504	0.000852884	0.0137894	987.229	945.163	398.095	657.285	543.636	1146.26	866.414	732.329	742.159	1021.37
ENSMUSG00000047260	Emc6	1590.69	0.630385	0.189032	3.3348	0.000853601	0.0137894	2189.19	1832.88	1240.79	1290.8	1316.12	2372.2	1665.16	1466.56	1302.49	1230.76
ENSMUSG00000063856	Gpx1	4488.57	0.702083	0.210576	3.33411	0.000855743	0.0138051	6861.33	5039.94	2937.35	4320.49	3517.58	6098.98	4967.78	3121.18	3814.7	4206.39
ENSMUSG00000029430	Ran	9019.05	0.723352	0.216967	3.33393	0.000856277	0.0138051	12569	10262.4	5655.19	8341.46	6349.67	13841.5	9622.84	6490.28	8972.7	8085.43
ENSMUSG00000028601	Echdc2	898.653	-1.18811	0.356642	-3.33137	0.000864194	0.0139189	158.031	146.408	689.226	328.048	206.064	1031.06	897.174	2621.57	1398.04	1510.92
ENSMUSG00000038722	Bud31	2169.71	0.73378	0.220466	3.32832	0.000873717	0.0140584	3126.22	2592.71	1430.54	2078.83	1543.93	2684.2	2783.8	1387.72	1872.1	2197.08
ENSMUSG00000087479	Gm16835	228.733	-1.06733	0.320912	-3.32592	0.000881265	0.0141536	79.0155	126.022	274.388	179.476	246.448	157.443	194.815	439.777	327.477	262.469
ENSMUSG00000027447	Cst3	11761.4	0.639664	0.192329	3.32589	0.00088138	0.0141536	15829.1	13633.5	9289.2	8556.6	10141.7	15284.4	12375.9	9782.43	9117.42	13604.2
ENSMUSG00000086993	Rsf1os2	66.0716	-1.59982	0.481101	-3.32532	0.000883163	0.0141682	11.1551	20.3859	56.7379	48.7318	122.189	30.7205	78.9513	132.978	72.3605	86.5068
ENSMUSG00000038965	Ube2l3	1561.03	0.69874	0.210167	3.32469	0.000885179	0.0141865	2080.43	1883.84	1074.3	1306.25	1219.82	1715.55	2003.52	1066.67	1710.68	1549.26
ENSMUSG00000090063	Dlx6os1	1525.11	0.810826	0.243956	3.32366	0.000888439	0.0142161	3313.07	3797.33	2147.67	2314.17	1358.57	553.929	521.899	353.342	536.21	354.874
ENSMUSG00000022614	Lmf2	832.775	-0.873389	0.262788	-3.32356	0.000888777	0.0142161	515.925	448.489	1243.58	616.874	897.776	758.412	668.523	1203.45	876.675	1098.05
ENSMUSG00000104002	NA	35.4607	-1.6212	0.487858	-3.3231	0.000890223	0.0142251	8.36635	11.1196	40.9257	51.109	52.8103	25.9204	43.0644	52.2414	45.4572	23.5928
ENSMUSG00000028822	Tmem50a	6695.26	0.569607	0.171438	3.32253	0.000892039	0.0142296	9059.82	7705.86	4859.92	6160.42	5764.61	8305.09	7041.02	5263.08	6104.25	6688.55
ENSMUSG00000105922	NA	37.4826	-1.79619	0.540621	-3.32247	0.000892256	0.0142296	3.71838	22.2391	67.8994	80.8235	100.443	1.92003	9.22808	29.4451	47.3126	11.7964
ENSMUSG00000038473	Nos1ap	358.935	-0.938295	0.282447	-3.32202	0.000893682	0.0142358	239.835	348.413	532.964	549.125	676.18	197.763	294.273	280.204	284.803	185.793
ENSMUSG00000062151	Unc13c	229.696	-1.22273	0.368092	-3.3218	0.000894402	0.0142358	91.1002	254.823	333.916	512.278	480.471	68.1611	105.61	171.922	156.781	121.896
ENSMUSG00000036934	4921524J17Rik	1400.94	0.731167	0.220319	3.31868	0.000904442	0.01437	2022.8	1921.83	830.605	1230.18	1427.95	1440.02	1522.63	1055.28	1199.51	1358.55
ENSMUSG00000110125	NA	48.2902	-1.75553	0.528992	-3.31863	0.000904606	0.01437	5.57756	3.70652	51.1571	45.1661	42.4554	73.9212	8.20274	104.483	52.8788	95.354
ENSMUSG00000044813	Shb	410.738	0.936463	0.282249	3.31786	0.000907098	0.0143955	562.404	387.332	244.624	256.734	212.277	616.33	649.042	374.238	275.526	528.871
ENSMUSG00000033705	Stard9	462.625	-1.06257	0.320288	-3.31754	0.000908127	0.0143978	118.988	251.117	507.851	351.82	406.95	405.126	587.521	794.069	468.488	734.324
ENSMUSG00000025337	Sbds	1332.03	0.571922	0.172422	3.31698	0.000909957	0.0144127	1635.16	1515.04	923.618	1174.32	1053.1	1437.14	1445.73	1212.95	1471.33	1451.94
ENSMUSG00000050471	Fam118b	2979.52	0.484466	0.146082	3.3164	0.00091185	0.0144278	3271.24	3190.39	2162.55	2197.69	2531.79	3624.06	3553.84	2903.67	2970.49	3389.49
ENSMUSG00000057359	Gm17494	190.516	-1.2159	0.366662	-3.31614	0.000912692	0.0144278	137.58	149.188	465.995	293.58	335.501	74.8812	183.536	111.132	91.8421	61.931
ENSMUSG00000035242	Oaz1	6394.53	0.560286	0.169038	3.31456	0.000917889	0.0144959	7854.14	6493.83	4659.02	4882.69	4934.14	9616.47	7387.59	5289.68	6490.18	6337.6
ENSMUSG00000021256	Vash1	215.839	-1.16747	0.352296	-3.31388	0.000920113	0.0145168	75.2971	188.106	327.405	278.128	369.672	96.9615	146.624	259.307	179.973	236.911
ENSMUSG00000091530	Cldn20	32.0544	-1.68019	0.507124	-3.31317	0.000922452	0.0145396	7.43675	18.5326	62.3187	82.0121	47.6329	6.72011	18.4562	24.6959	22.2648	30.474
ENSMUSG00000022956	Atp5o	8262.66	0.708152	0.213793	3.31233	0.000925232	0.0145693	12728	10670.2	5603.1	8063.33	7391.38	11475.1	8447.79	4783.41	6530.07	6934.3
ENSMUSG00000052479	A330008L17Rik	480.274	-0.84409	0.254866	-3.3119	0.000926655	0.0145775	139.439	245.557	338.567	354.197	392.453	663.371	628.535	695.285	765.351	579.989
ENSMUSG00000022354	Ndufb9	8459.83	0.531218	0.160428	3.31126	0.00092877	0.0145897	12332.9	9179.2	7042.01	7885.05	7223.63	9544.47	8437.54	7281.5	7556.1	8115.91
ENSMUSG00000005625	Psmd4	5409.54	0.538295	0.162572	3.31112	0.00092923	0.0145897	6386.31	5902.64	3999.56	4440.54	4159.59	7022.51	6195.12	4407.27	5771.21	5810.7
ENSMUSG00000097685	Gm26646	55.2969	-1.56422	0.472474	-3.31071	0.000930608	0.0145972	19.5215	13.8995	84.6418	52.2976	78.6978	12.4802	47.1657	91.1849	70.5051	82.5746
ENSMUSG00000054115	Skp2	1530.66	-0.68165	0.206073	-3.30781	0.000940279	0.0147223	819.902	1206.47	1902.11	1664.01	1401.03	1769.31	1446.76	1705.92	1687.48	1703.59
ENSMUSG00000016386	Mpped2	6183.55	0.479307	0.144903	3.30778	0.000940397	0.0147223	7494.39	8030.18	5211.51	5847.82	5547.16	6757.55	6609.36	4740.67	5900.16	5696.67
ENSMUSG00000047721	Bola2	1372.33	0.653841	0.1977	3.30724	0.000942188	0.0147348	2221.73	1577.13	1099.41	1313.38	1153.54	1600.35	1617.99	893.802	1075.2	1170.79
ENSMUSG00000086942	Gm15489	103.343	-1.53119	0.463019	-3.30697	0.000943125	0.0147348	16.7327	40.7717	163.703	61.8062	131.508	40.3206	104.585	223.213	129.878	120.913
ENSMUSG00000085234	Gm15614	45.0648	-1.71928	0.519935	-3.30673	0.000943919	0.0147348	13.9439	2.77989	60.4584	42.7889	61.0943	23.0404	4.10137	97.8338	80.7098	63.897
ENSMUSG00000042246	Tmc7	248.041	-0.965047	0.29189	-3.3062	0.000945707	0.014748	142.228	163.087	384.143	333.991	225.738	299.525	201.992	251.708	243.057	234.944
ENSMUSG00000047261	Gap43	13113.4	0.790724	0.239183	3.30594	0.000946585	0.014748	26878.3	22195.6	10946.7	17264.1	12925.1	10671.5	10359	5345.72	9106.29	5442.06
ENSMUSG00000102964	NA	145.294	-1.53607	0.46474	-3.30522	0.000949018	0.0147717	14.8735	98.2228	186.026	199.682	292.01	79.6813	187.638	151.975	115.035	127.794
ENSMUSG00000036438	Calm2	52465	0.729242	0.220759	3.30334	0.000955403	0.0148568	81847	69381.5	32455.9	56545.6	44823.6	61442.9	52308.9	33842.9	48390.6	43611.2
ENSMUSG00000084843	B230312C02Rik	14.2897	1.81819	0.55042	3.30328	0.000955594	NA	38.1134	11.1196	0	0	0	70.0811	23.5829	0	0	0
ENSMUSG00000024552	Slc14a2	175.277	1.07389	0.32525	3.30175	0.000960831	0.0149236	208.229	387.332	148.821	122.424	121.153	230.404	194.815	105.433	95.5529	138.607
ENSMUSG00000096210	H1f0	5422.39	0.501771	0.151981	3.30154	0.000961539	0.0149236	3390.23	3646.29	2343	2562.58	2526.61	6583.78	8124.81	7729.82	8163.74	9153.01
ENSMUSG00000062319	Gm10115	167.037	-1.28062	0.387968	-3.30085	0.000963936	0.0149465	82.7339	173.28	212.069	354.197	471.151	105.602	78.9513	47.4922	59.3727	85.5237
ENSMUSG00000079179	Rab10os	1512.6	-0.93707	0.284064	-3.2988	0.000970989	0.0150415	906.354	1151.8	3138.26	1706.8	1344.08	1229.78	1076.61	1812.3	1324.75	1435.23
ENSMUSG00000033499	Larp4b	2980.99	0.546313	0.16566	3.2978	0.00097446	0.0150809	3902.44	3600.89	2449.96	2795.54	2396.14	3348.53	3674.83	2137.15	2761.76	2742.66
ENSMUSG00000026211	Obsl1	509.457	-0.741093	0.224763	-3.29723	0.000976448	0.0150858	289.104	366.019	585.051	457.604	638.902	442.567	418.34	588.903	714.328	593.751
ENSMUSG00000110558	NA	39.1733	-1.74917	0.530506	-3.29717	0.000976639	0.0150858	11.1551	10.1929	103.244	79.6349	31.0649	24.0004	34.8616	60.79	25.9756	10.8133
ENSMUSG00000029198	Grpel1	2932.67	0.646445	0.196088	3.29671	0.000978254	0.0150964	3893.14	3157.96	2040.7	2493.64	2132.09	4781.84	3304.68	2257.78	2772.89	2491.98
ENSMUSG00000090305	Gm5459	36.2878	-1.72436	0.523173	-3.29597	0.00098083	0.0151218	8.36635	9.26631	35.3449	23.7716	111.834	24.0004	19.4815	31.3448	46.3849	53.0837
ENSMUSG00000014039	Prdm15	754.724	-0.790768	0.239958	-3.29545	0.000982652	0.0151354	518.713	473.508	1020.35	729.789	899.847	644.17	978.176	790.269	623.413	869
ENSMUSG00000040269	Mrps28	1125.91	0.701996	0.213051	3.29497	0.00098432	0.0151468	1573.8	1244.46	775.728	1028.12	749.7	1610.91	1395.49	820.664	943.469	1116.72
ENSMUSG00000059796	Eif4a1	12934.4	0.639783	0.194255	3.29352	0.000989396	0.0152104	15413.6	13451.9	7722.86	9571.64	10152	21737.6	14121	11754.3	13107.4	12311.5
ENSMUSG00000025486	Sirt3	851.378	-0.685489	0.20825	-3.29167	0.000995952	0.0152967	640.49	601.383	1065	899.756	1083.13	624.97	701.334	1195.85	820.085	881.779
ENSMUSG00000030380	Mzf1	373.857	-0.97253	0.295515	-3.29096	0.000998445	0.0153205	264.005	316.908	817.584	436.209	535.352	209.283	221.474	406.533	273.671	257.554
ENSMUSG00000063320	1190007I07Rik	244.583	0.772446	0.234978	3.28731	0.00101148	0.0154645	382.063	358.606	202.768	213.945	216.419	262.084	219.423	178.57	196.672	215.284
ENSMUSG00000094910	D430019H16Rik	2615.79	0.511318	0.155543	3.28731	0.00101148	0.0154645	3823.42	3238.57	2430.43	2680.25	2264.63	2911.73	3028.86	1758.16	2072.48	1949.35
ENSMUSG00000046668	Cxxc5	1136.58	0.544273	0.165571	3.28724	0.00101174	0.0154645	809.676	842.307	568.309	578.839	543.636	1955.55	1731.8	1440.91	1306.2	1588.58
ENSMUSG00000015217	Hmgb3	2768.7	0.718598	0.218603	3.28722	0.0010118	0.0154645	2984.93	3074.56	1386.82	2115.67	1924.99	2880.05	3718.92	2537.03	3741.41	3322.65
ENSMUSG00000027828	Ssr3	5247.78	0.58686	0.178546	3.28689	0.001013	0.0154645	6328.68	5608.89	3417.29	4383.49	4006.34	7072.43	5794.21	4717.87	4993.8	6154.76
ENSMUSG00000090559	Gm17137	74.4525	-1.47337	0.448277	-3.28674	0.00101355	0.0154645	23.2399	40.7717	61.3885	196.116	91.1237	62.401	65.6219	76.9373	64.0112	62.914
ENSMUSG00000049288	Lix1l	764.161	0.685346	0.208567	3.28597	0.00101631	0.0154829	1297.71	1100.84	746.894	744.052	702.067	691.211	821.299	408.433	517.656	611.446
ENSMUSG00000107128	NA	106.437	-1.61236	0.490693	-3.28587	0.00101666	0.0154829	29.747	55.5978	159.982	110.538	300.294	18.2403	82.0274	169.072	77.9267	60.9479
ENSMUSG00000031951	Tmem231	370.33	-0.784245	0.238701	-3.28548	0.0010181	0.0154903	378.345	283.549	537.615	528.919	679.286	209.283	218.398	313.448	246.768	307.689
ENSMUSG00000072875	Gpr27	819.008	0.680952	0.207349	3.28409	0.00102313	0.0155521	1923.33	1533.57	859.439	1151.74	1141.12	450.247	465.505	197.567	253.262	214.301
ENSMUSG00000107002	NA	644.166	0.779922	0.237569	3.28292	0.00102737	0.0156016	1033.71	870.106	508.781	528.919	579.878	1008.98	579.318	435.978	470.343	425.653
ENSMUSG00000030432	Rpl28	1655.63	0.733349	0.223401	3.28267	0.00102831	0.0156016	2498.75	2010.79	1146.85	1579.62	1255.02	2163.87	2089.65	1017.28	1158.7	1635.76
ENSMUSG00000022449	Adamts20	190.724	-1.09791	0.334574	-3.28151	0.00103253	0.015644	158.031	179.766	345.078	347.066	455.619	56.6409	119.965	71.2382	68.6497	105.184
ENSMUSG00000025212	Sfxn3	2481.38	-0.493857	0.150517	-3.28108	0.0010341	0.015644	2375.11	2582.52	3755.86	3275.73	3487.55	1800.03	1846.64	1988.97	2022.38	1679.02
ENSMUSG00000000194	Gpr107	1565.55	-0.625317	0.190592	-3.28092	0.0010347	0.015644	997.454	1144.39	1795.15	1400.15	1829.72	1167.38	1283.73	2160.89	1688.41	2188.23
ENSMUSG00000058351	Smim4	578.016	0.904901	0.275819	3.28078	0.0010352	0.015644	931.453	694.046	373.912	557.445	317.898	695.051	762.855	358.091	507.451	581.955
ENSMUSG00000102657	NA	1179.16	-0.9882	0.301227	-3.28058	0.00103592	0.015644	847.79	1622.53	1961.64	2713.53	2897.32	319.685	248.133	453.075	487.042	240.843
ENSMUSG00000054766	Set	3038.32	0.673586	0.205364	3.27996	0.00103822	0.015664	4305.88	3869.61	2036.05	2695.7	2827.94	3113.33	3881.95	2014.62	2844.32	2793.78
ENSMUSG00000043807	Ly6g5b	16.7121	-1.83812	0.560546	-3.27917	0.00104114	NA	0	2.77989	17.6725	15.4516	55.9168	3.84006	5.12671	12.348	34.3248	19.6606
ENSMUSG00000038256	Bcl9	1922.65	-0.681757	0.207959	-3.27832	0.00104426	0.0157406	1226.13	1501.14	2154.18	2094.28	2432.38	1330.58	2032.23	1874.04	2149.48	2432.02
ENSMUSG00000032384	Csnk1g1	2330.31	-0.483856	0.147652	-3.27701	0.00104912	0.015793	1611.92	1651.26	2036.98	2487.7	2370.25	2266.6	2326.5	3019.55	2788.66	2743.64
ENSMUSG00000059361	Nrsn2	165.079	1.24793	0.380832	3.27686	0.00104969	0.015793	419.247	273.356	125.567	161.647	94.2302	184.323	98.4329	61.7398	94.6252	137.624
ENSMUSG00000082888	Gm12934	29.8672	-1.72033	0.525132	-3.27599	0.00105291	0.0158268	8.36635	12.9728	53.0174	59.4291	70.4138	21.1203	10.2534	6.6489	25.9756	30.474
ENSMUSG00000005732	Ranbp1	4319.05	0.714791	0.218232	3.27537	0.00105525	0.0158473	4868.28	4293.08	2214.64	2638.65	3377.79	7347	5238.47	3734.78	5235	4242.76
ENSMUSG00000020462	Ccdc104	1959.48	0.623882	0.190548	3.27414	0.00105984	0.0159015	2528.5	2528.77	1351.48	1856.56	1651.62	1947.87	2368.54	1651.78	2080.83	1628.88
ENSMUSG00000014504	Srp19	3102.36	0.655007	0.2001	3.2734	0.00106262	0.0159216	4146.92	3646.29	2378.34	3038.01	1899.1	4157.83	3313.91	2717.5	2941.73	2783.94
ENSMUSG00000048503	Tmem136	569.683	-0.699504	0.213703	-3.27326	0.00106314	0.0159216	487.107	393.818	718.06	709.583	756.948	414.727	478.835	661.091	605.787	470.872
ENSMUSG00000109032	NA	16.5677	-1.80182	0.550637	-3.27224	0.00106697	NA	2.78878	5.55978	19.5327	52.2976	35.2069	8.64014	11.2788	5.69906	14.8432	9.83031
ENSMUSG00000021112	Mpp5	875.997	0.710956	0.217274	3.27216	0.00106729	0.015969	866.382	755.204	491.108	595.479	376.921	878.414	1034.57	1119.86	1308.05	1333.97
ENSMUSG00000107509	NA	119.378	-1.38993	0.424828	-3.27175	0.00106885	0.0159775	35.3246	73.2038	252.065	153.327	115.976	38.4006	67.6726	191.868	172.552	93.388
ENSMUSG00000049670	Morn4	4162.3	0.633609	0.193707	3.27096	0.00107183	0.0160058	6527.61	4900.95	2990.37	4017.4	3883.11	4422.79	4610.96	2876.12	3802.64	3591.01
ENSMUSG00000036578	Fxyd7	237.824	1.23605	0.377963	3.2703	0.00107433	0.0160058	662.801	404.938	113.476	293.58	186.389	151.682	235.829	107.332	147.504	74.7104
ENSMUSG00000097180	2700038G22Rik	406.297	-0.823869	0.251928	-3.27026	0.0010745	0.0160058	226.821	277.989	559.938	449.284	377.956	435.847	424.492	520.514	432.307	357.823
ENSMUSG00000040721	Zfhx2	1316.21	-1.05309	0.322025	-3.27021	0.00107468	0.0160058	486.178	947.016	1660.28	1383.51	1770.7	558.729	1458.04	1926.28	1323.83	1647.56
ENSMUSG00000059323	Tonsl	6978.74	0.62493	0.19112	3.26984	0.00107609	0.0160121	10153	8389.71	5363.12	7074.44	5355.59	9125.91	6961.05	5045.57	6037.46	6281.57
ENSMUSG00000012422	Tmem167	5570.24	0.540385	0.165285	3.26942	0.00107767	0.0160209	7335.43	6242.71	4433	5354.56	4102.64	7026.35	5812.66	5042.72	5058.74	5293.62
ENSMUSG00000024048	Myl12a	2582.58	0.676948	0.207127	3.26827	0.00108206	0.0160713	2862.22	2360.13	1329.15	1921.94	1582.24	4063.74	3392.86	2244.48	2937.09	3131.94
ENSMUSG00000020385	Clk4	5552.07	-0.540809	0.165506	-3.26761	0.00108462	0.0160946	3226.62	4096.63	5244.07	4728.18	6165.35	4797.2	4920.62	7897	7327.89	7117.15
ENSMUSG00000037982	Gm9725	72.0628	-1.61284	0.493813	-3.2661	0.00109041	0.0161657	35.3246	5.55978	133.939	59.4291	97.3367	30.7205	14.3548	144.376	98.336	101.252
ENSMUSG00000037818	3110057O12Rik	882.606	-0.787587	0.24116	-3.26583	0.00109144	0.0161663	491.755	615.283	905.946	930.659	1116.27	542.409	908.453	1270.89	1092.83	951.574
ENSMUSG00000030815	Phkg2	1105.41	-0.5813	0.178033	-3.26513	0.00109416	0.0161845	551.249	738.525	997.098	925.905	1008.57	864.014	795.666	1786.65	1766.34	1620.04
ENSMUSG00000032116	Stt3a	2932.47	-0.493368	0.151127	-3.2646	0.00109618	0.0161845	1602.62	1865.31	2511.35	2304.66	2567	2455.72	2916.07	4564.95	4196.91	4340.08
ENSMUSG00000026568	Mpc2	1456.29	0.695525	0.213056	3.26451	0.00109653	0.0161845	2298.89	1724.46	1143.13	1142.23	1369.96	1975.71	1287.83	1265.19	1216.21	1139.33
ENSMUSG00000030527	Crtc3	632.889	-0.913157	0.279725	-3.26448	0.00109666	0.0161845	356.035	366.946	873.391	839.138	432.838	629.77	588.546	718.081	618.775	905.372
ENSMUSG00000026750	Psmb7	3583.88	0.648466	0.198698	3.26357	0.00110019	0.0162218	4528.98	3888.14	2277.89	3123.59	2544.22	4623.43	4106.5	2834.33	3770.17	4141.51
ENSMUSG00000004565	Pnpla6	1052.79	-0.66686	0.204356	-3.26322	0.00110153	0.0162267	644.209	758.91	1249.16	985.334	1165.97	995.536	939.213	1193.95	1065	1530.58
ENSMUSG00000038895	Zfp653	464.103	-0.658324	0.201763	-3.26286	0.00110293	0.016232	387.641	345.633	634.348	521.787	604.73	388.806	352.718	473.022	503.74	428.602
ENSMUSG00000028414	Fktn	1300.1	-0.489044	0.149893	-3.26262	0.00110388	0.016232	1015.12	998.908	1474.25	1338.34	1454.87	1310.42	1495.97	1339.28	1265.38	1308.41
ENSMUSG00000027677	Ttc14	3939.61	-0.631295	0.193599	-3.26083	0.00111085	0.0163196	2385.34	3387.76	4508.34	4868.43	4227.93	3085.49	3542.56	5235.54	4359.25	3795.48
ENSMUSG00000028156	Eif4e	5055.14	0.744832	0.228493	3.25976	0.00111507	0.0163564	5900.13	6304.79	2833.17	4485.71	3374.68	8032.45	5359.46	3979.84	5691.43	4589.77
ENSMUSG00000000901	Mmp11	407.824	-0.747508	0.229319	-3.25968	0.00111537	0.0163564	362.542	330.807	697.597	476.621	605.766	335.045	294.273	321.997	298.719	354.874
ENSMUSG00000033543	Gtf2a2	4767.25	0.682924	0.20955	3.259	0.00111804	0.0163693	7133.7	5079.79	3263.82	4591.49	3362.26	6503.14	5237.45	3584.71	4383.37	4532.76
ENSMUSG00000035847	Ids	1978.41	0.643249	0.197379	3.25895	0.00111827	0.0163693	3030.48	3186.68	1538.43	2292.77	2039.93	1882.59	2159.37	1039.13	1270.95	1343.8
ENSMUSG00000075528	Aarsd1	285.765	-1.07048	0.328502	-3.25866	0.00111939	0.0163709	138.51	147.334	349.729	210.379	420.412	177.603	355.794	358.091	364.585	335.214
ENSMUSG00000027968	Larp7	1091.64	0.581931	0.17864	3.25756	0.00112374	0.0164198	957.482	1053.58	641.789	709.583	648.221	1380.5	1609.79	1128.41	1447.21	1339.87
ENSMUSG00000085334	Gm12940	905.31	-0.688882	0.211584	-3.25583	0.0011306	0.0165052	494.544	748.717	981.286	903.322	1180.47	992.656	901.276	942.244	947.18	961.405
ENSMUSG00000058997	Vwa8	230.433	-0.86303	0.265097	-3.25553	0.00113181	0.0165079	99.4666	125.095	210.209	213.945	217.454	251.524	207.119	340.044	271.816	367.654
ENSMUSG00000107118	NA	106.136	-1.64209	0.504525	-3.25473	0.001135	0.0165396	40.9021	37.9919	279.039	159.27	139.792	20.1603	113.813	146.276	28.7586	95.354
ENSMUSG00000021139	Gm20498	109.961	-1.12914	0.347094	-3.25312	0.00114144	0.0166146	47.4093	69.4973	130.218	115.292	177.07	65.281	82.0274	145.326	146.576	120.913
ENSMUSG00000021131	Erh	1732.64	0.745572	0.229203	3.25289	0.00114237	0.0166146	2459.71	1960.75	1099.41	1630.73	1138.01	2258.92	2096.82	1178.76	1733.87	1769.46
ENSMUSG00000062421	Arf2	2489.7	0.613526	0.18863	3.25254	0.00114379	0.0166146	3794.6	3091.24	1738.41	2467.49	2455.16	2344.36	2183.98	2099.15	2404.59	2317.99
ENSMUSG00000022698	Naa50	1209.19	0.659983	0.20292	3.25243	0.00114424	0.0166146	1581.24	1402.92	766.426	1083.99	941.267	1703.07	1330.89	974.539	1213.43	1094.11
ENSMUSG00000097167	Gm16740	63.1383	-1.57724	0.485055	-3.25167	0.00114728	0.0166246	7.43675	29.6522	106.035	76.0692	72.4848	22.0804	66.6472	98.7837	85.3482	66.8461
ENSMUSG00000020257	Wdr82	3212.06	0.650832	0.20016	3.25156	0.00114775	0.0166246	4595.91	4485.82	2346.72	3209.17	2981.2	3744.06	4026.52	1763.86	2239.46	2727.91
ENSMUSG00000024873	Cnih2	2250.5	0.727755	0.223835	3.2513	0.00114878	0.0166246	4218.5	3650	1879.79	2225.02	2836.23	2347.24	1788.2	1117.02	1463.91	979.099
ENSMUSG00000025781	Atp5c1	12879.6	0.555065	0.170724	3.25124	0.00114903	0.0166246	17364.8	14441.5	9309.66	12445.6	10422.3	16098.5	13802.1	10654.4	12722.5	11534.9
ENSMUSG00000027176	Cstf3	4173.03	-0.507285	0.156143	-3.24884	0.00115876	0.0167503	3002.59	3012.48	4522.29	4079.21	4322.16	3422.45	3933.21	5780.74	5210.88	4444.28
ENSMUSG00000023033	Scn8a	1394.16	-0.751793	0.231566	-3.24656	0.00116808	0.01687	989.088	1166.63	1595.17	1856.56	2118.63	855.374	1397.54	1200.6	1192.09	1569.9
ENSMUSG00000030704	Rab6a	3773.06	0.640438	0.197283	3.24629	0.00116918	0.0168709	6169.72	4950.06	2682.49	4015.03	3832.37	4186.63	3565.11	2598.77	2696.82	3033.63
ENSMUSG00000027936	Crtc2	403.684	-0.888599	0.273767	-3.24582	0.00117113	0.0168827	183.13	283.549	331.126	480.187	544.671	254.404	329.135	575.605	539.92	515.108
ENSMUSG00000041939	Mvk	1001.47	0.609531	0.187803	3.24559	0.00117207	0.0168827	1689.07	1289.87	1034.3	880.739	971.296	1019.54	877.693	755.125	808.953	688.122
ENSMUSG00000075327	Zbtb2	251.315	0.830595	0.255978	3.24479	0.00117538	0.0169153	373.697	268.723	167.423	198.493	159.467	299.525	338.363	216.564	241.202	249.69
ENSMUSG00000092274	Neat1	76.6206	-1.54658	0.476777	-3.24383	0.00117934	0.0169501	29.747	63.0109	238.113	154.516	123.224	5.76009	23.5829	59.8401	23.1925	45.2194
ENSMUSG00000026904	Slc4a10	756.549	-0.823821	0.253976	-3.2437	0.00117989	0.0169501	607.025	640.302	938.5	969.882	1497.33	582.729	530.102	571.806	757.929	469.889
ENSMUSG00000109501	NA	23.6542	-1.77287	0.546661	-3.2431	0.00118238	0.0169708	4.64797	9.26631	51.1571	65.372	36.2424	1.92003	18.4562	19.9467	15.7709	13.7624
ENSMUSG00000024387	Csnk2b	1982.48	0.659713	0.203594	3.24033	0.00119391	0.0171148	2553.59	2051.56	1302.18	1705.61	1302.66	3071.09	2405.45	1533.05	2027.95	1871.69
ENSMUSG00000021134	Srsf5	12151.4	-0.749364	0.231272	-3.24018	0.00119452	0.0171148	5379.56	6470.66	11462.9	10276.5	9024.36	6774.83	10745.6	25349.4	20829.6	15200.6
ENSMUSG00000071856	Mcc	276.189	-0.928423	0.286597	-3.23947	0.00119751	0.0171397	136.65	219.611	286.48	418.381	364.495	302.405	235.829	235.561	260.683	301.791
ENSMUSG00000018372	Cep95	707.678	-0.772226	0.238395	-3.23927	0.00119837	0.0171397	322.569	406.791	647.37	685.811	597.482	605.77	958.695	793.119	993.565	1065.61
ENSMUSG00000021270	Hsp90aa1	15202.4	0.647057	0.199806	3.23842	0.00120193	0.0171755	20205.7	19584.3	10397.9	16068.4	11072.6	16382.7	16641.3	11476	15618.7	14576.4
ENSMUSG00000106332	NA	46.9669	-1.62305	0.501231	-3.23812	0.0012032	0.0171785	36.2542	27.7989	88.3623	102.218	181.212	0.960015	9.22808	9.49843	10.2047	3.93213
ENSMUSG00000021379	Id4	1112.91	0.68015	0.21015	3.23649	0.00121008	0.0172615	1980.04	1948.7	961.754	1156.49	1478.69	1068.5	870.516	504.367	624.341	535.752
ENSMUSG00000036097	Fam178a	2705.67	-0.629619	0.19462	-3.23512	0.00121593	0.0173297	1915.89	2435.19	3496.36	3431.43	3302.2	1847.07	2263.96	2841.93	3296.11	2226.57
ENSMUSG00000032409	Atr	1969.96	-0.622516	0.192449	-3.2347	0.00121769	0.0173395	1148.98	1504.85	1730.04	2074.07	2416.85	1772.19	1870.22	2568.38	2477.88	2136.13
ENSMUSG00000004035	Gstm7	1021.01	0.724796	0.224113	3.23406	0.00122042	0.0173632	1392.53	1274.12	603.654	921.15	846.001	1521.62	1037.65	879.555	828.435	905.372
ENSMUSG00000107362	NA	594.754	-1.31307	0.406164	-3.23286	0.00122556	0.0174199	117.129	428.103	817.584	761.881	833.575	133.442	514.722	794.069	745.869	801.171
ENSMUSG00000020849	Ywhae	21843.4	0.727613	0.225084	3.23263	0.00122656	0.0174199	32286.7	28201.1	13232.9	22542.6	17800.2	28278.2	24378.5	13844	21469.7	16399.9
ENSMUSG00000038930	Rccd1	1395.12	-0.806267	0.249444	-3.23225	0.0012282	0.017428	784.577	651.421	1750.5	1110.13	1043.78	1197.14	1302.18	2577.87	1869.31	1664.27
ENSMUSG00000003847	Nfat5	2825.79	-0.818149	0.253142	-3.23197	0.00122938	0.0174295	1395.32	2133.1	2674.12	3014.24	3970.1	1890.27	3339.54	3446.98	2906.48	3487.8
ENSMUSG00000044627	Swi5	4973.28	0.76136	0.235649	3.23091	0.00123395	0.017479	7771.41	6558.69	3777.25	4841.09	3730.9	3361.97	6126.42	3766.13	4596.74	5202.2
ENSMUSG00000086682	Gm16023	251.761	-1.14571	0.35477	-3.22944	0.00124035	0.0175543	79.9451	115.829	359.96	168.779	202.957	164.163	239.93	530.012	323.767	332.265
ENSMUSG00000032171	Pin1	5037.4	0.574511	0.177963	3.22826	0.00124544	0.017598	7491.6	5706.19	3855.39	4996.8	4299.38	6128.74	5309.22	3788.92	4307.3	4490.49
ENSMUSG00000031939	Taf1d	3001.76	-0.593237	0.183766	-3.22823	0.00124561	0.017598	2708.84	2695.57	4669.25	4356.15	3324.98	2503.72	2530.54	2797.29	2295.13	2136.13
ENSMUSG00000096954	Gdap10	452.08	-1.04914	0.325076	-3.22737	0.00124935	0.0176241	246.342	455.902	571.099	921.15	817.007	127.682	157.903	587.003	301.502	335.214
ENSMUSG00000087424	5730405O15Rik	178.856	-1.28172	0.397149	-3.2273	0.00124963	0.0176241	60.4236	124.168	345.078	218.699	221.596	88.3214	194.815	237.461	179.046	118.947
ENSMUSG00000102212	NA	681.849	-1.0773	0.334096	-3.22453	0.00126179	0.0177515	184.06	515.207	665.042	622.817	1128.69	502.088	628.535	890.953	904.506	776.595
ENSMUSG00000002210	Smg9	932.806	-0.764439	0.237091	-3.22424	0.00126306	0.0177515	730.661	658.834	1396.12	992.465	1240.53	673.931	941.264	1124.61	828.435	741.206
ENSMUSG00000028138	Adh5	6646.8	0.43553	0.135093	3.22393	0.00126446	0.0177515	7741.66	7110.96	5205	5895.36	5306.92	8623.82	7546.52	6149.28	6527.29	6361.2
ENSMUSG00000039233	Tbce	2008.1	-0.570231	0.176878	-3.22387	0.00126471	0.0177515	1379.52	1342.69	2263.93	1993.25	1875.29	1585.95	2044.53	2764.99	2600.34	2230.5
ENSMUSG00000053399	Adamts18	759.271	-0.866316	0.268731	-3.22373	0.00126535	0.0177515	488.037	730.185	1025	854.59	1563.6	416.647	490.114	772.222	577.956	674.36
ENSMUSG00000023947	Nfkbie	240.791	-1.07646	0.33394	-3.22351	0.00126631	0.0177515	104.115	40.7717	160.912	197.304	155.325	360.006	263.513	364.74	389.633	371.586
ENSMUSG00000003531	Dgcr6	1697.98	0.661646	0.205257	3.22351	0.00126632	0.0177515	2118.54	1769.86	1162.66	1295.55	1175.29	2895.41	1836.39	1526.4	1732.01	1467.67
ENSMUSG00000038803	Ost4	1068.45	0.839528	0.260523	3.22247	0.00127091	0.0178004	1620.28	1203.69	587.842	935.413	766.268	1466.9	1515.46	631.646	810.808	1146.21
ENSMUSG00000001143	Lman2l	2350.95	-0.64935	0.201529	-3.22212	0.00127244	0.0178064	1518.96	1743.92	2827.59	2094.28	2875.58	1370.9	1690.79	3692.99	2722.79	2971.7
ENSMUSG00000053835	H2-T24	74.3412	-1.46861	0.455859	-3.22163	0.00127463	0.01781	26.9582	49.1114	108.825	124.801	168.786	14.4002	49.2164	67.4389	46.3849	87.4898
ENSMUSG00000096988	A930029G22Rik	410.617	-0.802007	0.248949	-3.22157	0.00127489	0.01781	324.428	331.734	539.475	452.849	769.374	264.004	284.02	388.486	349.742	402.06
ENSMUSG00000038274	Fau	3069.12	0.672839	0.208888	3.22105	0.00127723	0.0178273	4543.86	3773.24	2063.96	3014.24	2611.52	3654.78	3696.36	1929.13	2481.59	2922.55
ENSMUSG00000028419	Chmp5	5559.86	0.759812	0.235964	3.22003	0.00128178	0.0178638	7286.16	6464.17	3078.73	5169.14	3647.02	8057.41	7002.06	3576.16	5650.61	5667.18
ENSMUSG00000029213	Commd8	1719.11	0.813097	0.252517	3.21997	0.00128205	0.0178638	2442.97	1991.33	846.418	1593.89	1234.31	2298.28	2296.77	1115.12	1744.07	1627.9
ENSMUSG00000018820	Zfyve27	2559.92	-0.61797	0.191947	-3.21948	0.00128424	0.017879	2064.63	1819.9	3661.92	2537.62	2855.9	1519.7	1764.61	3561.91	2911.12	2901.91
ENSMUSG00000027274	Mkks	1090.17	0.845646	0.262728	3.21871	0.00128768	0.0179115	1706.73	1342.69	792.47	1087.55	576.772	1370.9	1140.18	730.429	1019.54	1134.42
ENSMUSG00000082519	Vamp7-ps	508.757	0.810726	0.251928	3.21809	0.00129047	0.0179349	573.56	670.881	316.244	449.284	269.229	713.291	623.408	403.683	520.439	547.548
ENSMUSG00000032034	Kcnj5	22.5897	1.78878	0.556029	3.21706	0.00129513	0.0179844	98.537	13.8995	4.65065	0	0	43.2007	28.7096	28.4953	7.42159	0.983031
ENSMUSG00000104830	NA	125.546	-1.26802	0.394267	-3.21616	0.0012992	0.0180255	42.7613	44.4783	157.192	128.367	92.1592	62.401	156.877	231.762	159.564	179.895
ENSMUSG00000050708	Ftl1	13724.9	0.684774	0.21299	3.21505	0.00130421	0.0180665	20637	16444.9	9083.64	13617.6	11261	19964.5	16261.9	7791.56	11471	10716
ENSMUSG00000086826	Gm11739	135.717	-1.24962	0.388684	-3.21501	0.00130439	0.0180665	89.241	86.1766	251.135	150.95	303.401	35.5206	91.2555	130.129	96.4806	122.879
ENSMUSG00000025889	Snca	3317.42	0.887589	0.276304	3.21237	0.00131646	0.0182181	6581.53	4733.23	2182.08	3852.19	2722.32	3396.53	3127.29	2024.12	3073.46	1481.43
ENSMUSG00000105694	NA	16.9254	-1.79608	0.559354	-3.21098	0.00132282	NA	0	0	13.0218	34.4689	19.6744	14.4002	21.5322	33.2445	25.0479	7.86425
ENSMUSG00000014353	Tmem87b	2026.45	-0.490773	0.152849	-3.21084	0.00132348	0.0182914	1332.11	1528.01	2008.15	2019.4	2046.14	1953.63	1795.37	2764.04	2277.5	2540.15
ENSMUSG00000079070	Gm3985	48.9698	-1.7286	0.538383	-3.21072	0.00132401	0.0182914	1.85919	6.48641	45.5763	76.0692	17.6034	7.68012	50.2418	100.683	71.4328	112.066
ENSMUSG00000030663	1110004F10Rik	7626.15	0.666799	0.207734	3.20987	0.00132796	0.0183177	9813.72	8840.98	4492.52	6759.46	6094.94	10971.1	8920.48	5421.7	7901.21	7045.39
ENSMUSG00000105358	NA	36.1789	-1.56938	0.488931	-3.20982	0.00132817	0.0183177	8.36635	10.1929	44.6462	55.8633	34.1714	24.0004	47.1657	44.6426	60.3004	32.44
ENSMUSG00000024099	Ndufv2	9417.13	0.658917	0.205369	3.20846	0.00133448	0.0183891	14099.2	11161.3	6352.78	9288.76	7960.9	11965.6	10449.3	6071.4	8017.17	8805.01
ENSMUSG00000085311	Gm15445	63.4581	-1.36812	0.426472	-3.208	0.0013366	0.0183963	38.1134	39.8451	81.8514	125.99	151.183	27.8404	55.3685	29.4451	42.6741	42.2703
ENSMUSG00000030188	Magohb	851.398	0.710829	0.22159	3.20786	0.00133727	0.0183963	1233.57	1149.95	640.859	919.962	578.843	1038.74	1042.77	550.909	711.545	646.835
ENSMUSG00000031158	Timm17b	2111.04	0.702166	0.218909	3.20757	0.00133863	0.0183993	3374.43	2584.37	1702.14	1950.46	1728.24	2609.32	2290.61	1154.06	1847.05	1869.73
ENSMUSG00000104277	NA	110.846	-1.14302	0.356387	-3.20725	0.0013401	0.018404	86.4522	108.416	203.698	193.739	290.975	22.0804	39.9883	44.6426	57.5173	60.9479
ENSMUSG00000047446	Arl4a	717.375	0.886767	0.276548	3.20655	0.00134335	0.0184306	1386.95	1352.88	663.182	902.133	549.849	705.611	608.028	246.959	474.054	284.096
ENSMUSG00000047146	Tet1	1921.44	0.521805	0.162746	3.20625	0.00134476	0.0184306	2094.38	2074.73	1483.56	1601.02	1241.56	2004.51	2292.67	2101.05	2051.14	2269.82
ENSMUSG00000062949	Atp11c	2953.04	-0.491066	0.153166	-3.2061	0.00134545	0.0184306	2018.15	2260.98	2863.87	2983.34	3242.14	3670.14	3166.26	3291.21	2810	3224.34
ENSMUSG00000104925	NA	290.409	-1.45088	0.452715	-3.20484	0.00135138	0.0184962	39.043	142.701	352.519	373.214	283.726	61.441	322.983	589.853	389.633	348.976
ENSMUSG00000020455	Trim11	777.606	-0.780962	0.243735	-3.20415	0.00135464	0.0185252	448.064	568.951	1004.54	753.56	941.267	788.173	611.104	1117.97	691.135	851.305
ENSMUSG00000027009	Itga4	426.489	-1.11033	0.34669	-3.20267	0.00136161	0.0186049	41.8317	90.8098	188.816	137.875	172.928	349.446	558.811	1258.54	607.642	858.186
ENSMUSG00000057378	Ryr3	577.511	-0.978803	0.305646	-3.20241	0.00136285	0.0186061	501.981	692.193	1114.29	1353.79	1179.43	188.163	261.462	135.828	247.695	100.269
ENSMUSG00000024194	Cuta	1508.84	0.550105	0.171918	3.19981	0.00137517	0.0187586	1684.42	1654.04	1006.4	1049.52	1335.79	1962.27	1784.1	1487.45	1493.59	1630.85
ENSMUSG00000031246	Sh3bgrl	7771.56	0.881507	0.275574	3.1988	0.00138001	0.0187997	9329.41	8138.6	2840.61	6371.98	4497.16	11971.4	8763.6	6339.25	10720.5	8743.08
ENSMUSG00000037415	Ranbp10	1151.52	-0.66097	0.206637	-3.1987	0.00138051	0.0187997	750.182	765.397	1171.96	1412.03	1077.95	830.413	1249.89	1418.12	1347.02	1492.24
ENSMUSG00000062590	Armc9	1149.47	-0.709289	0.221822	-3.19757	0.00138593	0.0188487	855.227	1016.51	1787.71	1447.69	1440.38	650.89	972.024	1278.49	1118.8	926.999
ENSMUSG00000027708	Dcun1d1	1446.75	0.712621	0.222871	3.19746	0.00138643	0.0188487	2085.08	1603.07	889.203	1376.38	1043.78	1940.19	1532.89	1163.56	1330.32	1503.05
ENSMUSG00000024854	Pold4	250.277	0.976129	0.305365	3.19659	0.0013906	0.0188896	422.036	256.677	134.869	216.322	138.757	263.044	279.918	222.263	301.502	267.385
ENSMUSG00000042462	Dctpp1	1481.04	0.843955	0.264082	3.19581	0.00139438	0.0189246	2397.42	2008.01	768.287	1494.05	1285.05	2276.2	1494.95	868.157	1045.52	1172.76
ENSMUSG00000104197	NA	840.206	-0.813506	0.254573	-3.19558	0.00139551	0.0189246	370.908	682.927	1026.86	1025.75	821.149	565.449	628.535	1165.46	1227.34	887.677
ENSMUSG00000026768	Itga8	51.8492	-1.65857	0.519149	-3.19479	0.0013993	0.0189602	6.50716	34.2853	59.5283	101.029	154.289	36.4806	56.3938	33.2445	26.9033	9.83031
ENSMUSG00000023473	Celsr3	1663.37	-0.588886	0.18436	-3.19421	0.00140214	0.0189827	1197.32	1258.36	1976.52	1604.58	2026.47	1550.42	2097.85	1737.26	1535.34	1649.53
ENSMUSG00000005354	Txn2	4774.61	0.601567	0.188356	3.19377	0.00140429	0.0189959	6212.48	4967.67	3145.7	4181.43	3600.42	6630.83	6003.38	3688.24	4238.65	5077.36
ENSMUSG00000039770	Ypel5	4696.41	0.65671	0.205641	3.19348	0.00140571	0.0189993	6147.41	5390.21	2634.13	4300.29	3875.87	6068.26	5322.55	3844.01	4510.47	4870.92
ENSMUSG00000105804	NA	203.251	-1.16354	0.364406	-3.19299	0.0014081	0.0190158	79.0155	134.361	215.79	269.808	318.933	169.923	176.359	316.298	229.141	122.879
ENSMUSG00000056854	Pou3f4	499.547	0.827016	0.259051	3.19249	0.00141054	0.0190328	599.588	832.114	405.536	459.981	304.436	586.569	588.546	323.896	391.489	503.312
ENSMUSG00000031840	Rab3a	4983.01	0.662389	0.207511	3.19207	0.00141259	0.0190447	7636.62	6533.67	3798.65	4597.43	4795.39	7033.07	4314.64	3871.56	3952.92	3296.1
ENSMUSG00000033790	Tubgcp5	1649.02	-0.589558	0.184744	-3.19122	0.00141673	0.0190534	1095.99	1101.76	1599.82	1504.74	1921.88	1816.35	1416	1841.75	2254.31	1937.55
ENSMUSG00000036835	Psenen	1304.6	0.594573	0.186324	3.19108	0.00141744	0.0190534	1730.9	1301.92	943.151	1045.95	990.971	1673.31	1650.8	1171.16	1110.45	1427.36
ENSMUSG00000105176	NA	677.192	-0.639329	0.20035	-3.19106	0.0014175	0.0190534	467.586	613.429	818.514	886.682	857.392	540.489	659.295	574.655	671.654	682.224
ENSMUSG00000032118	Fez1	9028.98	0.580601	0.181954	3.19093	0.00141818	0.0190534	13600	11072.3	7178.74	8523.32	8750.99	10195.4	7917.69	6564.37	8559.87	7927.17
ENSMUSG00000087528	9830144P21Rik	49.6625	-1.40765	0.441168	-3.19074	0.00141911	0.0190534	14.8735	25.019	64.1789	68.9377	67.3073	16.3203	12.3041	90.2351	85.3482	52.1007
ENSMUSG00000025894	Aasdhppt	1883.15	0.588199	0.184376	3.19021	0.00142171	0.0190726	2365.82	2076.58	1388.68	1475.03	1521.15	2745.64	2024.03	1854.09	1882.3	1498.14
ENSMUSG00000003581	Rnf215	1024	-0.566262	0.177532	-3.18962	0.00142459	0.0190807	877.537	919.218	1426.82	1133.91	1464.19	835.213	726.968	992.586	911	952.557
ENSMUSG00000027778	Ift80	579.629	-0.850267	0.266574	-3.18961	0.00142467	0.0190807	180.341	330.807	486.458	467.112	497.039	577.929	878.718	877.655	756.074	744.155
ENSMUSG00000029265	Dr1	866.267	0.847021	0.265587	3.18925	0.00142643	0.0190885	1111.79	1031.34	373.912	689.377	664.789	1315.22	940.239	708.583	824.724	1002.69
ENSMUSG00000100691	RP23-410L16.1	460.133	0.700672	0.219998	3.1849	0.00144806	0.019362	641.42	560.611	293.921	424.323	370.708	627.85	568.04	340.994	382.212	391.246
ENSMUSG00000054099	Slc25a40	615.54	-0.711113	0.223333	-3.1841	0.00145206	0.019394	296.541	422.544	592.492	620.439	597.482	644.17	590.597	960.291	716.183	714.664
ENSMUSG00000014592	Camta1	4604.35	0.564364	0.177253	3.18394	0.00145284	0.019394	6343.55	6276.07	3905.61	4956.38	3798.2	3627.9	4668.38	4400.62	4366.68	3700.13
ENSMUSG00000012405	Rpl15	5369.73	0.704459	0.221272	3.18368	0.00145413	0.0193952	8990.1	6969.19	3684.24	5820.48	4863.73	6636.59	5205.66	3103.14	4424.19	3999.95
ENSMUSG00000037710	Cisd1	2532.19	0.821725	0.258125	3.18344	0.00145538	0.0193958	3738.83	3169.08	1451.93	2097.85	2121.73	4842.32	2314.2	1964.28	1793.24	1828.44
ENSMUSG00000108776	NA	366.759	0.844074	0.265206	3.18271	0.00145905	0.0194215	837.564	545.785	323.685	416.003	367.601	310.085	357.844	168.122	135.444	205.454
ENSMUSG00000064264	Zfp428	1536.12	0.611689	0.192199	3.18258	0.0014597	0.0194215	2445.76	2104.38	1343.11	1269.4	1787.27	1433.3	1373.96	1146.46	1351.66	1105.91
ENSMUSG00000106837	NA	152.442	-1.43785	0.45188	-3.18194	0.00146292	0.0194484	96.6778	130.655	359.96	197.304	528.103	48.9608	18.4562	58.8903	67.722	17.6946
ENSMUSG00000037361	Sf3b6	6483.17	0.6558	0.206175	3.1808	0.0014687	0.0195093	10061	7973.66	4602.28	6963.9	5312.1	7635	6524.25	4329.38	5613.5	5816.6
ENSMUSG00000066705	Fxyd6	9165.59	0.581644	0.182887	3.18035	0.00147098	0.0195213	15169.1	11706.1	8815.76	9093.83	8681.61	11042.1	7450.14	6808.48	6292.58	6596.14
ENSMUSG00000059734	Ndufs8	4877.61	0.645604	0.203011	3.18015	0.00147201	0.0195213	6973.81	5101.1	3140.12	4587.92	3679.12	6282.34	5909.05	3770.88	4304.52	5027.22
ENSMUSG00000059022	Kcp	212.239	-1.08344	0.340733	-3.17974	0.00147406	0.0195325	196.144	190.886	444.602	299.522	556.062	81.6013	81.002	65.5392	72.3605	134.675
ENSMUSG00000074280	Gm6166	239.141	1.76541	0.555338	3.17899	0.00147789	0.0195672	54.846	1141.61	25.1135	39.2232	24.8519	40.3206	1007.91	16.1473	14.8432	26.5418
ENSMUSG00000003380	Rabac1	4395.68	0.544741	0.171392	3.17834	0.0014812	0.0195951	7184.83	5973.99	4445.09	4419.14	4517.87	4887.44	3591.77	2719.4	3253.44	2963.84
ENSMUSG00000050967	Creg2	81.738	1.43009	0.450057	3.17756	0.00148519	0.0196319	223.103	215.905	86.502	68.9377	34.1714	29.7605	67.6726	47.4922	23.1925	20.6437
ENSMUSG00000073792	Alg6	384.62	-0.868834	0.273532	-3.17636	0.00149138	0.0196875	204.511	214.978	394.375	416.003	393.489	383.046	363.996	621.197	538.065	316.536
ENSMUSG00000033933	Vhl	1292.17	0.541107	0.170359	3.17627	0.00149183	0.0196875	1508.73	1692.95	962.684	1049.52	1259.16	1539.86	1451.88	1099.92	1176.32	1180.62
ENSMUSG00000057229	Atp5sl	568.15	0.826438	0.260249	3.17556	0.00149545	0.0197193	727.872	715.359	527.383	342.311	310.649	912.975	602.901	498.668	553.836	489.55
ENSMUSG00000054405	Dnajc8	4117.35	0.646601	0.203638	3.17525	0.00149707	0.0197246	4996.57	4732.3	2545.76	3791.57	2851.76	5913.69	5296.92	2926.47	4193.2	3925.24
ENSMUSG00000027011	Ube2e3	7036.87	0.656375	0.206766	3.17449	0.00150102	0.0197571	10209.7	7562.23	4463.69	6427.85	5753.22	9451.35	6653.45	6164.48	6709.11	6973.62
ENSMUSG00000010911	Apip	1351.97	0.525493	0.165546	3.1743	0.00150197	0.0197571	1552.42	1754.11	1089.18	1132.72	1196	1628.19	1483.67	1155.96	1135.5	1391.97
ENSMUSG00000045746	B230317F23Rik	687.562	-1.01991	0.321378	-3.17354	0.0015059	0.0197927	569.841	554.125	940.361	807.047	1865.97	408.006	334.262	548.059	303.357	544.599
ENSMUSG00000067194	Eif1ax	3032.32	0.681577	0.214805	3.173	0.0015087	0.0198135	3891.28	3801.04	1809.1	2851.41	2406.5	4638.79	3208.3	2267.28	2660.64	2788.86
ENSMUSG00000028093	Acp6	640.715	-0.826217	0.260414	-3.17271	0.00151024	0.0198176	320.71	569.878	975.705	646.588	827.362	503.048	512.671	775.072	656.81	619.31
ENSMUSG00000066842	Hmcn1	127.097	-1.46419	0.46159	-3.17206	0.00151363	0.019846	5.57756	15.7527	94.8732	21.3945	38.3134	176.643	263.513	215.614	232.852	206.437
ENSMUSG00000038497	Tmco3	1612.4	-0.596426	0.188089	-3.17097	0.00151931	0.019893	1107.15	1073.96	1841.66	1409.66	1760.34	1219.22	1292.96	2462.94	1789.53	2166.6
ENSMUSG00000050373	Snx21	997.048	-0.738091	0.23277	-3.1709	0.00151967	0.019893	846.86	904.391	1623.08	1236.12	1607.09	707.531	466.531	1036.28	836.784	705.817
ENSMUSG00000003131	Pafah1b2	6314.16	0.621757	0.196123	3.17023	0.00152316	0.0199227	7679.38	7803.16	4277.66	5404.48	5210.62	10034.1	6458.63	4815.7	5790.69	5667.18
ENSMUSG00000024844	Banf1	7353.86	0.556019	0.175406	3.1699	0.0015249	0.0199294	10326.9	8813.18	5938.87	7037.59	6353.81	8971.34	8426.26	4749.22	6781.47	6140.01
ENSMUSG00000080242	Gm15487	782.719	0.689302	0.217474	3.16959	0.00152656	0.019935	1335.83	1039.68	741.313	798.727	623.369	941.775	667.498	549.959	518.583	610.462
ENSMUSG00000109648	NA	2779.64	-0.996537	0.31475	-3.16612	0.00154487	0.0201578	316.062	744.084	1350.55	953.242	1215.67	3005.81	6345.84	3813.62	4465.94	5585.58
ENSMUSG00000031590	Frg1	3395.24	0.493374	0.155872	3.16525	0.00154952	0.0202023	3927.53	3835.32	2542.04	2980.96	2697.47	3924.54	3828.63	2926.47	3523.4	3765.99
ENSMUSG00000023723	Mrps23	1469.5	0.601354	0.190098	3.16339	0.00155946	0.020305	1979.11	1841.21	1152.43	1501.18	1076.92	1568.66	1528.79	1157.86	1437.93	1450.95
ENSMUSG00000020152	Actr2	2523.62	0.526276	0.166369	3.1633	0.0015599	0.020305	3666.32	3065.29	2117.9	2554.26	2277.06	2225.32	2524.39	2031.71	2465.82	2308.16
ENSMUSG00000097274	Gm26564	1024.83	-0.74363	0.235115	-3.16283	0.00156243	0.0203217	579.137	669.954	1131.04	835.573	1257.09	778.572	1023.29	1616.63	1257.03	1100.01
ENSMUSG00000085274	BC046401	69.5244	-1.41595	0.447827	-3.16181	0.00156791	0.0203765	22.3103	53.7446	117.196	109.349	151.183	26.8804	34.8616	93.0846	47.3126	39.3213
ENSMUSG00000031149	Praf2	1301.41	0.732667	0.231748	3.16149	0.00156965	0.0203828	1819.22	1533.57	818.514	993.654	1146.3	1949.79	1455.99	856.758	1079.84	1360.52
ENSMUSG00000058600	Rpl30	2620.28	0.517557	0.163722	3.16119	0.00157124	0.0203871	3729.53	2924.45	2211.85	2486.51	2218.03	3287.09	2755.09	2134.3	2177.31	2278.67
ENSMUSG00000110455	NA	18.8318	-1.77617	0.561923	-3.16088	0.00157291	0.0203926	0	5.55978	21.393	67.7491	36.2424	4.80008	12.3041	22.7962	3.71079	13.7624
ENSMUSG00000021666	Gfm2	1252.95	-0.698645	0.221065	-3.16036	0.00157577	0.0204133	801.31	889.565	1765.39	1073.29	1364.79	888.974	1146.33	1388.67	1555.75	1655.42
ENSMUSG00000033106	Slc7a6os	1394.74	-0.703732	0.222694	-3.16008	0.00157727	0.0204164	945.397	979.448	1743.06	1444.13	1617.45	1302.74	1049.95	2134.3	1449.06	1281.87
ENSMUSG00000031970	Dbndd1	2009.81	0.497693	0.157564	3.15868	0.00158487	0.0204984	3193.16	2922.59	1976.52	2074.07	2388.89	1792.35	1588.26	1288.94	1485.24	1388.04
ENSMUSG00000018651	Tada2a	1263.1	-0.566951	0.179558	-3.15748	0.00159138	0.0205509	959.341	905.318	1193.36	1448.88	1549.1	1356.5	1153.51	1237.65	1464.84	1362.48
ENSMUSG00000002768	Mea1	2503.13	0.74258	0.235182	3.15747	0.00159146	0.0205509	4016.78	2987.46	1518.9	2469.87	2135.19	3203.57	2886.34	1498.85	1980.64	2333.72
ENSMUSG00000019179	Mdh2	12395.1	0.483884	0.153267	3.15714	0.00159325	0.0205576	14802.9	12994.1	9451.97	10139.8	10047.4	15080.9	13982.6	10544.2	13698.4	13209
ENSMUSG00000037098	Rab11fip3	1692.68	-0.60739	0.192423	-3.15653	0.00159659	0.0205843	1300.5	1434.42	2405.31	2171.54	1751.03	1238.42	1662.08	1659.38	1547.4	1756.68
ENSMUSG00000030611	Mrps11	1631.54	0.565862	0.179352	3.15504	0.00160474	0.020673	2232.88	1908.86	1314.27	1528.52	1310.94	2167.71	1890.73	1126.51	1484.32	1350.69
ENSMUSG00000045104	Gm5514	218.022	-1.0776	0.341715	-3.15351	0.0016132	0.0207655	101.326	90.8098	185.096	319.728	167.751	142.082	175.334	288.752	451.789	257.554
ENSMUSG00000108291	NA	82.8296	-1.37683	0.436671	-3.15302	0.00161593	0.0207841	27.8878	39.8451	137.659	91.5208	103.55	31.6805	58.4445	100.683	64.0112	173.014
ENSMUSG00000020440	Arf5	3146.69	0.579548	0.184015	3.14946	0.0016357	0.0210218	4593.12	4234.7	2303.93	2941.74	3506.19	3456.05	3060.65	2327.12	2448.2	2595.2
ENSMUSG00000083773	Gm13394	2756.6	0.640444	0.203399	3.14871	0.00163996	0.0210359	3792.74	2968	1997.92	2358.15	2054.43	4057.98	2861.73	2067.81	2660.64	2746.59
ENSMUSG00000097136	Gm26772	123.027	-1.25413	0.398318	-3.14858	0.00164067	0.0210359	42.7613	48.1848	174.864	104.595	109.763	75.8412	133.294	203.266	106.685	231.012
ENSMUSG00000022160	Mettl3	893.639	-0.807557	0.256483	-3.14857	0.0016407	0.0210359	500.122	766.323	1080.81	1017.43	1334.76	888.974	556.761	1111.32	825.651	854.254
ENSMUSG00000015932	Dstn	7489.93	0.747152	0.237324	3.14824	0.00164257	0.0210434	10682.9	7792.04	4132.56	6634.66	5355.59	13185.8	8651.84	5117.75	7110.81	6235.37
ENSMUSG00000074039	4930520O04Rik	104.55	-1.2251	0.38925	-3.14734	0.00164761	0.0210912	48.3389	74.1304	98.5937	169.967	221.596	72.9612	70.7486	118.73	92.7698	77.6595
ENSMUSG00000036860	Mrpl55	1391.43	0.756722	0.240534	3.14601	0.00165513	0.0211553	1898.23	1745.77	1276.14	1156.49	719.67	1856.67	1758.46	1038.18	1446.28	1018.42
ENSMUSG00000097885	5031434O11Rik	109.554	-1.2005	0.381595	-3.146	0.00165522	0.0211553	48.3389	71.3506	201.838	110.538	154.289	74.8812	36.9123	138.677	128.95	129.76
ENSMUSG00000104156	NA	61.3118	-1.47189	0.46796	-3.14533	0.00165897	0.0211804	21.3807	25.9457	107.895	99.8408	63.1653	22.0804	63.5712	83.5862	85.3482	40.3043
ENSMUSG00000022336	Eif3e	4084.71	0.762225	0.242346	3.14519	0.0016598	0.0211804	6524.82	4906.51	2321.6	4198.07	3316.7	5544.09	4081.89	2714.65	3547.52	3691.28
ENSMUSG00000006307	Kmt2b	983.415	-0.568144	0.180694	-3.14424	0.00166519	0.0212245	853.367	886.785	1430.54	1288.42	1186.68	817.933	852.059	867.207	714.328	936.829
ENSMUSG00000048076	Arf1	11533	0.609974	0.194005	3.14412	0.00166587	0.0212245	16541.2	12638.3	8689.27	10879.1	8733.38	16095.6	12011.9	8578.03	11142.6	10021
ENSMUSG00000062526	Mppe1	70.6886	-1.30281	0.414466	-3.14334	0.00167032	0.0212542	26.9582	39.8451	98.5937	99.8408	99.4077	44.1607	76.9007	96.884	75.1436	49.1516
ENSMUSG00000038242	Aox4	206.685	-1.01207	0.321981	-3.14325	0.00167082	0.0212542	155.242	75.9837	213	301.9	239.2	174.723	184.562	246.009	272.743	203.487
ENSMUSG00000025971	9430016H08Rik	997.467	0.655372	0.208548	3.14255	0.00167481	0.0212817	1272.61	1225.01	938.5	676.303	723.812	1305.62	928.96	1031.53	945.325	926.999
ENSMUSG00000060992	Copz1	6287.07	0.527753	0.167945	3.14241	0.00167561	0.0212817	7509.26	6126.88	4190.23	5163.2	4730.15	7988.29	7173.29	5791.19	6901.15	7297.04
ENSMUSG00000109555	NA	105.41	-1.24057	0.394824	-3.14207	0.00167757	0.0212899	60.4236	31.5054	103.244	139.064	140.828	51.8408	102.534	122.53	126.167	175.963
ENSMUSG00000038024	Dennd4c	197.537	-1.05616	0.336525	-3.13842	0.00169859	0.0215196	66.9308	103.783	167.423	184.23	235.058	169.923	192.764	300.15	186.467	368.637
ENSMUSG00000006392	Med8	1860.78	0.618162	0.196999	3.13789	0.00170167	0.0215196	2573.12	1878.28	1253.81	1652.13	1388.6	2559.4	2251.65	1468.46	1760.77	1821.56
ENSMUSG00000028610	Dmrtb1	189.961	1.08764	0.346645	3.13763	0.00170321	0.0215196	261.216	272.429	139.519	73.692	131.508	200.643	327.084	196.618	180.901	115.998
ENSMUSG00000008393	Carhsp1	3127.42	0.555259	0.176969	3.13761	0.00170333	0.0215196	3841.08	4117.95	2582.97	2728.98	2729.57	3033.65	2773.55	2772.59	3900.04	2793.78
ENSMUSG00000025499	Hras	717.966	0.740711	0.236076	3.13759	0.00170343	0.0215196	1380.45	992.421	580.401	776.144	714.493	865.934	583.42	388.486	454.572	443.347
ENSMUSG00000035597	Prpf39	4316.31	-0.740001	0.235864	-3.1374	0.00170455	0.0215196	2193.84	3069.93	4507.41	4315.74	4728.08	3566.46	3197.02	7711.78	5912.22	3960.63
ENSMUSG00000025020	Slit1	507.622	-0.946256	0.30162	-3.13724	0.00170545	0.0215196	371.838	556.905	1055.7	736.92	999.255	264.964	230.702	378.987	308.924	172.03
ENSMUSG00000030983	Bccip	2121.17	0.600617	0.191465	3.13696	0.00170712	0.0215196	2403	2184.07	1199.87	1784.06	1505.61	2915.57	2524.39	2003.22	2242.25	2449.71
ENSMUSG00000108912	NA	931.712	-0.911757	0.290658	-3.13687	0.00170761	0.0215196	625.617	783.003	1456.58	1590.32	1110.05	502.088	1150.43	576.555	811.736	710.732
ENSMUSG00000106691	NA	98.0156	-1.22427	0.390333	-3.13647	0.00170993	0.0215322	51.1277	71.3506	221.371	143.818	121.153	73.9212	48.1911	59.8401	88.1313	101.252
ENSMUSG00000026616	Cr2	95.662	-1.32637	0.422957	-3.13595	0.00171297	0.0215403	53.9165	29.6522	96.7334	86.7664	203.993	120.962	106.636	107.332	62.1558	88.4728
ENSMUSG00000045996	Polr2k	792.504	0.686476	0.218908	3.13591	0.00171324	0.0215403	1082.98	952.576	602.724	777.332	482.542	1029.14	1056.1	573.705	699.485	668.461
ENSMUSG00000081340	Gm12275	15.3065	-1.74803	0.557494	-3.13552	0.00171551	NA	0	4.63315	34.4148	19.0173	33.1359	13.4402	10.2534	17.0972	9.27698	11.7964
ENSMUSG00000090086	AI480526	339.556	-1.0612	0.338479	-3.13521	0.00171732	0.0215749	128.284	290.035	553.427	514.656	353.104	221.764	355.794	375.188	350.67	252.639
ENSMUSG00000035653	Lrfn5	2970.9	-0.936707	0.298881	-3.13405	0.00172414	0.0216438	2788.78	3521.2	4549.26	6507.48	7582.94	1026.26	863.338	1047.68	1326.61	495.448
ENSMUSG00000006333	Rps9	7408.19	0.635408	0.202815	3.13295	0.00173061	0.0217083	9833.25	7976.44	4733.43	6273.33	5945.82	9530.07	9800.22	5117.75	6785.19	8086.42
ENSMUSG00000033596	Rfwd3	379.284	-0.925909	0.295595	-3.13236	0.00173408	0.021735	118.988	211.272	288.34	301.9	414.199	367.686	480.885	560.407	423.958	625.208
ENSMUSG00000006412	Pfdn2	1664.61	0.8706	0.277965	3.13204	0.00173595	0.0217415	2738.58	2235.03	1161.73	1431.05	1315.08	1033.94	2388.02	1136.01	1532.56	1674.1
ENSMUSG00000106943	NA	29.5685	-1.56509	0.499744	-3.13179	0.00173746	0.0217437	10.2255	9.26631	50.227	29.7145	56.9523	15.3602	27.6842	40.8433	26.9033	28.5079
ENSMUSG00000028837	Psmb2	10267.4	0.64162	0.204936	3.13082	0.00174316	0.0217983	13151.9	10926.8	6230.94	9490.82	7096.26	13520.9	11999.6	8133.51	11195.5	10927.4
ENSMUSG00000103928	NA	156.589	-1.61662	0.5164	-3.13056	0.00174472	0.0218009	41.8317	32.4321	223.231	129.555	274.407	8.64014	208.144	253.608	200.383	193.657
ENSMUSG00000036309	Skp1a	24852.1	0.860246	0.274832	3.13007	0.00174762	0.021812	37345.5	27788.7	11744.7	19334.6	20692.3	37993.6	26537.9	14876.4	22504.1	29703.3
ENSMUSG00000007656	Arpp19	6487.4	0.659959	0.210855	3.12992	0.00174853	0.021812	8888.78	7117.45	3727.96	5806.22	5413.58	8929.1	7319.92	4928.74	6325.05	6417.23
ENSMUSG00000022841	Ap2m1	8049.63	0.551523	0.17622	3.12974	0.00174964	0.021812	11131	9717.57	6194.66	7994.4	6932.65	9073.1	8188.38	5942.22	8160.03	7162.37
ENSMUSG00000059923	Grb2	1589.68	0.570684	0.182362	3.12941	0.00175158	0.0218194	2537.79	1981.14	1301.25	1734.14	1474.55	1505.3	1663.11	1174.01	1234.77	1290.72
ENSMUSG00000000563	Atp5f1	11481.3	0.619118	0.198078	3.12563	0.00177423	0.0220846	15757.5	13369.4	7606.6	11786	8657.79	13663.9	12449.7	8900.98	11508.1	11113.2
ENSMUSG00000036513	Commd2	2070.05	0.485938	0.155493	3.12515	0.00177715	0.022104	2558.24	2422.21	1779.34	1854.19	1666.11	2660.2	2175.78	1715.42	1964.86	1904.13
ENSMUSG00000079593	Gm14597	151.921	0.924188	0.295793	3.12444	0.00178144	0.0221403	239.835	214.052	107.895	129.555	103.55	168.963	184.562	95.9342	138.227	136.641
ENSMUSG00000082507	Gm9378	22.9556	-1.6972	0.543302	-3.12386	0.00178495	0.0221671	7.43675	6.48641	38.1353	52.2976	49.7039	13.4402	21.5322	17.0972	2.78309	20.6437
ENSMUSG00000032115	Hyou1	770.728	-1.17801	0.377166	-3.12333	0.0017882	0.0221904	393.218	267.796	1208.24	320.917	1044.82	651.85	646.991	1346.88	641.04	1185.54
ENSMUSG00000028062	Lamtor2	2417.74	0.795894	0.254883	3.12258	0.00179272	0.0222295	3685.84	3079.19	1582.15	2202.44	1877.36	1869.15	3316.98	1621.38	2287.7	2655.17
ENSMUSG00000106443	NA	179.094	-1.16998	0.374742	-3.12209	0.00179572	0.0222496	96.6778	167.72	252.995	322.105	406.95	93.1215	76.9007	186.169	73.2882	115.015
ENSMUSG00000035048	Anapc13	1119.64	0.670905	0.214937	3.1214	0.00179991	0.0222845	1628.65	1252.8	782.239	966.316	918.486	1424.66	1386.26	749.426	930.481	1157.03
ENSMUSG00000106383	NA	142.754	-1.31191	0.420516	-3.11977	0.00180991	0.0223913	60.4236	83.3967	279.969	228.208	136.686	47.0407	162.004	164.323	114.107	151.387
ENSMUSG00000105936	NA	210.652	-1.18559	0.380151	-3.11873	0.00181634	0.0224537	42.7613	106.563	145.1	146.195	304.436	195.843	256.336	288.752	325.622	294.909
ENSMUSG00000039347	Atp6v0e2	4812.84	0.429787	0.137852	3.11774	0.00182245	0.022512	6258.03	6195.45	4235.81	5091.88	4471.28	5172.56	4977.01	3695.84	4117.12	3913.45
ENSMUSG00000108756	NA	63.4947	-1.49367	0.479326	-3.11619	0.00183204	0.0226133	18.5919	19.4592	64.1789	61.8062	114.94	38.4006	112.788	58.8903	42.6741	103.218
ENSMUSG00000047153	Khnyn	255.652	-1.2151	0.389991	-3.11571	0.00183501	0.0226327	51.1277	121.389	363.68	206.813	135.65	146.882	109.712	354.291	487.969	579.005
ENSMUSG00000084830	Gm14539	106.454	1.1645	0.37381	3.11523	0.00183805	0.0226529	231.469	171.427	66.0392	101.029	72.4848	133.442	98.4329	40.8433	66.7943	82.5746
ENSMUSG00000022454	Nell2	4481.79	-0.502386	0.161293	-3.11474	0.00184108	0.0226731	5426.04	4273.62	7337.79	6374.36	6986.5	2649.64	2320.35	3291.21	3300.75	2857.67
ENSMUSG00000107000	NA	746.631	-1.15544	0.371023	-3.11419	0.0018445	0.022698	166.397	376.212	930.129	754.749	394.524	327.365	783.361	1505.5	947.18	1280.89
ENSMUSG00000049536	Tceal1	1308.53	0.841181	0.270143	3.11383	0.00184673	0.0227082	1877.78	1749.48	612.025	1383.51	930.912	1830.75	1493.92	877.655	1146.64	1182.59
ENSMUSG00000031107	Rbmx2	629.075	0.851053	0.273341	3.11352	0.00184867	0.0227148	832.916	693.12	341.357	505.147	377.956	843.853	960.746	376.138	725.46	634.055
ENSMUSG00000030532	Hddc3	795.273	0.737092	0.236792	3.11282	0.00185306	0.0227516	1183.37	846.94	532.964	656.097	595.411	1231.7	859.237	553.759	741.231	752.019
ENSMUSG00000062376	2010012O05Rik	709.417	0.86336	0.277388	3.11246	0.00185537	0.0227626	1019.76	922.924	335.777	509.901	692.748	986.896	904.352	425.53	648.461	647.818
ENSMUSG00000051166	Eml5	2597.64	-0.589181	0.189343	-3.11172	0.00186002	0.0228024	1141.54	1540.99	2012.8	1893.41	2247.03	2639.08	2980.67	4464.26	3337.86	3718.81
ENSMUSG00000024712	Rfk	812.883	0.664975	0.213757	3.11089	0.00186522	0.0228489	1045.79	1063.77	532.034	702.451	726.919	1031.06	720.816	740.878	821.941	743.172
ENSMUSG00000092116	Gm10320	62.2611	1.70649	0.548601	3.11062	0.00186695	0.0228528	236.117	19.4592	13.9519	23.7716	18.6389	223.684	30.7603	14.2476	21.3371	20.6437
ENSMUSG00000074129	Rpl13a	650.208	0.828834	0.266504	3.11002	0.00187074	0.0228666	849.649	845.087	378.563	494.45	509.465	985.936	876.668	336.244	540.848	685.173
ENSMUSG00000026036	Nif3l1	2642.04	0.473225	0.152168	3.10989	0.0018716	0.0228666	2591.71	2801.2	1876.07	2031.29	1890.82	3577.02	3076.03	2642.46	2764.54	3169.29
ENSMUSG00000110516	NA	57.7717	-1.45994	0.469485	-3.10966	0.00187303	0.0228666	38.1134	14.8261	89.2924	73.692	127.366	35.5206	18.4562	50.3417	43.6018	86.5068
ENSMUSG00000103317	NA	354.988	-0.845826	0.272045	-3.10914	0.00187632	0.0228666	190.567	204.785	404.606	338.746	370.708	252.484	463.455	439.777	395.199	489.55
ENSMUSG00000043557	Mdga1	1857.11	-0.784496	0.252331	-3.109	0.00187722	0.0228666	774.352	450.342	1332.88	1041.2	931.947	1761.63	1947.12	3854.46	2570.65	3906.57
ENSMUSG00000102672	NA	205.354	-0.94714	0.304647	-3.10897	0.00187739	0.0228666	105.974	140.848	228.812	269.808	259.91	164.163	245.057	272.605	186.467	179.895
ENSMUSG00000026131	Dst	2664.49	-0.597004	0.192031	-3.10889	0.00187794	0.0228666	2234.74	2231.33	3587.51	3203.23	3461.67	1769.31	2789.96	2643.41	2269.15	2454.63
ENSMUSG00000033991	Ttc37	564.536	-0.66808	0.214912	-3.10863	0.00187959	0.0228695	353.246	330.807	566.449	594.291	505.323	520.328	632.636	843.461	605.787	693.037
ENSMUSG00000039556	Ppp1r3f	14.5003	1.72455	0.554764	3.10862	0.00187964	NA	54.846	37.0652	4.65065	11.8858	4.14199	0.960015	1.02534	10.4483	11.1324	8.84728
ENSMUSG00000040125	Gpr26	420.718	-0.825837	0.265711	-3.10802	0.00188345	0.0228829	368.119	518.913	833.396	628.759	945.409	200.643	251.209	135.828	189.25	135.658
ENSMUSG00000048978	Nrsn1	519.727	0.804054	0.258704	3.10801	0.00188351	0.0228829	1083.91	817.288	521.802	476.621	571.594	505.928	337.338	375.188	241.202	266.402
ENSMUSG00000021338	Lrrc16a	656.085	-0.863362	0.277828	-3.10754	0.00188649	0.0229019	548.46	662.541	924.548	1098.25	1383.42	202.563	422.441	435.028	480.548	403.043
ENSMUSG00000091587	Gm17191	76.0765	-1.40442	0.451971	-3.10732	0.00188791	0.0229021	15.8031	50.9647	111.615	77.2578	153.254	49.9208	38.963	107.332	60.3004	95.354
ENSMUSG00000057191	AB124611	322.826	-1.20181	0.387103	-3.10464	0.00190513	0.0230937	45.5501	108.416	298.571	133.121	203.993	124.802	277.868	848.21	622.486	565.243
ENSMUSG00000070319	Eif3g	4077.43	0.575772	0.185495	3.10397	0.00190944	0.0231286	5140.66	4369.06	2777.37	3607.34	3085.78	5731.29	5500.96	2824.83	3848.09	3888.87
ENSMUSG00000046058	Eid2	416.502	0.792616	0.255385	3.10362	0.00191171	0.0231389	737.168	583.777	309.733	355.386	440.086	590.409	468.581	175.721	249.551	254.605
ENSMUSG00000047767	Atg16l2	721.87	-0.898365	0.289567	-3.10244	0.00191932	0.0232136	474.093	557.832	1224.05	861.721	930.912	354.246	631.611	959.342	510.234	714.664
ENSMUSG00000007721	Ccdc124	2664.47	0.647682	0.208877	3.10079	0.00193007	0.0233016	3874.55	2809.54	2143.02	2216.7	1937.41	3754.62	2618.72	2215.98	2856.38	2217.72
ENSMUSG00000020863	Luc7l3	17470.3	-0.568564	0.183366	-3.1007	0.00193063	0.0233016	11521.4	13925.4	21909.2	18625.1	16737.8	13136.8	16359.3	23744.2	20832.4	17911.8
ENSMUSG00000028397	Kdm4c	1290.64	-0.652981	0.210594	-3.10066	0.0019309	0.0233016	910.073	798.756	1119.88	1698.48	1291.26	1323.86	1216.06	1770.51	1360.93	1416.55
ENSMUSG00000045374	Wdr81	384.934	-0.713923	0.230283	-3.1002	0.00193392	0.0233206	267.723	267.796	557.147	369.649	420.412	320.645	320.932	447.376	448.078	429.585
ENSMUSG00000026335	Pam	4103.09	-0.676355	0.218213	-3.09951	0.0019384	0.0233363	976.074	921.997	1835.14	1711.56	1157.69	5119.76	5202.59	10043.6	7182.24	6880.24
ENSMUSG00000027751	Supt20	2145.21	-0.522569	0.168598	-3.0995	0.00193846	0.0233363	1272.61	1705	2233.24	2093.09	2151.76	1906.59	2093.75	2810.59	2752.48	2433
ENSMUSG00000040940	Arhgef1	1004.86	-0.735331	0.237254	-3.09934	0.00193954	0.0233363	553.108	651.421	1066.86	748.806	1277.8	828.493	1165.81	1307.93	1176.32	1272.04
ENSMUSG00000104436	NA	131.075	-1.42977	0.461349	-3.0991	0.00194107	0.0233375	8.36635	42.625	167.423	87.955	52.8103	162.243	174.308	251.708	171.624	191.691
ENSMUSG00000020496	Rnf187	4041.4	0.463398	0.149547	3.09867	0.00194393	0.0233545	5965.21	4936.16	3729.82	3710.75	4339.77	4605.19	4174.17	2985.36	3022.44	2945.16
ENSMUSG00000026502	Desi2	1005.89	0.722359	0.23321	3.09746	0.00195185	0.0234136	1578.45	1331.57	705.968	993.654	882.243	1200.98	1029.44	700.984	628.979	1006.62
ENSMUSG00000029465	Arpc3	3853.95	0.716296	0.231267	3.09727	0.00195315	0.0234136	5865.74	4877.78	2348.58	3834.36	3397.47	4645.51	3369.27	2703.25	3626.37	3871.18
ENSMUSG00000053754	Chd8	2512.75	-0.504471	0.162885	-3.0971	0.00195422	0.0234136	2085.08	2116.42	3052.68	2940.55	3012.26	1783.71	2468	2574.07	2609.62	2485.1
ENSMUSG00000076432	Ywhaq	7660.5	0.709492	0.229087	3.09704	0.00195462	0.0234136	10096.3	9312.64	4511.13	7270.55	5645.53	12422.6	8032.53	5359.96	7488.38	6465.4
ENSMUSG00000045008	9030612E09Rik	90.0135	-1.12596	0.363636	-3.09638	0.00195899	0.0234486	70.6491	56.5245	110.685	174.721	170.857	50.8808	60.4952	56.9906	67.722	80.6086
ENSMUSG00000051586	Mical3	1147.25	-0.639464	0.206551	-3.09592	0.00196206	0.0234613	1073.68	1439.98	2020.24	1801.89	2104.13	528.968	668.523	504.367	665.16	665.512
ENSMUSG00000020634	Ubxn2a	1041.36	0.593793	0.191812	3.09569	0.00196352	0.0234613	918.439	695.9	575.75	522.976	491.861	1636.83	1361.65	1447.56	1477.82	1284.82
ENSMUSG00000019370	Calm3	6522.68	0.658495	0.212737	3.09535	0.00196583	0.0234613	10295.3	8409.17	4885.04	6062.95	6492.57	9890.08	6212.55	3741.43	4775.79	4461.98
ENSMUSG00000019518	Ap4m1	598.992	-0.92901	0.300136	-3.0953	0.00196615	0.0234613	218.455	368.799	780.378	492.073	513.607	424.327	803.868	821.614	760.713	806.086
ENSMUSG00000017801	Mlx	2153.33	0.571294	0.184578	3.09513	0.00196728	0.0234613	3081.6	2374.95	1652.84	2024.15	1770.7	2836.85	2431.09	1609.98	2029.8	1721.29
ENSMUSG00000028438	Kif24	186.648	-1.22339	0.39537	-3.09429	0.00197286	0.0235105	92.0298	63.0109	300.432	237.716	100.443	101.762	167.131	305.849	301.502	196.606
ENSMUSG00000046761	Fam83h	70.1866	-1.24045	0.400969	-3.09364	0.00197721	0.0235316	38.1134	29.6522	84.6418	124.801	72.4848	49.9208	35.887	74.0878	89.059	103.218
ENSMUSG00000097585	Gm26529	380.698	-0.931981	0.301271	-3.09349	0.00197816	0.0235316	244.483	296.522	526.453	408.872	693.783	356.166	235.829	461.624	307.996	275.249
ENSMUSG00000039108	Lsm14b	546.65	0.904878	0.292522	3.09337	0.00197898	0.0235316	659.082	803.389	360.89	412.438	343.785	1025.3	811.046	209.915	343.248	497.414
ENSMUSG00000030337	Vamp1	200.985	-1.24665	0.403056	-3.093	0.00198143	0.0235434	77.1563	51.8913	236.253	249.602	71.4493	144.002	167.131	348.592	408.187	255.588
ENSMUSG00000027076	Timm10	2667.22	0.754605	0.243999	3.09266	0.00198374	0.023552	4749.3	3531.39	1954.2	3241.26	1951.91	3203.57	2819.69	1362.07	1953.73	1905.11
ENSMUSG00000094392	Gm3788	63.2448	1.31963	0.426725	3.09246	0.00198505	0.023552	132.002	123.242	34.4148	48.7318	43.4909	87.3614	69.7233	15.1975	38.9633	39.3213
ENSMUSG00000103967	NA	51.3704	-1.52877	0.494411	-3.09209	0.00198749	0.0235637	10.2255	27.7989	45.5763	67.7491	134.615	33.6005	53.3178	34.1944	41.7464	64.8801
ENSMUSG00000073787	Gm10575	55.4922	-1.29294	0.418255	-3.09127	0.00199305	0.0236109	26.0286	25.9457	102.314	64.1834	64.2008	48.9608	37.9377	67.4389	66.7943	51.1176
ENSMUSG00000096145	Vkorc1	288.794	0.81853	0.264805	3.09107	0.00199439	0.0236109	510.347	371.579	248.344	223.453	250.59	320.645	297.349	179.52	205.949	280.164
ENSMUSG00000018858	Ict1	1759.78	0.595452	0.192732	3.08953	0.00200471	0.0237012	2419.73	2023.76	1305.9	1482.16	1567.74	2464.36	1811.78	1302.23	1603.99	1616.1
ENSMUSG00000000184	Ccnd2	12457.3	0.576876	0.186721	3.0895	0.00200493	0.0237012	10243.2	9796.34	6830.87	7010.25	6158.1	13937.5	18651	13652.1	19367.6	18926.3
ENSMUSG00000024800	Rpp30	1698.69	0.571196	0.18491	3.08904	0.00200802	0.0237203	2511.76	2013.57	1546.8	1577.25	1390.67	1947.87	1629.27	1315.53	1699.54	1354.62
ENSMUSG00000053907	Mat2a	15730.9	-0.656768	0.212652	-3.08847	0.00201193	0.0237493	10455.1	11317.9	19996.8	17702.7	14745.5	10842.4	14014.4	23801.2	20045.7	14387.6
ENSMUSG00000038602	Slc35f1	2351.83	0.552244	0.178862	3.08754	0.00201822	0.0238062	3556.63	3029.16	1887.23	2288.02	2486.23	2333.8	2214.74	1767.66	1761.7	2193.14
ENSMUSG00000108080	NA	69.1333	-1.39589	0.452175	-3.08707	0.00202141	0.0238265	54.846	20.3859	127.428	80.8235	163.609	40.3206	42.039	76.9373	42.6741	42.2703
ENSMUSG00000002679	Med6	2120.72	0.604928	0.195981	3.08666	0.00202417	0.0238417	2498.75	2581.59	1417.52	1902.92	1627.8	2729.32	2811.49	1487.45	1927.76	2222.63
ENSMUSG00000086239	Gm14329	58.6978	-1.23017	0.398622	-3.08606	0.0020283	0.023873	57.6348	50.9647	158.122	136.687	115.976	25.9204	23.5829	5.69906	6.49389	5.89819
ENSMUSG00000107096	NA	335.841	-0.970104	0.314378	-3.08579	0.00203015	0.0238774	221.243	256.677	432.51	449.284	606.801	216.963	308.628	189.969	263.466	412.873
ENSMUSG00000037601	Nme1	9002.13	0.549175	0.177994	3.08536	0.00203303	0.023894	13645.5	11670.9	7587.06	9913.96	8161.79	9115.34	9893.53	5545.18	7480.96	7007.05
ENSMUSG00000036977	Anapc10	1801.86	0.739031	0.239549	3.0851	0.00203484	0.023898	2784.13	2060.83	1171.03	1705.61	1368.93	1990.11	2027.1	1410.52	1322.9	2177.41
ENSMUSG00000028245	Nsmaf	776.597	-0.736323	0.238702	-3.0847	0.00203756	0.0239125	461.079	745.011	1069.65	912.83	1103.84	672.971	710.562	804.517	730.099	555.413
ENSMUSG00000070305	Mpzl3	62.2512	-1.44586	0.468793	-3.08422	0.00204089	0.0239343	26.9582	12.0462	88.3623	48.7318	91.1237	100.802	44.0897	76.9373	86.2759	47.1855
ENSMUSG00000086815	3110082J24Rik	31.0377	1.50694	0.488659	3.08383	0.00204357	0.0239485	53.9165	70.4239	16.7423	13.0744	16.568	43.2007	19.4815	23.7461	30.614	22.6097
ENSMUSG00000013160	Atp6v0d1	4853.72	0.586467	0.19019	3.08359	0.00204518	0.02395	7415.37	6009.2	3939.1	5027.7	4267.28	6183.46	4430.5	3456.48	3644	4164.12
ENSMUSG00000033004	Mycbp2	7868.58	-0.509653	0.165324	-3.08275	0.00205098	0.0240006	6575.95	8346.16	9250.13	11114.4	11709.4	6295.78	7026.67	5746.55	6056.01	6564.68
ENSMUSG00000029405	G3bp2	7120.7	0.553345	0.179561	3.08166	0.00205849	0.024065	8564.35	7921.76	5074.78	6597.81	5020.09	8764.94	8179.15	5794.99	7548.68	7740.39
ENSMUSG00000038569	Rad9b	532.16	-0.901098	0.29242	-3.08152	0.00205945	0.024065	363.471	315.054	856.649	641.834	497.039	326.405	347.591	761.774	795.965	415.822
ENSMUSG00000015812	Gnrh1	54.8386	1.41312	0.458695	3.08073	0.00206491	0.0241115	129.214	146.408	27.9039	36.846	54.8813	15.3602	42.039	30.395	41.7464	23.5928
ENSMUSG00000004110	Cacna1e	1806.35	-0.825545	0.268186	-3.07826	0.00208216	0.0242878	1325.6	2410.17	2581.11	3187.77	4390.51	782.412	1089.94	657.291	857.193	781.51
ENSMUSG00000107276	NA	69.5942	-1.32075	0.429092	-3.078	0.00208394	0.0242878	28.8174	57.4511	128.358	79.6349	173.964	24.9604	37.9377	50.3417	58.445	56.0328
ENSMUSG00000074264	Amy1	314.735	-1.02749	0.333825	-3.07792	0.00208451	0.0242878	252.85	353.973	707.828	578.839	656.505	49.9208	136.371	170.972	128.022	112.066
ENSMUSG00000060152	Pop5	572.14	0.694061	0.225572	3.07689	0.00209172	0.0243543	788.296	631.962	428.79	480.187	382.098	882.254	663.396	555.658	421.175	487.584
ENSMUSG00000059540	Tcea2	1132.43	-0.805493	0.261879	-3.07582	0.00209921	0.024424	791.085	811.728	1757.01	1108.95	1476.62	950.415	699.283	1662.23	1158.7	908.321
ENSMUSG00000032036	Kirrel3	1494.3	-0.833477	0.271028	-3.07525	0.0021033	0.024454	1954.94	1312.11	2773.65	2496.02	3636.67	444.487	568.04	457.824	828.435	470.872
ENSMUSG00000074733	5830428H23Rik	4806.81	-0.414304	0.134764	-3.07431	0.00210993	0.0245055	3512.01	3100.51	4251.62	4621.2	4416.39	4549.51	5176.95	6268.96	6131.16	6039.74
ENSMUSG00000085669	Gm14817	72.048	-1.30247	0.423677	-3.07419	0.00211074	0.0245055	28.8174	58.3777	79.9911	135.498	166.715	55.6809	57.4192	37.0439	54.7342	46.2025
ENSMUSG00000042331	Specc1	466.353	-0.933514	0.30382	-3.07259	0.00212213	0.024609	142.228	244.63	458.554	263.865	467.009	596.169	613.155	796.918	565.896	515.108
ENSMUSG00000103983	NA	626.639	-1.02872	0.334841	-3.07226	0.00212445	0.024609	354.175	459.609	932.92	877.173	866.711	138.242	476.784	746.577	632.69	781.51
ENSMUSG00000031622	Sin3b	4237.9	0.532877	0.173476	3.07175	0.00212806	0.024609	6352.85	4829.6	3832.13	3997.2	3651.16	4624.39	4458.19	2990.11	3669.97	3973.41
ENSMUSG00000015804	Med28	4039.75	0.588461	0.191575	3.0717	0.00212847	0.024609	5333.08	4801.8	2662.03	3738.09	3586.96	5517.21	4354.63	3092.69	3919.53	3391.46
ENSMUSG00000022677	Fopnl	3669.39	0.573439	0.186686	3.07168	0.00212859	0.024609	4797.63	4109.61	2503.91	3457.58	2919.07	4755.92	3865.54	2971.11	3646.78	3666.71
ENSMUSG00000035934	Pknox2	519.264	0.684691	0.222909	3.07162	0.00212903	0.024609	742.746	602.31	381.353	470.678	378.992	491.528	483.962	445.476	622.486	573.107
ENSMUSG00000053841	Txlna	1947.78	-0.589618	0.191973	-3.07136	0.00213089	0.024609	1135.03	1213.89	2139.3	1419.17	1823.51	1789.47	2057.86	2565.53	2452.83	2881.26
ENSMUSG00000030879	Mrpl17	2991.8	0.452106	0.147207	3.07123	0.0021318	0.024609	3371.64	3507.3	2252.77	2441.35	2809.3	3638.46	3940.39	2567.43	2630.95	2758.39
ENSMUSG00000029366	Dck	1556.66	0.632564	0.205984	3.07094	0.00213388	0.0246155	1138.75	1363.07	692.946	940.168	763.161	2683.24	2016.85	1880.69	2285.85	1801.9
ENSMUSG00000103194	NA	17.6384	-1.72412	0.561489	-3.07062	0.00213612	NA	0	0	41.8558	20.2059	13.4615	0.960015	12.3041	24.6959	16.6986	46.2025
ENSMUSG00000037029	Zfp146	961.6	-0.73194	0.238416	-3.07001	0.00214051	0.0246745	513.136	563.391	1100.34	875.984	784.907	647.05	1028.42	1589.09	1168.9	1344.79
ENSMUSG00000046679	C87436	1338.4	-0.591008	0.192584	-3.06883	0.00214901	0.0247549	1009.54	1023	1654.7	1202.84	1793.48	1365.14	1206.83	1451.36	1347.02	1330.04
ENSMUSG00000110710	NA	330.222	-1.03221	0.336418	-3.06824	0.00215326	0.0247862	260.286	343.78	615.745	596.668	742.451	75.8412	223.525	132.028	143.793	168.098
ENSMUSG00000087269	D330023K18Rik	1083.83	-0.888704	0.289703	-3.06763	0.0021576	0.0248185	800.38	745.938	1609.12	1146.98	1731.35	406.086	925.884	1419.07	1071.49	982.048
ENSMUSG00000060739	Nsa2	400.64	0.688874	0.224594	3.06719	0.00216079	0.0248344	522.432	500.38	286.48	333.991	312.72	589.449	583.42	246.959	272.743	357.823
ENSMUSG00000105893	NA	190.789	-0.910197	0.296769	-3.06702	0.00216204	0.0248344	78.0859	126.022	174.864	204.436	230.916	166.083	165.08	243.16	227.286	291.96
ENSMUSG00000102995	NA	580.79	-1.14247	0.372585	-3.06634	0.00216699	0.0248737	154.313	409.571	1003.61	549.125	562.275	315.845	766.956	781.721	588.161	676.326
ENSMUSG00000101778	RP24-302F18.2	111.05	-1.2937	0.422041	-3.06534	0.00217421	0.0249388	59.494	53.7446	147.891	253.168	100.443	84.4813	71.774	134.878	145.649	58.9819
ENSMUSG00000060548	Tnfrsf19	1569.49	-0.709643	0.231607	-3.06399	0.00218406	0.0250341	1209.4	1227.79	2051.86	1458.39	2598.06	1419.86	1191.45	1793.3	1381.34	1363.46
ENSMUSG00000007944	Ttc9b	529.226	0.653963	0.213478	3.06337	0.0021886	0.0250685	767.845	737.598	383.213	489.695	536.387	660.49	551.634	359.041	423.958	382.399
ENSMUSG00000070493	Chchd2	7670.01	0.649006	0.211884	3.06302	0.00219113	0.0250797	10148.4	8152.5	4906.43	6357.72	5964.46	13007.2	7657.26	6988	6931.76	6586.31
ENSMUSG00000031697	Orc6	2809.5	0.492314	0.160741	3.06279	0.00219287	0.0250819	3963.79	3450.77	2307.65	2963.13	2575.28	2841.65	3038.09	2272.02	2497.36	2185.28
ENSMUSG00000025646	Atrip	89.9292	-1.27009	0.414799	-3.06195	0.00219903	0.0251346	63.2124	34.2853	192.537	89.1436	130.473	30.7205	31.7856	131.078	75.1436	120.913
ENSMUSG00000019899	Lama2	868.16	-0.74561	0.243565	-3.06124	0.00220421	0.0251761	105.044	112.122	177.655	216.322	184.318	1010.9	945.366	2581.67	1615.12	1733.08
ENSMUSG00000104524	NA	351.301	-0.977579	0.319412	-3.06056	0.00220927	0.0252161	184.06	253.897	378.563	364.894	639.937	349.446	334.262	246.009	295.008	466.94
ENSMUSG00000004677	Myo9b	1413.01	-0.878327	0.287006	-3.06031	0.00221105	0.0252187	773.422	1112.88	1872.35	1447.69	2119.66	566.409	1286.8	1724.92	1390.62	1835.32
ENSMUSG00000025204	Ndufb8	7557.56	0.572046	0.186955	3.05981	0.00221475	0.0252432	11179.3	9051.33	5697.97	7874.35	6593.01	8604.62	7949.48	5163.35	6632.11	6830.1
ENSMUSG00000102623	NA	69.0575	-1.29489	0.423388	-3.0584	0.0022252	0.0253445	34.395	45.4049	125.567	137.875	85.9463	35.5206	67.6726	35.1442	63.0835	59.9649
ENSMUSG00000020224	Llph	506.818	0.690951	0.22604	3.05676	0.0022374	0.0254656	634.913	572.658	299.502	457.604	344.821	710.411	703.385	398.934	489.825	456.127
ENSMUSG00000046806	3110062M04Rik	150.523	0.897683	0.293714	3.05632	0.00224071	0.025483	169.186	176.986	82.7815	102.218	81.8043	189.123	205.068	169.072	137.299	191.691
ENSMUSG00000057113	Npm1	7600.77	0.699461	0.228871	3.05614	0.00224208	0.025483	10174.4	8335.97	4385.56	7376.33	4990.06	10829	9450.58	5374.21	8139.62	6952
ENSMUSG00000051786	Tubgcp6	361.069	-0.821645	0.268958	-3.05492	0.00225124	0.0255692	255.638	224.245	568.309	427.889	324.111	265.924	308.628	446.426	442.512	347.01
ENSMUSG00000025290	Rps24	2173.94	0.789324	0.258417	3.05446	0.00225463	0.0255815	3376.29	2481.52	1385.89	2272.57	1267.45	3178.61	2684.35	1351.63	2115.15	1625.93
ENSMUSG00000004070	Hmox2	1361.84	0.616263	0.201776	3.05419	0.0022567	0.0255815	1701.16	1603.07	979.426	1106.57	1102.8	1974.75	1386.26	1035.33	1348.87	1380.18
ENSMUSG00000003657	Calb2	1280.2	0.939828	0.307723	3.05414	0.00225705	0.0255815	1243.8	1177.75	509.711	667.983	628.547	1958.43	1746.16	2611.12	1359.08	899.474
ENSMUSG00000045083	Lingo2	1151.2	-0.926462	0.303471	-3.05288	0.00226656	0.0256713	859.875	1275.04	1477.05	1980.18	2869.36	427.207	585.47	789.32	823.796	424.67
ENSMUSG00000022311	Csmd3	1968.62	-0.835407	0.273731	-3.05193	0.00227379	0.0257352	1912.17	2347.16	2997.81	3792.76	4850.27	682.571	664.422	1040.08	921.204	477.753
ENSMUSG00000003072	Atp5d	3560.08	0.655588	0.21485	3.05137	0.00227801	0.025765	4570.81	3788.99	2532.74	2490.08	2807.23	6483.94	3650.22	3241.81	3161.6	2873.4
ENSMUSG00000025979	Mob4	6565.26	0.583402	0.191252	3.05043	0.00228514	0.0258234	9123.97	7399.14	4443.23	6591.87	5304.85	7426.68	7415.27	5147.2	6653.45	6146.9
ENSMUSG00000104597	NA	1296.18	-0.908376	0.297811	-3.05018	0.00228704	0.0258234	997.454	1591.95	1805.38	2632.71	3095.1	538.569	743.373	612.649	627.124	317.519
ENSMUSG00000102459	NA	36.9412	-1.71555	0.562463	-3.05006	0.00228795	0.0258234	2.78878	27.7989	106.965	87.955	120.118	0	14.3548	6.6489	2.78309	0
ENSMUSG00000034880	Mrpl34	1984.05	0.563507	0.184786	3.04952	0.00229208	0.025852	2566.61	2139.59	1490.07	1540.4	1696.14	3123.89	2164.5	1680.27	1707.89	1731.12
ENSMUSG00000058558	Rpl5	2922.29	0.592462	0.194333	3.04869	0.00229842	0.0259055	4053.96	3236.72	2108.6	2824.07	2229.43	3680.7	3912.71	1976.62	2474.17	2725.95
ENSMUSG00000053647	Gper1	181.549	-1.36448	0.44769	-3.04783	0.00230499	0.0259615	39.9725	50.9647	109.755	194.927	165.68	120.002	25.6336	515.765	395.199	197.589
ENSMUSG00000109382	NA	9.99413	-1.68255	0.552263	-3.04665	0.00231407	NA	0	2.77989	25.1135	22.583	32.1004	5.76009	2.05068	0	4.63849	4.91516
ENSMUSG00000025451	Paip1	1818.95	0.589679	0.193552	3.04662	0.00231433	0.0260486	2197.56	1850.48	1064.07	1554.66	1372.03	2249.32	2339.83	1663.18	1819.22	2079.11
ENSMUSG00000100599	RP23-34E23.1	261.942	-0.968536	0.317944	-3.04625	0.00231716	0.0260624	167.327	157.527	358.1	211.567	447.335	205.443	204.043	360.94	282.02	225.114
ENSMUSG00000011114	Tbrg1	2109.04	0.480973	0.157908	3.0459	0.00231984	0.0260745	2156.66	1945.92	1334.74	1497.61	1554.28	2844.53	2734.59	2219.78	2171.74	2630.59
ENSMUSG00000052726	Kcnt2	369.878	-1.04434	0.343094	-3.0439	0.00233535	0.0262306	194.285	379.919	572.96	703.64	626.476	202.563	178.41	437.878	220.792	181.861
ENSMUSG00000070345	Hsf5	44.7161	-1.38262	0.45429	-3.04347	0.0023387	0.02625	10.2255	26.8723	65.109	60.6176	65.2363	48.0008	33.8363	48.442	43.6018	45.2194
ENSMUSG00000037296	Lsm1	3277.33	0.699893	0.23006	3.04221	0.00234845	0.0263174	4552.22	3902.97	2000.71	2854.97	2785.49	5148.56	3200.09	2286.27	3159.74	2882.25
ENSMUSG00000026739	Bmi1	1709.17	0.60033	0.197339	3.04214	0.00234906	0.0263174	2409.51	2206.31	1323.57	1892.22	1288.16	2002.59	1898.93	1228.15	1510.29	1332.01
ENSMUSG00000078713	Tomm5	1389.34	0.618747	0.203397	3.04207	0.00234957	0.0263174	2223.59	1899.59	1113.36	1640.24	1208.43	1553.3	1277.58	900.451	1042.73	1034.15
ENSMUSG00000044600	Smim7	4122.13	0.567086	0.186483	3.04095	0.00235829	0.0263969	5765.34	4407.98	2962.46	3732.14	3491.7	5514.33	4116.75	3486.87	3964.98	3778.77
ENSMUSG00000037730	Mynn	1669.07	-0.488779	0.16079	-3.03986	0.00236686	0.0264746	1145.26	1225.93	1735.62	1705.61	1590.52	1286.42	1589.28	2156.14	2283.99	1971.96
ENSMUSG00000031090	Nadsyn1	233.174	-1.16782	0.384326	-3.03862	0.00237662	0.0265423	98.537	71.3506	310.663	193.739	164.644	296.645	155.852	492.969	201.311	346.027
ENSMUSG00000017405	Nek8	167.245	-1.14977	0.378391	-3.03857	0.00237708	0.0265423	92.0298	84.3234	307.873	199.682	156.36	104.642	137.396	259.307	221.72	109.116
ENSMUSG00000052593	Adam17	690.256	-0.589764	0.194117	-3.03819	0.00238006	0.0265423	428.543	409.571	655.741	578.839	686.535	707.531	559.837	908.05	1056.65	911.27
ENSMUSG00000105449	NA	198.877	-0.992226	0.326591	-3.03813	0.00238051	0.0265423	95.7482	159.38	354.379	187.796	272.336	152.642	127.142	228.912	189.25	221.182
ENSMUSG00000058546	Rpl23a	283.155	0.970486	0.319443	3.03806	0.0023811	0.0265423	498.262	407.717	133.939	299.522	216.419	359.046	335.287	143.426	222.648	215.284
ENSMUSG00000044966	Fbxo48	13.2588	1.70405	0.560956	3.03776	0.00238347	NA	32.5358	4.63315	0	0	0	17.2803	19.4815	13.2978	30.614	14.7455
ENSMUSG00000035722	Abca7	406.324	-0.942986	0.310428	-3.03769	0.00238395	0.0265559	103.185	123.242	334.846	141.441	234.022	334.085	458.328	849.16	699.485	785.442
ENSMUSG00000027534	Snx16	1303.78	0.589051	0.19393	3.03744	0.00238597	0.0265601	2049.75	2047.85	1063.14	1458.39	1502.51	1173.14	1190.42	926.097	896.157	730.392
ENSMUSG00000078866	Gm14420	110.993	-1.40843	0.463753	-3.03701	0.00238935	0.0265646	9.29594	36.1386	68.8296	135.498	61.0943	100.802	38.963	225.113	252.334	181.861
ENSMUSG00000034341	Wbp2	4580.17	0.529072	0.17421	3.03697	0.00238965	0.0265646	5598.02	4605.35	3430.32	3411.23	3677.05	5851.29	5494.81	3688.24	4914.95	5130.44
ENSMUSG00000021223	Papln	16.0951	1.7129	0.564064	3.03672	0.0023917	NA	24.1694	12.9728	0	3.56574	0	0.960015	0	42.7429	35.2525	41.2873
ENSMUSG00000014956	Ppp1cb	6517.54	0.639476	0.210591	3.03658	0.0023928	0.0265727	8060.51	7861.53	3634.01	6406.45	5051.15	8915.66	7290.18	5814.94	6583.87	5557.08
ENSMUSG00000000296	Tpd52l1	137.281	1.25675	0.413887	3.03647	0.00239366	0.0265727	258.427	207.565	56.7379	114.104	77.6623	106.562	205.068	86.4357	185.54	74.7104
ENSMUSG00000025260	Hsd17b10	2334.67	0.697477	0.229724	3.03616	0.00239615	0.0265822	2946.81	2272.1	1286.37	1848.24	1600.88	3293.81	2887.36	1763.86	2501.07	2946.15
ENSMUSG00000006589	Aprt	3067.39	0.53203	0.175283	3.03527	0.00240321	0.0266423	4217.57	3490.62	2575.53	3054.65	2291.55	4268.23	3553.84	2311.92	2344.29	2565.71
ENSMUSG00000037499	Nenf	491.98	0.635639	0.209478	3.03439	0.00241025	0.0267021	857.086	764.47	504.13	517.033	513.607	480.008	350.667	285.903	345.104	301.791
ENSMUSG00000014075	Tctex1d2	1134.85	0.60693	0.200051	3.03387	0.00241435	0.0267292	1848.03	1312.11	921.758	1173.13	971.296	1028.18	1063.28	993.536	1114.17	923.066
ENSMUSG00000035227	Spcs2	8062.85	0.610093	0.201275	3.03115	0.00243627	0.0269535	10785.2	8509.25	5346.38	5916.76	7440.05	8853.26	9345.99	6667.9	7888.22	9875.53
ENSMUSG00000044573	Acp1	736.578	0.823929	0.271847	3.03085	0.00243863	0.0269612	1032.78	882.152	472.506	715.526	377.956	1055.06	866.414	491.069	762.568	709.749
ENSMUSG00000107411	NA	97.5807	-1.409	0.464997	-3.03013	0.00244451	0.0270078	14.8735	54.6712	144.17	61.8062	171.893	62.401	63.5712	180.47	135.444	86.5068
ENSMUSG00000027131	Emc4	3546.64	0.590432	0.194892	3.02954	0.00244923	0.0270389	4796.71	3869.61	2378.34	3097.44	3050.57	4699.27	3892.2	2753.6	3143.04	3785.65
ENSMUSG00000030057	Cnbp	18192.5	0.628411	0.20744	3.02937	0.00245066	0.0270389	22347.4	18416.8	10572.8	14707.5	13720.3	25844.6	21521.9	13850.6	20043.8	20899.2
ENSMUSG00000055323	Gm9967	69.8636	-1.43342	0.473253	-3.02887	0.00245468	0.0270649	15.8031	22.2391	98.5937	80.8235	45.5619	31.6805	61.5205	156.724	133.589	52.1007
ENSMUSG00000062115	Rai1	2667.81	-0.61201	0.202133	-3.02776	0.00246372	0.0271462	1940.99	1974.65	3161.51	2843.09	3109.6	1912.35	2994	2444.9	3070.68	3226.31
ENSMUSG00000049866	Arl4c	956.954	0.758722	0.250664	3.02685	0.00247116	0.0272015	1835.02	1831.95	1227.77	1154.11	750.735	639.37	799.767	334.345	549.197	447.279
ENSMUSG00000036054	Sugp2	1777.2	-0.571716	0.188896	-3.02662	0.00247301	0.0272015	1682.57	1484.46	2618.31	2020.59	2490.37	1119.38	1198.63	1758.16	1974.14	1425.4
ENSMUSG00000021832	Psmc6	6421.52	0.580442	0.191785	3.02653	0.00247378	0.0272015	8079.1	6764.4	3951.19	5872.78	4898.94	8975.18	7374.26	5391.31	6611.71	6296.32
ENSMUSG00000105818	NA	51.0337	-1.67374	0.553143	-3.02587	0.00247919	0.027233	13.0143	13.8995	32.5545	190.173	82.8398	14.4002	33.8363	94.0345	29.6863	5.89819
ENSMUSG00000027162	Lin7c	4541.61	0.653629	0.216021	3.02577	0.00248	0.027233	5239.19	5884.1	2626.68	4528.49	3272.17	5553.69	4851.92	3873.46	4436.25	5150.1
ENSMUSG00000047714	Ppp1r2	733.295	0.643826	0.212799	3.02551	0.00248212	0.0272378	882.185	1023.93	491.108	640.645	667.896	869.774	839.755	685.787	525.077	706.8
ENSMUSG00000031897	Psmb10	554.569	0.670363	0.221618	3.02485	0.00248756	0.0272671	908.213	669.027	508.781	539.616	407.986	631.69	531.127	410.332	475.909	463.008
ENSMUSG00000105412	NA	67.293	-1.53435	0.50726	-3.02478	0.00248815	0.0272671	14.8735	27.7989	158.122	61.8062	80.7688	14.4002	81.002	110.182	64.0112	59.9649
ENSMUSG00000032175	Tyk2	353.786	-0.810223	0.267908	-3.02426	0.00249244	0.0272887	264.005	221.465	467.855	392.232	462.867	184.323	328.11	452.125	394.272	370.603
ENSMUSG00000091498	Mpc1-ps	335.833	0.888095	0.29367	3.02413	0.00249348	0.0272887	649.786	404.011	197.187	324.483	290.975	462.727	344.515	190.918	243.057	250.673
ENSMUSG00000002076	Hsf2bp	16.8061	-1.69736	0.561459	-3.02312	0.00250183	NA	2.78878	7.41304	94.8732	34.4689	6.21298	8.64014	5.12671	5.69906	1.8554	0.983031
ENSMUSG00000002059	Rab34	1166.23	-0.681827	0.225578	-3.02257	0.00250635	0.027411	1016.05	988.715	1843.52	1339.53	1726.17	809.293	903.326	1304.13	932.337	799.205
ENSMUSG00000086805	4932443L11Rik	78.6462	-1.30589	0.43215	-3.02184	0.00251241	0.0274588	30.6766	56.5245	159.982	120.047	109.763	35.5206	57.4192	108.282	64.0112	44.2364
ENSMUSG00000058183	Mmel1	18.6642	-1.69654	0.561835	-3.01965	0.00253068	0.0276397	2.78878	0	57.668	15.4516	33.1359	16.3203	6.15205	3.79937	12.9878	38.3382
ENSMUSG00000022442	Ttll1	2032.83	0.477105	0.158082	3.01809	0.0025437	0.0277633	2966.33	2499.12	1990.48	2012.27	1842.15	1967.07	1791.27	1644.18	1947.24	1668.2
ENSMUSG00000091831	Gm4707	227.987	-1.23818	0.410391	-3.01709	0.00255218	0.0278371	85.5227	153.821	320.895	364.894	311.685	73.9212	267.614	176.671	182.757	342.095
ENSMUSG00000033732	Sf3b3	5053.18	-0.451744	0.149756	-3.01653	0.00255688	0.0278696	3939.62	3921.5	5123.15	4837.53	6265.79	4680.07	5100.05	5482.49	5561.55	5619.99
ENSMUSG00000060803	Gstp1	3886.07	0.742196	0.246119	3.01559	0.00256478	0.0279369	6134.39	5074.23	3101.05	4208.77	2459.31	6167.14	3704.56	2446.8	3105.93	2458.56
ENSMUSG00000025364	Pa2g4	2287.08	0.803073	0.266361	3.01498	0.00256996	0.0279746	3144.82	2872.55	1526.34	2252.36	1221.89	3222.77	2407.5	1484.6	2047.43	2690.56
ENSMUSG00000036167	Pphln1	1149.86	0.622329	0.206441	3.01457	0.00257346	0.0279919	1214.98	1078.6	750.614	739.297	716.564	1678.11	1179.14	1326.93	1631.82	1182.59
ENSMUSG00000025967	Eef1b2	6818.44	0.571297	0.189523	3.01439	0.002575	0.0279919	10131.6	8411.03	5330.57	7141	6011.06	8816.78	6872.87	4366.43	5444.66	5658.33
ENSMUSG00000029203	Ube2k	3798.74	0.523701	0.173816	3.01296	0.00258713	0.0281049	5155.53	4337.56	2834.1	3861.7	3119.95	3740.22	3994.73	3351.05	3994.67	3597.89
ENSMUSG00000048636	A730049H05Rik	4.74981	1.34924	0.44788	3.0125	0.00259102	NA	13.0143	31.5054	0	0	0	0	2.05068	0	0.927698	0
ENSMUSG00000106337	NA	55.0198	-1.53065	0.508305	-3.01129	0.00260137	0.0282407	7.43675	17.606	36.275	82.0121	77.6623	29.7605	136.371	64.5893	46.3849	52.1007
ENSMUSG00000004768	Rab23	746.331	-0.675103	0.224234	-3.01071	0.00260636	0.028276	475.023	695.9	985.937	1025.75	848.072	762.252	639.814	793.119	596.51	640.936
ENSMUSG00000003948	Mmd	1000.59	0.556662	0.184941	3.00994	0.002613	0.028329	1729.04	1591.02	914.317	1291.99	1132.83	914.895	989.455	473.022	493.535	475.787
ENSMUSG00000063556	Gm10132	175.725	1.06679	0.35453	3.00904	0.00262077	0.0283798	306.766	265.943	83.7116	173.533	117.011	246.724	219.423	74.0878	153.07	116.981
ENSMUSG00000104871	NA	972.541	-1.06097	0.352623	-3.0088	0.00262283	0.0283798	312.344	603.236	659.462	867.664	1657.83	840.013	1655.93	860.558	947.18	1321.19
ENSMUSG00000026925	Inpp5e	532.117	-0.675982	0.224692	-3.00849	0.00262551	0.0283798	374.626	351.193	693.876	471.867	609.908	437.767	412.188	760.824	613.209	595.717
ENSMUSG00000090247	Bloc1s1	330.123	0.768583	0.25548	3.00839	0.00262638	0.0283798	471.304	416.984	213.93	306.654	239.2	457.927	397.833	230.812	241.202	325.383
ENSMUSG00000028964	Park7	6067.02	0.554243	0.184233	3.00838	0.00262643	0.0283798	7620.81	6719.92	4243.25	5399.72	4857.52	6738.35	7977.16	4586.79	6395.55	6131.17
ENSMUSG00000103191	NA	21.917	-1.56812	0.521317	-3.008	0.00262972	0.028389	5.57756	10.1929	41.8558	30.9031	44.5264	7.68012	15.3801	23.7461	16.6986	22.6097
ENSMUSG00000031202	Rab39b	1066.38	0.636795	0.211709	3.00788	0.00263078	0.028389	1371.15	1471.49	750.614	1173.13	773.516	924.495	1061.23	1036.28	1051.08	1050.86
ENSMUSG00000103546	NA	110.755	-1.48493	0.493795	-3.00718	0.00263685	0.0284355	30.6766	66.7174	53.9475	273.374	254.732	22.0804	83.0527	93.0846	117.818	112.066
ENSMUSG00000049184	Purg	1127.29	0.609316	0.202702	3.00597	0.00264739	0.0285302	1338.62	1732.8	795.26	1136.28	1043.78	1313.3	1283.73	810.216	852.555	966.32
ENSMUSG00000031527	Eri1	828.606	0.755678	0.251446	3.00533	0.00265295	0.0285712	1225.2	997.054	553.427	861.721	504.287	914.895	827.451	634.495	872.964	894.559
ENSMUSG00000041477	Dcp1b	971.48	-0.518903	0.172679	-3.00502	0.00265566	0.0285814	873.818	729.258	1238	1047.14	1188.75	895.694	793.615	968.84	958.312	1021.37
ENSMUSG00000038126	Mphosph9	1873.03	-0.623402	0.207529	-3.00393	0.00266516	0.0286642	820.832	905.318	1549.6	1447.69	1081.06	2811.88	2073.24	2884.67	2323.88	2832.11
ENSMUSG00000078427	Sarnp	1723.27	0.719657	0.239601	3.00356	0.00266839	0.0286642	2012.57	1957.04	945.011	1314.57	1276.77	2412.52	2632.05	1073.32	1579.87	2028.98
ENSMUSG00000028234	Rps20	2197	0.706852	0.235362	3.00326	0.00267106	0.0286642	3667.25	2702.05	1512.39	2360.52	1836.97	2831.08	2596.17	1121.76	1540.91	1800.91
ENSMUSG00000109147	NA	557.789	-0.889258	0.2961	-3.00324	0.00267123	0.0286642	332.795	404.938	882.693	418.381	848.072	289.925	325.033	857.708	653.1	565.243
ENSMUSG00000026972	Arrdc1	980.278	-0.591497	0.196962	-3.0031	0.00267241	0.0286642	835.705	904.391	1437.98	1237.31	1301.62	712.331	678.777	742.777	1094.68	857.203
ENSMUSG00000023088	Abcc1	474.388	-1.02435	0.341136	-3.00277	0.00267534	0.0286642	178.482	367.872	642.719	424.323	745.558	312.965	432.694	617.398	337.682	684.19
ENSMUSG00000060636	Rpl35a	1264.63	0.613432	0.204292	3.00273	0.00267572	0.0286642	1962.37	1399.21	1015.7	1289.61	941.267	1634.91	1444.71	928.947	979.649	1049.88
ENSMUSG00000024420	Zfp521	695.3	0.785887	0.261762	3.0023	0.00267947	0.0286854	1063.46	977.595	427.859	596.668	691.712	947.535	614.18	501.517	461.066	671.41
ENSMUSG00000034998	Foxn2	627.014	0.595021	0.19824	3.00152	0.00268633	0.0287399	489.896	430.883	289.27	287.637	329.288	1084.82	846.933	826.363	805.242	879.813
ENSMUSG00000032508	Myd88	60.8647	-1.47943	0.493017	-3.00076	0.00269303	0.0287849	27.8878	21.3125	162.773	61.8062	75.5913	69.1211	36.9123	76.9373	55.6619	20.6437
ENSMUSG00000037973	Ccdc129	169.275	1.18536	0.395035	3.00064	0.0026941	0.0287849	167.327	159.38	43.7161	71.3149	75.5913	115.202	268.64	284.953	158.636	347.993
ENSMUSG00000034936	Arl4d	841.101	0.910605	0.303499	3.00036	0.00269663	0.0287931	1557.07	1328.79	1048.26	606.176	515.678	813.133	823.35	625.947	733.809	358.806
ENSMUSG00000011179	Odc1	962.689	0.564655	0.188226	2.99987	0.00270093	0.02882	1113.65	1028.56	572.96	810.612	768.339	1240.34	1237.59	986.887	952.746	915.202
ENSMUSG00000017843	Ppp2r5c	1616.64	0.548955	0.183016	2.99949	0.00270432	0.0288372	1971.67	1839.36	1263.12	1553.48	1053.1	1921.95	1822.03	1654.63	1592.86	1494.21
ENSMUSG00000021079	Timm9	1206.26	0.536136	0.178784	2.99879	0.00271052	0.0288843	1841.53	1633.65	1204.52	1256.33	1093.48	1305.62	1232.46	690.536	896.157	908.321
ENSMUSG00000102841	NA	227.298	-1.0106	0.337087	-2.99803	0.00271734	0.028938	118.058	169.573	423.209	304.277	210.206	143.042	190.714	260.257	173.48	280.164
ENSMUSG00000036398	Ppp1r11	3627.22	0.611524	0.204048	2.99696	0.00272684	0.029012	5851.79	4411.69	2634.13	3879.53	3401.61	4026.3	3990.63	2257.78	2749.7	3069.02
ENSMUSG00000041781	Cpsf2	2120.21	0.533085	0.177896	2.9966	0.00273005	0.029012	2441.11	2693.71	1733.76	1963.54	1576.03	2603.56	2059.91	1990.87	2290.49	1849.08
ENSMUSG00000035183	Slc24a5	227.588	-0.858737	0.286573	-2.99657	0.00273036	0.029012	144.087	221.465	321.825	341.123	369.672	103.682	154.827	228.912	180.901	209.386
ENSMUSG00000022498	Txndc11	1156.23	-0.667324	0.222705	-2.99645	0.00273145	0.029012	860.804	1026.71	1730.97	1398.96	1447.62	696.971	1178.12	1050.53	1052.94	1118.69
ENSMUSG00000024948	Map4k2	267.089	-1.10702	0.369601	-2.99516	0.00274297	0.0291153	148.735	202.932	297.641	376.78	579.878	162.243	162.004	143.426	205.021	392.23
ENSMUSG00000083193	4930595D18Rik	11.0726	-1.67667	0.559813	-2.99506	0.00274394	NA	0	0.926631	10.2314	29.7145	25.8874	16.3203	12.3041	9.49843	0.927698	4.91516
ENSMUSG00000050002	Idnk	1060.69	0.565786	0.188935	2.9946	0.00274804	0.0291501	1262.39	1132.34	747.824	828.441	825.291	1210.58	1360.63	903.301	1065	1271.06
ENSMUSG00000003970	Rpl8	7631.62	0.594865	0.198798	2.99231	0.00276878	0.0293508	10360.3	8878.05	5425.44	6992.42	6431.47	10382.6	8878.44	4865.1	6480.9	7621.44
ENSMUSG00000106918	NA	1076.36	0.555593	0.185711	2.99171	0.00277422	0.0293893	1590.54	1275.97	885.483	1036.44	970.261	1345.94	1050.98	897.602	890.59	819.848
ENSMUSG00000091625	Lsm5	721.773	0.681129	0.227764	2.99051	0.00278516	0.0294854	1115.51	810.802	484.597	647.777	632.689	1022.42	888.972	450.226	546.414	618.327
ENSMUSG00000022297	Fzd6	27.0856	1.48298	0.495929	2.99031	0.00278692	0.0294854	30.6766	42.625	10.2314	8.32007	8.28398	37.4406	29.7349	35.1442	39.891	28.5079
ENSMUSG00000028184	Lphn2	4819.67	-0.553232	0.18507	-2.98931	0.00279612	0.0295333	4304.95	4106.83	7188.97	6772.54	4736.36	4170.31	4562.77	4052.03	3851.8	4450.18
ENSMUSG00000038467	Chmp4b	388.539	0.891268	0.298156	2.98927	0.00279646	0.0295333	614.462	668.101	310.663	370.837	301.33	469.447	368.098	159.574	253.262	369.62
ENSMUSG00000108120	NA	20.6855	-1.6791	0.561722	-2.98921	0.00279702	0.0295333	0	6.48641	75.3405	20.2059	30.0294	8.64014	15.3801	28.4953	5.56619	16.7115
ENSMUSG00000034563	Ccpg1	91.8035	-1.24638	0.416986	-2.98902	0.00279874	0.0295333	45.5501	42.625	157.192	72.5035	143.934	42.2407	61.5205	170.022	89.059	93.388
ENSMUSG00000100164	RP24-467O4.1	467.947	0.686348	0.229643	2.98876	0.00280111	0.0295392	508.488	694.973	369.261	413.626	315.827	504.008	568.04	384.686	487.042	433.517
ENSMUSG00000039199	Zdhhc1	476.083	-0.789735	0.264378	-2.98714	0.00281601	0.029677	300.259	281.696	573.89	351.82	638.902	382.086	373.225	738.028	572.39	548.532
ENSMUSG00000037003	Tenc1	26.66	-1.6774	0.56162	-2.98672	0.00281986	0.0296983	8.36635	11.1196	124.637	46.3547	37.2779	4.80008	10.2534	20.8965	0.927698	1.96606
ENSMUSG00000022312	Eif3h	4223.96	0.703522	0.235676	2.98512	0.00283465	0.0298347	6423.5	5041.8	2674.12	4442.92	3196.58	5596.89	4946.25	2464.84	3538.24	3914.43
ENSMUSG00000026511	Srp9	815.412	0.535483	0.179476	2.98359	0.00284885	0.0299548	910.073	981.302	588.772	727.412	624.405	988.816	1005.86	701.934	846.989	778.561
ENSMUSG00000039458	Mtmr12	329.132	-0.697915	0.233925	-2.9835	0.00284976	0.0299548	198.004	272.429	405.536	383.912	382.098	275.524	270.69	405.583	320.056	377.484
ENSMUSG00000052906	Ubxn8	872.136	0.515779	0.172921	2.98274	0.00285677	0.030009	1187.09	1146.24	780.378	829.63	814.936	858.254	1093.01	637.345	672.581	701.884
ENSMUSG00000052584	Serp2	660.76	0.755506	0.253394	2.98155	0.00286793	0.0300935	1219.63	1031.34	550.636	672.737	709.315	811.213	532.153	380.887	432.307	267.385
ENSMUSG00000031701	Dnaja2	2437.25	0.57394	0.192501	2.98149	0.00286852	0.0300935	3195.94	2987.46	1896.53	2202.44	2055.46	4002.3	2576.68	1678.37	1887.87	1889.39
ENSMUSG00000022257	Laptm4b	563.564	0.681258	0.228515	2.98124	0.00287081	0.030098	498.262	517.986	359.96	323.294	250.59	428.167	502.418	852.009	810.808	1092.15
ENSMUSG00000103898	NA	70.8409	-1.4172	0.47545	-2.98075	0.00287545	0.0301272	39.9725	23.1658	180.445	55.8633	100.443	34.5605	13.3294	89.2852	110.396	60.9479
ENSMUSG00000019738	Polr2i	1923.58	0.624332	0.209499	2.98012	0.0028814	0.03017	2779.49	2226.69	1553.32	1810.21	1430.02	2510.44	2143.99	1283.24	1519.57	1978.84
ENSMUSG00000052331	Ankrd44	1246.31	-0.551993	0.18534	-2.97827	0.0028988	0.0303327	1101.57	1213.89	1537.5	1767.42	1833.87	938.895	1116.6	1121.76	837.712	993.845
ENSMUSG00000100005	RP24-240G4.2	447.728	-1.01139	0.339652	-2.97773	0.0029039	0.0303665	132.932	263.163	457.624	357.763	501.181	310.085	592.648	861.508	516.728	483.651
ENSMUSG00000047909	Ankrd16	1349.45	-0.533914	0.179355	-2.97686	0.00291219	0.0304335	898.917	973.889	1505.88	1236.12	1368.93	1075.22	1076.61	2098.2	1631.82	1628.88
ENSMUSG00000040681	Hmgn1	4892.4	0.614782	0.206541	2.97657	0.00291495	0.0304427	5684.47	4994.54	2941.07	3583.57	3797.17	8434.69	5043.66	4923.99	4842.59	4678.25
ENSMUSG00000019732	Calr3	102.841	-1.21482	0.408235	-2.9758	0.00292228	0.0304997	84.5931	37.0652	149.751	181.853	159.467	95.0415	43.0644	111.132	93.6975	72.7443
ENSMUSG00000055720	Ubl7	1738.93	0.547093	0.183902	2.97492	0.00293065	0.0305673	2139	1773.57	1251.95	1441.75	1285.05	2264.68	2189.11	1388.67	1703.25	1952.3
ENSMUSG00000025278	Flnb	466.141	-0.60288	0.202689	-2.97441	0.00293549	0.0305981	319.78	392.891	491.108	570.519	586.091	341.765	372.199	500.567	539.92	546.565
ENSMUSG00000070939	Tgfbrap1	920.51	-0.570031	0.191669	-2.97404	0.0029391	0.0306161	616.321	724.625	969.195	1003.16	1053.1	744.972	1010.99	1080.92	933.264	1068.56
ENSMUSG00000109408	NA	153.646	-1.25653	0.422587	-2.97342	0.00294501	0.0306536	80.8747	50.9647	217.65	259.111	100.443	189.123	65.6219	191.868	158.636	222.165
ENSMUSG00000062410	Hsd3b3	16.4785	-1.65267	0.555833	-2.97331	0.00294603	NA	0	0	41.8558	40.4118	19.6744	24.0004	7.1774	0	12.9878	18.6776
ENSMUSG00000028936	Rpl22	2145.02	0.68041	0.228842	2.97327	0.00294648	0.0306536	3523.16	3195.02	1640.75	2675.5	1822.47	2427.88	2199.36	1020.13	1537.2	1408.68
ENSMUSG00000016559	H3f3b	40897.9	0.671246	0.22578	2.97301	0.0029489	0.0306591	40036.7	40251	18078	31336.9	24991.7	72866.1	54248.8	33656.7	48367.4	45145.7
ENSMUSG00000009741	Ubp1	1153.99	-0.62283	0.209515	-2.97272	0.00295174	0.0306689	700.914	1027.63	1257.53	1226.62	1573.96	893.774	1106.34	1195.85	1261.67	1295.64
ENSMUSG00000032562	Gnai2	3062.09	0.431396	0.145182	2.97141	0.00296439	0.0307766	3854.1	3484.13	2524.37	2643.4	2952.2	3210.29	2809.44	3086.99	3122.63	2933.37
ENSMUSG00000037239	Spred3	218.553	-0.951864	0.320358	-2.97125	0.00296589	0.0307766	122.706	209.419	378.563	368.46	272.336	134.402	144.573	246.959	157.709	150.404
ENSMUSG00000036241	Ube2r2	2117.07	0.547191	0.184187	2.97085	0.00296972	0.0307966	2000.49	2111.79	1223.12	1507.12	1456.94	3110.45	2937.61	1931.03	2149.48	2742.66
ENSMUSG00000079357	Gm11100	23.3118	-1.61381	0.543475	-2.96943	0.00298353	0.03092	0	2.77989	29.7641	9.50865	18.6389	15.3602	12.3041	54.1411	46.3849	44.2364
ENSMUSG00000031073	Fgf15	186.4	1.04081	0.350554	2.96904	0.00298733	0.0309396	405.303	479.068	221.371	118.858	239.2	83.5213	159.953	49.3918	46.3849	60.9479
ENSMUSG00000049960	Mrps16	1111.65	0.635977	0.214232	2.96863	0.00299127	0.0309607	1590.54	1455.74	817.584	1088.74	982.687	1434.26	1080.71	740.878	863.687	1061.67
ENSMUSG00000022774	Ncbp2	2553.43	0.481391	0.162195	2.96798	0.00299763	0.0310067	2902.19	2917.03	1865.84	2158.46	2186.97	2741.8	3083.2	2285.32	2478.81	2914.69
ENSMUSG00000091617	Gm3752	9.3595	-1.54067	0.519161	-2.96762	0.00300112	NA	0	0	3.72052	35.6574	38.3134	0	0	0.949843	12.9878	1.96606
ENSMUSG00000033987	Dnah17	40.8678	-1.53002	0.515683	-2.96699	0.00300736	0.0310793	13.0143	20.3859	90.2225	110.538	23.8164	9.60015	22.5575	43.6928	30.614	44.2364
ENSMUSG00000026799	Med27	2597.81	0.618579	0.208496	2.96687	0.00300847	0.0310793	3079.75	2305.46	1456.58	2008.7	1728.24	3835.26	3349.79	2267.28	2692.18	3254.82
ENSMUSG00000021076	Actr10	6441.44	0.506435	0.170722	2.96643	0.00301277	0.0311038	8211.1	7012.74	4699.94	6401.7	4845.09	7072.43	6755.98	5948.87	6773.13	6693.46
ENSMUSG00000028284	Map3k7	1012.34	0.485719	0.16378	2.96568	0.0030201	0.0311597	1056.02	1041.53	683.645	735.732	813.901	1389.14	1299.11	980.238	1009.34	1114.76
ENSMUSG00000051451	Crebzf	1387.83	-0.608334	0.205195	-2.96466	0.00303022	0.0312442	1112.72	1138.83	2090	1461.95	1669.22	1327.7	1179.14	1554.89	1231.98	1111.81
ENSMUSG00000045813	Gm9801	1897.9	-0.719911	0.242925	-2.96352	0.00304144	0.03134	815.254	1070.26	1589.59	1741.27	1477.65	1290.26	1643.62	4238.2	2832.26	2280.63
ENSMUSG00000103214	NA	124.91	-1.14969	0.38816	-2.9619	0.00305744	0.0314848	92.9594	63.9375	131.148	273.374	178.105	20.1603	44.0897	135.828	134.516	174.98
ENSMUSG00000098649	Gm27199	91.236	1.11151	0.375316	2.96152	0.00306124	0.0314979	159.89	120.462	59.5283	62.9948	51.7749	107.522	108.686	113.981	70.5051	57.0158
ENSMUSG00000006095	Tbcb	8168.76	0.558437	0.188575	2.96136	0.00306283	0.0314979	12279.9	9845.45	6093.28	8611.27	7554.99	8681.42	8752.32	5580.33	6786.11	7502.5
ENSMUSG00000027472	Pdrg1	3707.61	0.559048	0.188792	2.96119	0.00306454	0.0314979	5514.35	4256.01	3195.92	3231.75	3399.54	4640.71	3090.38	3158.23	3280.34	3308.88
ENSMUSG00000021248	Tmed10	2580.94	0.539718	0.182302	2.96058	0.00307063	0.0315294	2394.63	2565.84	1585.87	1673.52	1818.33	3466.62	3345.69	2645.31	2610.54	3703.08
ENSMUSG00000028923	Necap2	731.524	-0.839484	0.283562	-2.96049	0.00307149	0.0315294	626.546	373.432	1065	741.675	992.006	580.809	515.747	992.586	888.735	538.701
ENSMUSG00000028271	Gtf2b	3164.68	0.535182	0.180805	2.96	0.00307638	0.0315597	3592.88	2932.79	1990.48	2581.6	2127.95	4322.95	3931.16	2919.82	3473.3	3773.86
ENSMUSG00000036931	Nfkbid	95.1231	-1.05779	0.357469	-2.9591	0.00308543	0.0316325	59.494	75.0571	127.428	123.612	206.064	85.4414	77.926	69.3385	64.9389	61.931
ENSMUSG00000097662	Gm2093	16.8475	1.6681	0.563735	2.95902	0.00308622	NA	24.1694	28.7255	1.86026	3.56574	0	11.5202	16.4055	55.0909	6.49389	20.6437
ENSMUSG00000069633	Pex11g	142.061	-1.3355	0.451404	-2.95855	0.00309092	0.0316688	10.2255	73.2038	132.078	136.687	159.467	120.002	189.688	241.26	194.817	163.183
ENSMUSG00000010086	Rnf112	371.904	-0.84555	0.285834	-2.95819	0.00309452	0.0316856	350.457	414.204	667.833	536.05	909.166	105.602	130.218	263.107	159.564	182.844
ENSMUSG00000014773	Dll1	1049.63	-0.673274	0.227649	-2.95751	0.0031013	0.0317121	501.051	476.288	778.518	719.092	906.06	1199.06	932.036	1729.66	1240.33	2014.23
ENSMUSG00000059552	Trp53	2959.78	0.493944	0.167022	2.95735	0.00310293	0.0317121	2866.87	2339.74	2081.63	1693.73	1738.6	4107.91	4096.24	3384.29	3335.08	3953.75
ENSMUSG00000021932	Rnaseh2b	1172.06	0.566336	0.191501	2.95735	0.00310298	0.0317121	814.324	888.639	592.492	566.953	552.955	2128.35	1603.64	1305.08	1573.38	1694.75
ENSMUSG00000087373	Gm15892	82.2161	-1.09939	0.372007	-2.9553	0.00312361	0.0319029	61.3532	49.1114	133.939	118.858	136.686	23.0404	38.963	96.884	96.4806	66.8461
ENSMUSG00000042572	Ube2q1	1274.11	0.64064	0.21681	2.95485	0.00312821	0.0319298	1811.78	1667.93	910.596	1242.07	1134.9	1412.18	1636.45	773.172	936.975	1215.03
ENSMUSG00000033429	Mcee	361.089	0.833246	0.282034	2.95441	0.00313264	0.0319549	496.403	319.688	207.419	216.322	238.164	500.168	529.077	279.254	335.827	488.567
ENSMUSG00000091275	Gm3248	12.4516	-1.64359	0.556468	-2.95361	0.00314085	NA	0.929594	3.70652	10.2314	11.8858	72.4848	0.960015	2.05068	6.6489	1.8554	13.7624
ENSMUSG00000067995	Gtf2f2	2222.75	0.629065	0.213013	2.95318	0.00314516	0.0320542	1747.64	1546.55	909.666	1371.62	882.243	4139.59	3303.65	2613.97	2617.04	3095.57
ENSMUSG00000029621	Arpc1a	5756.15	0.410349	0.138957	2.95307	0.00314633	0.0320542	7637.54	6715.29	5261.74	5763.43	5097.75	6193.06	6191.02	4569.7	5292.52	4839.46
ENSMUSG00000034485	Uaca	280.71	-0.71486	0.242113	-2.95259	0.00315119	0.0320696	81.8043	73.2038	126.498	130.744	141.863	434.887	407.061	443.577	491.68	475.787
ENSMUSG00000018428	Akap1	1599.54	-0.621679	0.210569	-2.95238	0.00315336	0.0320696	1346.98	1544.69	2192.31	2006.33	2560.78	690.251	1030.47	1799	1411.96	1412.62
ENSMUSG00000053460	Ggcx	341.289	-0.809929	0.274342	-2.95225	0.00315462	0.0320696	158.961	283.549	457.624	427.889	324.111	225.604	223.525	446.426	459.211	405.992
ENSMUSG00000027287	Snap23	558.172	-0.644826	0.218426	-2.95215	0.00315574	0.0320696	302.118	273.356	420.418	440.964	520.855	649.93	474.733	922.298	786.688	790.357
ENSMUSG00000022376	Adcy8	73.172	-1.37589	0.466142	-2.95165	0.0031608	0.0321008	50.1981	42.625	148.821	82.0121	217.454	14.4002	54.3431	34.1944	46.3849	41.2873
ENSMUSG00000037709	Fam13a	637.012	-0.767537	0.260073	-2.95124	0.00316504	0.0321237	614.462	731.112	930.129	1183.83	1386.53	179.523	317.856	340.994	386.85	298.842
ENSMUSG00000109139	NA	149.202	-1.35341	0.458842	-2.94963	0.00318157	0.0322713	74.3675	103.783	352.519	351.82	143.934	23.0404	131.244	115.881	102.047	93.388
ENSMUSG00000032040	Dcps	1392	0.65637	0.22256	2.94918	0.00318621	0.0322982	2160.38	1757.82	1060.35	1357.36	1236.38	1491.86	1360.63	873.856	1473.18	1148.18
ENSMUSG00000031197	Vbp1	7054.29	0.674871	0.22888	2.94859	0.00319231	0.0323323	9935.5	7599.3	4243.25	7097.02	4806.78	10140.6	7934.1	5286.83	7276.87	6222.59
ENSMUSG00000032666	1700025G04Rik	906.45	0.65316	0.221525	2.94847	0.00319356	0.0323323	1355.35	1310.26	645.51	868.853	976.474	841.933	1100.19	559.458	729.171	677.309
ENSMUSG00000048429	1810026J23Rik	1137.8	0.574067	0.194738	2.9479	0.00319942	0.0323598	1675.13	1502.07	1016.63	1044.76	1095.56	844.813	1262.2	920.398	967.589	1048.89
ENSMUSG00000041035	Dpcd	822.944	0.522054	0.177098	2.94782	0.00320026	0.0323598	1107.15	1014.66	639.929	793.972	762.126	893.774	964.847	678.188	732.882	641.919
ENSMUSG00000020941	Map3k14	207.954	-1.01935	0.34604	-2.94576	0.00322162	0.0325554	142.228	91.7364	284.62	161.647	330.324	158.403	204.043	303	205.949	197.589
ENSMUSG00000044150	A830080D01Rik	2828.82	-0.612845	0.208083	-2.9452	0.00322743	0.0325774	1606.34	1906.08	2896.42	2650.54	2658.12	2444.2	2729.46	4926.84	3545.66	2924.52
ENSMUSG00000049950	Rpp38	611.345	0.712822	0.242031	2.94517	0.00322781	0.0325774	754.83	954.429	460.414	536.05	528.103	651.85	741.322	374.238	471.271	640.936
ENSMUSG00000050074	Spink8	8.46092	-1.62858	0.55298	-2.9451	0.00322848	NA	0	2.77989	23.2532	16.6401	24.8519	0	1.02534	7.59874	6.49389	1.96606
ENSMUSG00000034949	Zfr2	573.149	-0.818736	0.278037	-2.94471	0.00323259	0.0326054	475.023	463.315	919.898	757.126	890.527	403.206	318.881	709.533	466.632	327.349
ENSMUSG00000025024	Smndc1	1052.13	0.536082	0.182072	2.94434	0.00323648	0.0326184	1095.06	1230.57	872.461	742.863	767.303	1332.5	1039.7	1060.02	1220.85	1159.98
ENSMUSG00000037533	Rapgef6	3266.6	-0.531579	0.180555	-2.94415	0.00323848	0.0326184	2017.22	2562.13	3068.5	3543.16	3429.57	2362.6	3288.27	4262.9	4119.91	4011.75
ENSMUSG00000039887	Alg14	710.044	0.704728	0.239377	2.94401	0.00323992	0.0326184	999.314	794.122	471.575	706.017	435.944	702.731	744.398	673.439	707.834	865.068
ENSMUSG00000022314	Rad21	2631.21	0.659934	0.224298	2.94221	0.00325875	0.0327687	3091.83	3152.4	1497.51	2273.76	2050.28	4188.55	3534.35	1613.78	2301.62	2607.98
ENSMUSG00000020898	Ctc1	1652.82	-0.513031	0.17437	-2.9422	0.00325889	0.0327687	1172.22	1046.17	1820.26	1339.53	1637.12	1612.83	1560.57	1997.52	2060.42	2281.62
ENSMUSG00000072770	Acrbp	310.272	-0.833401	0.283304	-2.94172	0.00326393	0.0327977	200.792	210.345	283.689	387.477	476.329	202.563	272.741	283.053	407.26	378.467
ENSMUSG00000025650	Col7a1	17.8305	-1.63736	0.55663	-2.94156	0.00326566	NA	0	0	30.6943	19.0173	46.5974	1.92003	67.6726	7.59874	1.8554	2.94909
ENSMUSG00000024966	Stip1	6822.71	0.513961	0.174739	2.94131	0.00326832	0.0327977	7862.51	6439.16	4378.12	5417.55	5114.32	8641.1	7800.8	6361.1	7692.47	8519.93
ENSMUSG00000028194	Ddah1	1230.99	0.579492	0.197026	2.9412	0.00326946	0.0327977	1726.26	1834.73	1129.18	1289.61	1103.84	1226.9	1135.05	736.128	1105.82	1022.35
ENSMUSG00000071655	Ubxn1	1457.69	0.445408	0.151442	2.94112	0.00327028	0.0327977	1561.72	1567.86	1211.03	1075.67	1142.15	2030.43	1727.7	1427.61	1456.49	1376.24
ENSMUSG00000036315	Znrd1	1448.53	0.564892	0.192077	2.94097	0.00327189	0.0327977	1773.67	1540.06	971.055	1167.19	1185.64	1925.79	1784.1	1129.36	1394.33	1614.14
ENSMUSG00000091896	Ube2d2a	1541.07	0.501693	0.170608	2.94062	0.00327555	0.0328141	1896.37	1850.48	1134.76	1332.4	1470.41	2125.47	1761.54	1216.75	1289.5	1332.99
ENSMUSG00000028967	Errfi1	463.284	0.715109	0.24322	2.94018	0.00328027	0.0328411	572.63	729.258	366.471	455.227	337.572	419.527	500.367	433.128	333.044	485.618
ENSMUSG00000108750	NA	10.5676	-1.58673	0.539781	-2.93959	0.00328647	NA	0	0	13.0218	32.0917	27.9584	0	0	21.8464	0.927698	9.83031
ENSMUSG00000086446	Prkag2os1	75.8011	-1.40194	0.477016	-2.93899	0.00329289	0.0329443	39.043	28.7255	99.5238	97.4637	165.68	11.5202	68.6979	80.7367	74.2159	92.4049
ENSMUSG00000015341	Golga7	2449.25	0.582807	0.198313	2.93882	0.00329464	0.0329443	3103.91	2731.71	1491	2066.94	2213.89	3161.33	2383.92	2390.76	2547.46	2401.55
ENSMUSG00000071379	Hpcal1	258.479	0.887841	0.302208	2.93784	0.00330504	0.033028	305.836	284.476	116.266	197.304	143.934	456.007	269.665	303	262.539	245.758
ENSMUSG00000026078	Pdcl3	2437.88	0.6713	0.228594	2.93664	0.00331788	0.0331359	3335.38	2938.35	1380.31	2377.16	2032.68	2473.96	2974.52	1849.34	2626.31	2390.73
ENSMUSG00000025468	Caly	1726.47	0.719201	0.244971	2.93586	0.00332626	0.0331992	3731.39	3141.28	1654.7	2375.97	2013.01	1154.9	1261.17	738.028	776.483	417.788
ENSMUSG00000037062	Sh3glb1	2838.38	0.462014	0.157396	2.93535	0.00333171	0.0332331	3724.88	3624.98	2218.36	2964.32	2766.85	3033.65	3033.99	2298.62	2428.71	2289.48
ENSMUSG00000038195	Rilp	13.8355	-1.63898	0.558418	-2.93505	0.00333494	NA	0	0	8.37116	16.6401	20.7099	11.5202	17.4308	22.7962	23.1925	17.6946
ENSMUSG00000063849	Ppcdc	713.688	-0.691341	0.235583	-2.93459	0.00333987	0.033294	420.177	450.342	909.666	607.365	647.186	688.331	829.502	869.106	1008.41	706.8
ENSMUSG00000106115	NA	83.2818	-1.10211	0.375624	-2.93408	0.0033454	0.0333287	58.5644	59.3044	95.8033	165.213	157.396	40.3206	54.3431	56.9906	76.0713	68.8122
ENSMUSG00000037344	Slc12a9	896.686	-0.616877	0.210394	-2.932	0.00336782	0.0335314	576.348	631.962	1149.64	730.977	945.409	600.01	714.664	1212.95	1229.2	1175.71
ENSMUSG00000097722	Gm26841	44.8701	-1.36682	0.466445	-2.93029	0.00338643	0.0336729	19.5215	13.8995	63.2488	38.0346	74.5558	21.1203	43.0644	48.442	65.8666	60.9479
ENSMUSG00000001415	Smg5	1680.65	-0.653196	0.222926	-2.9301	0.00338853	0.0336729	1095.99	1308.4	2252.77	1422.73	2109.31	1511.06	1398.57	2137.15	2041.86	1528.61
ENSMUSG00000016763	Scube1	1111.5	-0.647407	0.220961	-2.92996	0.00339004	0.0336729	1262.39	1229.64	1945.83	2020.59	1945.7	351.366	602.901	508.166	577.028	671.41
ENSMUSG00000021852	Slc35f4	280.245	-0.960408	0.327792	-2.92993	0.00339034	0.0336729	109.692	230.731	239.043	421.946	407.986	360.006	314.78	255.508	251.406	211.352
ENSMUSG00000014226	Cacybp	5456.98	0.652849	0.222873	2.92924	0.00339792	0.0337247	6158.56	5648.74	2675.05	4382.3	4022.91	9099.98	6088.48	4919.24	6026.33	5548.23
ENSMUSG00000068882	Ssb	7517.48	0.676565	0.230982	2.92908	0.00339971	0.0337247	8603.39	7451.96	4046.99	6827.21	3919.36	9708.63	9928.39	6657.45	9300.18	8731.28
ENSMUSG00000031783	Polr2c	3545.92	0.56124	0.1917	2.9277	0.00341475	0.0338532	4629.38	3491.54	2549.48	3055.84	2560.78	4712.71	3801.97	3022.4	3610.6	4024.53
ENSMUSG00000096403	Gm9825	716.551	0.640801	0.218889	2.92751	0.0034169	0.0338538	915.65	747.791	492.038	581.216	501.181	1060.82	776.184	586.053	782.05	722.528
ENSMUSG00000092536	Gm20501	186.282	-1.02618	0.350624	-2.92671	0.00342566	0.0339056	46.4797	60.231	134.869	149.761	85.9463	179.523	310.679	247.909	369.224	278.198
ENSMUSG00000025964	Adam23	1062.68	-0.619827	0.211787	-2.92665	0.00342631	0.0339056	876.607	1069.33	1352.41	1340.72	1850.43	605.77	657.244	1109.42	819.158	945.676
ENSMUSG00000037221	Mospd3	973.351	0.483966	0.165391	2.92619	0.00343144	0.0339357	1377.66	1283.38	963.614	938.979	926.77	867.854	970.999	710.483	840.495	853.271
ENSMUSG00000107937	NA	62.4992	-1.3678	0.467513	-2.92569	0.00343695	0.0339694	22.3103	26.8723	91.1527	60.6176	104.585	15.3602	62.5459	89.2852	67.722	84.5407
ENSMUSG00000038622	Med30	416.179	0.686784	0.234767	2.92539	0.00344025	0.0339814	622.828	604.163	302.292	387.477	426.625	503.048	376.301	280.204	342.321	316.536
ENSMUSG00000032968	Inha	429.776	-1.0167	0.34757	-2.92516	0.00344278	0.0339856	305.836	512.427	952.452	836.761	829.433	93.1215	214.297	201.367	244.912	107.15
ENSMUSG00000025558	Dock9	1031.3	-0.841454	0.287776	-2.92399	0.00345575	0.034093	1054.16	1320.45	2046.28	2139.45	2317.44	344.645	356.819	238.411	363.658	131.726
ENSMUSG00000108169	NA	14.9927	1.64823	0.563739	2.92374	0.00345851	NA	11.1551	42.625	2.79039	1.18858	2.07099	26.8804	21.5322	5.69906	6.49389	29.4909
ENSMUSG00000026554	Dcaf8	3197.92	-0.603826	0.206602	-2.92266	0.0034706	0.0342186	1385.1	1583.61	2675.05	1964.72	2269.81	2473.96	3890.15	5611.67	5061.52	5063.59
ENSMUSG00000062352	Itgb1bp1	1190.01	0.560474	0.191783	2.92244	0.00347297	0.0342212	1583.1	1353.81	941.291	1023.37	987.864	1607.07	1129.93	1108.47	996.348	1168.82
ENSMUSG00000106446	NA	486.768	-1.10942	0.379685	-2.92196	0.00347834	0.0342533	170.116	580.071	877.112	812.99	976.474	162.243	413.213	253.608	303.357	318.502
ENSMUSG00000018770	Atp5g3	11225.6	0.470687	0.161101	2.92169	0.00348136	0.0342584	14453.3	13872.6	9540.33	11700.4	9198.32	14030.6	10969.1	9158.39	9645.28	9687.77
ENSMUSG00000103677	NA	114.316	-1.27847	0.437601	-2.92154	0.00348309	0.0342584	28.8174	46.3315	143.24	103.407	105.621	165.123	38.963	160.523	178.118	173.014
ENSMUSG00000035835	BC005764	15267.1	-0.606262	0.207626	-2.91997	0.00350061	0.0344099	12851.6	13136.8	22213.3	14309.3	23620.7	8501.9	11338.2	16608	14524	15567.3
ENSMUSG00000063457	Rps15	3715.81	0.716863	0.24552	2.91978	0.0035028	0.0344106	5732.81	4580.33	2401.59	3395.78	3364.33	6449.38	3997.81	1818	2495.51	2922.55
ENSMUSG00000035285	Nat14	650.437	0.781235	0.26759	2.91952	0.00350568	0.0344181	1295.85	1016.51	530.174	654.908	752.806	617.29	506.519	410.332	471.271	248.707
ENSMUSG00000104435	NA	43.8227	-1.34566	0.460954	-2.91929	0.00350824	0.0344224	23.2399	45.4049	110.685	99.8408	95.2657	9.60015	15.3801	14.2476	16.6986	7.86425
ENSMUSG00000103420	NA	132.787	-1.35552	0.464437	-2.91863	0.00351578	0.0344755	35.3246	86.1766	137.659	284.071	191.567	44.1607	184.562	171.922	102.975	89.4559
ENSMUSG00000028909	Ptpru	869.655	-0.716023	0.245449	-2.9172	0.00353194	0.034613	426.684	401.231	881.762	538.427	688.606	939.855	808.995	1098.02	1231.98	1680.98
ENSMUSG00000025413	Ttc4	2501.38	-0.476684	0.163477	-2.91591	0.00354652	0.0347349	2088.8	1988.55	2863.87	2814.56	2893.18	1751.07	2232.17	3049	2873.08	2459.54
ENSMUSG00000030522	Mtmr10	470.87	-0.709266	0.2433	-2.91519	0.00355467	0.0347937	198.004	320.614	418.558	435.021	458.725	467.527	569.065	577.505	568.679	695.003
ENSMUSG00000048758	Rpl29	479.73	0.747692	0.256516	2.9148	0.00355918	0.0348169	762.267	573.584	295.781	494.45	368.637	624.01	553.685	317.248	385.922	421.72
ENSMUSG00000026926	Pmpca	1280.55	-0.550643	0.188975	-2.91383	0.00357021	0.0349037	816.184	788.563	1126.39	1086.36	1361.68	1149.14	1273.48	2043.11	1645.74	1514.85
ENSMUSG00000025871	4833439L19Rik	4444.22	0.542445	0.186246	2.91251	0.00358532	0.0350303	4374.67	4484.89	2467.63	3357.74	3221.43	6618.35	5239.5	4185.01	5322.21	5170.75
ENSMUSG00000029715	Pop7	1914.81	0.649981	0.223259	2.91133	0.0035989	0.0351374	2902.19	2268.39	1516.11	1957.59	1373.07	2489.32	2035.3	1180.65	1655.01	1770.44
ENSMUSG00000028952	Zbtb48	665.01	-0.616759	0.211861	-2.91115	0.00360104	0.0351374	526.15	498.527	954.312	752.372	687.57	592.329	554.71	743.727	584.45	755.951
ENSMUSG00000030306	Tmtc1	505.536	-0.908655	0.312145	-2.911	0.00360278	0.0351374	595.87	493.894	897.575	1293.18	970.261	219.843	124.066	155.774	211.515	93.388
ENSMUSG00000062822	4833420G17Rik	4100.84	-0.406309	0.139616	-2.91018	0.00361221	0.0352082	2882.67	3013.4	4393	3540.78	3847.91	4048.38	4024.47	5080.71	5063.38	5113.73
ENSMUSG00000078651	Aoc2	147.619	-1.27602	0.438836	-2.90774	0.00364057	0.0354544	66.9308	103.783	186.026	175.91	387.276	38.4006	146.624	95.9342	130.805	144.506
ENSMUSG00000017404	Rpl19	3885.22	0.703063	0.2418	2.90763	0.00364184	0.0354544	6183.66	4517.32	2504.84	4001.95	3106.49	5083.28	4535.09	2138.1	3138.4	3643.11
ENSMUSG00000036894	Rap2b	321.903	0.655813	0.225577	2.90726	0.00364605	0.0354741	478.741	415.13	269.737	295.957	268.194	454.087	367.073	208.965	212.443	248.707
ENSMUSG00000075706	Gpx4	4470.16	0.568875	0.195734	2.90636	0.00365656	0.035555	6548.06	4877.78	3553.09	4315.74	3538.29	6273.7	4471.52	3411.84	3664.41	4047.14
ENSMUSG00000007872	Id3	1172.41	0.722153	0.248494	2.90612	0.00365943	0.0355616	2426.24	1852.33	1451.93	1068.53	1238.45	925.455	598.8	535.711	812.664	813.95
ENSMUSG00000049396	Gemin4	63.477	-1.28731	0.443256	-2.90422	0.00368173	0.0357569	39.043	31.5054	111.615	67.7491	136.686	68.1611	29.7349	51.2915	38.0356	60.9479
ENSMUSG00000062691	Cebpzos	415.295	0.74802	0.257623	2.90354	0.00368967	0.035812	696.266	463.315	290.2	387.477	327.217	575.049	395.782	349.542	319.128	348.976
ENSMUSG00000089862	Gm16039	1115.54	0.52661	0.181379	2.90336	0.00369182	0.035812	1492.93	1287.09	883.623	1055.46	927.805	1331.54	1220.16	860.558	1114.17	982.048
ENSMUSG00000054452	Aes	1864.61	0.745521	0.256807	2.90304	0.00369554	0.0358266	2748.81	2248.01	1175.68	1349.04	1814.19	3121.01	1690.79	1245.24	1606.77	1646.58
ENSMUSG00000028788	Ptp4a2	2609.59	0.652672	0.224839	2.90284	0.00369796	0.0358287	3327.02	2726.15	1514.25	1911.24	2248.06	4039.74	3176.51	1929.13	2242.25	2981.53
ENSMUSG00000020308	Tpgs1	1127.74	0.598246	0.206218	2.90104	0.00371929	0.0360118	1510.59	1247.24	843.627	837.95	1011.68	1711.71	1137.1	1007.78	977.794	991.879
ENSMUSG00000024122	Pdpk1	2005.4	0.488593	0.16843	2.90087	0.0037213	0.0360118	2387.2	2451.86	1410.08	1879.15	1845.26	1973.79	2169.62	1883.54	1969.5	2084.03
ENSMUSG00000105740	NA	229.505	-1.01524	0.35007	-2.9001	0.00373042	0.0360785	175.693	263.163	332.986	499.204	571.594	81.6013	191.739	64.5893	58.445	56.0328
ENSMUSG00000031644	Nek1	1577.25	-0.526783	0.18169	-2.89935	0.0037394	0.0361178	1086.7	1307.48	1689.11	1761.48	1778.98	1824.99	1295.01	1677.42	1728.3	1622.98
ENSMUSG00000020843	Timm22	2125.13	0.592965	0.204523	2.89926	0.00374049	0.0361178	3343.75	2291.56	1785.85	2033.66	1701.32	2774.44	2120.41	1540.65	1732.94	1926.74
ENSMUSG00000103343	NA	138.397	-1.43541	0.495133	-2.89905	0.003743	0.0361178	17.6623	111.196	194.397	236.528	307.543	31.6805	159.953	87.3856	136.372	101.252
ENSMUSG00000071796	6820431F20Rik	116.69	-0.965538	0.333058	-2.89901	0.00374338	0.0361178	83.6635	63.9375	138.589	177.099	149.112	96.0015	67.6726	154.824	114.107	121.896
ENSMUSG00000029165	Agbl5	449.133	-0.689135	0.237757	-2.89848	0.00374971	0.0361472	339.302	347.486	636.208	461.169	600.588	442.567	310.679	504.367	418.392	430.568
ENSMUSG00000033953	Ppp3r1	2733.11	0.650014	0.224267	2.89839	0.00375089	0.0361472	4351.43	3916.87	1894.67	3338.72	2500.73	2967.41	2680.24	1548.24	1991.77	2141.04
ENSMUSG00000021432	Slc35b3	1346.13	-0.545879	0.188413	-2.89724	0.00376458	0.0362575	1135.96	848.794	1411.94	1429.86	1556.35	996.496	1237.59	1740.11	1652.23	1451.94
ENSMUSG00000106665	NA	218.176	-1.2726	0.439406	-2.89618	0.00377735	0.0363421	76.2267	102.856	304.152	435.021	74.5558	112.322	158.928	410.332	261.611	245.758
ENSMUSG00000031198	Fundc2	891.6	0.824907	0.28483	2.89614	0.00377784	0.0363421	1312.59	973.889	364.611	824.875	672.038	1422.74	1044.82	676.288	821.013	803.137
ENSMUSG00000028017	Egf	172.483	-1.02759	0.354857	-2.89578	0.00378218	0.0363623	79.0155	128.802	169.284	278.128	247.484	70.0811	129.193	196.618	171.624	254.605
ENSMUSG00000036845	Lin37	1045.44	0.465492	0.160808	2.8947	0.00379526	0.0364664	1281.91	1108.25	910.596	846.27	822.185	1056.02	1129.93	1068.57	1167.04	1063.64
ENSMUSG00000026694	Mettl13	781.321	-0.622025	0.214947	-2.89385	0.00380544	0.0365296	696.266	580.997	1212.89	897.379	882.243	519.368	451.151	964.091	863.687	745.138
ENSMUSG00000020785	Camkk1	391.391	-0.889473	0.307399	-2.89355	0.0038092	0.0365296	375.556	284.476	587.842	492.073	836.682	264.964	243.006	183.32	376.646	269.351
ENSMUSG00000014769	Psmb1	11809.1	0.619638	0.214154	2.89342	0.00381075	0.0365296	17220.7	13244.3	8133.05	11984.5	9128.94	15900.7	12715.3	7937.84	10221.4	11604.7
ENSMUSG00000046598	Bdh1	2230.52	0.48702	0.16832	2.89341	0.00381085	0.0365296	2931.94	2395.34	1648.19	2005.14	2004.72	2186.91	1987.11	2225.48	2335.02	2585.37
ENSMUSG00000089718	2310075C17Rik	49.1031	-1.60779	0.555716	-2.89318	0.00381359	0.0365343	7.43675	43.5516	106.965	169.967	113.905	0.960015	16.4055	5.69906	23.1925	2.94909
ENSMUSG00000028639	Ybx1	4262.45	0.639071	0.220948	2.8924	0.00382307	0.0366035	7206.21	5531.06	3146.63	4565.34	4304.56	5414.49	3837.86	2531.33	3426.92	2660.08
ENSMUSG00000020358	Hnrnpab	2886.51	0.563491	0.194838	2.8921	0.0038267	0.0366167	3409.75	3142.2	1815.61	2120.43	2639.48	3468.54	3378.5	2491.44	2923.18	3476
ENSMUSG00000005804	Bloc1s6	1533.83	0.561868	0.194306	2.89167	0.003832	0.0366443	2316.55	1729.09	1189.64	1505.93	1363.75	1780.83	1621.07	1091.37	1345.16	1394.92
ENSMUSG00000026393	Nek7	199.386	0.904919	0.312959	2.8915	0.00383411	0.0366443	110.622	164.94	81.8514	57.0519	71.4493	308.165	344.515	263.107	356.236	235.928
ENSMUSG00000046667	Rbm12b1	351.445	-0.649839	0.224818	-2.89052	0.00384611	0.0367373	253.779	296.522	478.086	411.249	429.731	275.524	304.527	389.436	374.79	300.808
ENSMUSG00000027777	Schip1	944.675	-0.796939	0.275795	-2.88961	0.00385723	0.0368104	851.508	972.035	1496.58	1801.89	1584.31	760.332	541.381	425.53	697.629	315.553
ENSMUSG00000041638	Gcn1l1	1667.79	-0.559184	0.193521	-2.88952	0.0038583	0.0368104	1284.7	1425.16	2452.75	1667.58	1936.38	1321.94	1219.13	1999.42	1762.63	1608.24
ENSMUSG00000047675	Rps8	5055.66	0.703613	0.243524	2.8893	0.003861	0.0368145	7858.79	6179.7	3182.9	5301.07	4115.07	6319.78	6293.55	2612.07	4124.55	4569.13
ENSMUSG00000025939	Ube2w	3672.49	0.618528	0.214147	2.88833	0.00387294	0.0369046	5426.04	4540.49	2489.03	3686.98	3393.32	4081.98	3931.16	2331.86	3260.86	3583.15
ENSMUSG00000030842	Lamtor1	3330.2	0.554617	0.192044	2.88796	0.00387744	0.0369046	4329.12	3805.67	2479.72	3035.64	2697.47	4178.95	3851.19	2268.23	3362.91	3293.16
ENSMUSG00000034320	Slc26a2	308.942	-0.89447	0.309738	-2.88782	0.00387918	0.0369046	153.383	216.832	282.759	454.038	360.353	214.083	382.453	398.934	339.538	287.045
ENSMUSG00000035954	Dock4	1092.73	-0.69318	0.240038	-2.88779	0.00387954	0.0369046	692.548	1107.32	1338.46	1272.97	1849.4	823.693	938.188	967.89	835.856	1101
ENSMUSG00000110504	NA	210.726	-1.11372	0.385761	-2.88708	0.0038883	0.0369627	54.846	146.408	257.646	326.86	165.68	174.723	313.755	257.407	197.6	212.335
ENSMUSG00000108819	NA	70.1902	-1.38871	0.481034	-2.88693	0.00389021	0.0369627	15.8031	85.25	177.655	184.23	125.295	16.3203	30.7603	25.6458	22.2648	18.6776
ENSMUSG00000020818	Mfsd11	1636.6	-0.550848	0.190827	-2.88664	0.00389385	0.0369756	1467.83	1225.93	2031.4	1635.49	2315.37	1062.74	1228.36	1962.38	1651.3	1785.18
ENSMUSG00000031843	Mphosph6	808.3	0.585954	0.203015	2.88626	0.00389851	0.0369982	1031.85	1008.17	587.842	666.794	755.913	1123.22	793.615	689.586	681.858	744.155
ENSMUSG00000040331	Nsmce4a	1174.99	0.548695	0.190137	2.88579	0.00390434	0.0370319	1265.18	1178.67	737.592	784.464	959.906	1723.23	1319.62	1174.01	1265.38	1341.84
ENSMUSG00000097379	Gm26873	301.498	-0.923877	0.320237	-2.88498	0.00391443	0.0371058	181.271	237.217	421.348	345.877	496.003	130.562	292.223	359.041	264.394	287.045
ENSMUSG00000060600	Eno3	129.257	-1.17253	0.406522	-2.88429	0.00392295	0.0371585	26.9582	69.4973	80.9212	127.178	184.318	125.762	139.447	155.774	159.564	223.148
ENSMUSG00000027404	Snrpb	11278.3	0.478383	0.165866	2.88416	0.00392456	0.0371585	12872.1	10920.3	8380.46	9392.17	7681.32	15062.6	13277.2	10008.5	12381.1	12806.9
ENSMUSG00000023236	Scg5	15929.8	0.510695	0.177084	2.88391	0.00392769	0.0371664	20499.4	16446.8	12543.7	12305.4	13711	19160	16336.8	15524.2	13621.4	19149.5
ENSMUSG00000022964	Tmem50b	2877.57	0.632433	0.219344	2.8833	0.00393538	0.0372174	3562.2	3165.37	1829.56	2805.05	1769.66	3898.62	3206.25	2499.99	2699.6	3339.36
ENSMUSG00000008958	Vps72	5698.29	0.542347	0.188117	2.88303	0.00393868	0.0372269	7059.34	5352.22	3811.67	4351.4	4497.16	7211.63	7482.95	4810.01	5477.13	6929.39
ENSMUSG00000040167	Ikzf5	290.789	0.828353	0.287348	2.88275	0.0039422	0.0372386	381.134	353.046	176.725	249.602	169.822	337.925	410.137	200.417	281.093	347.993
ENSMUSG00000103085	NA	161.857	-1.12847	0.39157	-2.88191	0.00395273	0.0372753	48.3389	144.554	274.388	168.779	274.407	116.162	167.131	117.781	142.866	164.166
ENSMUSG00000027499	Pkia	6506.82	0.748811	0.259832	2.8819	0.00395279	0.0372753	10028.5	8348.94	3842.36	7239.65	4808.85	9339.03	6057.72	5087.36	6264.75	4051.07
ENSMUSG00000033981	Gria2	39308.5	-0.518032	0.179754	-2.88189	0.00395299	0.0372753	31779.1	39648.7	45884.2	51598.7	57218.5	27880.8	37999.2	36453.1	34103.1	30520.2
ENSMUSG00000021877	Arf4	9706.28	0.647916	0.224841	2.88166	0.00395591	0.0372812	11191.4	11259.5	5015.26	9017.77	7082.8	16137.9	11397.7	8061.32	9737.12	8162.11
ENSMUSG00000102428	NA	364.153	-0.961734	0.33378	-2.88134	0.00395991	0.0372972	92.9594	241.851	328.336	329.237	409.021	272.644	469.607	482.52	496.319	519.041
ENSMUSG00000097587	4930578M01Rik	384.156	-0.90913	0.315566	-2.88095	0.00396475	0.0373071	260.286	266.87	515.292	486.13	569.523	151.682	335.287	563.257	375.718	317.519
ENSMUSG00000042670	Immp1l	1084.14	0.633147	0.219775	2.88089	0.00396556	0.0373071	1689.07	1306.55	758.055	1111.32	974.403	1316.18	1035.6	759.874	955.529	934.863
ENSMUSG00000024309	Pfdn6	1564.65	0.647696	0.224848	2.88059	0.0039693	0.0373206	2275.65	1891.25	1203.59	1332.4	1375.14	1290.26	1959.43	1116.07	1499.16	1703.59
ENSMUSG00000087177	E130307A14Rik	2430.49	-0.43074	0.149555	-2.88016	0.00397479	0.0373506	1794.12	2134.03	2594.13	2750.38	2642.59	1848.99	2079.39	3025.25	2737.64	2698.42
ENSMUSG00000039601	Rcan2	542.155	0.697443	0.242308	2.87833	0.00399787	0.0375457	579.137	682	334.846	388.666	417.305	699.851	814.122	653.492	414.681	437.449
ENSMUSG00000056763	Cspp1	4895.36	-0.533912	0.185525	-2.87785	0.00400401	0.0375816	2905.91	3767.68	4993.86	4976.59	4701.16	3848.7	5483.53	6711.59	5632.98	5931.61
ENSMUSG00000036376	Abt1	1136.22	0.651655	0.226463	2.87753	0.00400803	0.0375976	1349.77	1148.1	905.016	845.081	593.34	1625.31	1465.21	913.749	1169.83	1346.75
ENSMUSG00000078786	BC024978	189.201	-0.869924	0.302339	-2.87732	0.00401073	0.0376012	105.974	103.783	235.323	194.927	179.141	170.883	224.55	184.27	203.166	289.994
ENSMUSG00000103563	NA	476.329	-0.970586	0.337502	-2.87579	0.00403012	0.0377611	201.722	423.47	479.016	682.246	814.936	227.524	439.872	623.097	421.175	450.228
ENSMUSG00000028248	Pnisr	12424.5	-0.58639	0.203927	-2.87548	0.0040341	0.0377766	6203.18	8339.67	12146.6	11491.2	9693.29	9881.44	12235.4	22143.7	17342.4	14768.1
ENSMUSG00000022159	Rab2b	520.251	0.702276	0.244292	2.87474	0.00404358	0.0378435	653.505	528.179	335.777	458.792	271.3	653.77	553.685	545.21	576.101	626.191
ENSMUSG00000072934	Trpc5os	9.96272	-1.47673	0.513911	-2.87352	0.00405922	NA	3.71838	0.926631	29.7641	1.18858	62.1298	0	0	1.89969	0	0
ENSMUSG00000037110	Ralgapa2	1673.26	-0.521151	0.181387	-2.87315	0.00406407	0.0380134	979.792	1192.57	1624.94	1514.25	1593.63	1589.79	2183.98	2016.52	1899	2138.09
ENSMUSG00000066324	Impad1	6927.94	0.63618	0.221451	2.87278	0.00406877	0.0380354	10275.7	8477.74	5111.06	6242.43	6401.44	7848.12	7397.84	4524.1	5054.1	7946.83
ENSMUSG00000027194	Ttc17	652.015	-0.570283	0.198596	-2.87158	0.00408428	0.0381584	460.149	560.611	830.605	697.697	774.552	597.129	691.081	717.132	597.438	593.751
ENSMUSG00000020700	Map3k3	584.046	-0.640383	0.223051	-2.87102	0.00409155	0.0382043	462.938	397.525	784.099	734.543	532.245	487.688	504.468	632.595	727.315	577.039
ENSMUSG00000067608	Pcna-ps2	871.944	0.762237	0.265522	2.87071	0.00409554	0.0382196	994.666	846.94	419.488	632.325	532.245	1399.7	1090.96	652.542	1241.26	909.304
ENSMUSG00000078851	Hist3h2a	1530.33	0.631282	0.219923	2.87047	0.00409866	0.0382266	2236.6	1543.77	1074.3	1123.21	1399.99	2079.39	1919.44	1268.99	1079.84	1577.77
ENSMUSG00000004054	Map3k11	200.715	-0.751426	0.261805	-2.87017	0.00410253	0.0382407	123.636	125.095	214.86	232.962	202.957	168.963	169.181	212.765	274.599	282.13
ENSMUSG00000031818	Cox4i1	14674.8	0.492709	0.171689	2.86979	0.0041075	0.0382635	21508	16362.4	12424.7	14740.8	12850.5	16643.8	15628.3	11022.9	11499.7	14067.2
ENSMUSG00000091931	AK010878	897.339	0.675046	0.235253	2.86945	0.00411185	0.0382635	1409.26	1124.93	652.021	840.327	833.575	993.616	970.999	510.066	793.182	845.407
ENSMUSG00000105852	NA	31.1931	-1.51914	0.52942	-2.86944	0.00411205	0.0382635	3.71838	13.8995	49.2968	42.7889	50.7394	25.9204	23.5829	15.1975	61.2281	25.5588
ENSMUSG00000107136	NA	92.2496	-1.44385	0.503613	-2.86698	0.00414411	0.0385397	25.099	98.2228	216.72	159.27	274.407	6.72011	29.7349	49.3918	49.168	13.7624
ENSMUSG00000037104	Socs5	632.878	0.547946	0.191165	2.86634	0.00415244	0.0385813	930.524	921.071	527.383	631.137	716.564	624.01	629.56	428.379	444.367	475.787
ENSMUSG00000034667	Xpot	804.764	0.450964	0.157339	2.86619	0.0041544	0.0385813	1005.82	1051.73	708.758	788.029	746.593	934.095	942.289	633.545	607.642	629.14
ENSMUSG00000106928	NA	59.9258	-1.3532	0.47214	-2.86609	0.00415571	0.0385813	15.8031	41.6984	61.3885	77.2578	153.254	45.1207	56.3938	36.094	46.3849	65.8631
ENSMUSG00000102973	NA	282.336	-0.946138	0.330195	-2.86539	0.00416496	0.038645	92.9594	226.098	252.065	395.798	345.856	233.284	205.068	394.185	317.273	360.773
ENSMUSG00000000738	Spg7	632.616	-0.668532	0.233419	-2.86408	0.00418225	0.0387833	462.938	458.682	951.522	607.365	686.535	541.449	651.092	737.078	564.968	664.529
ENSMUSG00000086872	Gm14225	12.3955	-1.59462	0.556795	-2.86393	0.00418427	NA	2.78878	5.55978	21.393	30.9031	51.7749	0	3.07603	0	6.49389	1.96606
ENSMUSG00000009035	Tmem184b	884.353	-0.480842	0.167902	-2.86382	0.00418566	0.0387927	826.409	723.698	1011.98	1161.24	1095.56	762.252	704.41	876.705	885.024	796.255
ENSMUSG00000024853	Sf3b2	8194.29	0.435707	0.152162	2.86344	0.00419068	0.0388171	9752.37	9026.31	7091.3	7209.93	6410.76	8173.57	9725.37	7442.02	7933.68	9177.58
ENSMUSG00000021591	Glrx	413.746	0.844487	0.294949	2.86317	0.00419431	0.0388285	511.277	392.891	221.371	278.128	225.738	895.694	437.821	434.078	325.622	414.839
ENSMUSG00000042628	Zfyve1	662.542	-0.651934	0.227735	-2.86269	0.00420059	0.0388645	472.234	486.481	695.737	627.571	983.722	658.57	629.56	777.921	692.991	600.632
ENSMUSG00000043969	Emx2	601.399	0.854085	0.298572	2.86057	0.0042288	0.0391032	411.81	313.201	136.729	235.339	211.241	865.934	1238.61	745.627	667.015	1188.48
ENSMUSG00000039089	L3mbtl3	960.307	0.582617	0.203698	2.8602	0.00423374	0.0391265	1098.78	1011.88	660.392	607.365	819.078	1103.06	928.96	1063.82	995.42	1314.31
ENSMUSG00000034192	Lsm3	2437.71	0.568569	0.198836	2.85949	0.00424317	0.0391914	3270.31	2810.47	1809.1	2280.89	1981.94	3157.49	2802.26	1614.73	2188.44	2461.51
ENSMUSG00000097275	Gm26648	58.0478	-1.4486	0.50669	-2.85895	0.00425046	0.0392364	29.747	13.8995	71.6199	162.836	35.2069	22.0804	20.5068	118.73	54.7342	51.1176
ENSMUSG00000085280	Gm16151	82.9475	-1.15946	0.405586	-2.85873	0.00425336	0.0392408	27.8878	36.1386	106.035	98.6522	52.8103	86.4014	112.788	83.5862	130.805	94.371
ENSMUSG00000022321	Cdh10	2743.27	-0.733195	0.25655	-2.8579	0.00426455	0.0393009	810.606	1600.29	1965.36	2378.35	1911.53	2577.64	3745.58	3638.85	3948.28	4856.18
ENSMUSG00000027692	Tnik	6383.14	-0.514573	0.180054	-2.85789	0.00426473	0.0393009	4856.2	6087.04	6566.71	7606.92	9486.19	5078.48	5784.98	6212.92	5954.9	6197.03
ENSMUSG00000028945	Rheb	2941.28	0.546918	0.191411	2.8573	0.00427265	0.0393515	4320.75	3396.1	2354.16	2657.67	2815.52	3853.5	3021.68	2455.34	2597.56	1940.5
ENSMUSG00000109353	NA	344.574	-1.07642	0.376755	-2.85707	0.00427573	0.0393576	310.484	375.285	472.506	728.6	1099.7	52.8008	138.421	94.0345	116.89	57.0158
ENSMUSG00000003273	Car11	743.109	-0.506358	0.177274	-2.85636	0.00428532	0.0393959	789.225	833.041	1302.18	1124.4	1046.89	408.006	420.39	487.27	538.993	480.702
ENSMUSG00000024542	Cep192	785.368	-0.700638	0.24531	-2.85614	0.00428829	0.0393959	358.823	544.859	692.016	657.285	921.592	842.893	792.59	862.458	942.541	1238.62
ENSMUSG00000038646	Fam103a1	1325.71	0.620885	0.217389	2.8561	0.00428882	0.0393959	1687.21	1358.44	804.562	1193.34	927.805	1845.15	1473.42	1123.66	1489.88	1353.63
ENSMUSG00000027171	Prrg4	21.5824	-1.55971	0.546109	-2.85604	0.00428961	0.0393959	5.57756	0.926631	43.7161	23.7716	13.4615	13.4402	12.3041	42.7429	34.3248	25.5588
ENSMUSG00000075040	Zfp408	955.631	-0.707921	0.247904	-2.85563	0.0042952	0.0393966	619.11	639.375	1150.57	968.694	1051.03	487.688	918.707	1429.51	1249.61	1042.01
ENSMUSG00000073643	Wdfy1	2662.61	0.444116	0.155529	2.85551	0.00429675	0.0393966	3969.37	3459.11	2376.48	2853.78	2901.46	3075.89	2777.65	1714.47	1825.71	1672.14
ENSMUSG00000021737	Psmd6	7854.52	0.493546	0.172853	2.85529	0.0042998	0.0393966	10045.2	8620.44	5406.84	7129.11	7189.46	9684.63	8772.83	6491.23	8011.6	7193.82
ENSMUSG00000106320	NA	3014.61	-0.724165	0.253626	-2.85524	0.00430037	0.0393966	1186.16	2153.49	2714.12	2310.6	3538.29	2696.68	3925.01	4194.51	3453.82	3973.41
ENSMUSG00000106891	NA	84.9734	-1.10352	0.386504	-2.85514	0.00430182	0.0393966	56.7052	73.2038	200.908	141.441	118.047	45.1207	37.9377	66.489	69.5774	40.3043
ENSMUSG00000047635	2810006K23Rik	972.757	0.635839	0.222727	2.8548	0.00430645	0.0394166	898.917	665.321	405.536	519.41	566.417	1467.86	1487.77	1018.23	1257.96	1440.14
ENSMUSG00000015478	Rnf5	2300.08	0.536225	0.187853	2.85449	0.00431058	0.0394322	3202.45	2535.26	2123.48	1931.44	1814.19	2442.28	2572.58	1705.92	2277.5	2395.65
ENSMUSG00000020149	Rab1	7767.38	0.598273	0.209621	2.85407	0.00431633	0.039453	9776.54	9810.24	4694.36	7725.78	6692.42	8858.06	7944.35	6297.46	8840.96	7033.59
ENSMUSG00000060904	Arl1	2491.6	0.649777	0.227685	2.85385	0.00431934	0.039453	3683.05	2729.85	1490.07	2523.36	1998.51	3151.73	2495.68	2104.85	2591.99	2146.94
ENSMUSG00000025577	Cbx2	549.123	-0.774618	0.271435	-2.85379	0.00432015	0.039453	223.103	353.046	649.23	388.666	505.323	762.252	738.246	519.564	607.642	744.155
ENSMUSG00000007783	Cpt1c	2190.49	-0.536234	0.188029	-2.85187	0.00434629	0.0396693	1646.31	1509.48	2698.3	2031.29	2213.89	1380.5	1834.34	3150.63	2618.89	2821.3
ENSMUSG00000027495	Fam210b	2596.61	0.641833	0.225086	2.8515	0.00435135	0.0396932	1549.63	1716.12	1244.51	1001.97	859.463	5227.28	3782.49	4236.3	3611.53	2736.76
ENSMUSG00000030929	Eri2	648.629	-0.761007	0.26698	-2.85042	0.00436612	0.0398056	379.274	332.66	777.588	672.737	431.802	641.29	496.266	1060.02	974.083	720.562
ENSMUSG00000048728	Zfp454	710.622	0.617034	0.216544	2.84946	0.00437932	0.0399035	723.224	604.163	427.859	424.323	428.696	1074.26	858.211	703.834	827.507	1034.15
ENSMUSG00000109554	NA	362.53	-0.731712	0.25683	-2.84901	0.00438548	0.0399372	226.821	327.101	524.593	463.547	430.767	253.444	350.667	348.592	397.983	301.791
ENSMUSG00000051510	Mafg	1838.94	-0.521768	0.183165	-2.84862	0.00439088	0.0399639	1519.89	1989.48	2547.62	2383.11	2687.11	1255.7	1665.16	1379.17	1428.66	1533.53
ENSMUSG00000030161	Gabarapl1	1900.35	0.591241	0.207581	2.84824	0.0043962	0.0399899	2941.24	2635.34	1395.19	2120.43	1944.66	1536.98	2031.2	1322.18	1592.86	1483.39
ENSMUSG00000079036	Alkbh1	2490.33	-0.635631	0.223211	-2.84767	0.00440403	0.0400387	1910.32	1907.01	3239.64	2486.51	3335.34	2160.03	2010.7	3477.38	2374.91	2001.45
ENSMUSG00000031983	2310022B05Rik	793.337	0.556815	0.19556	2.84728	0.00440939	0.040065	1007.68	959.989	706.898	641.834	632.689	826.573	1089.94	603.15	693.918	770.697
ENSMUSG00000028410	Dnaja1	8287.5	0.512597	0.180062	2.84678	0.00441634	0.0401056	10311.1	8907.7	5324.99	8135.84	6567.12	8916.62	9604.38	7946.39	8649.86	8511.09
ENSMUSG00000018923	Med11	1213.69	0.677723	0.238152	2.84576	0.00443055	0.0402121	1870.34	1777.28	1053.84	1393.02	888.456	1405.46	1186.32	623.097	946.252	992.862
ENSMUSG00000001802	Lrp3	2000.39	-0.512289	0.18004	-2.84542	0.00443534	0.0402331	2117.62	1574.35	3060.12	2362.9	2538	1802.91	1713.35	1601.44	1565.95	1667.22
ENSMUSG00000020526	Znhit3	1277.26	0.722527	0.253948	2.84517	0.00443873	0.0402414	1980.04	1644.77	782.239	1371.62	1046.89	1580.19	1436.5	722.831	1226.42	981.065
ENSMUSG00000069744	Psmb3	4558.97	0.686632	0.241368	2.84475	0.00444466	0.0402726	6658.68	5264.19	2786.67	4300.29	3761.96	7755	4952.4	2590.22	3690.38	3829.89
ENSMUSG00000032802	Srxn1	228.059	0.951526	0.334587	2.84388	0.00445681	0.0403601	179.412	265.016	73.4802	162.836	89.0527	359.046	326.059	260.257	243.985	321.451
ENSMUSG00000031391	L1cam	3040.26	-0.564195	0.198428	-2.84332	0.00446461	0.0404082	3359.55	2897.57	4441.37	3891.41	5665.2	1832.67	2085.55	2067.81	1758.92	2402.53
ENSMUSG00000021263	Degs2	171.005	-1.10943	0.390213	-2.84314	0.0044671	0.0404082	81.8043	131.582	284.62	130.744	362.424	96.9615	167.131	132.028	142.866	179.895
ENSMUSG00000037624	Kcnk2	664.364	0.613371	0.215851	2.84164	0.00448817	0.0405761	1063.46	1038.75	585.051	609.742	825.291	609.61	645.966	372.338	397.983	495.448
ENSMUSG00000090120	A730090N16Rik	16.6773	-1.58825	0.559301	-2.83971	0.0045154	NA	0	7.41304	30.6943	27.3374	39.3489	6.72011	11.2788	8.54859	15.7709	19.6606
ENSMUSG00000022683	Pla2g10	8.22844	-1.55086	0.546167	-2.83954	0.00451788	NA	0	0	32.5545	8.32007	15.5325	10.5602	1.02534	6.6489	3.71079	3.93213
ENSMUSG00000024601	Isoc1	579.404	0.760423	0.267859	2.8389	0.004527	0.0409045	646.997	820.995	341.357	589.536	329.288	878.414	761.829	549.959	415.609	460.059
ENSMUSG00000110404	NA	44.2243	-1.43711	0.506327	-2.8383	0.00453543	0.0409578	27.8878	14.8261	110.685	34.4689	104.585	30.7205	25.6336	30.395	47.3126	15.7285
ENSMUSG00000025188	Hps1	466.812	-0.710214	0.25026	-2.8379	0.00454108	0.0409622	224.032	255.75	460.414	292.391	463.903	396.486	487.038	615.498	741.231	731.375
ENSMUSG00000034863	Ano8	187.535	-0.919478	0.324	-2.8379	0.00454114	0.0409622	97.6074	120.462	221.371	159.27	281.655	160.323	164.055	287.802	174.407	208.403
ENSMUSG00000074171	Gm6658	32.6747	1.44356	0.5087	2.83773	0.0045435	0.0409622	97.6074	65.7908	22.3231	11.8858	26.9229	16.3203	18.4562	21.8464	10.2047	35.3891
ENSMUSG00000023971	Rrp36	907.136	0.597337	0.210524	2.83738	0.00454859	0.0409853	1158.27	993.348	610.165	786.841	706.209	1183.7	970.999	717.132	1000.99	943.71
ENSMUSG00000030327	Necap1	2590.67	0.549788	0.193788	2.83707	0.00455303	0.0410025	3292.62	3298.8	2124.41	2468.68	2079.28	3124.85	2090.67	2253.98	2806.29	2367.14
ENSMUSG00000026377	Nifk	1753.26	0.666369	0.234926	2.8365	0.00456109	0.0410523	2491.31	2111.79	925.478	1799.51	1532.54	2168.67	2212.69	1312.68	1461.12	1516.82
ENSMUSG00000106364	NA	14.0762	-1.58219	0.557875	-2.83611	0.00456668	NA	0	3.70652	38.1353	42.7889	9.31947	14.4002	27.6842	3.79937	0.927698	0
ENSMUSG00000030276	Ttll3	99.3472	-1.39182	0.490761	-2.83603	0.00456777	0.0410896	42.7613	63.9375	191.607	190.173	184.318	13.4402	110.737	83.5862	35.2525	77.6595
ENSMUSG00000051695	Pcbp1	3371.46	0.527311	0.185966	2.83552	0.00457514	0.0411332	4419.29	3628.69	2867.59	2499.59	2923.21	4548.55	3781.46	2578.82	2866.59	3600.84
ENSMUSG00000039183	Nubp2	2935.89	0.483273	0.17046	2.83511	0.00458099	0.0411513	3652.38	2820.66	2290.91	2191.74	2412.71	3988.86	3320.06	2664.31	2832.26	3185.02
ENSMUSG00000032398	Snapc5	661.576	0.685382	0.241755	2.83502	0.00458224	0.0411513	842.212	737.598	501.34	551.502	388.311	722.891	969.974	516.715	607.642	777.578
ENSMUSG00000105293	NA	164.558	-0.928542	0.327571	-2.83463	0.0045879	0.0411794	141.298	89.8832	206.489	265.054	231.951	253.444	156.877	116.831	100.191	83.5577
ENSMUSG00000021377	Dek	2243.16	0.594333	0.209689	2.83435	0.00459187	0.0411922	1959.58	2566.77	1316.13	1811.4	1315.08	3570.3	3158.05	1884.49	2612.4	2237.38
ENSMUSG00000043843	Tmem145	271.777	-0.802527	0.283244	-2.83334	0.00460643	0.0413	251.92	240.924	487.388	311.408	529.139	136.322	141.497	217.514	237.491	164.166
ENSMUSG00000021040	Slirp	2261.92	0.458709	0.161915	2.83303	0.00461097	0.0413178	3001.66	2361.98	2077.91	1889.84	1846.29	2536.36	2643.33	2158.99	1900.85	2201.99
ENSMUSG00000045128	Rpl18a	9438.07	0.676745	0.238971	2.83191	0.00462709	0.0414145	13702.2	10640.5	5660.77	9916.33	6748.33	12884.4	12808.6	5613.57	7347.37	9058.63
ENSMUSG00000107320	NA	192.338	-1.22093	0.431146	-2.83183	0.00462829	0.0414145	24.1694	137.141	270.668	211.567	213.312	191.043	129.193	194.718	311.707	239.86
ENSMUSG00000026127	Imp4	1644.23	-0.459355	0.162216	-2.83175	0.00462941	0.0414145	1298.64	1359.37	1708.65	1835.17	1977.8	1809.63	1639.52	1817.05	1513.08	1483.39
ENSMUSG00000024683	Mrpl16	991.311	0.538737	0.190276	2.83134	0.00463534	0.0414398	1301.43	1086.01	714.339	978.202	747.629	1281.62	1204.78	879.555	836.784	882.762
ENSMUSG00000080893	Gm15920	1124.73	0.596725	0.210767	2.8312	0.00463736	0.0414398	1652.82	1343.61	807.352	1098.25	1019.96	1301.78	1321.67	718.081	956.457	1027.27
ENSMUSG00000041231	Ublcp1	1154.62	0.606439	0.214221	2.8309	0.0046417	0.0414558	1377.66	1401.99	732.012	1181.45	784.907	1464.98	1344.22	1043.88	1033.46	1181.6
ENSMUSG00000000740	Rpl13	4513.58	0.682088	0.240977	2.83051	0.00464739	0.0414837	5956.84	4950.06	2547.62	3629.93	3793.03	9079.82	4936	3124.03	3769.24	3349.19
ENSMUSG00000102555	NA	749.298	-0.920323	0.325192	-2.83009	0.00465342	0.0415148	318.851	548.565	1244.51	688.188	702.067	516.488	512.671	1457.06	782.05	722.528
ENSMUSG00000105691	NA	168.999	-1.02901	0.363639	-2.82976	0.00465831	0.0415162	76.2267	129.728	282.759	263.865	148.076	147.842	166.105	107.332	191.106	176.946
ENSMUSG00000030551	Nr2f2	1852.69	0.608346	0.21499	2.82964	0.00465999	0.0415162	2407.65	2286.92	1186.84	1700.86	1656.8	1637.79	2162.45	2007.02	1473.18	2007.35
ENSMUSG00000031812	Map1lc3b	11122.6	0.579564	0.204825	2.82956	0.00466126	0.0415162	15261.1	12139.8	7132.23	11438.9	8554.24	14513.5	12112.4	8826.89	10793.8	10453.6
ENSMUSG00000022982	Sod1	2021.04	0.519814	0.183737	2.82913	0.0046675	0.0415489	3112.28	2545.45	1695.63	2116.86	2039.93	2481.64	2066.06	1200.6	1501.02	1450.95
ENSMUSG00000024290	Rock1	4881.79	-0.506125	0.17892	-2.82878	0.00467259	0.0415715	3926.61	5005.66	5435.67	6848.6	6898.48	4048.38	4558.67	3938.05	4539.23	3618.54
ENSMUSG00000032182	Yipf2	436.365	-0.721231	0.254997	-2.82839	0.00467825	0.041599	261.216	220.538	488.318	418.381	326.182	507.848	355.794	649.693	621.558	514.125
ENSMUSG00000028246	Faxc	385.517	-0.961329	0.339963	-2.82775	0.00468764	0.0416597	160.82	320.614	599.933	587.159	332.395	354.246	506.519	248.859	305.213	439.415
ENSMUSG00000027500	Stmn2	29084.9	0.687923	0.243322	2.82721	0.00469548	0.0416788	59118.5	50051	26238	42363.4	29774.7	27077.2	20126.4	10437.8	16062.2	9599.3
ENSMUSG00000025068	Gsto1	1686.04	0.59052	0.208878	2.8271	0.0046971	0.0416788	2951.46	2278.58	1524.48	2025.34	1567.74	1981.47	1591.33	871.956	1157.77	910.287
ENSMUSG00000089665	Fcor	146.141	0.995533	0.352142	2.82708	0.0046975	0.0416788	370.908	250.19	161.842	145.007	117.011	137.282	94.3315	41.7931	57.5173	85.5237
ENSMUSG00000079508	Apoo	412.048	0.716104	0.253339	2.82666	0.00470356	0.0417097	496.403	397.525	218.58	331.614	247.484	681.611	509.595	371.389	408.187	458.093
ENSMUSG00000073995	Gm10604	44.4233	-1.34651	0.476469	-2.82602	0.00471307	0.0417646	23.2399	25.9457	46.5065	87.955	108.727	24.9604	26.6589	38.9436	43.6018	17.6946
ENSMUSG00000055531	Cpsf6	14111	-0.426445	0.150907	-2.82588	0.00471502	0.0417646	9286.64	10771.2	13704.5	13112.4	13881.9	12801.8	13944.7	20401.7	17381.4	15823.9
ENSMUSG00000027130	Slc12a6	931.661	-0.492601	0.174328	-2.82572	0.00471748	0.0417646	806.888	839.527	1174.75	1176.7	1150.44	753.612	1003.81	816.865	798.748	795.272
ENSMUSG00000086916	Gm15903	52.7459	-1.33709	0.473241	-2.82538	0.00472241	0.0417748	39.9725	20.3859	89.2924	54.6747	147.041	28.8005	18.4562	56.9906	31.5417	40.3043
ENSMUSG00000104396	NA	70.1759	-1.43383	0.507498	-2.82529	0.00472378	0.0417748	24.1694	53.7446	138.589	96.2751	203.993	7.68012	64.5966	32.2947	36.1802	44.2364
ENSMUSG00000029614	Rpl6	3662.05	0.546994	0.193654	2.8246	0.00473395	0.041842	5149.95	3925.21	2715.05	3293.56	3199.69	4545.67	4260.3	2544.63	3278.49	3707.99
ENSMUSG00000027765	P2ry1	35.2584	1.58298	0.56047	2.82438	0.00473722	0.0418481	68.79	148.261	26.9737	17.8287	4.14199	56.6409	3.07603	12.348	3.71079	10.8133
ENSMUSG00000096472	Cdkn2d	2193.07	0.666447	0.235993	2.82401	0.00474264	0.0418659	2891.04	2512.1	1365.43	2027.72	1607.09	3117.17	2409.55	1436.16	2418.51	2145.96
ENSMUSG00000021303	Gng4	259.161	0.995397	0.352491	2.82389	0.0047444	0.0418659	747.394	408.644	199.048	344.689	243.342	205.443	163.029	58.8903	132.661	88.4728
ENSMUSG00000082996	Gm6238	11.9714	-1.58449	0.561169	-2.82356	0.00474942	NA	1.85919	0.926631	18.6026	17.8287	25.8874	4.80008	8.20274	9.49843	5.56619	26.5418
ENSMUSG00000028795	Ccdc28b	1568	0.641841	0.227407	2.82244	0.00476602	0.0420338	2333.28	1929.24	1169.17	1448.88	1396.89	1384.34	1896.88	1046.73	1357.22	1717.36
ENSMUSG00000032262	Elovl4	1634.2	0.598659	0.212155	2.8218	0.00477552	0.0420886	2444.83	2234.11	1243.58	1645	1666.11	1727.07	1264.25	1496	1511.22	1109.84
ENSMUSG00000058357	Gm6612	101.499	-1.26232	0.447366	-2.82167	0.00477742	0.0420886	79.0155	20.3859	146.96	115.292	184.318	107.522	48.1911	121.58	98.336	93.388
ENSMUSG00000067149	Igj	14.1825	-1.58362	0.561279	-2.82144	0.00478081	NA	0	0	14.8821	23.7716	24.8519	2.88005	28.7096	9.49843	18.554	18.6776
ENSMUSG00000051346	Spryd4	577.293	0.682679	0.241983	2.82119	0.00478466	0.0421148	777.141	651.421	535.754	431.455	336.537	745.932	556.761	639.244	582.595	516.091
ENSMUSG00000029066	Mrpl20	3804.56	0.516944	0.183241	2.82112	0.0047856	0.0421148	5582.21	4303.27	2975.48	3859.32	3420.25	4314.31	4136.23	2691.86	3240.45	3522.2
ENSMUSG00000025270	Alas2	194.529	-1.09536	0.388362	-2.82046	0.00479553	0.0421793	93.889	121.389	186.956	374.403	221.596	146.882	137.396	224.163	326.55	112.066
ENSMUSG00000019906	Lin7a	554.497	0.947194	0.335961	2.81936	0.00481202	0.0423014	1081.12	1102.69	376.702	719.092	470.116	592.329	377.326	165.273	416.537	243.792
ENSMUSG00000050936	Hist2h2bb	140.07	-1.22399	0.434293	-2.81836	0.004827	0.0423889	33.4654	71.3506	221.371	89.1436	150.147	152.642	104.585	306.799	150.287	120.913
ENSMUSG00000031201	Brcc3	2465.2	0.475073	0.168583	2.81804	0.00483181	0.0423889	2465.28	2262.83	1492.86	1974.23	1607.09	3111.41	2923.25	2669.06	3195.92	2950.08
ENSMUSG00000020982	Nemf	8942.59	-0.391335	0.13887	-2.81799	0.00483258	0.0423889	5741.17	6673.59	7925.63	8723	7908.09	8617.1	8873.31	12643.4	10894.9	11425.8
ENSMUSG00000102698	NA	42.6273	-1.54073	0.546749	-2.81798	0.00483274	0.0423889	8.36635	24.0924	56.7379	97.4637	106.656	0.960015	24.6082	47.4922	17.6263	42.2703
ENSMUSG00000033569	Bai3	5324.3	-0.575345	0.204181	-2.81782	0.00483504	0.0423889	4946.37	6399.31	7256.87	9816.49	8505.57	2482.6	3388.76	4066.28	3330.44	3050.35
ENSMUSG00000104389	NA	786.216	-0.720821	0.25583	-2.81757	0.00483881	0.0423991	391.359	526.326	802.701	728.6	815.972	673.931	1280.65	883.354	962.023	797.238
ENSMUSG00000038855	Itpkb	76.2399	-1.08677	0.385742	-2.81736	0.00484198	0.0424039	53.9165	43.5516	156.262	90.3322	100.443	63.361	64.5966	74.0878	51.9511	63.897
ENSMUSG00000044066	Cep68	1177.34	-0.556765	0.197663	-2.81674	0.00485137	0.0424569	779.929	929.41	1576.57	1075.67	1169.08	1015.7	1099.17	1429.51	1335.89	1362.48
ENSMUSG00000097540	1700037F24Rik	33.9146	-1.47101	0.522262	-2.81662	0.00485327	0.0424569	10.2255	10.1929	47.4366	70.1263	30.0294	9.60015	28.7096	30.395	29.6863	72.7443
ENSMUSG00000062296	Trank1	505.707	-1.00536	0.356994	-2.81619	0.00485968	0.0424738	414.599	606.943	885.483	878.361	1468.33	105.602	204.043	108.282	262.539	122.879
ENSMUSG00000073155	1810058I24Rik	1061.23	0.713517	0.253367	2.81614	0.00486043	0.0424738	1281.91	986.862	512.501	835.573	679.286	1808.67	1535.96	730.429	1026.03	1215.03
ENSMUSG00000052557	Gan	826.791	-0.671062	0.238338	-2.81559	0.00486873	0.0425234	542.883	756.131	922.688	1040.01	1209.46	610.57	980.227	734.229	690.208	781.51
ENSMUSG00000024072	Yipf4	1165.72	0.526953	0.187229	2.81449	0.00488548	0.0426467	1344.19	1226.86	852.928	827.252	970.261	1404.5	1066.36	1309.83	1188.38	1466.68
ENSMUSG00000090273	Prr22	12.2625	-1.57829	0.560843	-2.81415	0.00489069	NA	0	0	10.2314	20.2059	12.426	1.92003	7.1774	19.9467	23.1925	27.5249
ENSMUSG00000104721	NA	103.817	-1.42215	0.505383	-2.814	0.00489297	0.0426891	14.8735	85.25	134.869	168.779	274.407	31.6805	98.4329	33.2445	98.336	98.3031
ENSMUSG00000021395	Spin1	2553.07	0.548778	0.19513	2.81237	0.00491775	0.0428823	3394.88	3204.29	1730.97	2806.24	2147.62	3171.89	2920.17	2025.07	2177.31	1952.3
ENSMUSG00000028211	Trp53inp1	2993.6	0.566143	0.20133	2.81202	0.00492316	0.0429064	1818.29	1603.07	997.098	1439.37	1011.68	5273.36	4562.77	3978.89	4100.43	5151.08
ENSMUSG00000024248	Cox7a2l	1150.96	0.661774	0.235363	2.81171	0.00492783	0.042924	1463.18	1356.59	656.671	1125.59	837.717	1744.35	1491.87	753.226	1033.46	1046.93
ENSMUSG00000022711	Pmm2	1895.95	-0.563591	0.200507	-2.81083	0.00494133	0.0430057	1602.62	1385.31	2832.24	2070.51	1806.94	1680.99	1519.56	2172.29	1941.67	1947.39
ENSMUSG00000108472	NA	33.0089	-1.52994	0.544316	-2.81076	0.00494251	0.0430057	3.71838	12.9728	92.0828	26.1488	40.3844	25.9204	29.7349	63.6395	14.8432	20.6437
ENSMUSG00000002028	Kmt2a	3262.04	-0.509778	0.181392	-2.81037	0.00494847	0.0430344	2639.12	2666.84	4193.02	3438.57	3808.56	2611.24	3452.33	3030	2969.56	3811.21
ENSMUSG00000037705	Tecta	77.3325	-1.44661	0.515026	-2.80881	0.00497256	0.0432024	0	12.9728	57.668	45.1661	23.8164	90.2414	42.039	208.016	107.613	185.793
ENSMUSG00000036093	Arl5a	621.966	0.769927	0.274115	2.80877	0.00497311	0.0432024	895.199	1013.73	540.405	532.484	542.6	883.214	464.48	347.643	574.245	425.653
ENSMUSG00000021770	Samd8	1197.71	0.514906	0.183401	2.80754	0.00499211	0.0433443	1596.11	1668.86	952.452	1154.11	1284.02	1270.1	1483.67	792.169	836.784	938.795
ENSMUSG00000002844	Adprh	3628.9	0.520378	0.185416	2.80655	0.00500756	0.0434343	4934.29	3785.29	3378.23	2504.34	3142.73	4291.27	3899.38	3033.8	3674.61	3645.08
ENSMUSG00000026565	Pou2f1	3653.79	-0.613478	0.218589	-2.80653	0.00500783	0.0434343	1150.84	1766.16	2650.87	2007.51	2209.75	3521.34	4392.57	7494.26	5827.8	5516.77
ENSMUSG00000000355	Mcts1	3617.46	0.475161	0.169317	2.80635	0.00501065	0.0434355	5022.6	4369.99	3117.79	3893.79	3040.22	3773.82	3669.7	2798.24	3486.29	3002.18
ENSMUSG00000099591	RP24-571A14.4	23.3933	-1.45019	0.516878	-2.80567	0.00502125	0.0435041	12.0847	14.8261	37.2052	52.2976	65.2363	21.1203	9.22808	6.6489	7.42159	7.86425
ENSMUSG00000089242	Gm24056	21.0821	-1.51326	0.539738	-2.80369	0.00505215	0.0437485	2.78878	12.9728	42.7859	34.4689	43.4909	4.80008	13.3294	17.0972	20.4094	18.6776
ENSMUSG00000031808	Slc27a1	2049.24	-0.788495	0.281258	-2.80346	0.00505571	0.0437559	838.494	1398.29	2360.67	1168.38	2526.61	1304.66	1468.29	3587.56	2978.84	2860.62
ENSMUSG00000031708	Tecr	17318	0.536451	0.191487	2.80151	0.00508646	0.0439986	27412.8	21523.8	16162.9	15455.1	18335.5	17539.5	14951.5	11474.1	13195.6	17129.3
ENSMUSG00000029122	Evc	139.653	-1.1463	0.409424	-2.79978	0.00511372	0.0442	33.4654	59.3044	158.122	127.178	89.0527	93.1215	230.702	143.426	244.912	217.25
ENSMUSG00000053070	9230110C19Rik	626.443	0.636177	0.227241	2.79957	0.00511714	0.0442	651.645	767.25	408.327	564.576	373.814	786.252	710.562	577.505	740.303	684.19
ENSMUSG00000025453	Nnt	1266.66	-0.608562	0.217384	-2.79948	0.00511847	0.0442	579.137	863.62	1212.89	908.076	1248.81	1296.02	1385.24	1804.7	1859.11	1508.95
ENSMUSG00000069996	Gm7125	236.386	0.859994	0.307213	2.79934	0.00512065	0.0442	206.37	164.014	77.2007	118.858	98.3722	477.128	423.466	185.219	299.647	313.587
ENSMUSG00000029610	Aimp2	1305.49	0.549118	0.196234	2.79828	0.00513758	0.0443225	1941.92	1620.68	1017.56	1390.64	1197.03	1471.7	1324.74	876.705	1068.71	1145.23
ENSMUSG00000105519	NA	283.214	-0.924237	0.330349	-2.79776	0.00514587	0.0443705	105.974	195.519	364.611	287.637	273.371	172.803	331.186	435.978	304.285	360.773
ENSMUSG00000032279	Idh3a	4077.67	0.633626	0.226494	2.79754	0.0051494	0.0443773	5956.84	5034.38	2853.64	4318.12	3245.25	5040.08	3715.84	3134.48	4447.39	3030.69
ENSMUSG00000082985	Gm14042	10.0919	-1.54932	0.553908	-2.79707	0.00515678	NA	3.71838	0.926631	12.0917	33.2803	34.1714	0	7.1774	4.74922	1.8554	2.94909
ENSMUSG00000018102	Hist1h2bc	269.265	0.773193	0.276504	2.79631	0.0051689	0.0445218	321.64	290.035	151.611	179.476	188.46	462.727	357.844	205.166	215.226	320.468
ENSMUSG00000028041	Adam15	277.362	-0.8436	0.30173	-2.79588	0.00517584	0.0445578	217.525	258.53	473.436	405.306	454.583	226.564	146.624	206.116	254.189	130.743
ENSMUSG00000024847	Aip	3076.25	0.58448	0.209071	2.79561	0.00518021	0.0445717	4475.07	3256.18	2507.63	2837.14	2274.99	3433.01	3527.18	2140.95	3011.31	3299.05
ENSMUSG00000038374	Rbm8a	3870.11	0.584117	0.208968	2.79525	0.00518601	0.0445981	4377.46	4356.09	2445.31	3077.24	3099.24	4350.79	4880.63	2895.12	4460.37	4758.85
ENSMUSG00000042202	Slc35e2	1434.62	-0.627233	0.224418	-2.79493	0.00519111	0.0446182	983.511	970.182	1730.04	1265.84	1622.62	953.295	1492.9	2059.26	1532.56	1736.03
ENSMUSG00000109568	NA	174.782	-1.12842	0.403831	-2.79429	0.00520141	0.0446831	66.0012	192.739	223.231	458.792	271.3	94.0815	151.751	77.8871	103.902	108.133
ENSMUSG00000020562	Efcab10	20.06	1.56737	0.561183	2.79298	0.00522252	0.0448368	80.8747	56.5245	0	17.8287	6.21298	5.76009	0	16.1473	7.42159	9.83031
ENSMUSG00000102969	NA	2180.48	-0.754803	0.270264	-2.79284	0.00522483	0.0448368	1714.17	1124	2966.18	2791.98	1695.11	2615.08	1757.44	2966.36	2183.8	1990.64
ENSMUSG00000040209	Zfp704	3183.77	0.5139	0.184104	2.79136	0.00524877	0.0449865	4746.51	5614.45	3334.51	3828.42	3575.57	2473	3061.67	1609.03	2083.61	1510.92
ENSMUSG00000103751	NA	26.4178	-1.55959	0.558766	-2.79114	0.0052523	0.0449865	10.2255	13.8995	71.6199	35.6574	92.1592	17.2803	7.1774	14.2476	0.927698	0.983031
ENSMUSG00000027351	Spred1	1215.44	0.604271	0.216503	2.79106	0.00525362	0.0449865	1903.81	1655.89	1096.62	1356.17	995.113	1143.38	1362.68	757.025	1100.25	783.476
ENSMUSG00000104344	NA	42.2807	-1.49843	0.5369	-2.7909	0.0052562	0.0449865	6.50716	31.5054	133.008	38.0346	93.1947	12.4802	22.5575	51.2915	19.4817	14.7455
ENSMUSG00000031312	Itgb1bp2	92.0309	-1.36818	0.490257	-2.79074	0.00525877	0.0449865	15.8031	48.1848	122.777	53.4862	185.354	41.2807	97.4075	64.5893	124.312	167.115
ENSMUSG00000042642	Flad1	1315.38	-0.528526	0.189405	-2.79046	0.00526338	0.0449865	991.877	908.098	1620.28	1288.42	1250.88	1382.42	1065.33	1626.13	1425.87	1594.48
ENSMUSG00000029486	Mrpl1	1197.59	0.611526	0.219154	2.79039	0.00526447	0.0449865	1696.51	1188.87	755.265	1091.12	941.267	1356.5	1476.49	1026.78	1330.32	1112.79
ENSMUSG00000025007	Aldh18a1	1758.5	-0.528172	0.189284	-2.79037	0.00526482	0.0449865	1304.22	1259.29	2297.42	1491.67	1820.4	1720.35	1564.67	2108.65	2015.89	2002.43
ENSMUSG00000020290	Xpo1	4814.9	-0.449227	0.161012	-2.79002	0.00527046	0.0449865	3155.97	4267.13	5376.15	4913.59	5022.16	4777.04	4766.82	5487.24	5535.58	4847.33
ENSMUSG00000015522	Arnt	840.178	-0.657326	0.235614	-2.78984	0.00527348	0.0449865	420.177	594.897	832.466	679.868	950.586	671.051	875.642	933.696	1243.12	1200.28
ENSMUSG00000026790	Odf2	1275.94	-0.583018	0.208984	-2.78978	0.00527444	0.0449865	871.959	1077.67	1420.31	1246.82	1778.98	851.534	1148.38	1345.93	1501.94	1515.83
ENSMUSG00000019494	Cops6	7681.58	0.533177	0.191123	2.78971	0.00527556	0.0449865	10737.7	8423.07	5461.72	7306.21	6868.45	7490.04	8142.24	6065.7	8186.01	8134.58
ENSMUSG00000029068	Ccnl2	4960.37	-0.584498	0.209542	-2.78941	0.00528042	0.0450043	3123.44	3807.52	6047.7	4230.16	5569.94	3935.1	5281.54	6901.56	4951.13	5755.65
ENSMUSG00000063952	Brpf3	293.156	-0.754627	0.27055	-2.78923	0.00528335	0.0450056	226.821	149.188	376.702	266.242	343.785	292.805	251.209	332.445	307.996	384.365
ENSMUSG00000070427	Il18bp	125.724	-0.994979	0.356773	-2.78883	0.00528988	0.0450157	54.846	103.783	168.353	162.836	185.354	61.441	91.2555	110.182	169.769	149.421
ENSMUSG00000103762	NA	332.421	-1.12454	0.403269	-2.78856	0.00529433	0.0450157	102.255	227.024	330.196	444.529	474.258	86.4014	347.591	351.442	509.306	451.211
ENSMUSG00000110342	NA	2276.92	-0.536194	0.192286	-2.78853	0.00529485	0.0450157	2177.11	2351.79	2692.72	3812.97	3431.64	2505.64	1890.73	1260.44	1420.31	1225.84
ENSMUSG00000071679	Zcchc16	38.4902	1.47584	0.529269	2.78845	0.00529617	0.0450157	79.0155	144.554	15.8122	21.3945	38.3134	32.6405	5.12671	14.2476	10.2047	23.5928
ENSMUSG00000030042	Pole4	2218.77	0.598691	0.214735	2.78804	0.00530283	0.0450157	2735.8	2328.62	1374.73	1740.08	1828.69	3688.38	2319.32	1840.8	2207.92	2123.35
ENSMUSG00000031683	Lsm6	2366.09	0.619655	0.222261	2.78797	0.00530402	0.0450157	3217.33	2579.74	1643.54	2191.74	1727.21	3214.13	3013.48	1458.01	2433.35	2182.33
ENSMUSG00000028542	Slc6a9	91.1396	-1.17861	0.422771	-2.78781	0.00530652	0.0450157	42.7613	75.0571	226.021	80.8235	155.325	35.5206	50.2418	75.0376	73.2882	97.3201
ENSMUSG00000038462	Uqcrfs1	2733.53	0.525452	0.188488	2.78772	0.00530797	0.0450157	3465.53	2969.85	1911.42	2266.62	2460.34	3802.62	2666.92	2700.4	2629.1	2462.49
ENSMUSG00000015653	Steap2	444.976	-0.840416	0.301493	-2.78752	0.00531135	0.0450157	201.722	220.538	562.728	388.666	251.626	432.967	289.146	777.921	670.726	653.716
ENSMUSG00000028256	Odf2l	1014.37	-0.540789	0.194008	-2.78746	0.0053123	0.0450157	558.686	676.44	1053.84	827.252	853.25	976.336	1161.71	1256.64	1293.21	1486.34
ENSMUSG00000039914	Coq10a	465.077	-0.697172	0.250132	-2.78721	0.00531632	0.0450263	355.105	340.073	709.689	414.815	609.908	460.807	508.57	481.57	386.85	383.382
ENSMUSG00000033389	Arhgap44	340.83	-0.774303	0.277942	-2.78584	0.00533886	0.0451936	317.921	301.155	530.174	482.564	622.334	216.963	392.706	149.125	194.817	200.538
ENSMUSG00000002728	Naa20	3334.05	0.426437	0.153113	2.7851	0.00535107	0.0452665	3957.28	3937.25	2814.57	2965.51	2982.23	4802.96	3625.61	2761.19	2790.52	2703.34
ENSMUSG00000024177	Nme4	621.367	-0.782384	0.280929	-2.78498	0.00535305	0.0452665	273.301	339.147	685.505	462.358	509.465	800.653	497.291	1135.06	676.292	834.594
ENSMUSG00000098206	A430106G13Rik	1227.22	-0.805037	0.289147	-2.78418	0.00536638	0.0453454	781.789	1010.03	1413.8	1564.17	1915.67	628.81	1445.73	1433.31	942.541	1136.38
ENSMUSG00000071072	Ptges3	1785.66	0.645108	0.231713	2.78408	0.00536797	0.0453454	2233.81	2104.38	950.592	1737.71	1393.78	2718.76	2091.7	1377.27	1703.25	1545.33
ENSMUSG00000018042	Cyb5r3	2280.23	0.575957	0.20695	2.78307	0.00538466	0.0454627	3790.88	2365.69	1917.93	2045.55	2136.23	2185.95	1896.88	1893.99	2125.36	2443.82
ENSMUSG00000085127	4930444E06Rik	6.32156	-1.42549	0.512273	-2.78267	0.00539144	NA	0.929594	0	16.7423	28.5259	9.31947	0	0	4.74922	0	2.94909
ENSMUSG00000028266	Lmo4	4543.26	0.592441	0.212908	2.78261	0.00539241	0.0454864	8514.15	6998.84	3841.43	6458.75	4817.13	3717.18	3612.28	2240.68	2910.19	2321.92
ENSMUSG00000028772	Zcchc17	2962.86	0.563312	0.202443	2.78257	0.00539308	0.0454864	3580.8	3325.68	1844.45	2540	2540.07	3896.7	3863.49	2137.15	2668.06	3232.21
ENSMUSG00000091400	Gm6356	80.4318	1.53348	0.551295	2.7816	0.00540924	0.045599	226.821	143.628	13.0218	19.0173	65.2363	147.842	72.7993	24.6959	2.78309	88.4728
ENSMUSG00000078453	Abracl	2143.33	0.734631	0.264239	2.78018	0.00543287	0.0457673	2490.38	2005.23	962.684	1530.89	1452.8	3238.13	3478.99	1362.07	2128.14	2783.94
ENSMUSG00000025817	Nudt5	1966.41	-0.515473	0.185418	-2.78006	0.00543485	0.0457673	941.679	1296.36	1690.97	1378.75	1794.52	2235.88	2470.05	2650.06	2675.48	2530.32
ENSMUSG00000038607	Gng10	202.728	0.980523	0.352743	2.77971	0.00544078	0.0457935	411.81	281.696	88.3623	213.945	181.212	293.765	234.803	84.536	111.324	125.828
ENSMUSG00000039834	Zfp335	255.133	-0.925464	0.332973	-2.7794	0.00544602	0.0458138	151.524	168.647	465.995	288.825	221.596	173.763	156.877	416.031	266.249	241.826
ENSMUSG00000064329	Scn1a	1087.58	-0.713607	0.256778	-2.77908	0.00545134	0.0458348	952.834	1245.39	1362.64	1988.5	2162.12	492.488	716.714	494.868	733.809	726.46
ENSMUSG00000064372	mt-Tp	52.5833	1.36018	0.489682	2.77769	0.00547476	0.0460078	135.721	112.122	22.3231	46.3547	37.2779	47.0407	56.3938	10.4483	13.9155	44.2364
ENSMUSG00000039195	1110008P14Rik	455.02	0.642845	0.23146	2.77735	0.00548049	0.0460322	720.435	583.777	417.628	356.574	450.441	676.811	496.266	292.552	307.996	247.724
ENSMUSG00000003410	Elavl3	5659.61	0.566368	0.20399	2.77645	0.00549568	0.046117	9214.14	8152.5	5355.68	6418.34	5527.48	5999.14	5587.09	2452.49	3849.95	4039.28
ENSMUSG00000033184	Tmed7	2615.08	0.57729	0.207927	2.77641	0.00549627	0.046117	3575.22	3025.45	1798.87	2411.63	2329.87	3142.13	2684.35	1859.79	2482.52	2840.96
ENSMUSG00000107470	NA	1025.21	0.633751	0.228303	2.77592	0.00550453	0.0461623	1460.39	1152.73	718.06	966.316	794.226	1526.42	1104.29	680.088	882.241	967.303
ENSMUSG00000050410	Tcf19	952.966	0.563604	0.203058	2.77558	0.00551036	0.046186	488.966	514.28	356.239	367.272	288.904	1611.87	1364.73	1472.26	1762.63	1302.52
ENSMUSG00000037972	Snn	3122.84	0.518244	0.186726	2.77542	0.00551305	0.046186	4472.28	3567.53	2581.11	3207.98	2541.11	3569.34	3855.29	2131.45	2409.23	2893.06
ENSMUSG00000050029	Rap2c	804.382	0.633259	0.228197	2.77506	0.00551922	0.0461906	1066.24	1002.61	652.951	643.022	665.825	1116.5	984.329	454.025	651.244	807.069
ENSMUSG00000089706	B230216N24Rik	1302.06	-0.653666	0.235551	-2.77505	0.00551929	0.0461906	525.221	604.163	779.448	1055.46	915.379	1212.5	2162.45	1858.84	2034.44	1872.67
ENSMUSG00000042380	Smim12	851.255	0.570402	0.205625	2.77399	0.00553726	0.0463171	1035.57	960.916	750.614	671.548	567.452	1107.86	934.087	692.436	840.495	951.574
ENSMUSG00000109958	NA	10.9642	-1.55573	0.560882	-2.77372	0.00554185	NA	2.78878	3.70652	27.9039	11.8858	34.1714	4.80008	7.1774	2.84953	6.49389	7.86425
ENSMUSG00000026578	Ccdc181	626.086	0.698973	0.252183	2.77169	0.00557666	0.0466204	716.717	938.677	419.488	643.022	427.66	736.332	581.369	574.655	707.834	515.108
ENSMUSG00000024959	Bad	979.037	0.550343	0.19857	2.77154	0.00557927	0.0466204	1289.35	1150.88	809.212	709.583	948.515	1434.26	1103.27	732.329	859.976	753.002
ENSMUSG00000044628	Rnf208	434.009	0.65415	0.236071	2.77099	0.00558863	0.0466745	869.17	614.356	374.842	481.375	520.855	406.086	406.036	240.31	223.575	203.487
ENSMUSG00000044881	Coa4	358.632	0.821928	0.296744	2.76982	0.00560866	0.0468177	478.741	524.473	217.65	299.522	296.152	670.091	340.414	251.708	208.732	298.842
ENSMUSG00000027173	Depdc7	77.1903	1.25075	0.451744	2.76872	0.00562773	0.046895	95.7482	48.1848	33.4846	10.6972	28.9939	102.722	137.396	128.229	71.4328	115.015
ENSMUSG00000021022	Ppp2r3c	1666.66	0.623417	0.225188	2.76843	0.00563271	0.046895	1638.87	1842.14	1109.64	1422.73	804.581	2167.71	1833.31	1691.67	2148.55	2007.35
ENSMUSG00000102927	NA	55.7973	-1.48892	0.537836	-2.76835	0.00563402	0.046895	4.64797	23.1658	60.4584	96.2751	84.9108	7.68012	92.2808	66.489	63.0835	58.9819
ENSMUSG00000103591	NA	84.446	-1.29681	0.468442	-2.76834	0.00563426	0.046895	23.2399	47.2582	87.4321	80.8235	177.07	57.6009	65.6219	101.633	44.5295	159.251
ENSMUSG00000051154	Commd3	5451.94	0.417132	0.15068	2.76832	0.00563457	0.046895	7482.3	6700.47	4792.96	5986.88	5058.4	5863.77	5447.64	4103.32	4657.05	4426.59
ENSMUSG00000063632	Sox11	72001	0.653516	0.236073	2.76828	0.00563526	0.046895	81709.5	83089.1	44364.4	55662.4	54049.8	82787.9	117134	45861.3	65731.1	89620
ENSMUSG00000062397	Zfp706	5516.81	0.617913	0.22335	2.76657	0.00566495	0.0471179	7037.96	6401.16	3208.02	4946.87	4753.97	8106.37	5809.59	4240.1	6045.81	4618.28
ENSMUSG00000100215	AC122223.2	195.764	0.980062	0.354324	2.766	0.00567478	0.0471585	333.724	285.402	92.0828	209.19	131.508	283.205	261.462	77.8871	130.805	152.37
ENSMUSG00000028691	Prdx1	7417.94	0.579806	0.209622	2.76595	0.00567565	0.0471585	8961.29	7591.88	4712.96	6582.36	5097.75	10630.2	8231.45	5792.14	8529.26	8050.04
ENSMUSG00000049904	Tmem17	480.961	0.536734	0.194071	2.76565	0.00568089	0.0471778	540.094	558.758	345.078	354.197	424.554	522.248	579.318	489.169	487.969	508.227
ENSMUSG00000082284	H3f3a-ps1	110.472	0.933039	0.337464	2.76485	0.00569483	0.0472694	153.383	151.041	74.4103	86.7664	62.1298	180.483	120.99	75.9874	99.2637	100.269
ENSMUSG00000031516	Dctn6	3120.69	0.523178	0.189246	2.76454	0.00570032	0.0472908	4458.33	3781.58	2388.57	3343.48	2770.99	3630.78	3614.33	2023.17	2745.99	2449.71
ENSMUSG00000039210	Gpatch2	942.016	-0.728431	0.263541	-2.76402	0.00570943	0.0473421	379.274	570.804	700.387	826.064	929.876	739.212	1276.55	1598.59	1206.01	1193.4
ENSMUSG00000038412	Higd1a	1468.04	0.578491	0.209346	2.76332	0.00572162	0.047419	1888.94	1880.13	1102.2	1307.44	1320.26	1696.35	1870.22	912.799	1191.16	1510.92
ENSMUSG00000082044	Gm14284	162.491	0.83557	0.302433	2.76283	0.0057303	0.0474667	276.089	190.886	103.244	141.441	129.437	182.403	207.119	111.132	147.504	135.658
ENSMUSG00000051295	9630028B13Rik	332.207	-1.04305	0.37758	-2.76247	0.00573665	0.047495	12.0847	25.9457	30.6943	48.7318	74.5558	616.33	514.722	507.216	584.45	907.338
ENSMUSG00000022035	Ccdc25	1248.72	0.760875	0.275461	2.76218	0.00574161	0.0475118	1583.1	1200.91	686.435	1182.64	519.82	1751.07	1688.74	1117.97	1432.37	1324.14
ENSMUSG00000020737	Hn1	35380.6	0.535418	0.193866	2.76179	0.00574859	0.0475453	51816.5	38512.6	30422.7	34563.9	27380.6	49860.3	36121.8	25081.6	31787.6	28258.2
ENSMUSG00000004364	Cul3	2269.14	0.638477	0.231198	2.76161	0.00575176	0.0475473	3150.39	3069	1320.78	2547.13	2000.58	2999.09	2455.69	1666.97	1600.28	1881.52
[truncated: 46,710 more rows]

## Sheet: ncRNA
Input	Symbol	Name	Feature Type
ENSMUSG00000086219	Srrm4os	serine/arginine repetitive matrix 4, opposite strand	antisense lncRNA gene
ENSMUSG00000085779	Atcayos	ataxia, cerebellar, Cayman type, opposite strand	antisense lncRNA gene
ENSMUSG00000086993	Rsf1os2	remodeling and spacing factor 1, opposite strand 2	antisense lncRNA gene
ENSMUSG00000090063	Dlx6os1	distal-less homeobox 6, opposite strand 1	antisense lncRNA gene
ENSMUSG00000090063	Dlx6os1	distal-less homeobox 6, opposite strand 1	antisense lncRNA gene
ENSMUSG00000079179	Rab10os	RAB10, member RAS oncogene family, opposite strand	antisense lncRNA gene
ENSMUSG00000086446	Prkag2os1	protein kinase, AMP-activated, gamma 2 non-catalytic subunit, opposite strand 1	antisense lncRNA gene
ENSMUSG00000086537	Gnasas1	GNAS antisense RNA 1	antisense lncRNA gene
ENSMUSG00000086392	Mccc1os	methylcrotonoyl-Coenzyme A carboxylase 1 (alpha), opposite strand	antisense lncRNA gene
ENSMUSG00000086544	Chn1os3	chimerin 1, opposite strand 3	antisense lncRNA gene
ENSMUSG00000087434	Rab11fip4os1	RAB11 family interacting protein 4 (class II), opposite strand 1	antisense lncRNA gene
ENSMUSG00000042549	Map2k3os	mitogen-activated protein kinase kinase 3, opposite strand	antisense lncRNA gene
ENSMUSG00000085628	Appbp2os	amyloid beta precursor protein (cytoplasmic tail) binding protein 2, opposite strand	antisense lncRNA gene
ENSMUSG00000085819	Ube4bos1	ubiquitination factor E4B, opposite strand 1	antisense lncRNA gene
ENSMUSG00000093528	Nrg3os	neuregulin 3, opposite strand	antisense lncRNA gene
ENSMUSG00000054779	Fgf2os	fibroblast growth factor 2, opposite strand	antisense lncRNA gene
ENSMUSG00000085201	Nr6a1os	nuclear receptor subfamily 6, group A, member 1, opposite strand	antisense lncRNA gene
ENSMUSG00000101304	Plet1os	placenta expressed transcript 1, opposite strand	antisense lncRNA gene
ENSMUSG00000085838	Chn1os1	chimerin 1, opposite strand 1	antisense lncRNA gene
ENSMUSG00000085072	Ict1os	immature colon carcinoma transcript 1, opposite strand	antisense lncRNA gene
ENSMUSG00000052403	Fcnaos	ficolin A, opposite strand	antisense lncRNA gene
ENSMUSG00000085762	Lrrc75aos2	leucine rich repeat containing 75A, opposite strand 2	antisense lncRNA gene
ENSMUSG00000087064	Sap30bpos	SAP30 binding protein, opposite strand	antisense lncRNA gene
ENSMUSG00000087601	Uchl1os	ubiquitin carboxy-terminal hydrolase L1, opposite strand	antisense lncRNA gene
ENSMUSG00000085265	Nell1os	NEL-like 1, opposite strand	antisense lncRNA gene
ENSMUSG00000086533	Mypopos	Myb-related transcription factor, partner of profilin, opposite strand	antisense lncRNA gene
ENSMUSG00000087476	Rap1gapos	RAP1 GTPase activating protein, opposite strand	antisense lncRNA gene
ENSMUSG00000062132	Arhgap33os	Rho GTPase activating protein 33, opposite strand	antisense lncRNA gene
ENSMUSG00000086675	Plxna4os2	plexin A4, opposite strand 2	antisense lncRNA gene
ENSMUSG00000087314	Prkag2os2	protein kinase, AMP-activated, gamma 2 non-catalytic subunit, opposite strand 2	antisense lncRNA gene
ENSMUSG00000085440	Sorbs2os	sorbin and SH3 domain containing 2, opposite strand	antisense lncRNA gene
ENSMUSG00000078190	Dnm3os	dynamin 3, opposite strand	antisense lncRNA gene
ENSMUSG00000085069	Prdm16os	Prdm16 opposite strand transcript	antisense lncRNA gene
ENSMUSG00000054514	Atad3aos	ATPase family, AAA domain containing 3A, opposite strand	antisense lncRNA gene
ENSMUSG00000093629	Prox2os	prospero homeobox 2 opposite strand	antisense lncRNA gene
ENSMUSG00000087035	Tmem74bos	transmembrane 74B, opposite strand	antisense lncRNA gene
ENSMUSG00000087003	Cntrobos	centrobin, centrosomal BRCA2 interacting protein, opposite strand	antisense lncRNA gene
ENSMUSG00000085763	Smc2os	structural maintenance of chromosomes 2, opposite strand	antisense lncRNA gene
ENSMUSG00000085091	Egfros	epidermal growth factor receptor, opposite strand	antisense lncRNA gene
ENSMUSG00000060808	B9d1os	B9 protein domain 1, opposite strand	antisense lncRNA gene
ENSMUSG00000086763	Plxna4os1	plexin A4, opposite strand 1	antisense lncRNA gene
ENSMUSG00000086728	Man2c1os	mannosidase, alpha, class 2C, member 1, opposite strand	antisense lncRNA gene
ENSMUSG00000085873	Ttc39aos1	Ttc39a opposite strand RNA 1	antisense lncRNA gene
ENSMUSG00000086468	Etaa1os	Ewing tumor-associated antigen 1, opposite strand	antisense lncRNA gene
ENSMUSG00000086171	Pcsk2os1	proprotein convertase subtilisin/kexin type 2, opposite strand 1	antisense lncRNA gene
ENSMUSG00000093565	Rab26os	RAB26, member RAS oncogene family, opposite strand	antisense lncRNA gene
ENSMUSG00000086186	Ccdc34os	coiled-coil domain containing 34, opposite strand	antisense lncRNA gene
ENSMUSG00000055188	Rbm3os	RNA binding motif protein 3, opposite strand	antisense lncRNA gene
ENSMUSG00000089900	Tbc1d22bos	TBC1 domain family, member 22B, opposite strand	antisense lncRNA gene
ENSMUSG00000010492	Uckl1os	uridine-cytidine kinase 1-like 1, opposite strand	antisense lncRNA gene
ENSMUSG00000074354	Arhgap20os	Rho GTPase activating protein 20, opposite strand	antisense lncRNA gene
ENSMUSG00000044081	Zfp85os	zinc finger protein 85, opposite strand	antisense lncRNA gene
ENSMUSG00000087050	Dhrs13os	dehydrogenase/reductase (SDR family) member 13, opposite strand	antisense lncRNA gene
ENSMUSG00000085001	Rapgef4os2	Rap guanine nucleotide exchange factor (GEF) 4, opposite strand 2	antisense lncRNA gene
ENSMUSG00000086900	Kcnab3os	potassium voltage-gated channel, shaker-related subfamily, beta member 3, opposite strand	antisense lncRNA gene
ENSMUSG00000085514	Bcas3os2	BCAS3 microtubule associated cell migration factor, opposite strand 2	antisense lncRNA gene
ENSMUSG00000085439	Rapgef4os1	Rap guanine nucleotide exchange factor (GEF) 4, opposite strand 1	antisense lncRNA gene
ENSMUSG00000086269	Tmcc3os	transmembrane and coiled coil domains 3, opposite strand	antisense lncRNA gene
ENSMUSG00000097111	Peak1os	pseudopodium-enriched atypical kinase 1, opposite strand	antisense lncRNA gene
ENSMUSG00000084984	Far1os	fatty acyl CoA reductase 1, opposite strand	antisense lncRNA gene
ENSMUSG00000087516	Tbx3os1	T-box 3, opposite strand 1	antisense lncRNA gene
ENSMUSG00000089849	Runx2os2	runt related transcription factor 2, opposite strand 2	antisense lncRNA gene
ENSMUSG00000053889	Kirrel3os	kirre like nephrin family adhesion molecule 3, opposite strand	antisense lncRNA gene
ENSMUSG00000086486	Ift88os	intraflagellar transport 88, opposite strand	antisense lncRNA gene
ENSMUSG00000085807	Ube4bos2	ubiquitination factor E4B, opposite strand 2	antisense lncRNA gene
ENSMUSG00000078247	Airn	antisense Igf2r RNA	antisense lncRNA gene
ENSMUSG00000084880	Tomm6os	translocase of outer mitochondrial membrane 6, opposite strand	antisense lncRNA gene
ENSMUSG00000087459	Csmd2os	CUB and Sushi multiple domains 2, opposite strand	antisense lncRNA gene
ENSMUSG00000086191	Zfp652os	zinc finger protein 652, opposite strand	antisense lncRNA gene
ENSMUSG00000086745	Tspan2os	tetraspanin 2, opposite strand	antisense lncRNA gene
ENSMUSG00000087302	Sox5os1	SRY (sex determining region Y)-box 5, opposite strand 1	antisense lncRNA gene
ENSMUSG00000106086	Lef1os1	LEF1 opposite strand RNA 1	antisense lncRNA gene
ENSMUSG00000085286	Ube4bos3	ubiquitination factor E4B, opposite strand 3	antisense lncRNA gene
ENSMUSG00000087535	Zmiz1os1	Zmiz1 opposite strand 1	antisense lncRNA gene
ENSMUSG00000087164	Nr5a1os	nuclear receptor subfamily 5, group A, member 1, opposite strand	antisense lncRNA gene
ENSMUSG00000085170	Lrrc75aos1	leucine rich repeat containing 75A, opposite strand 1	antisense lncRNA gene
ENSMUSG00000036162	Fam219aos	family with sequence similarity 219, member A, opposite strand	antisense lncRNA gene
ENSMUSG00000090220	Pitpnm2os1	phosphatidylinositol transfer protein, membrane-associated 2, opposite strand 1	antisense lncRNA gene
ENSMUSG00000087157	Sox5os2	SRY (sex determining region Y)-box 5, opposite strand 2	antisense lncRNA gene
ENSMUSG00000087691	Cd55os	CD55 molecule, opposite strand sequence	antisense lncRNA gene
ENSMUSG00000085794	Vax2os	ventral anterior homeobox 2, opposite strand	antisense lncRNA gene
ENSMUSG00000085418	Grip1os1	glutamate receptor interacting protein 1, opposite strand 1	antisense lncRNA gene
ENSMUSG00000086450	Macrod2os1	mono-ADP ribosylhydrolase 2, opposite strand 1	antisense lncRNA gene
ENSMUSG00000085735	Mettl5os	methyltransferase like 5, opposite strand	antisense lncRNA gene
ENSMUSG00000087095	Emx2os	Emx2 opposite strand/antisense transcript (non-protein coding)	antisense lncRNA gene
ENSMUSG00000073728	Tmem51os1	Tmem51 opposite strand 1	antisense lncRNA gene
ENSMUSG00000073728	Tmem51os1	Tmem51 opposite strand 1	antisense lncRNA gene
ENSMUSG00000085842	Pard3bos1	par-3 family cell polarity regulator beta, opposite strand 1	antisense lncRNA gene
ENSMUSG00000089998	Phtf1os	putative homeodomain transcription factor 1, opposite strand	antisense lncRNA gene
ENSMUSG00000086315	Arl4aos	ADP-ribosylation factor-like 4A, opposite strand	antisense lncRNA gene
ENSMUSG00000085715	Tsix	X (inactive)-specific transcript, opposite strand	antisense lncRNA gene
ENSMUSG00000087541	Hopxos	HOP homeobox, opposite strand	antisense lncRNA gene
ENSMUSG00000073778	Faddos	Fas (TNFRSF6)-associated via death domain, opposite strand	antisense lncRNA gene
ENSMUSG00000073778	Faddos	Fas (TNFRSF6)-associated via death domain, opposite strand	antisense lncRNA gene
ENSMUSG00000084764	Grip1os2	glutamate receptor interacting protein 1, opposite strand 2	antisense lncRNA gene
ENSMUSG00000085830	Grin1os	glutamate receptor, ionotropic, NMDA1 (zeta 1), opposite strand	antisense lncRNA gene
ENSMUSG00000092286	Dtnbos	dystrobrevin, beta, opposite strand	antisense lncRNA gene
ENSMUSG00000043488	Frmd8os	FERM domain containing 8, opposite strand	antisense lncRNA gene
ENSMUSG00000043488	Frmd8os	FERM domain containing 8, opposite strand	antisense lncRNA gene
ENSMUSG00000086231	Rapgef4os3	Rap guanine nucleotide exchange factor (GEF) 4, opposite strand 3	antisense lncRNA gene
ENSMUSG00000086761	Cep112os1	centrosomal protein 112, opposite strand 1	antisense lncRNA gene
ENSMUSG00000085414	Sspnos	sarcospan, opposite strand	antisense lncRNA gene
ENSMUSG00000085348	Myhas	myosin heavy chain gene antisense RNA	antisense lncRNA gene
ENSMUSG00000085208	Brip1os	BRCA1 interacting protein C-terminal helicase 1, opposite strand	antisense lncRNA gene
ENSMUSG00000089968	Nckap5los	NCK-associated protein 5-like, opposite strand	antisense lncRNA gene
ENSMUSG00000074763	Macrod2os2	mono-ADP ribosylhydrolase 2, opposite strand 2	antisense lncRNA gene
ENSMUSG00000086150	Bach2os	BTB and CNC homology 2, opposite strand	antisense lncRNA gene
ENSMUSG00000084946	Dlx1as	distal-less homeobox 1, antisense	antisense lncRNA gene
ENSMUSG00000085937	Ccdc42os	coiled-coil domain containing 42, opposite strand	antisense lncRNA gene
ENSMUSG00000084929	Foxo6os	forkhead box O6, opposite strand	antisense lncRNA gene
ENSMUSG00000087600	Pmepa1os	prostate transmembrane protein, androgen induced 1, opposite strand	antisense lncRNA gene
ENSMUSG00000086199	Bcas3os1	BCAS3 microtubule associated cell migration factor, opposite strand 1	antisense lncRNA gene
ENSMUSG00000079143	Atxn7l1os1	ataxin 7-like 1, opposite strand 1	antisense lncRNA gene
ENSMUSG00000079143	Atxn7l1os1	ataxin 7-like 1, opposite strand 1	antisense lncRNA gene
ENSMUSG00000086999	Bcas1os2	brain enriched myelin associated protein 1, opposite strand 2	antisense lncRNA gene
ENSMUSG00000087250	Usp46os1	ubiquitin specific peptidase 46, opposite strand 1	antisense lncRNA gene
ENSMUSG00000085008	Dbhos	dopamine beta hydroxylase, opposite strand	antisense lncRNA gene
ENSMUSG00000086282	Sox5os4	SRY (sex determining region Y)-box 5, opposite strand 4	antisense lncRNA gene
ENSMUSG00000086889	Phf2os1	PHD finger protein 2, opposite strand 1	antisense lncRNA gene
ENSMUSG00000084878	Lrrc8dos	leucine rich repeat containing 8D, opposite strand	antisense lncRNA gene
ENSMUSG00000087264	Gad1os	glutamate decarboxylase 1, opposite strand	antisense lncRNA gene
ENSMUSG00000086507	Adap2os	ArfGAP with dual PH domains 2, opposite strand	antisense lncRNA gene
ENSMUSG00000085633	Bloc1s6os	biogenesis of lysosomal organelles complex-1, subunit 6, pallidin, opposite strand	antisense lncRNA gene
ENSMUSG00000086266	Igf2os	insulin-like growth factor 2, opposite strand	antisense lncRNA gene
ENSMUSG00000102101	Zbtb11os1	zinc finger and BTB domain containing 11, opposite strand 1	antisense lncRNA gene
ENSMUSG00000085890	Tnfsf13os	tumor necrosis factor (ligand) superfamily, member 13, opposite strand	antisense lncRNA gene
ENSMUSG00000074346	Kcnd3os	potassium voltage-gated channel, Shal-related family, member 3, opposite strand	antisense lncRNA gene
ENSMUSG00000087604	Cdrt4os1	CMT1A duplicated region transcript 4, opposite strand 1	antisense lncRNA gene
ENSMUSG00000085255	Taco1os	translational activator of mitochondrially encoded cytochrome c oxidase I, opposite strand	antisense lncRNA gene
ENSMUSG00000099893	Gm29245	predicted gene 29245	antisense lncRNA gene
ENSMUSG00000087115	Pcsk2os2	proprotein convertase subtilisin/kexin type 2, opposite strand 2	antisense lncRNA gene
ENSMUSG00000086128	St8sia3os	ST8 alpha-N-acetyl-neuraminide alpha-2,8-sialyltransferase 3, opposite strand	antisense lncRNA gene
ENSMUSG00000085785	Sox5os3	SRY (sex determining region Y)-box 5, opposite strand 3	antisense lncRNA gene
ENSMUSG00000086504	Kif16bos	kinesin family member 16B, opposite strand	antisense lncRNA gene
ENSMUSG00000097320	Tmem147os	transmembrane protein 147, opposite strand	antisense lncRNA gene
ENSMUSG00000097320	Tmem147os	transmembrane protein 147, opposite strand	antisense lncRNA gene
ENSMUSG00000085178	Kdm6bos	KDM1 lysine (K)-specific demethylase 6B, opposite strand	antisense lncRNA gene
ENSMUSG00000085400	Pard3bos3	par-3 family cell polarity regulator beta, opposite strand 3	antisense lncRNA gene
ENSMUSG00000079045	Prox1os	prospero homeobox 1, opposite strand	antisense lncRNA gene
ENSMUSG00000086515	Erich2os	glutamate rich 2, opposite strand	antisense lncRNA gene
ENSMUSG00000087578	Ccdc142os	coiled-coil domain containing 142, opposite strand	antisense lncRNA gene
ENSMUSG00000087338	Scpep1os	serine carboxypeptidase 1, opposite strand	antisense lncRNA gene
ENSMUSG00000086284	Frmpd1os	FERM and PDZ domain containing 1, opposite strand	antisense lncRNA gene
ENSMUSG00000079000	Dnmt3bos	DNA methyltransferase 3B, opposite strand	antisense lncRNA gene
ENSMUSG00000087072	Recql5os1	RecQ-like 5, opposite strand 1	antisense lncRNA gene
ENSMUSG00000085003	Pip5k1bos	phosphatidylinositol-4-phosphate 5-kinase, type 1 beta, opposite strand	antisense lncRNA gene
ENSMUSG00000087579	Hectd2os	Hectd2, opposite strand	antisense lncRNA gene
ENSMUSG00000085454	Grip1os3	glutamate receptor interacting protein 1, opposite strand 3	antisense lncRNA gene
ENSMUSG00000086953	Aknaos	AT-hook transcription factor, opposite strand	antisense lncRNA gene
ENSMUSG00000085436	Zfp335os	zinc finger protein 335, opposite strand	antisense lncRNA gene
ENSMUSG00000084919	Ptprtos	protein tyrosine phosphatase, receptor type T, opposite strand	antisense lncRNA gene
ENSMUSG00000085604	Dhx58os	DEAH (Asp-Glu-Ala-His) box polypeptide 58, opposite strand	antisense lncRNA gene
ENSMUSG00000086382	Chrna1os	cholinergic receptor, nicotinic, alpha polypeptide 1 (muscle), opposite strand	antisense lncRNA gene
ENSMUSG00000086720	Plxna4os3	plexin A4, opposite strand 3	antisense lncRNA gene
ENSMUSG00000098326	Dlx6os1	distal-less homeobox 6, opposite strand 1	antisense lncRNA gene
ENSMUSG00000098326	Dlx6os1	distal-less homeobox 6, opposite strand 1	antisense lncRNA gene
ENSMUSG00000087071	Trp73os	transformation related protein 73, opposite strand	antisense lncRNA gene
ENSMUSG00000086273	Rbm46os	RNA binding motif protein 46, opposite strand	antisense lncRNA gene
ENSMUSG00000085347	Hk1os	hexokinase 1, opposite strand	antisense lncRNA gene
ENSMUSG00000087443	Ppp1r18os	protein phosphatase 1, regulatory subunit 18, opposite strand	antisense lncRNA gene
ENSMUSG00000085837	Kcnmb4os2	potassium large conductance calcium-activated channel, subfamily M, beta member 4, opposite strand 2	antisense lncRNA gene
ENSMUSG00000086054	Hnf1aos1	HNF1 homeobox A, opposite strand 1	antisense lncRNA gene
ENSMUSG00000087366	Junos	jun proto-oncogene, opposite strand	antisense lncRNA gene
ENSMUSG00000027196	Alkbh3os1	alkB homolog 3, opposite strand 1	antisense lncRNA gene
ENSMUSG00000079528	Clnkos	cytokine-dependent hematopoietic cell linker, opposite strand	antisense lncRNA gene
ENSMUSG00000084995	Lyzl4os	lysozyme-like 4, opposite strand	antisense lncRNA gene
ENSMUSG00000020164	Kcnmb4os1	potassium large conductance calcium-activated channel, subfamily M, beta member 4, opposite strand 1	antisense lncRNA gene
ENSMUSG00000073779	Lrp8os2	low density lipoprotein receptor-related protein 8, apolipoprotein e receptor, opposite strand 2	antisense lncRNA gene
ENSMUSG00000086731	Sox5os5	SRY (sex determining region Y)-box 5, opposite strand 5	antisense lncRNA gene
ENSMUSG00000084951	Mipepos	mitochondrial intermediate peptidase, opposite strand	antisense lncRNA gene
ENSMUSG00000085360	Arhgap27os2	Rho GTPase activating protein 27, opposite strand 2	antisense lncRNA gene
ENSMUSG00000087104	Tmem132cos	transmembrane protein 132C, opposite strand	antisense lncRNA gene
ENSMUSG00000073485	H3f3aos	H3.3 histone A, opposite strand	antisense lncRNA gene
ENSMUSG00000073394	Runx2os1	runt related transcription factor 2, opposite strand 1	antisense lncRNA gene
ENSMUSG00000073394	Runx2os1	runt related transcription factor 2, opposite strand 1	antisense lncRNA gene
ENSMUSG00000063714	Sp3os	trans-acting transcription factor 3, opposite strand	antisense lncRNA gene
ENSMUSG00000054909	Wbscr25	Williams Beuren syndrome chromosome region 25 (human)	antisense lncRNA gene
ENSMUSG00000086433	Rsf1os1	remodeling and spacing factor 1, opposite strand 1	antisense lncRNA gene
ENSMUSG00000086777	Far2os2	fatty acyl CoA reductase 2, opposite strand 2	antisense lncRNA gene
ENSMUSG00000086677	Tvp23bos	trans-golgi network vesicle protein 23B, opposite strand	antisense lncRNA gene
ENSMUSG00000085049	Parvaos	parvin, alpha, opposite strand	antisense lncRNA gene
ENSMUSG00000086029	Pax6os1	paired box 6 opposite strand 1	antisense lncRNA gene
ENSMUSG00000073679	Mxra8os	matrix-remodelling associated 8, opposite strand	antisense lncRNA gene
ENSMUSG00000073679	Mxra8os	matrix-remodelling associated 8, opposite strand	antisense lncRNA gene
ENSMUSG00000086674	Zfp286os	zinc finger protein 286, opposite strand	antisense lncRNA gene
ENSMUSG00000086594	Nudt12os	nudix (nucleoside diphosphate linked moiety X)-type motif 12, opposite strand	antisense lncRNA gene
ENSMUSG00000085664	Atxn7l1os2	ataxin 7-like 1, opposite strand 2	antisense lncRNA gene
ENSMUSG00000086259	Tmem150cos	transmembrane protein 150C, opposite strand	antisense lncRNA gene
ENSMUSG00000085042	Abhd11os	abhydrolase domain containing 11, opposite strand	antisense lncRNA gene
ENSMUSG00000073242	Dnmt3aos	DNA methyltransferase 3A, opposite strand	antisense lncRNA gene
ENSMUSG00000073242	Dnmt3aos	DNA methyltransferase 3A, opposite strand	antisense lncRNA gene
ENSMUSG00000094868	Dlx6os2	distal-less homeobox 6, opposite strand 2	antisense lncRNA gene
ENSMUSG00000089833	Fhitos	fragile histidine triad gene, opposite strand	antisense lncRNA gene
ENSMUSG00000089948	Far2os1	fatty acyl CoA reductase 2, opposite strand 1	antisense lncRNA gene
ENSMUSG00000089707	Slain1os	SLAIN motif family, member 1, opposite strand	antisense lncRNA gene
ENSMUSG00000091154	Proscos	proline synthetase co-transcribed, opposite strand	antisense lncRNA gene
ENSMUSG00000063109	Dgkeos	diacylglycerol kinase, epsilon, opposite strand	antisense lncRNA gene
ENSMUSG00000085256	Dmrta2os	doublesex and mab-3 related transcription factor like family A2, opposite strand	antisense lncRNA gene
ENSMUSG00000086930	Frs3os	fibroblast growth factor receptor substrate 3, opposite strand	antisense lncRNA gene
ENSMUSG00000085081	Rptoros	regulatory associated protein of MTOR, complex 1, opposite strand	antisense lncRNA gene
ENSMUSG00000052248	Zeb2os	zinc finger E-box binding homeobox 2, opposite strand	antisense lncRNA gene
ENSMUSG00000086896	Cyp4x1os	cytochrome P450, family 4, subfamily x, polypeptide 1, opposite strand	antisense lncRNA gene
ENSMUSG00000038491	Cdk19os	cyclin-dependent kinase 19, opposite strand	antisense lncRNA gene
ENSMUSG00000085260	Med9os	mediator complex subunit 9, opposite strand	antisense lncRNA gene
ENSMUSG00000086438	Asb17os	ankyrin repeat and SOCS box-containing 17, opposite strand	antisense lncRNA gene
ENSMUSG00000085026	Srrm3os	serine/arginine repetitive matrix 3, opposite strand	antisense lncRNA gene
ENSMUSG00000090861	Arf4os	ADP-ribosylation factor 4, opposite strand	antisense lncRNA gene
ENSMUSG00000052281	Tspan32os	tetraspanin 32, opposite strand	antisense lncRNA gene
ENSMUSG00000052281	Tspan32os	tetraspanin 32, opposite strand	antisense lncRNA gene
ENSMUSG00000030664	Sox6os	SRY (sex determining region Y)-box 6, opposite strand	antisense lncRNA gene
ENSMUSG00000062470	Fbxl12os	F-box and leucine-rich repeat protein 12, opposite strand	antisense lncRNA gene
ENSMUSG00000087397	Rapgef3os2	Rap guanine nucleotide exchange factor (GEF) 3, opposite strand 2	antisense lncRNA gene
ENSMUSG00000085019	Pard3bos2	par-3 family cell polarity regulator beta, opposite strand 2	antisense lncRNA gene
ENSMUSG00000086775	Snhg7os	small nucleolar RNA host gene 7, opposite strand	antisense lncRNA gene
ENSMUSG00000085089	Arhgap15os	Rho GTPase activating protein 15, opposite strand	antisense lncRNA gene
ENSMUSG00000085317	Gssos2	glutathione synthase, opposite strand 2	antisense lncRNA gene
ENSMUSG00000086970	Bcas1os1	brain enriched myelin associated protein 1, opposite strand 1	antisense lncRNA gene
ENSMUSG00000085702	Mecomos	MDS1 and EVI1 complex locus, opposite strand	antisense lncRNA gene
ENSMUSG00000085244	Spag17os	sperm associated antigen 17, opposite strand	antisense lncRNA gene
ENSMUSG00000085843	Kank4os	KN motif and ankyrin repeat domains 4, opposite strand	antisense lncRNA gene
ENSMUSG00000028612	Lrp8os1	low density lipoprotein receptor-related protein 8, apolipoprotein e receptor, opposite strand 1	antisense lncRNA gene
ENSMUSG00000098609	Anxa11os	annexin A11, opposite strand	antisense lncRNA gene
ENSMUSG00000085531	Slc36a3os	solute carrier family 36 (proton/amino acid symporter), member 3, opposite strand	antisense lncRNA gene
ENSMUSG00000087039	Cdrt4os2	CMT1A duplicated region transcript 4, opposite strand 2	antisense lncRNA gene
ENSMUSG00000086591	Dnah2os	dynein, axonemal, heavy chain 2, opposite strand	antisense lncRNA gene
ENSMUSG00000085733	Arhgap27os1	Rho GTPase activating protein 27, opposite strand 1	antisense lncRNA gene
ENSMUSG00000044062	Plekhd1os	pleckstrin homology domain containing, family D (with coiled-coil domains) member 1, opposite strand	antisense lncRNA gene
ENSMUSG00000089821	Efhd1os	EF hand domain containing 1, opposite strand	antisense lncRNA gene
ENSMUSG00000085388	Ptf1aos	pancreas specific transcription factor 1a, opposite strand	antisense lncRNA gene
ENSMUSG00000091192	Sardhos	sarcosine dehydrogenase, opposite strand	antisense lncRNA gene
ENSMUSG00000052371	Hoxd3os1	homeobox D3, opposite strand 1	antisense lncRNA gene
ENSMUSG00000074987	Wt1os	Wilms tumor 1 homolog, opposite strand	antisense lncRNA gene
ENSMUSG00000074805	Il1bos	interleukin 1 beta, opposite strand	antisense lncRNA gene
ENSMUSG00000086384	Banf2os	barrier to autointegration factor 2, opposite strand	antisense lncRNA gene
ENSMUSG00000086509	Nkx2-2os	NK2 homeobox 2, opposite strand	antisense lncRNA gene
ENSMUSG00000086509	Nkx2-2os	NK2 homeobox 2, opposite strand	antisense lncRNA gene
ENSMUSG00000098763	Nkx2-2os	NK2 homeobox 2, opposite strand	antisense lncRNA gene
ENSMUSG00000098763	Nkx2-2os	NK2 homeobox 2, opposite strand	antisense lncRNA gene
ENSMUSG00000086620	Rspo4os	R-spondin 4, opposite strand	antisense lncRNA gene
ENSMUSG00000086529	Acss2os	acyl-CoA synthetase short-chain family member 2, opposite strand	antisense lncRNA gene
ENSMUSG00000085010	Gssos1	glutathione synthase, opposite strand 1	antisense lncRNA gene
ENSMUSG00000046840	Hnf4aos	hepatic nuclear factor 4 alpha, opposite strand	antisense lncRNA gene
ENSMUSG00000087382	Ctcflos	CCCTC-binding factor (zinc finger protein)-like, opposite strand	antisense lncRNA gene
ENSMUSG00000056061	Gata5os	GATA binding protein 5, opposite strand	antisense lncRNA gene
ENSMUSG00000085108	Saxo1os	stabilizer of axonemal microtubules 1, opposite strand	antisense lncRNA gene
ENSMUSG00000085871	Ube2uos	ubiquitin-conjugating enzyme E2U (putative), opposite strand	antisense lncRNA gene
ENSMUSG00000085717	Hmgb4os	high-mobility group box 4, opposite strand	antisense lncRNA gene
ENSMUSG00000086818	Ctrcos	chymotrypsin C (caldecrin), opposite strand	antisense lncRNA gene
ENSMUSG00000085922	Fhad1os2	forkhead-associated (FHA) phosphopeptide binding domain 1, opposite strand 2	antisense lncRNA gene
ENSMUSG00000085424	Fhad1os1	forkhead-associated (FHA) phosphopeptide binding domain 1, opposite strand 1	antisense lncRNA gene
ENSMUSG00000028590	Pramel13os	PRAME like 13, opposite strand	antisense lncRNA gene
ENSMUSG00000089871	Speer4cos	spermatogenesis associated glutamate (E)-rich protein 4C, opposite strand transcript	antisense lncRNA gene
ENSMUSG00000087487	Ppp2r2cos	protein phosphatase 2, regulatory subunit B, gamma, opposite strand	antisense lncRNA gene
ENSMUSG00000086140	Hnf1aos2	HNF1 homeobox A, opposite strand 2	antisense lncRNA gene
ENSMUSG00000089842	Pitpnm2os2	phosphatidylinositol transfer protein, membrane-associated 2, opposite strand 2	antisense lncRNA gene
ENSMUSG00000087658	Hotairm1	Hoxa transcript antisense RNA, myeloid-specific 1	antisense lncRNA gene
ENSMUSG00000085696	Hoxaas3	Hoxa cluster antisense RNA 3	antisense lncRNA gene
ENSMUSG00000086126	Evx1os	even skipped homeotic gene 1, opposite strand	antisense lncRNA gene
ENSMUSG00000085413	Kbtbd8os	kelch repeat and BTB (POZ) domain containing 8, opposite strand	antisense lncRNA gene
ENSMUSG00000087009	Nphs1os	nephrosis 1 homolog, nephrin, opposite strand	antisense lncRNA gene
ENSMUSG00000109224	Tmem147os	transmembrane protein 147, opposite strand	antisense lncRNA gene
ENSMUSG00000109224	Tmem147os	transmembrane protein 147, opposite strand	antisense lncRNA gene
ENSMUSG00000030623	Prss23os	protease, serine 23, opposite strand	antisense lncRNA gene
ENSMUSG00000058934	Igf1os	insulin-like growth factor 1, opposite strand	antisense lncRNA gene
ENSMUSG00000058934	Igf1os	insulin-like growth factor 1, opposite strand	antisense lncRNA gene
ENSMUSG00000100510	Hand2os1	Hand2, opposite strand 1	antisense lncRNA gene
ENSMUSG00000046413	Irx3os	iroquois homeobox 3, opposite strand	antisense lncRNA gene
ENSMUSG00000093452	Zfhx2os	zinc finger homeobox 2, opposite strand	antisense lncRNA gene
ENSMUSG00000074343	Gldnos	gliomedin, opposite strand	antisense lncRNA gene
ENSMUSG00000086789	Lyrm7os	LYR motif containing 7, opposite strand	antisense lncRNA gene
ENSMUSG00000084980	Slc36a1os	solute carrier family 36 (proton/amino acid symporter), member 1, opposite strand	antisense lncRNA gene
ENSMUSG00000085747	Slc13a2os	solute carrier family 13 (sodium-dependent dicarboxylate transporter), member 2, opposite strand	antisense lncRNA gene
ENSMUSG00000086569	Rab11fip4os2	RAB11 family interacting protein 4 (class II), opposite strand 2	antisense lncRNA gene
ENSMUSG00000086327	Slfn5os	schlafen 5, opposite strand	antisense lncRNA gene
ENSMUSG00000086552	Dlx4os	distal-less homeobox 4, opposite strand	antisense lncRNA gene
ENSMUSG00000085645	Hoxb5os	homeobox B5 and homeobox B6, opposite strand	antisense lncRNA gene
ENSMUSG00000084844	Hoxb3os	homeobox B3 and homeobox B2, opposite strand	antisense lncRNA gene
ENSMUSG00000085887	Arhgap27os3	Rho GTPase activating protein 27, opposite strand 3	antisense lncRNA gene
ENSMUSG00000084822	Myadml2os	myeloid-associated differentiation marker-like 2, opposite strand	antisense lncRNA gene
ENSMUSG00000053613	Notumos	notum palmitoleoyl-protein carboxylesterase, opposite strand	antisense lncRNA gene
ENSMUSG00000021566	Slc6a19os	solute carrier family 6 (neurotransmitter transporter), member 19, opposite strand	antisense lncRNA gene
ENSMUSG00000086601	Rapgef3os1	Rap guanine nucleotide exchange factor (GEF) 3, opposite strand 1	antisense lncRNA gene
ENSMUSG00000090062	Galnt6os	polypeptide N-acetylgalactosaminyltransferase 6, opposite strand	antisense lncRNA gene
ENSMUSG00000086550	Pla2g10os	phospholipase A2, group X, opposite strand	antisense lncRNA gene
ENSMUSG00000075265	Tnk2os	tyrosine kinase, non-receptor 2, opposite strand	antisense lncRNA gene
ENSMUSG00000075265	Tnk2os	tyrosine kinase, non-receptor 2, opposite strand	antisense lncRNA gene
ENSMUSG00000087568	Maats1os	MYCBP-associated, testis expressed 1, opposite strand	antisense lncRNA gene
ENSMUSG00000086898	Itpr3os	inositol 1,4,5-triphosphate receptor 3, opposite strand	antisense lncRNA gene
ENSMUSG00000087615	Pnpla1os	patatin-like phospholipase domain containing 1, opposite strand	antisense lncRNA gene
ENSMUSG00000090048	Runx2os3	runt related transcription factor 2, opposite strand 3	antisense lncRNA gene
ENSMUSG00000097907	Raxos1	retina and anterior neural fold homeobox, opposite strand 1	antisense lncRNA gene
ENSMUSG00000092346	Tlx1os	T cell leukemia, homeobox 1, opposite strand	antisense lncRNA gene
ENSMUSG00000087200	Lrp8os3	low density lipoprotein receptor-related protein 8, apolipoprotein e receptor, opposite strand 3	bidirectional promoter lncRNA gene
ENSMUSG00000097164	Cep83os	centrosomal protein 83, opposite strand	bidirectional promoter lncRNA gene
ENSMUSG00000075277	Haglr	Hoxd antisense growth associated long non-coding RNA	bidirectional promoter lncRNA gene
ENSMUSG00000097513	Gm26696	predicted gene, 26696	lincRNA gene
ENSMUSG00000101007	Gm29541	predicted gene 29541	lincRNA gene
ENSMUSG00000097385	Gm26814	predicted gene, 26814	lincRNA gene
ENSMUSG00000097464	Gm26736	predicted gene, 26736	lincRNA gene
ENSMUSG00000097396	Gm26556	predicted gene, 26556	lincRNA gene
ENSMUSG00000094832	Gm21846	predicted gene, 21846	lincRNA gene
ENSMUSG00000100174	Gm28719	predicted gene 28719	lincRNA gene
ENSMUSG00000107325	Gm43425	predicted gene 43425	lincRNA gene
ENSMUSG00000101210	Gm28720	predicted gene 28720	lincRNA gene
ENSMUSG00000102602	A930004J17Rik	RIKEN cDNA A930004J17 gene	lncRNA gene
ENSMUSG00000089827	1700023H06Rik	RIKEN cDNA 1700023H06 gene	lncRNA gene
ENSMUSG00000095123	Gm21781	predicted gene, 21781	lncRNA gene
ENSMUSG00000097750	Gm4673	predicted gene 4673	lncRNA gene
ENSMUSG00000074629	4930518I15Rik	RIKEN cDNA 4930518I15 gene	lncRNA gene
ENSMUSG00000097736	9530059O14Rik	RIKEN cDNA 9530059O14 gene	lncRNA gene
ENSMUSG00000025450	Gm9752	predicted gene 9752	lncRNA gene
ENSMUSG00000025450	Gm9752	predicted gene 9752	lncRNA gene
ENSMUSG00000104973	A530041M06Rik	RIKEN cDNA A530041M06 gene	lncRNA gene
ENSMUSG00000072893	4933439C10Rik	RIKEN cDNA 4933439C10 gene	lncRNA gene
ENSMUSG00000109781	Gm45509	predicted gene 45509	lncRNA gene
ENSMUSG00000086368	Gm13830	predicted gene 13830	lncRNA gene
ENSMUSG00000097156	Gm3764	predicted gene 3764	lncRNA gene
ENSMUSG00000097217	Gm26549	predicted gene, 26549	lncRNA gene
ENSMUSG00000087396	4933407K13Rik	RIKEN cDNA 4933407K13 gene	lncRNA gene
ENSMUSG00000106636	Gm43813	predicted gene 43813	lncRNA gene
ENSMUSG00000097986	Gm26953	predicted gene, 26953	lncRNA gene
ENSMUSG00000109108	Gm36371	predicted gene, 36371	lncRNA gene
ENSMUSG00000097767	Miat	myocardial infarction associated transcript (non-protein coding)	lncRNA gene
ENSMUSG00000087151	Gm14022	predicted gene 14022	lncRNA gene
ENSMUSG00000106032	Gm42463	predicted gene 42463	lncRNA gene
ENSMUSG00000107560	Gm44199	predicted gene, 44199	lncRNA gene
ENSMUSG00000073594	Gm10545	predicted gene 10545	lncRNA gene
ENSMUSG00000073594	Gm10545	predicted gene 10545	lncRNA gene
ENSMUSG00000066170	E230001N04Rik	RIKEN cDNA E230001N04 gene	lncRNA gene
ENSMUSG00000108456	4732496C06Rik	RIKEN cDNA 4732496C06 gene	lncRNA gene
ENSMUSG00000084947	Gm15594	predicted gene 15594	lncRNA gene
ENSMUSG00000107610	D530018E20Rik	RIKEN cDNA D530018E20 gene	lncRNA gene
ENSMUSG00000105655	Gm42659	predicted gene 42659	lncRNA gene
ENSMUSG00000105987	AI506816	expressed sequence AI506816	lncRNA gene
ENSMUSG00000100252	Mir124-2hg	Mir124-2 host gene (non-protein coding)	lncRNA gene
ENSMUSG00000108042	B130021K23Rik	RIKEN cDNA B130021K23 gene	lncRNA gene
ENSMUSG00000073656	Gm10558	predicted gene 10558	lncRNA gene
ENSMUSG00000073656	Gm10558	predicted gene 10558	lncRNA gene
ENSMUSG00000085438	Oip5os1	Opa interacting protein 5, opposite strand 1	lncRNA gene
ENSMUSG00000104894	Gm43507	predicted gene 43507	lncRNA gene
ENSMUSG00000105304	Gm43696	predicted gene 43696	lncRNA gene
ENSMUSG00000097265	Gm26803	predicted gene, 26803	lncRNA gene
ENSMUSG00000097583	6430590A07Rik	RIKEN cDNA 6430590A07 gene	lncRNA gene
ENSMUSG00000102854	C130023A14Rik	RIKEN cDNA C130023A14 gene	lncRNA gene
ENSMUSG00000092268	Gm20540	predicted gene 20540	lncRNA gene
ENSMUSG00000109715	Gm45606	predicted gene 45606	lncRNA gene
ENSMUSG00000090778	Gm3235	predicted gene 3235	lncRNA gene
ENSMUSG00000102302	Gm38190	predicted gene, 38190	lncRNA gene
ENSMUSG00000060424	Pantr1	POU domain, class 3, transcription factor 3 adjacent noncoding transcript 1	lncRNA gene
ENSMUSG00000108784	4930517G19Rik	RIKEN cDNA 4930517G19 gene	lncRNA gene
ENSMUSG00000084792	1700056N10Rik	RIKEN cDNA 1700056N10 gene	lncRNA gene
ENSMUSG00000086442	Gm11722	predicted gene 11722	lncRNA gene
ENSMUSG00000105472	Gm43024	predicted gene 43024	lncRNA gene
ENSMUSG00000104339	C130089K02Rik	RIKEN cDNA C130089K02 gene	lncRNA gene
ENSMUSG00000108520	Gm44684	predicted gene 44684	lncRNA gene
ENSMUSG00000085636	Gm11769	predicted gene 11769	lncRNA gene
ENSMUSG00000096981	Gm16845	predicted gene, 16845	lncRNA gene
ENSMUSG00000084851	Gm11267	predicted gene 11267	lncRNA gene
ENSMUSG00000098087	Gm17750	predicted gene, 17750	lncRNA gene
ENSMUSG00000090386	Mir99ahg	Mir99a and Mirlet7c-1 host gene (non-protein coding)	lncRNA gene
ENSMUSG00000085936	2610307P16Rik	RIKEN cDNA 2610307P16 gene	lncRNA gene
ENSMUSG00000055134	9130017K11Rik	RIKEN cDNA 9130017K11 gene	lncRNA gene
ENSMUSG00000074024	4632427E13Rik	RIKEN cDNA 4632427E13 gene	lncRNA gene
ENSMUSG00000085741	5430405H02Rik	RIKEN cDNA 5430405H02 gene	lncRNA gene
ENSMUSG00000097545	Mir124a-1hg	Mir124-1 host gene (non-protein coding)	lncRNA gene
ENSMUSG00000097729	2310015A10Rik	RIKEN cDNA 2310015A10 gene	lncRNA gene
ENSMUSG00000097777	Gm16794	predicted gene, 16794	lncRNA gene
ENSMUSG00000100632	9430060I03Rik	RIKEN cDNA 9430060I03 gene	lncRNA gene
ENSMUSG00000086625	Gm11831	predicted gene 11831	lncRNA gene
ENSMUSG00000097445	Gm26631	predicted gene, 26631	lncRNA gene
ENSMUSG00000097827	5330439K02Rik	RIKEN cDNA 5330439K02 gene	lncRNA gene
ENSMUSG00000100572	2410021H03Rik	RIKEN cDNA 2410021H03 gene	lncRNA gene
ENSMUSG00000107143	Gm6598	predicted gene 6598	lncRNA gene
ENSMUSG00000074415	Mir100hg	Mir100 Mirlet7a-2 Mir125b-1 cluster host gene	lncRNA gene
ENSMUSG00000110424	1700012D14Rik	RIKEN cDNA 1700012D14 gene	lncRNA gene
ENSMUSG00000086782	E130102H24Rik	RIKEN cDNA E130102H24 gene	lncRNA gene
ENSMUSG00000101320	Gm28529	predicted gene 28529	lncRNA gene
ENSMUSG00000084808	9430091E24Rik	RIKEN cDNA 9430091E24 gene	lncRNA gene
ENSMUSG00000104631	Gm43774	predicted gene 43774	lncRNA gene
ENSMUSG00000103693	Gm37529	predicted gene, 37529	lncRNA gene
ENSMUSG00000085582	3110099E03Rik	RIKEN cDNA 3110099E03 gene	lncRNA gene
ENSMUSG00000106515	Gm30382	predicted gene, 30382	lncRNA gene
ENSMUSG00000053263	Gm12592	predicted gene 12592	lncRNA gene
ENSMUSG00000104399	Gm37963	predicted gene, 37963	lncRNA gene
ENSMUSG00000054304	D130007C19Rik	RIKEN cDNA D130007C19 gene	lncRNA gene
ENSMUSG00000066798	A930039A15Rik	RIKEN cDNA A930039A15 gene	lncRNA gene
ENSMUSG00000086502	B130055M24Rik	RIKEN cDNA B130055M24 gene	lncRNA gene
ENSMUSG00000106229	Gm19409	predicted gene, 19409	lncRNA gene
ENSMUSG00000087079	Gm13389	predicted gene 13389	lncRNA gene
ENSMUSG00000105636	Gm43625	predicted gene 43625	lncRNA gene
ENSMUSG00000107862	Gm44151	predicted gene, 44151	lncRNA gene
ENSMUSG00000087479	Gm16835	predicted gene, 16835	lncRNA gene
ENSMUSG00000104002	Gm38336	predicted gene, 38336	lncRNA gene
ENSMUSG00000110125	Gm33148	predicted gene, 33148	lncRNA gene
ENSMUSG00000057359	Gm17494	predicted gene, 17494	lncRNA gene
ENSMUSG00000052479	A330008L17Rik	RIKEN cDNA A330008L17 gene	lncRNA gene
ENSMUSG00000097685	Gm26646	predicted gene, 26646	lncRNA gene
ENSMUSG00000086942	Gm15489	predicted gene 15489	lncRNA gene
ENSMUSG00000085234	Gm15614	predicted gene 15614	lncRNA gene
ENSMUSG00000102964	9430034N14Rik	RIKEN cDNA 9430034N14 gene	lncRNA gene
ENSMUSG00000084843	B230312C02Rik	RIKEN cDNA B230312C02 gene	lncRNA gene
ENSMUSG00000062319	Gm10115	predicted gene 10115	lncRNA gene
ENSMUSG00000062319	Gm10115	predicted gene 10115	lncRNA gene
ENSMUSG00000107509	Gm44941	predicted gene 44941	lncRNA gene
ENSMUSG00000097180	2700038G22Rik	RIKEN cDNA 2700038G22 gene	lncRNA gene
ENSMUSG00000037982	Gm9725	predicted gene 9725	lncRNA gene
ENSMUSG00000085334	Gm12940	predicted gene 12940	lncRNA gene
ENSMUSG00000097167	Gm16740	predicted gene, 16740	lncRNA gene
ENSMUSG00000092274	Neat1	nuclear paraspeckle assembly transcript 1 (non-protein coding)	lncRNA gene
ENSMUSG00000109501	Gm14377	predicted gene 14377	lncRNA gene
ENSMUSG00000107362	Gm40309	predicted gene, 40309	lncRNA gene
ENSMUSG00000086682	Gm16023	predicted gene 16023	lncRNA gene
ENSMUSG00000087424	5730405O15Rik	RIKEN cDNA 5730405O15 gene	lncRNA gene
ENSMUSG00000102212	C230085N15Rik	RIKEN cDNA C230085N15 gene	lncRNA gene
ENSMUSG00000096988	A930029G22Rik	RIKEN cDNA A930029G22 gene	lncRNA gene
ENSMUSG00000104830	5830487J09Rik	RIKEN cDNA 5830487J09 gene	lncRNA gene
ENSMUSG00000086826	Gm11739	predicted gene 11739	lncRNA gene
ENSMUSG00000085311	Gm15445	predicted gene 15445	lncRNA gene
ENSMUSG00000104925	Gm43061	predicted gene 43061	lncRNA gene
ENSMUSG00000087528	9830144P21Rik	RIKEN cDNA 9830144P21 gene	lncRNA gene
ENSMUSG00000100691	2010320M18Rik	RIKEN cDNA 2010320M18 gene	lncRNA gene
ENSMUSG00000108776	Gm45169	predicted gene 45169	lncRNA gene
ENSMUSG00000106837	D630030B08Rik	RIKEN cDNA D630030B08 gene	lncRNA gene
ENSMUSG00000045746	B230317F23Rik	RIKEN cDNA B230317F23 gene	lncRNA gene
ENSMUSG00000097274	Gm47512	predicted gene, 47512	lncRNA gene
ENSMUSG00000085274	BC046401	cDNA sequence BC046401	lncRNA gene
ENSMUSG00000110455	Gm45904	predicted gene 45904	lncRNA gene
ENSMUSG00000074039	4930520O04Rik	RIKEN cDNA 4930520O04 gene	lncRNA gene
ENSMUSG00000097885	5031434O11Rik	RIKEN cDNA 5031434O11 gene	lncRNA gene
ENSMUSG00000104156	Gm38102	predicted gene, 38102	lncRNA gene
ENSMUSG00000108912	E230020D15Rik	RIKEN cDNA E230020D15 gene	lncRNA gene
ENSMUSG00000106691	2700029L08Rik	RIKEN cDNA 2700029L08 gene	lncRNA gene
ENSMUSG00000090086	AI480526	expressed sequence AI480526	lncRNA gene
ENSMUSG00000106943	Dancr	differentiation antagonizing non-protein coding RNA	lncRNA gene
ENSMUSG00000106443	Gm42702	predicted gene 42702	lncRNA gene
ENSMUSG00000106383	E330034L11Rik	RIKEN cDNA E330034L11 gene	lncRNA gene
ENSMUSG00000091587	Gm17191	predicted gene 17191	lncRNA gene
ENSMUSG00000104436	Gm37423	predicted gene, 37423	lncRNA gene
ENSMUSG00000045008	9030612E09Rik	RIKEN cDNA 9030612E09 gene	lncRNA gene
ENSMUSG00000097585	E230029C05Rik	RIKEN cDNA E230029C05 gene	lncRNA gene
ENSMUSG00000073787	Gm10575	predicted gene 10575	lncRNA gene
ENSMUSG00000073787	Gm10575	predicted gene 10575	lncRNA gene
ENSMUSG00000086239	Gm14329	predicted gene 14329	lncRNA gene
ENSMUSG00000107096	Gm43597	predicted gene 43597	lncRNA gene
ENSMUSG00000085669	Gm14817	predicted gene 14817	lncRNA gene
ENSMUSG00000103983	Gm20045	predicted gene, 20045	lncRNA gene
ENSMUSG00000110710	C78859	expressed sequence C78859	lncRNA gene
ENSMUSG00000087269	D330023K18Rik	RIKEN cDNA D330023K18 gene	lncRNA gene
ENSMUSG00000102995	A330074H02Rik	RIKEN cDNA A330074H02 gene	lncRNA gene
ENSMUSG00000101778	Gm29488	predicted gene 29488	lncRNA gene
ENSMUSG00000104597	B230334C09Rik	RIKEN cDNA B230334C09 gene	lncRNA gene
ENSMUSG00000109382	4930567K12Rik	RIKEN cDNA 4930567K12 gene	lncRNA gene
ENSMUSG00000100599	1700120C14Rik	RIKEN cDNA 1700120C14 gene	lncRNA gene
ENSMUSG00000055323	Gm9967	predicted gene 9967	lncRNA gene
ENSMUSG00000055323	Gm9967	predicted gene 9967	lncRNA gene
ENSMUSG00000105818	Gm43256	predicted gene 43256	lncRNA gene
ENSMUSG00000105412	Gm43768	predicted gene 43768	lncRNA gene
ENSMUSG00000086805	4932443L11Rik	RIKEN cDNA 4932443L11 gene	lncRNA gene
ENSMUSG00000108120	9930120I10Rik	RIKEN cDNA 9930120I10 gene	lncRNA gene
ENSMUSG00000100164	2610306M01Rik	RIKEN cDNA 2610306M01 gene	lncRNA gene
ENSMUSG00000103898	Gm30238	predicted gene, 30238	lncRNA gene
ENSMUSG00000100005	B130024G19Rik	RIKEN cDNA B130024G19 gene	lncRNA gene
ENSMUSG00000109408	A930037H05Rik	RIKEN cDNA A930037H05 gene	lncRNA gene
ENSMUSG00000045813	Gm9801	predicted gene 9801	lncRNA gene
ENSMUSG00000045813	Gm9801	predicted gene 9801	lncRNA gene
ENSMUSG00000098649	Gm27199	predicted gene 27199	lncRNA gene
ENSMUSG00000097662	Gm2093	predicted gene 2093	lncRNA gene
ENSMUSG00000087373	Gm15892	predicted gene 15892	lncRNA gene
ENSMUSG00000092536	Gm20501	predicted gene 20501	lncRNA gene
ENSMUSG00000107937	Gm44200	predicted gene, 44200	lncRNA gene
ENSMUSG00000104435	Gm37422	predicted gene, 37422	lncRNA gene
ENSMUSG00000089718	2310075C17Rik	RIKEN cDNA 2310075C17 gene	lncRNA gene
ENSMUSG00000097379	Gm26873	predicted gene, 26873	lncRNA gene
ENSMUSG00000097587	4930578M01Rik	RIKEN cDNA 4930578M01 gene	lncRNA gene
ENSMUSG00000087177	E130307A14Rik	RIKEN cDNA E130307A14 gene	lncRNA gene
ENSMUSG00000103563	8030445P17Rik	RIKEN cDNA 8030445P17 gene	lncRNA gene
ENSMUSG00000105852	Gm42890	predicted gene 42890	lncRNA gene
ENSMUSG00000102973	E430014B02Rik	RIKEN cDNA E430014B02 gene	lncRNA gene
ENSMUSG00000086872	Gm14225	predicted gene 14225	lncRNA gene
ENSMUSG00000097275	Gm26648	predicted gene, 26648	lncRNA gene
ENSMUSG00000085280	Gm16151	predicted gene 16151	lncRNA gene
ENSMUSG00000090120	A730090N16Rik	RIKEN cDNA A730090N16 gene	lncRNA gene
ENSMUSG00000102555	6430511E19Rik	RIKEN cDNA 6430511E19 gene	lncRNA gene
ENSMUSG00000086916	Gm15903	predicted gene 15903	lncRNA gene
ENSMUSG00000050936	Gm42743	predicted gene 42743	lncRNA gene
ENSMUSG00000104721	Gm42696	predicted gene 42696	lncRNA gene
ENSMUSG00000069996	Gm7125	predicted pseudogene 7125	lncRNA gene
ENSMUSG00000105519	E430021H15Rik	RIKEN cDNA E430021H15 gene	lncRNA gene
ENSMUSG00000098206	Mir181a-1hg	Mir181a-1 and Mir181b-1 host gene	lncRNA gene
ENSMUSG00000085127	4930444E06Rik	RIKEN cDNA 4930444E06 gene	lncRNA gene
ENSMUSG00000089706	B230216N24Rik	RIKEN cDNA B230216N24 gene	lncRNA gene
ENSMUSG00000109958	Gm32786	predicted gene, 32786	lncRNA gene
ENSMUSG00000051295	9630028B13Rik	RIKEN cDNA 9630028B13 gene	lncRNA gene
ENSMUSG00000092090	Gm3294	predicted gene 3294	lncRNA gene
ENSMUSG00000079467	Gm14966	predicted gene 14966	lncRNA gene
ENSMUSG00000050334	C130071C03Rik	RIKEN cDNA C130071C03 gene	lncRNA gene
ENSMUSG00000022639	Dubr	Dppa2 upstream binding RNA	lncRNA gene
ENSMUSG00000098383	Gm27197	predicted gene 27197	lncRNA gene
ENSMUSG00000086924	Gm11766	predicted gene 11766	lncRNA gene
ENSMUSG00000098041	Gm26981	predicted gene, 26981	lncRNA gene
ENSMUSG00000101242	Gm28319	predicted gene 28319	lncRNA gene
ENSMUSG00000049881	2810025M15Rik	RIKEN cDNA 2810025M15 gene	lncRNA gene
ENSMUSG00000087403	Kantr	Kdm5c adjacent non-coding transcript	lncRNA gene
ENSMUSG00000097042	Gm17491	predicted gene, 17491	lncRNA gene
ENSMUSG00000097761	4930534D22Rik	RIKEN cDNA 4930534D22 gene	lncRNA gene
ENSMUSG00000106570	C230071H17Rik	RIKEN cDNA C230071H17 gene	lncRNA gene
ENSMUSG00000040467	4921522P10Rik	RIKEN cDNA 4921522P10 gene	lncRNA gene
ENSMUSG00000099478	Gm28370	predicted gene 28370	lncRNA gene
ENSMUSG00000105677	Gm43328	predicted gene 43328	lncRNA gene
ENSMUSG00000097079	Gm26604	predicted gene, 26604	lncRNA gene
ENSMUSG00000072809	9330160F10Rik	RIKEN cDNA 9330160F10 gene	lncRNA gene
ENSMUSG00000101970	Chaserr	CHD2 adjacent suppressive regulatory RNA	lncRNA gene
ENSMUSG00000102744	5830444F18Rik	RIKEN cDNA 5830444F18 gene	lncRNA gene
ENSMUSG00000085687	Gm16153	predicted gene 16153	lncRNA gene
ENSMUSG00000079414	Gm11110	predicted gene 11110	lncRNA gene
ENSMUSG00000079414	Gm11110	predicted gene 11110	lncRNA gene
ENSMUSG00000021268	Meg3	maternally expressed 3	lncRNA gene
ENSMUSG00000106291	1110003F10Rik	RIKEN cDNA 1110003F10 gene	lncRNA gene
ENSMUSG00000097743	Gm16973	predicted gene, 16973	lncRNA gene
ENSMUSG00000108801	Gm39090	predicted gene, 39090	lncRNA gene
ENSMUSG00000109006	B230209E15Rik	RIKEN cDNA B230209E15 gene	lncRNA gene
ENSMUSG00000084998	Gm16279	predicted gene 16279	lncRNA gene
ENSMUSG00000091558	Gm17227	predicted gene 17227	lncRNA gene
ENSMUSG00000109314	Gm44699	predicted gene 44699	lncRNA gene
ENSMUSG00000086944	Gm15859	predicted gene 15859	lncRNA gene
ENSMUSG00000108616	Gm35040	predicted gene, 35040	lncRNA gene
ENSMUSG00000106706	C530043K16Rik	RIKEN cDNA C530043K16 gene	lncRNA gene
ENSMUSG00000074782	4833422C13Rik	RIKEN cDNA 4833422C13 gene	lncRNA gene
ENSMUSG00000070342	Gm10287	predicted gene 10287	lncRNA gene
ENSMUSG00000070342	Gm10287	predicted gene 10287	lncRNA gene
ENSMUSG00000086319	Gm16087	predicted gene 16087	lncRNA gene
ENSMUSG00000089924	Gm15689	predicted gene 15689	lncRNA gene
ENSMUSG00000109727	Gm45464	predicted gene 45464	lncRNA gene
ENSMUSG00000087556	Gm15764	predicted gene 15764	lncRNA gene
ENSMUSG00000056579	Tug1	taurine upregulated gene 1	lncRNA gene
ENSMUSG00000097574	C920006O11Rik	RIKEN cDNA C920006O11 gene	lncRNA gene
ENSMUSG00000097207	6030443J06Rik	RIKEN cDNA 6030443J06 gene	lncRNA gene
ENSMUSG00000097876	Gm16892	predicted gene, 16892	lncRNA gene
ENSMUSG00000097768	2310043M15Rik	RIKEN cDNA 2310043M15 gene	lncRNA gene
ENSMUSG00000073437	D330041H03Rik	RIKEN cDNA D330041H03 gene	lncRNA gene
ENSMUSG00000087620	5330434G04Rik	RIKEN cDNA 5330434G04 gene	lncRNA gene
ENSMUSG00000085176	Gm15397	predicted gene 15397	lncRNA gene
ENSMUSG00000097311	Gm26871	predicted gene, 26871	lncRNA gene
ENSMUSG00000086506	Gm15911	predicted gene 15911	lncRNA gene
ENSMUSG00000107815	Gm44257	predicted gene, 44257	lncRNA gene
ENSMUSG00000085379	2310058D17Rik	RIKEN cDNA 2310058D17 gene	lncRNA gene
ENSMUSG00000084846	A730011C13Rik	RIKEN cDNA A730011C13 gene	lncRNA gene
ENSMUSG00000086095	Gm15328	predicted gene 15328	lncRNA gene
ENSMUSG00000086264	Gm15850	predicted gene 15850	lncRNA gene
ENSMUSG00000107688	Gm44091	predicted gene, 44091	lncRNA gene
ENSMUSG00000086715	B230112J18Rik	RIKEN cDNA B230112J18 gene	lncRNA gene
ENSMUSG00000104851	E030026E10Rik	RIKEN cDNA E030026E10 gene	lncRNA gene
ENSMUSG00000086370	Ftx	Ftx transcript, Xist regulator (non-protein coding)	lncRNA gene
ENSMUSG00000085771	C230066G23Rik	RIKEN cDNA C230066G23 gene	lncRNA gene
ENSMUSG00000092492	B230208B08Rik	RIKEN cDNA B230208B08 gene	lncRNA gene
ENSMUSG00000090160	4930480K15Rik	RIKEN cDNA 4930480K15 gene	lncRNA gene
ENSMUSG00000089940	Gm4117	predicted gene 4117	lncRNA gene
ENSMUSG00000087502	Gm16091	predicted gene 16091	lncRNA gene
ENSMUSG00000037735	2810032G03Rik	RIKEN cDNA 2810032G03 gene	lncRNA gene
ENSMUSG00000085899	Gm15338	predicted gene 15338	lncRNA gene
ENSMUSG00000103348	Gm37053	predicted gene, 37053	lncRNA gene
ENSMUSG00000087014	Gm16364	predicted gene 16364	lncRNA gene
ENSMUSG00000087014	Gm16364	predicted gene 16364	lncRNA gene
ENSMUSG00000075558	Gm10865	predicted gene 10865	lncRNA gene
ENSMUSG00000075558	Gm17151	predicted gene 17151	lncRNA gene
ENSMUSG00000089663	Gm15651	predicted gene 15651	lncRNA gene
ENSMUSG00000085894	Gm15832	predicted gene 15832	lncRNA gene
ENSMUSG00000090031	4732440D04Rik	RIKEN cDNA 4732440D04 gene	lncRNA gene
ENSMUSG00000109754	Gm39214	predicted gene, 39214	lncRNA gene
ENSMUSG00000110523	C230057M02Rik	RIKEN cDNA C230057M02 gene	lncRNA gene
ENSMUSG00000087184	Gm11650	predicted gene 11650	lncRNA gene
ENSMUSG00000085566	A730017L22Rik	RIKEN cDNA A730017L22 gene	lncRNA gene
ENSMUSG00000108563	Gm44686	predicted gene 44686	lncRNA gene
ENSMUSG00000087413	Gm11266	predicted gene 11266	lncRNA gene
ENSMUSG00000087088	Gm16638	predicted gene, 16638	lncRNA gene
ENSMUSG00000100303	2600014E21Rik	RIKEN cDNA 2600014E21 gene	lncRNA gene
ENSMUSG00000098439	Hm629797	cDNA sequence HM629797	lncRNA gene
ENSMUSG00000105229	Gm43149	predicted gene 43149	lncRNA gene
ENSMUSG00000110393	Gm36445	predicted gene, 36445	lncRNA gene
ENSMUSG00000097057	Gm17638	predicted gene, 17638	lncRNA gene
ENSMUSG00000108228	6430584L05Rik	RIKEN cDNA 6430584L05 gene	lncRNA gene
ENSMUSG00000085875	Gm12905	predicted gene 12905	lncRNA gene
ENSMUSG00000091985	Gm17354	predicted gene, 17354	lncRNA gene
ENSMUSG00000085765	Gm12333	predicted gene 12333	lncRNA gene
ENSMUSG00000073627	C130036L24Rik	RIKEN cDNA C130036L24 gene	lncRNA gene
ENSMUSG00000073627	C130036L24Rik	RIKEN cDNA C130036L24 gene	lncRNA gene
ENSMUSG00000086753	Gm15751	predicted gene 15751	lncRNA gene
ENSMUSG00000109118	Gm32031	predicted gene, 32031	lncRNA gene
ENSMUSG00000087519	AV039307	expressed sequence AV039307	lncRNA gene
ENSMUSG00000105975	Gm9831	predicted gene 9831	lncRNA gene
ENSMUSG00000084785	Gm13972	predicted gene 13972	lncRNA gene
ENSMUSG00000104030	5330406M23Rik	RIKEN cDNA 5330406M23 gene	lncRNA gene
ENSMUSG00000108551	Gm20274	predicted gene, 20274	lncRNA gene
ENSMUSG00000085391	Gm16150	predicted gene 16150	lncRNA gene
ENSMUSG00000085269	Gm15777	predicted gene 15777	lncRNA gene
ENSMUSG00000085615	A330035P11Rik	RIKEN cDNA A330035P11 gene	lncRNA gene
ENSMUSG00000107402	4732416N19Rik	RIKEN cDNA 4732416N19 gene	lncRNA gene
ENSMUSG00000102882	Gm2065	predicted gene 2065	lncRNA gene
ENSMUSG00000097443	Gm17529	predicted gene, 17529	lncRNA gene
ENSMUSG00000102386	2900022M07Rik	RIKEN cDNA 2900022M07 gene	lncRNA gene
ENSMUSG00000109625	3110080E11Rik	RIKEN cDNA 3110080E11 gene	lncRNA gene
ENSMUSG00000103867	9630010A21Rik	RIKEN cDNA 9630010A21 gene	lncRNA gene
ENSMUSG00000097451	Rian	RNA imprinted and accumulated in nucleus	lncRNA gene
ENSMUSG00000085165	Gm12089	predicted gene 12089	lncRNA gene
ENSMUSG00000097825	9630001P10Rik	RIKEN cDNA 9630001P10 gene	lncRNA gene
ENSMUSG00000104291	A130071D04Rik	RIKEN cDNA A130071D04 gene	lncRNA gene
ENSMUSG00000085975	Gm13572	predicted gene 13572	lncRNA gene
ENSMUSG00000107468	5730507A11Rik	RIKEN cDNA 5730507A11 gene	lncRNA gene
ENSMUSG00000087629	Gm12246	predicted gene 12246	lncRNA gene
ENSMUSG00000104263	9430062P05Rik	RIKEN cDNA 9430062P05 gene	lncRNA gene
ENSMUSG00000105202	C230031I18Rik	RIKEN cDNA C230031I18 gene	lncRNA gene
ENSMUSG00000097391	Mirg	miRNA containing gene	lncRNA gene
ENSMUSG00000104585	4921511C10Rik	RIKEN cDNA 4921511C10 gene	lncRNA gene
ENSMUSG00000102862	Gm37640	predicted gene, 37640	lncRNA gene
ENSMUSG00000090317	Gm17324	predicted gene, 17324	lncRNA gene
ENSMUSG00000109751	Gm45479	predicted gene 45479	lncRNA gene
ENSMUSG00000101599	Gm20342	predicted gene, 20342	lncRNA gene
ENSMUSG00000109945	Gm45601	predicted gene 45601	lncRNA gene
ENSMUSG00000104342	Gm36401	predicted gene, 36401	lncRNA gene
ENSMUSG00000099512	Gm28703	predicted gene 28703	lncRNA gene
ENSMUSG00000110038	Gm45570	predicted gene 45570	lncRNA gene
ENSMUSG00000106061	Gm43773	predicted gene 43773	lncRNA gene
ENSMUSG00000052865	Gm13619	predicted gene 13619	lncRNA gene
ENSMUSG00000105611	Gm42938	predicted gene 42938	lncRNA gene
ENSMUSG00000110317	Gm45250	predicted gene 45250	lncRNA gene
ENSMUSG00000108448	Gm21269	predicted gene, 21269	lncRNA gene
ENSMUSG00000084873	C030047K22Rik	RIKEN cDNA C030047K22 gene	lncRNA gene
ENSMUSG00000087054	Gm12405	predicted gene 12405	lncRNA gene
ENSMUSG00000102474	2610012C04Rik	RIKEN cDNA 2610012C04 gene	lncRNA gene
ENSMUSG00000105826	Gm42141	predicted gene, 42141	lncRNA gene
ENSMUSG00000107121	1110006O24Rik	RIKEN cDNA 1110006O24 gene	lncRNA gene
ENSMUSG00000097944	A130014A01Rik	RIKEN cDNA A130014A01 gene	lncRNA gene
ENSMUSG00000086714	0610009E02Rik	RIKEN cDNA 0610009E02 gene	lncRNA gene
ENSMUSG00000104874	Gm43387	predicted gene 43387	lncRNA gene
ENSMUSG00000097781	9330136K24Rik	RIKEN cDNA 9330136K24 gene	lncRNA gene
ENSMUSG00000097209	AU022754	expressed sequence AU022754	lncRNA gene
ENSMUSG00000097591	A330032B11Rik	RIKEN cDNA A330032B11 gene	lncRNA gene
ENSMUSG00000109877	Gm45609	predicted gene 45609	lncRNA gene
ENSMUSG00000000031	H19	H19, imprinted maternally expressed transcript	lncRNA gene
ENSMUSG00000104283	Gm37459	predicted gene, 37459	lncRNA gene
ENSMUSG00000087694	A530058N18Rik	RIKEN cDNA A530058N18 gene	lncRNA gene
ENSMUSG00000087694	A530058N18Rik	RIKEN cDNA A530058N18 gene	lncRNA gene
ENSMUSG00000105771	2900064K03Rik	RIKEN cDNA 2900064K03 gene	lncRNA gene
ENSMUSG00000092134	Gm17089	predicted gene 17089	lncRNA gene
ENSMUSG00000086943	4732414G09Rik	RIKEN cDNA 4732414G09 gene	lncRNA gene
ENSMUSG00000086641	Gm13663	predicted gene 13663	lncRNA gene
ENSMUSG00000096768	Gm47283	predicted gene, 47283	lncRNA gene
ENSMUSG00000098620	Gm27209	predicted gene 27209	lncRNA gene
ENSMUSG00000105245	Gm31305	predicted gene, 31305	lncRNA gene
ENSMUSG00000087354	4930404I05Rik	RIKEN cDNA 4930404I05 gene	lncRNA gene
ENSMUSG00000066477	Gm16551	predicted gene 16551	lncRNA gene
ENSMUSG00000085581	Gm12786	predicted gene 12786	lncRNA gene
ENSMUSG00000110661	Gm31805	predicted gene, 31805	lncRNA gene
ENSMUSG00000109088	Gm44593	predicted gene 44593	lncRNA gene
ENSMUSG00000092341	Malat1	metastasis associated lung adenocarcinoma transcript 1 (non-coding RNA)	lncRNA gene
ENSMUSG00000109714	Gm35021	predicted gene, 35021	lncRNA gene
ENSMUSG00000105326	6030400A10Rik	RIKEN cDNA 6030400A10 gene	lncRNA gene
ENSMUSG00000085527	Gm15535	predicted gene 15535	lncRNA gene
ENSMUSG00000098284	A330093E20Rik	RIKEN cDNA A330093E20 gene	lncRNA gene
ENSMUSG00000090255	4921534H16Rik	RIKEN cDNA 4921534H16 gene	lncRNA gene
ENSMUSG00000097309	Gm17249	predicted gene, 17249	lncRNA gene
ENSMUSG00000092323	BB365896	expressed sequence BB365896	lncRNA gene
ENSMUSG00000105199	Gm43581	predicted gene 43581	lncRNA gene
ENSMUSG00000084917	Gm17477	predicted gene, 17477	lncRNA gene
ENSMUSG00000105659	4930509H03Rik	RIKEN cDNA 4930509H03 gene	lncRNA gene
ENSMUSG00000085589	A430078I02Rik	RIKEN cDNA A430078I02 gene	lncRNA gene
ENSMUSG00000103393	Gm38304	predicted gene, 38304	lncRNA gene
ENSMUSG00000053925	Gm9929	predicted gene 9929	lncRNA gene
ENSMUSG00000053925	Gm9929	predicted gene 9929	lncRNA gene
ENSMUSG00000109853	Gm33045	predicted gene, 33045	lncRNA gene
ENSMUSG00000086769	Gm15587	predicted gene 15587	lncRNA gene
ENSMUSG00000108132	Gm44175	predicted gene, 44175	lncRNA gene
ENSMUSG00000108811	4933432K03Rik	RIKEN cDNA 4933432K03 gene	lncRNA gene
ENSMUSG00000104273	A530064N14Rik	RIKEN cDNA A530064N14 gene	lncRNA gene
ENSMUSG00000104701	Gm42555	predicted gene 42555	lncRNA gene
ENSMUSG00000106710	Gm43166	predicted gene 43166	lncRNA gene
ENSMUSG00000087445	Gm14286	predicted gene 14286	lncRNA gene
ENSMUSG00000085030	2810455O05Rik	RIKEN cDNA 2810455O05 gene	lncRNA gene
ENSMUSG00000084790	Gm15879	predicted gene 15879	lncRNA gene
ENSMUSG00000097519	4930558J18Rik	RIKEN cDNA 4930558J18 gene	lncRNA gene
ENSMUSG00000103432	6720464F23Rik	RIKEN cDNA 6720464F23 gene	lncRNA gene
ENSMUSG00000096991	Gm26789	predicted gene, 26789	lncRNA gene
ENSMUSG00000041789	2700046A07Rik	RIKEN cDNA 2700046A07 gene	lncRNA gene
ENSMUSG00000085704	4921531C22Rik	RIKEN cDNA 4921531C22 gene	lncRNA gene
ENSMUSG00000104960	Snhg8	small nucleolar RNA host gene 8	lncRNA gene
ENSMUSG00000098211	Gm27045	predicted gene, 27045	lncRNA gene
ENSMUSG00000105224	Gm3364	predicted gene 3364	lncRNA gene
ENSMUSG00000097402	Gm17399	predicted gene, 17399	lncRNA gene
ENSMUSG00000085389	1700003M07Rik	RIKEN cDNA 1700003M07 gene	lncRNA gene
ENSMUSG00000090397	Gm17096	predicted gene 17096	lncRNA gene
ENSMUSG00000085862	Gm13483	predicted gene 13483	lncRNA gene
ENSMUSG00000086330	1700007J10Rik	RIKEN cDNA 1700007J10 gene	lncRNA gene
ENSMUSG00000106775	C130093G08Rik	RIKEN cDNA C130093G08 gene	lncRNA gene
ENSMUSG00000087307	Gm12925	predicted gene 12925	lncRNA gene
ENSMUSG00000084859	1700080N15Rik	RIKEN cDNA 1700080N15 gene	lncRNA gene
ENSMUSG00000100394	Gm28791	predicted gene 28791	lncRNA gene
ENSMUSG00000097520	4930488L21Rik	RIKEN cDNA 4930488L21 gene	lncRNA gene
ENSMUSG00000097665	Gm16853	predicted gene, 16853	lncRNA gene
ENSMUSG00000085423	4930594M22Rik	RIKEN cDNA 4930594M22 gene	lncRNA gene
ENSMUSG00000085423	4930594M22Rik	RIKEN cDNA 4930594M22 gene	lncRNA gene
ENSMUSG00000085517	Gm12963	predicted gene 12963	lncRNA gene
ENSMUSG00000085526	Gm16083	predicted gene 16083	lncRNA gene
ENSMUSG00000073067	9130019P16Rik	RIKEN cDNA 9130019P16 gene	lncRNA gene
ENSMUSG00000086920	Gm12207	predicted gene 12207	lncRNA gene
ENSMUSG00000097699	5430400D12Rik	RIKEN cDNA 5430400D12 gene	lncRNA gene
ENSMUSG00000096929	A330023F24Rik	RIKEN cDNA A330023F24 gene	lncRNA gene
ENSMUSG00000074284	Gm10658	predicted gene 10658	lncRNA gene
ENSMUSG00000074284	Gm10658	predicted gene 10658	lncRNA gene
ENSMUSG00000060143	Gm10076	predicted gene 10076	lncRNA gene
ENSMUSG00000060143	Gm10076	predicted gene 10076	lncRNA gene
ENSMUSG00000087540	Gm11412	predicted gene 11412	lncRNA gene
ENSMUSG00000105797	Gm5149	predicted gene 5149	lncRNA gene
ENSMUSG00000103722	2700078F05Rik	RIKEN cDNA 2700078F05 gene	lncRNA gene
ENSMUSG00000097537	2610020C07Rik	RIKEN cDNA 2610020C07 gene	lncRNA gene
ENSMUSG00000106432	Gm43259	predicted gene 43259	lncRNA gene
ENSMUSG00000085591	Gm13479	predicted gene 13479	lncRNA gene
ENSMUSG00000040705	A930016O22Rik	RIKEN cDNA A930016O22 gene	lncRNA gene
ENSMUSG00000021874	4933413J09Rik	RIKEN cDNA 4933413J09 gene	lncRNA gene
ENSMUSG00000102331	Gm19938	predicted gene, 19938	lncRNA gene
ENSMUSG00000097884	Gm26543	predicted gene, 26543	lncRNA gene
ENSMUSG00000087300	Gm16725	predicted gene, 16725	lncRNA gene
ENSMUSG00000097251	5033417F24Rik	RIKEN cDNA 5033417F24 gene	lncRNA gene
ENSMUSG00000097321	1700028E10Rik	RIKEN cDNA 1700028E10 gene	lncRNA gene
ENSMUSG00000102224	4930447F24Rik	RIKEN cDNA 4930447F24 gene	lncRNA gene
ENSMUSG00000099954	Gm28112	predicted gene 28112	lncRNA gene
ENSMUSG00000085443	Gm15416	predicted gene 15416	lncRNA gene
ENSMUSG00000109394	A230057D06Rik	RIKEN cDNA A230057D06 gene	lncRNA gene
ENSMUSG00000100158	Gm28119	predicted gene 28119	lncRNA gene
ENSMUSG00000089726	Mir17hg	Mir17 host gene (non-protein coding)	lncRNA gene
ENSMUSG00000102770	Gm38163	predicted gene, 38163	lncRNA gene
ENSMUSG00000087221	BC037032	cDNA Sequence BC037032	lncRNA gene
ENSMUSG00000043794	D830025C05Rik	RIKEN cDNA D830025C05 gene	lncRNA gene
ENSMUSG00000097626	4921504A21Rik	RIKEN cDNA 4921504A21 gene	lncRNA gene
ENSMUSG00000107352	Gm43660	predicted gene 43660	lncRNA gene
ENSMUSG00000079669	Gm17396	predicted gene, 17396	lncRNA gene
ENSMUSG00000086602	Gm15609	predicted gene 15609	lncRNA gene
ENSMUSG00000100201	Gm29093	predicted gene 29093	lncRNA gene
ENSMUSG00000097855	A930007I19Rik	RIKEN cDNA A930007I19 gene	lncRNA gene
ENSMUSG00000059277	R74862	expressed sequence R74862	lncRNA gene
ENSMUSG00000108780	5430434F05Rik	RIKEN cDNA 5430434F05 gene	lncRNA gene
ENSMUSG00000101450	Gm28941	predicted gene 28941	lncRNA gene
ENSMUSG00000085596	Gm11476	predicted gene 11476	lncRNA gene
ENSMUSG00000086288	Gm15265	predicted gene 15265	lncRNA gene
ENSMUSG00000100826	Snhg14	small nucleolar RNA host gene 14	lncRNA gene
ENSMUSG00000086680	Gm11592	predicted gene 11592	lncRNA gene
ENSMUSG00000097025	Gm26558	predicted gene, 26558	lncRNA gene
ENSMUSG00000093682	Gm20681	predicted gene 20681	lncRNA gene
ENSMUSG00000108812	C130083A15Rik	RIKEN cDNA C130083A15 gene	lncRNA gene
ENSMUSG00000110140	5430421F17Rik	RIKEN cDNA 5430421F17 gene	lncRNA gene
ENSMUSG00000056145	AI504432	expressed sequence AI504432	lncRNA gene
ENSMUSG00000086859	Snhg20	small nucleolar RNA host gene 20	lncRNA gene
ENSMUSG00000100281	4930422M22Rik	RIKEN cDNA 4930422M22 gene	lncRNA gene
ENSMUSG00000099928	Gm29202	predicted gene 29202	lncRNA gene
ENSMUSG00000110409	Gm9908	predicted gene 9908	lncRNA gene
ENSMUSG00000098708	Gm27252	predicted gene 27252	lncRNA gene
ENSMUSG00000086536	Gm12264	predicted gene 12264	lncRNA gene
ENSMUSG00000085104	Gm11731	predicted gene 11731	lncRNA gene
ENSMUSG00000098146	Gm26935	predicted gene, 26935	lncRNA gene
ENSMUSG00000097067	Gm26743	predicted gene, 26743	lncRNA gene
ENSMUSG00000106194	Gm43569	predicted gene 43569	lncRNA gene
ENSMUSG00000105850	Gm2861	predicted gene 2861	lncRNA gene
ENSMUSG00000108077	6330415B21Rik	RIKEN cDNA 6330415B21 gene	lncRNA gene
ENSMUSG00000102215	Gm2464	predicted gene 2464	lncRNA gene
ENSMUSG00000087277	2010013B24Rik	RIKEN cDNA 2010013B24 gene	lncRNA gene
ENSMUSG00000105137	Gm42869	predicted gene 42869	lncRNA gene
ENSMUSG00000101028	Gm28723	predicted gene 28723	lncRNA gene
ENSMUSG00000075389	2810410L24Rik	RIKEN cDNA 2810410L24 gene	lncRNA gene
ENSMUSG00000097068	Gm26760	predicted gene, 26760	lncRNA gene
ENSMUSG00000097011	Gm4651	predicted gene 4651	lncRNA gene
ENSMUSG00000090101	Snhg9	small nucleolar RNA host gene 9	lncRNA gene
ENSMUSG00000101225	1700008J07Rik	RIKEN cDNA 1700008J07 gene	lncRNA gene
ENSMUSG00000079671	2610203C22Rik	RIKEN cDNA 2610203C22 gene	lncRNA gene
ENSMUSG00000099958	1700010B13Rik	RIKEN cDNA 1700010B13 gene	lncRNA gene
ENSMUSG00000106212	Gm43112	predicted gene 43112	lncRNA gene
ENSMUSG00000086453	Gm11457	predicted gene 11457	lncRNA gene
ENSMUSG00000104093	A330015K06Rik	RIKEN cDNA A330015K06 gene	lncRNA gene
ENSMUSG00000085673	Gm16122	predicted gene 16122	lncRNA gene
ENSMUSG00000097842	9330104G04Rik	RIKEN cDNA 9330104G04 gene	lncRNA gene
ENSMUSG00000087496	Gm13523	predicted gene 13523	lncRNA gene
ENSMUSG00000110016	Gm20751	predicted gene, 20751	lncRNA gene
ENSMUSG00000085622	3110056K07Rik	RIKEN cDNA 3110056K07 gene	lncRNA gene
ENSMUSG00000103663	2900037B21Rik	RIKEN cDNA 2900037B21 gene	lncRNA gene
ENSMUSG00000085609	1700016P03Rik	RIKEN cDNA 1700016P03 gene	lncRNA gene
ENSMUSG00000090582	Gm17024	predicted gene 17024	lncRNA gene
ENSMUSG00000087159	Gm15246	predicted gene 15246	lncRNA gene
ENSMUSG00000085430	Gm15619	predicted gene 15619	lncRNA gene
ENSMUSG00000075020	Mir670hg	MIR670 host gene (non-protein coding)	lncRNA gene
ENSMUSG00000109111	6530437J22Rik	RIKEN cDNA 6530437J22 gene	lncRNA gene
ENSMUSG00000110373	Gm42303	predicted gene, 42303	lncRNA gene
ENSMUSG00000086247	Gm15787	predicted gene 15787	lncRNA gene
ENSMUSG00000046109	AB041806	hypothetical protein, MNCb-2457	lncRNA gene
ENSMUSG00000106847	Peg13	paternally expressed 13	lncRNA gene
ENSMUSG00000104970	Gm43137	predicted gene 43137	lncRNA gene
ENSMUSG00000105912	Gm10440	predicted gene 10440	lncRNA gene
ENSMUSG00000099054	Gm27242	predicted gene 27242	lncRNA gene
ENSMUSG00000087213	2810408I11Rik	RIKEN cDNA 2810408I11 gene	lncRNA gene
ENSMUSG00000091890	A830073O21Rik	RIKEN cDNA A830073O21 gene	lncRNA gene
ENSMUSG00000086495	Gm13778	predicted gene 13778	lncRNA gene
ENSMUSG00000086629	2810403D21Rik	RIKEN cDNA 2810403D21 gene	lncRNA gene
ENSMUSG00000110260	Gm30504	predicted gene, 30504	lncRNA gene
ENSMUSG00000109268	9530078K11Rik	RIKEN cDNA 9530078K11 gene	lncRNA gene
ENSMUSG00000086719	Gm16275	predicted gene 16275	lncRNA gene
ENSMUSG00000085678	Gm16349	predicted gene 16349	lncRNA gene
ENSMUSG00000100891	2810049E08Rik	RIKEN cDNA 2810049E08 gene	lncRNA gene
ENSMUSG00000108804	Gm30437	predicted gene, 30437	lncRNA gene
ENSMUSG00000105565	Gm43566	predicted gene 43566	lncRNA gene
ENSMUSG00000110202	Gm45435	predicted gene 45435	lncRNA gene
ENSMUSG00000087439	Gm15788	predicted gene 15788	lncRNA gene
ENSMUSG00000086164	Gm13029	predicted gene 13029	lncRNA gene
ENSMUSG00000108950	9130015G15Rik	RIKEN cDNA 9130015G15 gene	lncRNA gene
ENSMUSG00000086375	Gm12127	predicted gene 12127	lncRNA gene
ENSMUSG00000087627	A230059L01Rik	RIKEN cDNA A230059L01 gene	lncRNA gene
ENSMUSG00000110242	G630064G18Rik	RIKEN cDNA G630064G18 gene	lncRNA gene
ENSMUSG00000099384	1700110C19Rik	RIKEN cDNA 1700110C19 gene	lncRNA gene
ENSMUSG00000105401	Gm42949	predicted gene 42949	lncRNA gene
ENSMUSG00000086913	Gm14019	predicted gene 14019	lncRNA gene
ENSMUSG00000063018	2010204K13Rik	RIKEN cDNA 2010204K13 gene	lncRNA gene
ENSMUSG00000106341	Gm43330	predicted gene 43330	lncRNA gene
ENSMUSG00000103647	Gm37707	predicted gene, 37707	lncRNA gene
ENSMUSG00000107496	4933431M02Rik	RIKEN cDNA 4933431M02 gene	lncRNA gene
ENSMUSG00000110615	Gm45890	predicted gene 45890	lncRNA gene
ENSMUSG00000086841	2410006H16Rik	RIKEN cDNA 2410006H16 gene	lncRNA gene
ENSMUSG00000079242	C730034F03Rik	RIKEN cDNA C730034F03 gene	lncRNA gene
ENSMUSG00000089685	Gm9017	predicted gene 9017	lncRNA gene
ENSMUSG00000097472	Gm26586	predicted gene, 26586	lncRNA gene
ENSMUSG00000104891	2510017J16Rik	RIKEN cDNA 2510017J16 gene	lncRNA gene
ENSMUSG00000107534	Gm43920	predicted gene, 43920	lncRNA gene
ENSMUSG00000045238	A730035I17Rik	RIKEN cDNA A730035I17 gene	lncRNA gene
ENSMUSG00000097577	6230400D17Rik	RIKEN cDNA 6230400D17 gene	lncRNA gene
ENSMUSG00000110706	Gm45709	predicted gene 45709	lncRNA gene
ENSMUSG00000085337	Gm15964	predicted gene 15964	lncRNA gene
ENSMUSG00000106472	Gm43111	predicted gene 43111	lncRNA gene
ENSMUSG00000105923	A830019L24Rik	RIKEN cDNA A830019L24 gene	lncRNA gene
ENSMUSG00000105095	8430422M14Rik	RIKEN cDNA 8430422M14 gene	lncRNA gene
ENSMUSG00000086424	Gm15569	predicted gene 15569	lncRNA gene
ENSMUSG00000097797	Gm26901	predicted gene, 26901	lncRNA gene
ENSMUSG00000052658	5830454E08Rik	RIKEN cDNA 5830454E08 gene	lncRNA gene
ENSMUSG00000109122	A230103L15Rik	RIKEN cDNA A230103L15 gene	lncRNA gene
ENSMUSG00000089819	Gm15679	predicted gene 15679	lncRNA gene
ENSMUSG00000086108	Gm5602	predicted gene 5602	lncRNA gene
ENSMUSG00000097903	Gm26679	predicted gene, 26679	lncRNA gene
ENSMUSG00000104516	Gm9884	predicted gene 9884	lncRNA gene
ENSMUSG00000093677	Gm20712	predicted gene 20712	lncRNA gene
ENSMUSG00000085063	Gm16024	predicted gene 16024	lncRNA gene
ENSMUSG00000107563	4930587E11Rik	RIKEN cDNA 4930587E11 gene	lncRNA gene
ENSMUSG00000102784	Gm38251	predicted gene, 38251	lncRNA gene
ENSMUSG00000097287	D130017N08Rik	RIKEN cDNA D130017N08 gene	lncRNA gene
ENSMUSG00000107201	5930420M18Rik	RIKEN cDNA 5930420M18 gene	lncRNA gene
ENSMUSG00000085826	Gm15638	predicted gene 15638	lncRNA gene
ENSMUSG00000101505	1700109G14Rik	RIKEN cDNA 1700109G14 gene	lncRNA gene
ENSMUSG00000097601	Gm26660	predicted gene, 26660	lncRNA gene
ENSMUSG00000085192	Gm12195	predicted gene 12195	lncRNA gene
ENSMUSG00000073147	5031425E22Rik	RIKEN cDNA 5031425E22 gene	lncRNA gene
ENSMUSG00000097831	4930540M05Rik	RIKEN cDNA 4930540M05 gene	lncRNA gene
ENSMUSG00000085754	Gm15886	predicted gene 15886	lncRNA gene
ENSMUSG00000100833	Gm28988	predicted gene 28988	lncRNA gene
ENSMUSG00000100600	A230077H06Rik	RIKEN cDNA A230077H06 gene	lncRNA gene
ENSMUSG00000097500	Gm26537	predicted gene, 26537	lncRNA gene
ENSMUSG00000102336	Gm37233	predicted gene, 37233	lncRNA gene
ENSMUSG00000104886	Gm43000	predicted gene 43000	lncRNA gene
ENSMUSG00000104735	C130075A20Rik	RIKEN cDNA C130075A20 gene	lncRNA gene
ENSMUSG00000101365	Gm19325	predicted gene, 19325	lncRNA gene
ENSMUSG00000106219	5830416I19Rik	RIKEN cDNA 5830416I19 gene	lncRNA gene
ENSMUSG00000108425	Gm44706	predicted gene 44706	lncRNA gene
ENSMUSG00000087478	4930506C21Rik	RIKEN cDNA 4930506C21 gene	lncRNA gene
ENSMUSG00000093858	Gm19967	predicted gene, 19967	lncRNA gene
ENSMUSG00000097823	Gm16701	predicted gene, 16701	lncRNA gene
ENSMUSG00000097823	Gm16701	predicted gene, 16701	lncRNA gene
ENSMUSG00000110388	Gm30329	predicted gene, 30329	lncRNA gene
ENSMUSG00000086472	Gm16172	predicted gene 16172	lncRNA gene
ENSMUSG00000056735	A930024E05Rik	RIKEN cDNA A930024E05 gene	lncRNA gene
ENSMUSG00000090116	Gm15680	predicted gene 15680	lncRNA gene
ENSMUSG00000103004	2900002M20Rik	RIKEN cDNA 2900002M20 gene	lncRNA gene
ENSMUSG00000101144	Gm29054	predicted gene 29054	lncRNA gene
ENSMUSG00000099825	1810012K16Rik	RIKEN cDNA 1810012K16 gene	lncRNA gene
ENSMUSG00000103164	Gm38150	predicted gene, 38150	lncRNA gene
ENSMUSG00000086155	9430041J12Rik	RIKEN cDNA 9430041J12 gene	lncRNA gene
ENSMUSG00000079564	Gm11149	predicted gene 11149	lncRNA gene
ENSMUSG00000079564	Gm11149	predicted gene 11149	lncRNA gene
ENSMUSG00000105709	Gm42723	predicted gene 42723	lncRNA gene
ENSMUSG00000097174	Gm4890	predicted gene 4890	lncRNA gene
ENSMUSG00000087497	2810001G20Rik	RIKEN cDNA 2810001G20 gene	lncRNA gene
ENSMUSG00000110623	Gm32005	predicted gene, 32005	lncRNA gene
ENSMUSG00000087202	Gm15813	predicted gene 15813	lncRNA gene
ENSMUSG00000071753	Cdr1os	cerebellar degeneration related antigen 1, opposite strand	lncRNA gene
ENSMUSG00000085166	Gm15522	predicted gene 15522	lncRNA gene
ENSMUSG00000097428	AW047730	expressed sequence AW047730	lncRNA gene
ENSMUSG00000108081	Gm44026	predicted gene, 44026	lncRNA gene
ENSMUSG00000106173	Gm42764	predicted gene 42764	lncRNA gene
ENSMUSG00000085196	Gm14963	predicted gene 14963	lncRNA gene
ENSMUSG00000084964	Gm15503	predicted gene 15503	lncRNA gene
ENSMUSG00000094841	Gm10610	predicted gene 10610	lncRNA gene
ENSMUSG00000097766	5730420D15Rik	RIKEN cDNA 5730420D15 gene	lncRNA gene
ENSMUSG00000086836	Gm13748	predicted gene 13748	lncRNA gene
ENSMUSG00000087038	2900079G21Rik	RIKEN cDNA 2900079G21 gene	lncRNA gene
ENSMUSG00000105139	Gm19391	predicted gene, 19391	lncRNA gene
ENSMUSG00000089636	1700058P15Rik	RIKEN cDNA 1700058P15 gene	lncRNA gene
ENSMUSG00000086969	4930443O20Rik	RIKEN cDNA 4930443O20 gene	lncRNA gene
ENSMUSG00000108402	9430064I24Rik	RIKEN cDNA 9430064I24 gene	lncRNA gene
ENSMUSG00000108148	Gm44020	predicted gene, 44020	lncRNA gene
ENSMUSG00000102816	Gm37814	predicted gene, 37814	lncRNA gene
ENSMUSG00000085767	Gm13563	predicted gene 13563	lncRNA gene
ENSMUSG00000052125	F730043M19Rik	RIKEN cDNA F730043M19 gene	lncRNA gene
ENSMUSG00000104943	Gm42868	predicted gene 42868	lncRNA gene
ENSMUSG00000085614	1700123M08Rik	RIKEN cDNA 1700123M08 gene	lncRNA gene
ENSMUSG00000097914	Gm26838	predicted gene, 26838	lncRNA gene
ENSMUSG00000104910	Gm43331	predicted gene 43331	lncRNA gene
ENSMUSG00000103695	A830029E22Rik	RIKEN cDNA A830029E22 gene	lncRNA gene
ENSMUSG00000090194	Gm16161	predicted gene 16161	lncRNA gene
ENSMUSG00000104969	Gm43445	predicted gene 43445	lncRNA gene
ENSMUSG00000097684	Gm26645	predicted gene, 26645	lncRNA gene
ENSMUSG00000093579	Gm20036	predicted gene, 20036	lncRNA gene
ENSMUSG00000097061	9330151L19Rik	RIKEN cDNA 9330151L19 gene	lncRNA gene
ENSMUSG00000093695	Gm20717	predicted gene 20717	lncRNA gene
ENSMUSG00000085846	Gm15597	predicted gene 15597	lncRNA gene
ENSMUSG00000085093	Gm12737	predicted gene 12737	lncRNA gene
ENSMUSG00000107456	Gm10400	predicted gene 10400	lncRNA gene
ENSMUSG00000092625	Gm20404	predicted gene 20404	lncRNA gene
ENSMUSG00000084930	Gm11706	predicted gene 11706	lncRNA gene
ENSMUSG00000110249	9330121K16Rik	RIKEN cDNA 9330121K16 gene	lncRNA gene
ENSMUSG00000097040	2610316D01Rik	RIKEN cDNA 2610316D01 gene	lncRNA gene
ENSMUSG00000090952	Gm17251	predicted gene, 17251	lncRNA gene
ENSMUSG00000098066	Gm26944	predicted gene, 26944	lncRNA gene
ENSMUSG00000086693	A730081D07Rik	RIKEN cDNA A730081D07 gene	lncRNA gene
ENSMUSG00000109536	9330162G02Rik	RIKEN cDNA 9330162G02 gene	lncRNA gene
ENSMUSG00000110625	5033426E14Rik	RIKEN cDNA 5033426E14 gene	lncRNA gene
ENSMUSG00000106698	Gm43599	predicted gene 43599	lncRNA gene
ENSMUSG00000089934	4930473D10Rik	RIKEN cDNA 4930473D10 gene	lncRNA gene
ENSMUSG00000089810	Gm16536	predicted gene 16536	lncRNA gene
ENSMUSG00000099632	2900093K20Rik	RIKEN cDNA 2900093K20 gene	lncRNA gene
ENSMUSG00000108037	Gm44597	predicted gene 44597	lncRNA gene
ENSMUSG00000097290	1300002E11Rik	RIKEN cDNA 1300002E11 gene	lncRNA gene
ENSMUSG00000103428	Gm20754	predicted gene, 20754	lncRNA gene
ENSMUSG00000097267	1700109K24Rik	RIKEN cDNA 1700109K24 gene	lncRNA gene
ENSMUSG00000103971	Gm37679	predicted gene, 37679	lncRNA gene
ENSMUSG00000100402	Gm28505	predicted gene 28505	lncRNA gene
ENSMUSG00000109460	Gm45591	predicted gene 45591	lncRNA gene
ENSMUSG00000035983	Gm7008	predicted gene 7008	lncRNA gene
ENSMUSG00000110270	Gm45607	predicted gene 45607	lncRNA gene
ENSMUSG00000110396	Gm36737	predicted gene, 36737	lncRNA gene
ENSMUSG00000089889	0610040B10Rik	RIKEN cDNA 0610040B10 gene	lncRNA gene
ENSMUSG00000109016	Gm44647	predicted gene 44647	lncRNA gene
ENSMUSG00000090907	C030017D09Rik	RIKEN cDNA C030017D09 gene	lncRNA gene
ENSMUSG00000105933	Gm43260	predicted gene 43260	lncRNA gene
ENSMUSG00000087637	Gm11986	predicted gene 11986	lncRNA gene
ENSMUSG00000099923	1700105P06Rik	RIKEN cDNA 1700105P06 gene	lncRNA gene
ENSMUSG00000105846	Gm43258	predicted gene 43258	lncRNA gene
ENSMUSG00000085792	Gm15414	predicted gene 15414	lncRNA gene
ENSMUSG00000085667	Gm12992	predicted gene 12992	lncRNA gene
ENSMUSG00000110712	Gm39662	predicted gene, 39662	lncRNA gene
ENSMUSG00000084788	Gm11342	predicted gene 11342	lncRNA gene
ENSMUSG00000100123	Gm28087	predicted gene 28087	lncRNA gene
ENSMUSG00000109992	Gm45650	predicted gene 45650	lncRNA gene
ENSMUSG00000099706	Gm29536	predicted gene 29536	lncRNA gene
ENSMUSG00000085224	Gm13425	predicted gene 13425	lncRNA gene
ENSMUSG00000107561	Gm44264	predicted gene, 44264	lncRNA gene
ENSMUSG00000086464	Gm15835	predicted gene 15835	lncRNA gene
ENSMUSG00000085084	4930570G19Rik	RIKEN cDNA 4930570G19 gene	lncRNA gene
ENSMUSG00000045231	BC106179	cDNA sequence BC106179	lncRNA gene
ENSMUSG00000042579	4632404H12Rik	RIKEN cDNA 4632404H12 gene	lncRNA gene
ENSMUSG00000109162	2900027M19Rik	RIKEN cDNA 2900027M19 gene	lncRNA gene
ENSMUSG00000087633	Gm14455	predicted gene 14455	lncRNA gene
ENSMUSG00000103115	Gm37584	predicted gene, 37584	lncRNA gene
ENSMUSG00000090534	Gm4675	predicted gene 4675	lncRNA gene
ENSMUSG00000085383	Gm14218	predicted gene 14218	lncRNA gene
ENSMUSG00000084809	Gm12631	predicted gene 12631	lncRNA gene
ENSMUSG00000100130	Gm28379	predicted gene 28379	lncRNA gene
ENSMUSG00000086331	Gm16310	predicted gene 16310	lncRNA gene
ENSMUSG00000086363	A330102I10Rik	RIKEN cDNA A330102I10 gene	lncRNA gene
ENSMUSG00000087368	BC065397	cDNA sequence BC065397	lncRNA gene
ENSMUSG00000091864	Gm17102	predicted gene 17102	lncRNA gene
ENSMUSG00000073529	F830208F22Rik	RIKEN cDNA F830208F22 gene	lncRNA gene
ENSMUSG00000101609	Kcnq1ot1	KCNQ1 overlapping transcript 1	lncRNA gene
ENSMUSG00000106121	Gm42679	predicted gene 42679	lncRNA gene
ENSMUSG00000089890	Gm16055	predicted gene 16055	lncRNA gene
ENSMUSG00000087384	Gm15558	predicted gene 15558	lncRNA gene
ENSMUSG00000085112	A530072M11Rik	RIKEN cDNA gene A530072M11	lncRNA gene
ENSMUSG00000085891	Gm14634	predicted gene 14634	lncRNA gene
ENSMUSG00000108713	Gm33027	predicted gene, 33027	lncRNA gene
ENSMUSG00000097231	Gm26852	predicted gene, 26852	lncRNA gene
ENSMUSG00000099907	Gm10421	predicted gene 10421	lncRNA gene
ENSMUSG00000097415	AU020206	expressed sequence AU020206	lncRNA gene
ENSMUSG00000097253	Gm26770	predicted gene, 26770	lncRNA gene
ENSMUSG00000100183	Gm28512	predicted gene 28512	lncRNA gene
ENSMUSG00000086109	Gm13391	predicted gene 13391	lncRNA gene
ENSMUSG00000105274	1700048F04Rik	RIKEN cDNA 1700048F04 gene	lncRNA gene
ENSMUSG00000100188	Gm29561	predicted gene 29561	lncRNA gene
ENSMUSG00000086968	4933431E20Rik	RIKEN cDNA 4933431E20 gene	lncRNA gene
ENSMUSG00000072952	Gm5878	predicted gene 5878	lncRNA gene
ENSMUSG00000107882	Gm44278	predicted gene, 44278	lncRNA gene
ENSMUSG00000091994	E130317F20Rik	RIKEN cDNA E130317F20 gene	lncRNA gene
ENSMUSG00000087474	Gm12100	predicted gene 12100	lncRNA gene
ENSMUSG00000107305	Gm43262	predicted gene 43262	lncRNA gene
ENSMUSG00000100392	Gm28935	predicted gene 28935	lncRNA gene
ENSMUSG00000084971	4930579D09Rik	RIKEN cDNA 4930579D09 gene	lncRNA gene
ENSMUSG00000103435	Gm36992	predicted gene, 36992	lncRNA gene
ENSMUSG00000084910	C630043F03Rik	RIKEN cDNA C630043F03 gene	lncRNA gene
ENSMUSG00000108079	Gm44210	predicted gene, 44210	lncRNA gene
ENSMUSG00000089737	Gm15688	predicted gene 15688	lncRNA gene
ENSMUSG00000107531	E330037G11Rik	RIKEN cDNA E330037G11 gene	lncRNA gene
ENSMUSG00000105349	Gm43604	predicted gene 43604	lncRNA gene
ENSMUSG00000105136	8030487O14Rik	RIKEN cDNA 8030487O14 gene	lncRNA gene
ENSMUSG00000100583	Gm29443	predicted gene 29443	lncRNA gene
ENSMUSG00000106317	Gm43848	predicted gene 43848	lncRNA gene
ENSMUSG00000107652	Gm43894	predicted gene, 43894	lncRNA gene
[truncated: 12,465 more rows]

## Sheet: Decreased_in_pV<0.01_ncRNA
Input	Input Type	MGI Gene/Marker ID	Symbol	Name	Feature Type
[truncated: 843 more rows]

[truncated: 1 more sheets: Increased_in_pV<0.05_ncRNA]
