# Supplementary material for: Histone H3 Acetylation at Sox1ot Promoter by Targeted Epigenome Editing Augments Proliferation of Intermediate Progenitors in Developing Cortex
Source: Biology (Basel). 2026 Jul 9;15(14):1110. doi: 10.3390/biology15141110 (PMC13403965; doi:10.3390/biology15141110)
Supplement: Supplementary file 1 [file biology-15-01110-s001.zip › Table S6.xlsx]

## Sheet: List of primers
List of primers for qPCR, ChIP-qPCR, gRNAs, cloning
Primer	Sequence ( 5´- 3 ´)
sgLncSox1#1.f:	GTGTCTCGAACTCGCGCGCGG
sgLncSox1#1.r:	CCGCGCGCGAGTTCGAGACAC
sgLncSox1#2.f:	GTCGGATTGGCCACCGCCCAA
sgLncSox1#2.r:	TTGGGCGGTGGCCAATCCGAC
sgLncSox1#3.f:	GTGTCTGGTTGCGGGCCGCGT
sgLncSox1#3.r:	ACGCGGCCCGCAACCAGACAC
sgLncSox1#4.f:	GTGTGTGCCGAACGAGGAGCA
sgLncSox1#4.r:	TGCTCCTCGTTCGGCACACAC
sgLncSox1#5.f:	GGTGTCTCGAACTCGCGCGCG
sgLncSox1#5.r:	CGCGCGCGAGTTCGAGACACC
lncSox1_ChIP/qPCR_1_for	CTGGGGAGCGGCTAGAGG
lncSox1_ChIP/qPCR_1_rev	CACCCCCGCTCGCACA
lncSox1_ChIP/qPCR_2_for	GCGGCTCCACCTCCC
lncSox1_ChIP/qPCR_2_rev	CGCACACTCACACGCG
